# Supplementary material for: The dimorphic diaspore model Aethionema arabicum (Brassicaceae): Distinct molecular and morphological control of responses to parental and germination temperatures
Source: Plant Cell. 2024 Mar 21;36(7):2465–90. doi: 10.1093/plcell/koae085 (PMC11218780; doi:10.1093/plcell/koae085)
Supplement: koae085_Supplementary_Data [file koae085_supplementary_data.zip]

Archive with 6 entries (6 files):
- Chandler2024_Supplemental Data.pdf
- Supplemental Data Set S1.xlsx
- Supplemental Data Set S2.xlsx
- Supplemental Data Set S3.xlsx
- Supplemental Data Set S4.xlsx
- tpc.00654.2023-s07.pdf
