# Supplementary material for: The dimorphic diaspore model Aethionema arabicum (Brassicaceae): Distinct molecular and morphological control of responses to parental and germination temperatures
Source: Plant Cell. 2024 Mar 21;36(7):2465–90. doi: 10.1093/plcell/koae085 (PMC11218780; doi:10.1093/plcell/koae085)
Supplement: koae085_Supplementary_Data [file koae085_supplementary_data.zip › Supplemental Data Set S1.xlsx]

## Sheet: Supplemental DS1 info
Supplemental Data Set S1. Chandler et al. (2024). Dimorphic Germination Control. Plant Cell
Sheet	Contents
Supplemental DS1 info	Description of DS1 sheets and legend
DS1A	Raw counts table
DS1B	Raw counts table column explanations
DS1C	Annotations, DEG table, RPKM values
DS1D	DS1C column explanations
DS1E	SRA Accessions
DS1F	Sample naming scheme

## Sheet: DS1A
Back to Supplemental DS1 info
Aethionema genes	A_T20mDRY.1_41179	A_T20mDRY.2_41180	A_T20mDRY.3_41181	A_T20pDRY.1_41176	A_T20pDRY.2_41177	A_T20pDRY.3_41178	A_T25mDRY.1_41173	A_T25mDRY.2_41174	A_T25mDRY.3_41175	A_T25pDRY.1_41170	A_T25pDRY.2_41171	A_T25pDRY.3_41172	C_T20i14C100h.2_51062	C_T20i14C100h.3_51074	C_T20i14C100h.4_51082	C_T20i14C24h.1_51060	C_T20i14C24h.2_51072	C_T20i14C24h.3_51096	C_T20i14C75h.1_51061	C_T20i14C75h.2_51073	C_T20i14C75h.4_51081	C_T20i20C24h.2_51063	C_T20i20C24h.3_51075	C_T20i20C24h.4_51083	C_T20i20C75h.2_51064	C_T20i20C75h.3_51076	C_T20i20C75h.4_51084	C_T20i24C24h.1_51065	C_T20i24C24h.2_51085	C_T20i24C24h.3_51097	C_T20i9C125h.2_51059	C_T20i9C125h.3_51071	C_T20i9C125h.4_51095	C_T20i9C24h.1_51057	C_T20i9C24h.3_51069	C_T20i9C24h.4_51093	C_T20i9C75h.2_51058	C_T20i9C75h.3_51070	C_T20i9C75h.4_51094	C_T20m14C24h.1_50531	C_T20m14C24h.3_50541	C_T20m14C24h.4_50552	C_T20m14C38h.2_50532	C_T20m14C38h.3_50542	C_T20m14C38h.4_50553	C_T20m20C24h.1_50533	C_T20m20C24h.3_50543	C_T20m20C24h.4_50560	C_T20m20C75h.1_50534
AA1006G00001	59	41	40	94	73	61	21	32	20	53	25	51	263	182	213	145	106	160	191	227	220	200	229	176	239	202	256	180	202	201	242	199	249	156	145	191	167	193	218	54	68	69	64	37	51	60	50	39	107
AA100G00001	33	230	113	45	51	58	259	390	430	173	74	87	1563	1183	2125	4203	2870	1541	325	1790	4368	4390	4570	7377	1567	858	435	6289	8357	6036	1850	1870	3513	1888	1791	1586	3281	2799	4796	308	678	309	1571	2146	1758	630	478	377	381
AA100G00002	113	80	92	118	123	139	74	96	112	123	114	115	111	107	87	91	97	68	52	39	90	89	91	72	80	87	107	84	87	85	98	75	97	125	122	117	87	80	129	58	99	58	43	82	59	70	67	64	111
AA100G00003	0	0	0	0	0	0	0	0	0	0	0	0	0	0	0	0	0	0	0	0	0	0	0	0	0	0	0	0	0	0	0	0	0	0	0	0	0	0	0	0	0	0	0	0	0	0	0	0	0
AA100G00004	73	66	44	74	106	72	50	61	56	107	82	111	26	39	33	66	42	40	34	29	45	67	44	74	19	20	24	39	42	30	49	51	54	43	51	56	48	34	54	83	180	107	115	161	99	63	77	50	52
AA100G00005	67	51	78	128	106	140	53	49	67	188	106	72	155	131	149	117	105	78	117	122	153	107	141	133	139	102	122	120	131	87	168	153	132	158	168	168	142	146	193	92	150	126	118	132	102	109	110	75	147
AA100G00006	4337	3310	3532	4425	4030	4050	3737	4368	4593	3934	3136	3256	1315	1194	1101	1920	1492	1488	1143	995	1231	1732	1497	1897	1109	913	1060	1562	1791	1481	1389	1229	1373	2129	2085	2320	1090	962	1642	444	556	578	505	641	495	599	652	571	1002
AA100G00007	393	293	251	370	314	432	384	411	411	441	360	399	342	274	286	400	331	414	292	294	507	261	284	331	272	226	238	290	336	276	541	406	449	675	566	713	603	627	809	456	1018	755	714	1043	710	488	554	354	413
AA100G00008	1066	709	849	1197	1196	852	995	1036	1163	1199	703	672	566	517	535	802	625	693	476	543	595	795	725	873	569	446	555	713	789	624	816	771	890	697	745	794	600	625	943	344	457	475	378	552	388	276	228	271	335
AA100G00009	7	6	6	0	0	0	1	0	0	0	0	0	0	0	0	0	0	1	0	0	0	0	0	0	0	0	0	0	0	0	0	0	0	0	0	0	0	0	0	0	0	0	0	0	0	0	0	0	0
AA100G00010	3	1	2	1	0	0	0	0	0	0	1	0	0	0	0	0	0	0	1	0	0	0	0	0	0	0	0	0	0	0	1	0	0	0	0	0	0	0	0	0	0	0	0	0	0	0	0	0	0
AA1011G00001	1	0	1	0	0	0	0	0	0	0	0	0	0	0	0	0	0	0	0	0	0	0	0	1	0	0	0	0	0	0	0	0	0	0	0	0	0	0	0	0	0	0	0	0	0	0	0	0	0
AA1015G00001	159	114	114	241	160	228	106	154	202	172	85	190	154	175	158	231	165	195	174	204	277	173	157	166	139	120	158	143	170	174	331	272	364	194	223	245	285	319	434	134	122	137	174	245	194	85	59	75	77
AA1015G00002	146	108	116	257	253	226	119	167	177	244	215	220	248	209	199	303	232	237	197	251	342	222	342	340	192	173	174	178	210	197	469	420	453	312	283	352	488	462	513	239	424	409	399	441	371	186	213	154	151
AA1016G00001	0	0	0	0	0	0	0	0	0	0	0	0	0	0	0	0	0	0	0	0	0	0	0	0	0	0	0	0	0	0	0	0	0	0	0	0	0	0	0	0	0	0	0	0	0	0	0	0	0
AA1016G00002	0	0	0	0	0	0	0	0	0	0	0	0	0	0	0	0	0	0	0	0	0	0	0	0	0	0	0	0	0	0	0	0	0	0	0	0	0	0	0	0	0	0	0	0	0	0	0	0	0
AA1016G00003	0	0	0	1	0	0	0	0	0	0	0	0	0	0	0	0	0	0	0	0	0	0	0	0	0	0	0	0	0	0	0	0	0	0	0	0	0	0	0	0	0	0	0	0	0	0	0	0	0
AA1016G00004	6	4	7	1	1	1	0	0	1	1	1	0	0	0	0	0	1	0	0	0	0	0	0	1	0	0	0	2	0	0	0	0	0	0	1	0	0	0	0	0	0	0	0	0	0	0	0	0	0
AA1016G00005	6	4	2	0	0	0	0	0	0	0	1	0	0	0	0	0	0	0	0	0	0	0	0	0	0	0	0	0	0	0	0	0	0	0	0	0	0	0	0	0	0	0	0	0	0	0	0	0	0
AA1017G00001	0	1	2	0	0	0	0	0	0	0	0	0	0	0	0	0	0	0	0	0	0	0	1	0	0	0	1	0	0	0	0	0	0	0	0	0	0	0	0	1	0	0	0	0	0	0	0	0	0
AA1017G00002	1	1	1	0	0	0	0	0	0	0	0	0	0	0	0	0	0	0	0	0	0	0	0	0	0	0	0	0	0	0	0	1	3	0	0	0	0	0	0	0	2	0	0	0	0	0	0	0	0
AA1017G00003	0	0	1	0	0	0	0	0	0	0	0	0	0	0	0	0	0	0	0	0	0	0	0	0	0	0	0	0	0	0	0	0	0	0	0	0	0	0	0	0	0	0	0	0	0	0	0	0	0
AA1017G00004	0	1	0	0	0	0	0	0	0	0	0	0	0	0	0	0	0	0	0	0	0	0	0	2	0	0	0	0	0	0	0	0	0	0	0	0	0	0	0	0	0	0	0	0	0	0	0	0	0
AA101G00001	3	0	2	0	1	8	0	3	8	10	8	5	2	0	2	0	0	3	0	2	2	0	1	0	0	0	1	2	0	0	1	5	5	0	1	3	1	2	3	4	2	2	0	7	6	5	3	0	4
AA101G00002	1	0	1	0	0	0	0	0	0	0	0	0	0	0	0	0	0	0	0	0	0	0	0	0	0	0	0	0	0	0	0	0	0	0	0	0	0	0	0	0	0	0	0	0	0	0	0	0	0
AA101G00003	0	2	0	0	0	2	0	0	0	0	0	0	0	0	0	0	0	0	0	0	0	0	0	1	0	0	0	0	0	0	0	0	0	0	0	0	0	0	0	0	0	0	0	0	0	0	0	0	0
AA101G00004	633	488	451	786	712	778	918	1083	1011	810	608	566	229	221	154	490	333	506	229	210	236	465	500	537	244	197	247	353	393	443	407	367	466	565	568	762	336	403	623	412	542	430	331	502	322	273	336	276	246
AA101G00005	278	231	243	313	399	390	196	248	232	166	203	230	89	115	93	164	113	117	98	79	97	129	114	147	82	72	75	121	128	75	122	113	156	177	174	208	110	106	166	46	59	64	40	50	55	63	48	49	59
AA101G00006	54	51	21	79	58	84	58	32	47	132	146	105	62	79	91	66	62	46	71	74	98	70	73	97	43	42	56	66	82	70	115	110	101	61	62	90	126	137	192	125	369	235	227	323	232	200	248	219	161
AA101G00007	26	26	27	23	17	20	22	46	45	39	14	21	16	12	28	15	20	22	15	20	29	11	13	27	12	21	24	13	24	18	17	19	26	13	29	26	20	21	10	11	17	18	6	14	14	15	16	18	25
AA101G00008	0	0	0	0	0	0	0	0	0	0	0	0	0	0	0	0	0	0	0	0	0	0	0	0	1	0	0	1	0	0	0	0	0	0	0	0	0	0	0	0	0	0	0	0	0	0	0	0	0
AA101G00009	3	1	0	0	0	0	0	0	0	0	0	0	0	0	0	1	0	0	0	0	0	0	0	0	0	0	0	0	0	0	0	0	0	0	0	0	0	0	0	0	0	0	0	0	0	0	0	0	0
AA101G00010	103	55	51	160	202	181	84	92	91	295	231	192	183	182	203	182	129	135	191	173	270	186	217	208	215	148	159	228	211	206	441	383	446	98	122	126	228	227	307	246	413	340	424	650	433	631	596	480	348
AA101G00011	13	13	11	33	17	17	10	6	5	55	24	11	41	27	17	25	10	23	30	31	46	19	38	28	21	21	41	31	30	23	39	30	47	31	25	33	28	40	44	13	17	21	14	12	3	17	19	13	15
AA101G00012	457	345	399	788	696	765	654	888	861	1424	998	1241	2037	1994	2307	3062	2939	3085	2267	2385	3539	2574	2728	2489	1964	1426	1806	2739	2673	2227	4305	3631	3957	2243	2233	2330	5669	5536	6866	6766	13229	10761	9586	13289	9372	8547	8173	6629	3296
AA101G00013	88	68	60	74	110	103	33	34	45	58	106	72	43	44	63	44	53	57	57	45	80	63	50	40	34	17	36	24	26	32	191	193	210	68	71	77	151	159	176	213	377	323	393	657	461	165	135	150	52
AA1024G00001	15	6	16	22	15	27	24	31	24	75	6	43	26	23	16	175	120	193	41	28	43	41	59	63	14	13	16	42	32	23	129	107	160	265	345	270	279	376	475	78	101	138	91	110	90	15	21	8	17
AA1024G00002	2	1	0	0	0	0	0	0	0	0	0	0	0	0	0	0	0	0	0	0	0	0	0	0	0	0	0	0	0	2	0	0	0	0	0	0	0	0	0	0	0	0	0	0	0	0	0	0	0
AA1026G00001	6	3	1	2	0	1	0	0	0	0	0	4	0	0	0	2	0	1	0	0	3	1	0	1	0	2	0	2	0	0	3	0	2	2	0	0	0	0	2	0	2	1	1	0	0	3	1	1	2
AA1028G00001	1084	934	844	1330	1195	1324	2239	2782	2645	1857	1498	1558	442	494	496	1058	848	858	440	491	647	975	770	948	444	433	460	657	720	644	728	638	700	982	1093	1271	597	699	1013	543	752	654	478	703	515	406	381	386	367
AA1028G00002	1	1	0	0	0	0	0	0	0	0	0	0	0	0	0	0	0	0	0	0	0	0	0	0	0	0	0	0	0	0	0	0	0	0	0	0	0	0	0	0	0	0	0	0	0	0	0	0	0
AA1029G00001	331	301	272	522	430	530	253	392	362	614	420	460	804	768	793	595	497	513	735	776	1048	630	617	633	772	650	699	566	681	635	1044	895	1007	515	602	726	842	834	1053	508	650	533	730	976	739	930	647	664	1133
AA1029G00002	7	7	12	18	22	14	3	7	0	11	9	13	13	15	15	20	15	10	11	12	21	6	16	12	11	6	4	6	16	16	37	38	35	26	17	25	36	39	55	10	7	10	8	10	12	4	3	3	6
AA1029G00003	453	327	389	620	671	513	316	390	397	428	289	319	932	830	770	632	455	488	774	798	898	718	735	729	753	614	696	634	677	555	1245	1107	1079	543	462	544	786	717	888	179	268	264	262	288	226	231	232	206	443
AA102G00001	529	444	503	722	834	846	499	480	518	1237	842	1031	344	319	463	645	662	460	332	372	535	555	681	660	314	211	289	458	483	323	671	641	640	654	738	726	851	868	1105	1284	2956	2205	1402	1884	1659	763	932	742	381
AA102G00002	612	524	508	825	882	751	795	905	875	1505	681	827	464	410	431	775	676	561	424	448	547	700	707	763	285	257	350	643	750	535	880	768	857	714	733	752	720	755	1049	478	766	626	519	637	501	395	388	324	277
AA102G00003	5144	3827	4123	6926	6112	6692	5074	5935	6179	5762	4238	5199	2510	2124	2222	3469	3030	2853	2118	2020	2600	2849	3355	3372	1862	1595	1880	2296	2232	2275	3193	2953	3261	3648	3483	4153	2631	2527	3666	3131	5925	5535	4207	5187	4061	3749	4485	3411	2592
AA102G00004	2445	1892	1914	2602	2303	2529	2404	2712	3080	2346	2161	2123	558	432	524	911	896	744	537	528	702	759	774	899	510	407	551	790	751	568	553	452	527	1266	1212	1377	552	490	852	388	645	527	349	435	393	460	369	360	551
AA102G00005	20	11	8	8	7	6	19	11	19	1	2	10	1	1	2	8	11	7	1	8	4	9	9	12	0	1	1	7	3	5	3	3	6	17	13	12	6	2	5	2	3	5	3	6	3	0	0	0	0
AA102G00006	72	62	53	122	97	72	88	97	75	83	57	86	187	188	161	108	109	165	159	145	215	158	126	158	217	170	206	162	187	141	180	161	219	130	179	207	133	141	162	39	50	47	54	47	36	58	65	63	92
AA102G00007	5	11	4	10	10	2	11	2	6	68	18	28	14	5	4	2	5	8	11	11	22	6	4	5	7	8	6	7	2	4	7	8	20	2	4	6	23	11	20	4	8	4	7	13	9	12	9	9	10
AA102G00008	5057	4629	3842	7708	7137	8057	7123	7733	8148	10008	7598	7713	4107	3579	3415	4650	4096	3866	3808	3649	4453	3935	4597	4731	3427	2360	3159	4257	4319	3884	5285	4932	5326	4580	4628	5394	5000	5098	7064	2668	4787	4264	3543	4832	3497	3928	3965	3217	3436
AA102G00009	302510	272807	254155	374707	347866	352225	125009	158096	158178	220488	152454	160465	246739	212439	169561	134478	100571	120181	171137	173348	192521	134665	138382	140096	224542	180161	224268	114839	115088	100706	294027	260251	285849	190476	160265	184534	73090	61026	99334	3620	6640	4305	4300	4933	3569	21140	21111	17265	197310
AA102G00010	10	8	6	14	16	25	13	25	38	56	21	52	5	4	6	4	11	2	4	3	5	3	3	3	3	1	5	8	10	2	0	2	4	7	7	8	0	6	13	1	0	2	2	1	4	4	0	3	2
AA102G00011	744	501	568	684	616	620	731	766	767	738	471	487	467	366	398	669	608	521	389	391	466	557	609	732	383	261	363	483	499	452	672	565	609	757	819	958	561	526	800	133	189	222	171	167	151	120	116	103	91
AA102G00012	29	26	21	85	60	87	15	12	27	64	20	40	28	30	40	25	17	16	37	55	58	24	20	22	21	11	22	14	19	7	94	68	67	19	29	25	84	77	105	28	64	54	144	160	136	85	56	82	40
AA102G00013	1188	822	907	1383	1265	1371	776	951	874	1168	1176	1165	491	449	387	771	519	557	397	363	517	698	858	901	447	346	452	559	539	558	843	826	848	749	613	785	487	518	791	458	806	802	636	821	590	633	725	504	643
AA102G00014	498	444	406	852	844	1048	677	874	786	2377	1494	1417	824	728	910	955	779	515	943	805	1280	874	851	889	681	538	728	916	949	629	1375	1153	995	616	767	670	1336	1350	1644	1139	2226	1981	1625	1901	1591	2147	1908	1615	1511
AA102G00015	68	70	56	96	73	142	61	38	48	161	99	144	23	23	43	41	34	31	32	16	30	30	19	26	16	17	32	35	29	34	22	24	29	31	39	49	41	38	48	10	27	18	26	25	19	23	21	24	22
AA102G00016	1	2	1	0	1	0	0	0	1	0	0	3	0	0	3	0	1	2	0	0	3	0	1	0	0	0	0	0	0	0	3	2	1	0	0	1	1	2	2	17	26	26	12	27	16	4	1	6	2
AA102G00017	77	58	43	109	117	90	51	60	60	90	124	84	1087	1043	1049	414	376	536	1028	1131	1249	875	887	778	1242	1034	1122	751	747	586	1351	1209	1429	261	266	357	744	755	892	239	278	314	288	324	235	278	218	198	450
AA102G00018	71	64	47	110	98	139	71	73	73	180	113	174	42	72	72	167	134	96	89	93	119	137	103	121	60	45	65	138	109	73	153	114	108	106	159	146	210	209	281	256	375	274	309	393	331	275	266	292	82
AA102G00019	101	89	89	129	122	133	69	37	65	70	54	50	154	110	128	109	93	80	100	88	160	111	95	112	155	118	108	111	111	91	174	144	146	129	114	117	114	115	162	22	39	35	23	39	31	28	30	28	47
AA102G00020	518	415	454	642	733	577	293	428	392	828	498	481	622	561	549	743	534	568	505	526	716	615	662	748	585	543	551	555	550	575	819	727	832	775	768	900	680	685	1004	179	292	302	231	323	228	152	150	132	246
AA102G00021	928	708	697	910	913	784	789	749	792	1110	820	624	430	421	392	423	315	292	422	378	529	369	355	398	680	488	577	404	396	234	446	382	341	387	382	385	305	226	346	23	46	54	47	44	35	93	76	48	179
AA102G00022	85	60	54	114	118	94	47	48	28	53	53	66	162	145	141	129	97	109	123	112	172	126	114	112	166	122	146	106	140	107	176	156	222	107	81	160	142	132	175	64	82	102	117	170	145	70	53	71	101
AA102G00023	119	124	83	339	325	289	141	185	163	587	404	474	171	159	196	108	114	108	200	220	280	170	217	177	128	92	122	108	127	110	514	468	494	82	103	93	211	238	295	212	302	250	434	580	430	557	519	430	412
AA102G00024	26	14	26	15	26	13	5	8	2	3	4	17	15	19	27	21	18	11	22	18	31	17	21	27	22	29	22	35	30	18	30	32	28	23	21	16	39	8	20	18	20	18	16	15	15	29	28	11	19
AA102G00025	13	12	7	0	1	2	0	0	4	0	1	0	0	0	0	2	0	0	0	0	1	3	0	0	0	0	0	0	0	0	2	0	0	3	0	1	0	0	0	0	0	0	0	0	0	0	0	0	1
AA102G00026	1	0	2	0	0	2	0	0	0	0	1	0	0	1	0	0	0	0	0	0	0	0	1	0	0	0	0	0	0	0	1	0	0	0	0	0	0	0	1	0	0	0	0	0	0	0	0	0	0
AA102G00027	3	1	0	0	0	0	0	0	0	0	5	0	0	0	4	1	0	0	0	0	2	0	0	0	4	0	0	0	0	1	2	3	3	2	0	1	2	1	2	0	0	0	0	1	0	0	0	0	0
AA102G00028	224	135	135	280	217	212	172	149	149	188	234	203	250	245	207	123	72	123	228	160	191	170	170	159	246	219	278	174	166	211	303	305	298	97	75	123	134	134	164	77	128	136	145	175	139	329	371	288	595
AA102G00029	132	69	99	88	89	115	57	55	65	165	55	52	69	52	71	72	53	62	70	69	90	74	70	95	88	53	65	45	56	35	92	88	90	68	58	60	87	73	103	18	29	38	40	54	46	27	26	30	34
AA102G00030	3	3	2	0	0	0	0	0	0	0	1	0	0	0	0	0	0	0	0	0	4	0	0	3	0	0	1	0	0	0	4	2	1	0	0	0	2	0	0	3	3	5	6	6	7	0	0	1	3
AA102G00031	61	44	64	62	93	68	41	48	54	120	115	104	59	55	35	63	42	36	58	56	52	59	56	49	57	38	44	75	56	41	56	34	37	35	53	36	38	38	72	20	27	17	16	28	14	28	31	18	47
AA102G00032	69	105	72	152	107	131	52	67	53	107	109	102	64	63	54	61	30	29	70	52	60	42	58	60	57	47	74	55	69	62	61	62	55	61	52	66	67	60	76	34	80	66	41	56	58	74	69	58	93
AA102G00033	56	49	37	69	134	90	68	93	93	129	100	74	30	31	52	45	33	24	16	14	43	43	45	39	26	19	22	34	36	32	60	68	76	69	82	90	70	45	72	18	41	38	71	83	93	37	41	38	84
AA102G00034	6803	4450	5380	6865	6296	5312	4446	5861	5937	4620	2945	3655	3096	2888	2684	5398	3675	4641	2889	2756	3132	4737	4070	4818	3156	2694	3206	3834	4000	3928	3439	3041	3561	5413	4989	6002	2997	2634	4113	301	328	401	352	423	352	442	336	413	797
AA102G00035	23	29	16	43	54	48	26	36	45	43	36	36	123	113	95	115	89	113	96	105	123	109	127	122	115	109	101	110	164	142	165	157	169	128	119	161	156	163	191	105	157	127	159	252	131	141	174	118	136
AA102G00036	2	3	2	0	1	0	0	0	1	1	0	3	1	0	13	2	1	0	0	0	27	0	1	1	0	0	0	1	0	0	8	15	27	2	1	1	8	3	4	0	1	5	38	58	36	12	12	4	8
AA102G00037	2033	1323	1580	1756	1720	1438	1052	1402	1217	809	565	677	1806	1853	1645	5534	3917	4611	1518	2089	2153	4848	4881	5937	1331	1067	963	3759	4705	4303	2013	1750	2679	6567	6106	7864	2705	3197	5388	149	130	219	191	125	131	144	105	103	100
AA102G00038	385	229	280	341	379	309	139	198	196	378	241	226	699	679	700	1334	1174	929	652	674	836	1161	1011	1245	515	410	404	914	1052	945	856	678	799	1511	1323	1516	1037	1088	1635	286	464	388	304	377	319	293	246	240	203
AA102G00039	116	107	122	146	167	129	83	76	75	217	105	148	196	184	185	418	329	217	195	177	211	364	374	459	128	96	110	248	311	234	222	238	221	438	418	458	237	271	402	43	61	70	45	56	48	65	56	60	56
AA102G00040	406	279	291	473	433	545	411	458	499	1105	598	701	308	338	412	644	530	479	436	396	583	532	451	441	287	195	232	410	421	306	1048	852	899	510	572	556	1130	1067	1462	386	648	680	629	684	668	550	552	480	202
AA102G00041	5	6	7	0	0	0	0	0	0	0	0	1	0	0	0	0	1	0	0	1	0	0	0	0	1	0	0	0	0	0	4	0	2	0	0	0	0	1	0	0	0	0	2	3	0	0	0	0	0
AA102G00042	8	6	12	5	2	3	1	1	1	11	1	0	0	1	1	1	0	1	2	0	3	0	1	0	1	0	3	1	1	1	0	0	0	1	0	0	0	1	0	0	0	0	0	0	0	0	0	0	1
AA102G00043	2	6	1	1	0	0	0	2	0	1	0	0	1	0	0	1	0	1	0	0	7	0	0	0	0	1	1	0	2	0	5	3	2	0	0	1	2	0	1	1	4	1	4	8	2	0	0	2	0
AA102G00044	45	29	44	33	21	28	44	22	34	43	3	19	51	73	61	58	55	52	76	45	62	79	73	55	90	65	73	95	95	58	48	50	49	52	43	63	64	59	70	9	8	6	10	6	7	14	10	7	22
AA102G00045	16	6	13	8	4	14	12	16	5	11	8	3	3	16	5	9	22	11	10	10	11	11	10	27	17	15	19	12	14	23	17	5	4	5	21	14	10	6	9	1	1	4	1	2	0	0	5	1	5
AA102G00046	72	57	57	46	27	19	17	35	26	35	21	18	12	7	16	40	28	25	14	3	29	21	30	20	7	8	3	9	12	15	13	18	21	27	26	34	23	20	30	3	4	13	9	11	15	4	4	3	3
AA102G00047	25	6	16	11	7	15	10	11	8	51	0	9	5	6	7	11	18	11	5	7	13	8	7	20	4	3	3	7	13	6	18	9	15	14	16	6	11	12	32	9	13	22	22	23	15	8	13	10	4
AA102G00048	1264	1151	1113	1510	1449	1421	1171	1328	1346	1925	1244	1409	558	530	527	752	559	579	509	478	629	777	725	810	569	454	517	652	600	505	905	841	1068	771	808	931	664	610	912	510	817	596	569	845	595	628	617	515	795
AA102G00049	26	38	17	42	50	69	16	31	30	55	38	51	79	93	67	43	43	74	61	75	71	67	87	69	51	57	66	89	52	66	116	127	145	58	54	74	69	84	101	107	214	178	141	234	144	236	256	212	255
AA102G00050	1	2	1	2	2	9	0	0	3	0	5	0	3	1	0	2	0	0	0	0	1	3	4	0	0	0	0	0	0	1	1	1	1	1	6	5	3	1	0	2	5	3	2	0	3	1	1	1	3
AA102G00051	31	27	27	52	53	21	27	32	22	39	27	27	22	10	18	24	19	5	9	12	27	12	14	18	22	20	22	14	17	7	30	16	22	35	35	25	19	15	17	8	8	13	11	14	22	13	8	10	16
AA102G00052	29	28	21	6	21	16	12	12	8	8	20	22	35	36	43	25	18	11	31	43	89	30	24	27	52	50	45	38	46	34	33	34	28	40	37	36	44	42	58	6	8	4	13	12	6	9	5	7	26
AA102G00053	277	276	269	407	392	503	342	455	493	492	503	538	220	171	131	251	146	244	171	146	200	174	198	200	160	172	164	199	260	240	224	214	243	294	236	350	246	246	306	375	434	382	427	651	495	346	305	362	372
AA102G00054	1	1	0	0	0	0	0	0	0	0	0	0	0	1	0	0	0	0	0	1	1	0	0	0	0	0	0	0	0	0	0	0	1	0	0	1	1	0	0	0	0	0	2	3	1	0	0	0	0
AA102G00055	94	72	58	84	86	87	57	60	61	176	112	126	101	88	93	97	98	74	70	66	116	77	69	109	112	64	78	104	83	61	109	86	87	106	133	120	105	139	138	71	160	86	62	119	73	68	65	36	104
AA102G00056	20	39	18	23	12	21	17	20	15	47	11	9	38	41	42	47	47	46	47	26	54	41	45	55	36	39	43	29	38	35	137	95	117	59	62	62	79	58	88	14	16	23	8	22	27	16	15	13	22
AA102G00057	85	50	66	125	98	90	70	71	85	158	70	73	74	70	55	48	42	57	49	49	72	38	45	56	50	49	62	46	56	58	49	41	61	72	66	58	70	53	75	15	24	30	16	13	17	50	40	36	76
AA102G00058	312	375	276	376	401	435	296	340	329	666	536	545	281	270	230	247	202	197	247	235	342	253	187	210	317	271	269	294	272	197	201	205	184	266	302	280	207	198	279	63	101	85	79	93	56	209	189	164	232
AA102G00059	4720	4284	3671	6149	5781	7572	7351	6896	7664	7401	7143	6319	898	780	865	1666	1311	1208	747	617	891	1267	1475	1673	847	669	823	1074	1206	1270	1068	1063	1033	2011	2053	2372	1025	1128	1536	1594	3091	2467	1531	2257	1987	1654	1707	1616	1714
AA102G00060	4	5	1	11	17	17	3	1	3	7	6	4	1	1	4	6	1	1	4	2	4	9	5	7	7	0	1	0	0	2	12	12	11	6	5	5	5	4	10	32	43	55	56	53	48	34	33	23	15
AA102G00061	3979	3328	3332	4639	5763	5208	2915	2822	2950	7058	3753	3419	1772	1506	1836	2576	2280	1553	1590	1443	1926	2069	2055	2205	2057	1493	1823	2222	2053	1374	1945	1811	1820	2596	2804	2807	1630	1475	2204	349	463	523	433	522	402	679	611	596	722
AA102G00062	409	311	363	330	268	309	200	209	255	310	171	195	69	58	83	189	152	110	73	55	92	130	135	167	109	82	78	179	131	105	66	74	65	213	180	208	111	62	143	20	46	49	36	47	27	27	35	28	30
AA102G00063	194	118	133	103	176	149	184	186	185	300	230	168	125	108	121	141	125	124	139	116	154	118	131	115	132	112	111	134	110	111	154	154	154	120	118	124	204	178	231	95	185	152	127	137	117	113	124	110	112
AA102G00064	206	186	208	250	200	286	127	106	120	346	172	152	130	125	197	176	152	138	139	157	207	151	104	149	122	90	133	147	160	101	219	209	202	166	247	244	232	186	254	106	148	100	112	166	142	92	72	94	128
AA102G00065	7	1	4	7	5	16	1	3	9	4	0	6	2	3	0	3	4	4	3	4	5	12	3	6	7	8	4	2	11	7	2	5	7	0	2	5	3	8	16	7	16	8	15	20	7	7	16	8	2
AA102G00066	1	2	2	0	0	2	0	0	0	0	0	0	0	1	14	0	2	0	3	2	3	0	0	0	0	0	0	1	0	0	0	2	0	1	3	1	0	0	1	0	0	0	0	0	0	1	0	0	0
AA102G00067	7	5	1	6	6	12	0	3	10	3	4	0	22	33	14	11	21	13	19	22	15	9	6	7	20	21	24	19	20	17	13	11	13	16	21	20	35	40	46	25	18	15	15	16	15	13	6	14	17
AA102G00068	2344	1682	1448	2944	2428	2973	1958	2056	2482	1563	1727	2105	983	860	795	1179	874	1062	819	770	1050	898	754	848	853	634	824	847	847	807	1256	908	1218	1508	1260	1674	1100	978	1412	584	749	970	622	836	612	764	674	675	859
AA102G00069	916	821	584	1393	1163	1459	1422	1783	1852	1410	1072	1375	460	437	409	460	351	541	475	482	614	521	564	626	512	436	479	530	610	539	806	651	773	517	505	682	707	605	936	330	401	371	499	771	573	1268	1351	1320	1497
AA102G00070	121	74	61	137	139	211	132	134	145	366	256	256	166	157	228	196	139	150	168	188	266	183	203	165	200	175	217	206	216	174	236	174	182	176	162	205	231	166	252	50	72	51	78	111	96	96	123	87	99
AA102G00071	149	115	97	175	162	202	132	118	107	265	239	248	82	65	64	46	50	41	64	55	103	68	58	38	84	79	92	80	93	62	79	76	48	55	48	59	74	57	107	21	31	29	33	37	33	64	44	35	99
AA102G00072	83	95	111	108	77	81	117	72	89	151	123	83	23	22	24	49	59	32	14	17	22	51	35	47	29	22	33	30	50	36	18	6	14	64	76	74	19	28	29	8	9	6	4	4	4	7	4	11	38
AA102G00073	8	5	9	2	3	0	0	2	3	0	1	12	6	10	16	9	4	7	15	8	10	8	13	14	12	7	10	17	15	12	10	10	8	6	8	12	15	10	13	5	6	5	10	9	6	9	4	9	8
AA102G00074	2	2	2	0	1	5	0	1	1	0	0	0	1	3	0	1	0	2	1	0	3	0	0	1	0	3	1	1	0	0	2	1	2	1	2	1	1	2	1	0	1	0	0	1	1	1	0	1	3
AA102G00075	20	22	9	23	27	23	14	19	13	48	40	35	106	73	100	46	46	37	56	84	189	38	48	43	64	31	45	46	45	37	216	199	253	30	48	42	211	156	232	143	249	161	313	473	390	109	116	109	104
AA102G00076	0	0	1	0	0	0	0	0	0	0	0	0	1	2	0	0	0	0	0	0	0	0	0	0	0	0	0	0	1	0	0	0	2	0	2	0	1	0	0	0	0	0	0	0	0	0	0	0	1
AA102G00077	2	1	0	0	0	0	0	0	0	0	0	0	0	0	0	0	0	0	0	0	0	0	0	0	0	0	0	0	0	0	0	1	0	0	0	0	0	1	0	0	0	0	0	0	0	0	0	0	0
AA102G00078	8	1	1	0	0	0	0	1	0	0	0	0	0	0	0	0	0	1	0	0	0	0	0	0	0	0	0	0	0	0	0	0	1	0	0	1	0	1	0	0	0	3	0	1	0	0	0	0	0
AA102G00079	4	6	4	0	1	0	0	3	1	0	0	1	0	0	0	2	0	1	0	0	1	0	1	0	0	0	2	0	2	0	1	0	0	0	0	0	2	1	0	0	0	0	0	0	0	0	0	0	0
AA102G00080	6	2	5	1	0	3	0	0	0	0	2	2	2	1	1	1	0	0	0	0	0	0	2	1	1	0	0	0	0	0	1	0	2	0	0	0	0	1	0	0	1	0	0	0	0	1	0	0	0
AA102G00081	1	0	0	0	0	0	0	0	0	0	0	0	0	0	1	0	0	0	0	0	1	0	0	1	1	0	0	1	0	0	0	0	0	0	0	0	0	0	0	0	0	0	0	0	0	0	0	0	0
AA102G00082	12	10	15	10	4	18	4	15	7	6	12	0	11	15	23	15	14	15	12	15	36	9	11	19	20	11	31	22	22	15	10	10	16	17	29	25	13	21	24	6	13	5	7	15	8	11	8	5	17
AA102G00083	292	317	266	536	493	502	235	240	275	421	283	392	525	438	430	462	288	388	414	444	457	408	409	394	390	408	426	371	391	309	590	554	563	385	474	455	404	385	526	141	237	158	206	287	235	219	211	186	402
AA102G00084	4	1	1	0	1	0	0	0	0	2	0	0	0	0	0	1	0	0	0	0	0	0	1	0	0	0	0	0	0	0	0	0	1	1	0	0	1	1	1	0	0	0	0	1	1	0	0	0	0
AA102G00085	218	198	142	215	284	301	255	239	302	293	264	301	257	225	341	349	348	283	249	262	471	314	290	377	198	133	231	267	267	238	540	528	520	374	375	353	478	528	699	544	1173	873	983	1555	1094	493	524	410	376
AA102G00086	93	106	68	165	165	162	94	112	101	274	187	144	97	93	89	152	127	131	97	86	114	124	155	184	115	78	97	124	145	117	170	176	168	83	83	103	198	233	273	241	427	356	318	428	280	224	278	211	156
AA102G00087	0	0	0	0	0	0	0	0	0	0	0	0	0	0	0	0	0	0	0	0	0	0	0	0	0	0	0	0	0	0	0	0	0	0	0	0	0	0	0	0	0	0	0	0	0	0	0	0	0
AA102G00088	3649	2011	2665	3040	2455	2199	2644	2671	2856	1560	1120	1387	1172	978	983	1867	1353	1666	901	895	985	1662	1393	1634	1047	902	1066	1166	1315	1257	1008	931	1107	1976	1958	2606	918	834	1429	110	153	167	130	145	136	149	172	144	234
AA102G00089	171	184	136	205	170	239	130	218	173	367	204	252	85	90	76	70	80	56	75	63	102	111	95	116	130	85	83	123	144	81	70	49	61	95	83	91	64	48	89	17	24	19	9	19	12	35	37	22	105
AA102G00090	0	0	1	0	0	0	0	0	0	0	0	0	0	0	0	0	0	0	0	0	1	0	0	0	5	0	0	0	0	0	0	0	0	0	0	0	0	0	0	0	0	0	0	0	0	0	0	0	0
AA102G00091	8	4	2	3	10	10	8	0	4	1	2	2	0	0	0	1	1	0	0	0	1	0	0	0	0	0	0	0	0	0	0	0	0	0	1	0	0	0	0	0	0	0	0	0	0	0	0	0	0
AA102G00092	3	6	3	1	0	1	0	1	2	4	0	2	1	0	1	0	0	1	0	0	0	0	1	0	0	0	0	2	0	0	0	0	0	2	0	0	0	0	4	0	0	0	0	2	0	0	0	0	1
AA102G00093	66	69	66	74	107	99	68	81	82	214	118	138	106	111	153	192	173	158	126	110	157	163	174	158	105	67	88	177	183	123	250	193	234	204	233	229	287	270	342	131	239	231	186	237	208	198	156	146	51
AA102G00094	2046	1879	1583	3350	2980	3664	3193	3461	3914	8199	6122	6715	4574	4016	3916	4597	4025	4098	4345	4535	6756	3740	4158	3633	3865	2845	3485	4621	4561	3881	6473	5802	6565	4321	4421	4105	9013	9329	11680	8159	12963	10541	11921	15447	13019	10523	8829	8166	8914
AA102G00095	115	129	124	136	150	164	79	143	147	290	151	122	35	35	40	69	42	45	36	35	28	70	49	62	54	34	48	38	54	33	29	26	36	91	88	88	34	18	39	17	15	22	11	17	14	16	16	24	27
AA102G00096	195	136	162	206	174	120	148	169	193	196	85	64	296	235	307	344	309	330	279	297	372	389	349	410	332	262	333	357	373	278	350	274	372	367	399	432	375	374	402	69	82	111	74	106	75	45	33	39	56
AA102G00097	0	2	1	1	0	0	0	0	0	0	0	0	0	0	0	0	0	0	0	0	0	0	0	0	0	0	0	0	0	0	0	0	0	0	0	0	0	0	0	0	0	0	0	0	0	0	0	0	0
AA102G00098	817	808	623	1296	1115	1490	820	924	1014	1720	1502	1578	619	530	563	685	563	603	558	523	744	570	521	578	425	334	379	526	582	469	1009	885	906	624	648	720	914	921	1268	1142	2293	1649	1528	2367	1768	1577	1509	1296	734
AA102G00099	669	597	510	876	898	992	545	512	568	1487	972	915	412	387	390	513	392	383	331	350	452	383	365	447	405	329	375	446	451	430	376	438	405	480	502	577	350	382	536	173	261	243	229	294	257	343	373	264	406
AA102G00100	1990	1495	1629	2353	2596	2391	1574	1876	1910	3191	2048	1941	1977	1870	2244	3373	3382	2776	2031	2105	2507	2771	2531	2760	1925	1381	1665	2488	2399	1663	3266	2720	3056	3332	3742	3691	3512	3706	4648	1985	2789	2468	1683	2189	1781	1102	967	974	782
AA102G00101	26	20	22	29	44	37	14	16	19	26	20	28	47	55	62	66	69	46	46	32	61	60	49	64	72	34	64	56	72	55	64	53	50	64	66	65	93	104	107	85	155	150	101	113	114	44	60	46	34
AA102G00102	168	197	188	389	342	418	254	228	278	690	518	546	325	257	276	207	228	127	365	268	503	253	190	198	280	200	238	226	249	209	315	311	311	169	211	180	338	271	427	117	152	149	221	253	215	306	284	267	305
AA102G00103	52	29	37	107	51	97	28	39	61	120	83	127	61	39	42	68	42	69	45	45	62	42	44	43	33	39	46	46	60	48	79	56	81	58	61	79	84	87	135	61	101	80	135	149	116	118	81	90	43
AA102G00104	2134	2010	1711	2917	2479	2906	1947	1916	2247	3246	3263	3416	694	648	564	647	476	669	552	447	602	715	729	720	914	854	1051	893	1006	870	456	410	487	763	711	1038	355	307	475	313	498	369	444	698	436	1048	1156	969	1607
AA102G00105	445	411	408	464	503	484	517	704	755	617	489	652	141	122	128	238	179	235	129	113	178	212	241	275	215	182	201	279	239	237	189	161	162	324	301	369	141	136	208	198	299	238	181	324	203	343	373	303	307
AA102G00106	374	328	355	432	383	534	423	443	457	714	683	678	364	316	288	353	209	322	313	244	345	324	381	344	252	288	353	340	386	400	313	308	354	327	366	475	258	254	377	365	764	429	342	617	493	888	927	794	1311
AA102G00107	192	139	197	242	328	312	148	199	201	454	277	356	254	217	227	217	216	208	198	222	352	244	242	258	236	147	194	212	219	167	311	291	308	236	244	284	291	274	350	104	132	128	128	171	143	155	146	106	202
AA102G00108	193	172	179	407	269	222	330	316	258	384	342	230	97	131	110	133	150	100	125	106	116	114	169	115	163	130	91	112	92	86	129	122	123	126	152	135	121	111	127	69	146	86	52	97	68	82	82	99	82
AA102G00109	118	87	72	178	138	209	130	136	139	234	166	192	105	109	98	96	95	101	93	87	136	83	104	98	84	96	80	89	100	98	137	130	161	113	115	150	138	169	185	198	268	200	219	330	289	142	123	131	136
AA102G00110	5	3	4	0	4	0	0	3	1	0	0	0	1	1	1	3	5	4	0	5	3	0	0	0	2	0	1	0	0	0	19	19	35	0	2	1	75	52	72	57	102	76	188	290	235	4	6	11	3
AA102G00111	47	38	46	52	60	93	46	58	50	72	40	30	72	58	82	65	62	51	67	57	82	49	40	54	56	52	55	43	73	44	83	80	89	74	73	79	95	80	107	45	38	45	36	65	53	25	19	30	38
AA102G00112	2068	1589	1519	2466	1966	2460	2358	2322	2652	2376	2003	1917	858	749	850	1057	916	886	755	695	852	992	956	1105	814	613	760	1097	1078	951	1008	1032	1091	1110	1343	1542	907	1074	1334	534	859	800	446	636	499	402	353	444	506
AA102G00113	395	346	360	561	650	623	273	389	452	639	453	676	593	465	503	479	328	404	455	521	820	445	563	545	437	308	439	445	376	407	1115	926	1108	459	426	502	606	676	825	655	1340	1022	1163	1547	1234	1222	1020	848	920
AA102G00114	1	3	3	0	0	0	1	2	0	0	0	0	0	0	0	0	0	0	0	0	0	0	0	0	0	0	0	0	0	0	1	2	0	0	0	0	0	0	0	0	1	0	0	0	0	0	0	1	0
AA102G00115	2	1	1	0	0	1	0	1	0	0	0	0	1	1	0	2	1	2	1	2	2	3	3	3	1	0	0	4	3	3	2	7	1	0	5	6	4	6	14	2	14	7	5	19	7	1	1	2	2
AA102G00116	2	0	2	0	0	0	0	0	0	0	0	0	0	0	0	0	0	0	0	0	0	0	0	0	0	0	0	0	0	0	0	0	1	0	0	0	0	0	0	0	0	0	1	0	0	0	1	0	0
AA102G00117	72	50	58	85	62	84	87	86	81	118	77	69	100	97	83	103	85	81	99	79	84	100	126	105	82	76	92	74	76	85	101	123	104	89	56	86	96	87	133	49	73	71	45	51	49	38	46	37	51
AA102G00118	0	0	0	0	0	0	0	0	0	0	0	0	0	0	0	0	0	0	0	0	0	0	0	0	0	0	0	0	0	0	0	0	0	0	0	0	0	0	0	0	0	0	0	0	0	0	0	0	0
AA102G00119	14	18	21	24	26	16	9	9	17	23	20	2	68	57	55	40	29	37	53	71	90	35	81	38	48	45	54	42	48	34	105	65	103	36	39	36	87	81	98	27	55	40	35	50	44	39	41	59	56
AA102G00120	813	583	726	679	605	532	626	640	634	684	236	434	590	586	583	851	649	631	520	482	561	751	724	857	636	572	679	691	735	612	652	494	598	910	769	981	533	485	662	94	79	116	103	112	111	97	83	126	191
AA102G00121	28	19	24	36	39	39	28	15	36	49	41	53	32	41	34	30	26	35	32	20	40	36	38	40	13	20	27	31	33	37	63	47	66	27	40	42	57	84	89	80	156	115	94	168	110	77	66	72	60
AA102G00122	220	185	147	228	200	190	175	188	208	320	177	226	323	337	292	353	277	362	299	326	451	278	332	333	293	200	245	238	256	287	607	508	596	352	362	441	497	559	685	376	668	503	430	694	493	313	347	303	252
AA102G00123	491	454	405	645	732	737	229	205	209	891	534	472	566	542	501	456	383	418	468	418	535	492	406	403	691	535	600	583	621	466	566	469	476	516	555	584	385	322	504	67	107	86	79	57	59	204	202	129	275
AA102G00124	209	167	180	318	292	273	204	258	208	266	219	257	97	68	68	111	104	94	88	88	91	103	111	147	56	67	82	100	79	95	178	146	204	131	108	181	119	118	142	202	342	316	204	308	228	213	187	180	182
AA102G00125	2181	1918	1732	2862	3144	2983	1915	2136	2269	3282	2656	2666	1026	1037	1093	1653	1494	1395	1099	1052	1429	1455	1465	1478	847	597	849	1080	1014	929	2332	2142	2430	1800	1968	2087	1891	1752	2365	1222	1820	1650	1724	2345	1854	1642	1621	1448	1088
AA102G00126	367	333	277	456	424	521	288	322	390	633	514	498	176	155	156	166	137	144	156	175	194	209	200	224	227	147	203	220	198	145	189	181	194	251	235	280	184	169	248	162	336	258	170	234	151	333	338	240	279
AA102G00127	347	313	239	542	637	657	429	615	500	678	490	587	252	259	260	366	246	398	202	290	338	437	513	487	220	220	270	318	307	414	620	577	685	392	380	485	305	357	499	741	1206	804	844	1298	983	732	766	765	622
AA102G00128	4	9	13	29	14	9	18	6	5	8	7	15	30	40	20	23	16	8	26	13	21	31	20	25	20	35	39	22	40	33	17	23	16	11	10	16	12	13	13	5	3	8	8	7	8	17	7	12	26
AA102G00129	105	104	85	96	65	70	29	49	33	82	81	107	111	109	85	53	54	54	89	79	103	66	71	72	111	78	109	84	86	56	97	83	72	42	41	41	78	54	76	29	30	23	35	31	22	62	39	39	131
AA102G00130	313	258	266	266	224	222	202	250	269	387	168	176	266	245	277	230	185	165	247	249	348	229	238	224	360	250	282	291	310	216	217	185	201	151	187	200	177	152	232	96	154	157	94	142	95	130	128	122	226
AA102G00131	239	211	183	414	340	428	202	240	187	458	348	307	467	388	408	312	239	316	385	348	467	284	196	259	331	270	355	329	378	296	464	430	455	348	371	370	420	477	626	203	236	251	168	215	166	266	198	196	259
AA102G00132	31	37	23	24	29	29	12	14	19	22	33	24	26	21	26	36	19	17	29	17	23	20	26	27	19	16	22	19	17	15	25	23	17	16	26	22	19	28	40	3	7	14	7	5	8	2	7	9	14
AA102G00133	2	0	0	0	0	0	0	0	0	0	0	0	0	0	0	0	0	0	1	0	0	0	0	0	0	0	0	0	0	0	0	0	0	0	0	0	0	0	0	0	0	0	1	1	0	0	0	0	0
AA102G00134	12	4	6	2	4	7	6	7	9	13	8	14	7	0	2	5	9	1	2	2	2	3	4	7	1	3	0	4	3	1	4	2	3	3	3	3	3	3	1	3	5	3	0	1	3	10	7	7	14
AA102G00135	78	57	74	91	87	88	65	47	56	161	65	58	120	112	135	116	127	75	141	131	143	150	80	117	110	132	130	138	162	81	118	104	76	86	129	130	93	96	111	14	16	28	14	25	15	33	17	24	50
AA102G00136	311	210	284	278	246	219	187	215	215	199	122	98	105	108	115	164	134	123	109	79	125	131	92	115	83	95	115	123	133	90	101	64	84	150	186	172	73	54	129	26	25	19	19	33	25	21	10	20	34
AA102G00137	563	437	361	744	683	749	348	405	373	694	449	455	384	313	306	499	418	498	306	341	474	379	440	432	281	212	276	362	385	291	653	491	550	558	550	629	483	521	679	442	732	479	415	676	409	337	339	271	286
AA102G00138	140	145	151	220	219	219	240	228	289	239	240	221	172	173	204	334	281	213	182	192	284	301	324	362	216	160	174	324	282	221	252	242	242	449	419	437	258	225	341	140	251	216	174	232	179	209	188	153	163
AA102G00139	4	2	5	5	5	0	6	4	6	0	7	4	9	8	4	6	5	8	4	5	11	7	14	9	8	4	12	12	12	9	13	4	10	4	4	5	8	9	10	8	17	16	17	15	10	24	29	23	12
AA102G00140	70	43	38	117	88	119	78	54	43	210	135	124	76	73	56	65	61	45	50	63	134	62	56	39	36	31	49	45	71	73	145	161	147	64	46	56	128	123	139	105	104	108	176	254	208	120	138	132	132
AA102G00141	186	195	151	316	178	382	318	393	424	421	495	708	117	117	127	108	104	149	100	109	146	121	131	120	109	103	92	154	130	169	145	107	156	144	138	165	166	158	199	725	1473	1105	981	1427	1237	1503	1375	1230	922
AA102G00142	120	87	71	143	137	154	117	97	134	185	75	107	130	144	131	122	121	113	115	129	138	174	149	155	131	94	101	96	131	92	317	267	285	102	117	133	199	253	247	147	203	252	203	253	207	99	117	111	90
AA102G00143	3	1	1	0	0	0	0	0	0	0	0	0	0	0	0	0	0	0	0	1	1	0	0	0	0	0	2	0	0	0	0	0	0	0	0	0	0	0	0	0	0	0	0	0	0	0	0	0	0
AA102G00144	7	7	12	2	0	2	2	5	8	3	3	0	6	1	3	4	2	0	1	5	6	7	4	4	0	0	0	6	6	1	5	2	5	2	3	5	6	5	9	1	4	0	9	9	6	2	2	0	0
AA102G00145	5	6	9	0	2	1	0	0	1	3	0	2	1	2	1	0	0	0	1	0	5	0	0	1	1	0	3	0	0	0	1	2	0	2	0	0	0	1	0	0	0	0	0	1	0	0	0	0	0
AA102G00146	0	0	1	0	0	1	0	0	0	0	0	0	0	0	1	0	0	0	0	0	0	0	0	0	0	1	1	0	1	0	0	0	1	0	0	0	0	1	0	1	1	0	0	0	1	0	0	1	0
AA102G00147	0	0	0	0	0	0	0	1	0	0	0	0	0	0	0	0	0	0	0	0	0	0	0	0	0	0	0	0	0	0	0	0	0	0	0	0	0	0	0	0	0	0	0	0	0	0	0	1	0
AA102G00148	1	0	0	0	0	0	0	0	0	0	0	0	0	0	0	0	0	0	0	0	0	0	0	0	0	0	0	0	0	0	0	0	0	0	0	0	0	0	0	0	0	0	0	0	0	0	0	0	0
AA102G00149	133	63	129	181	159	155	120	112	105	157	116	139	126	121	113	149	113	132	101	98	219	113	91	115	116	87	127	131	131	118	136	92	103	96	142	137	138	151	177	148	218	182	149	166	188	144	134	139	189
AA102G00150	13	7	10	15	7	0	10	8	3	0	1	7	27	21	30	24	28	26	23	19	48	31	31	9	28	11	18	31	22	16	61	33	33	13	18	17	61	44	81	21	24	26	25	35	25	15	13	8	12
AA102G00151	1576	840	1202	1460	983	961	1346	1474	1571	790	518	747	490	535	404	754	584	705	459	414	442	606	420	521	457	423	510	538	587	539	427	433	493	848	929	1118	489	465	727	104	68	89	118	100	102	49	40	87	126
AA102G00152	55	28	65	30	41	20	26	38	23	44	13	26	5	4	12	34	22	18	3	4	8	18	11	16	12	2	4	24	17	14	5	4	5	24	26	19	9	14	10	6	7	8	6	9	5	4	3	9	2
AA102G00153	7	10	7	0	0	0	0	6	0	8	1	0	1	5	0	3	3	1	4	1	6	2	2	3	5	0	2	2	1	1	1	3	4	3	5	0	11	6	14	1	7	6	4	3	7	5	5	4	1
AA102G00154	1	5	2	0	0	0	0	0	0	0	0	0	2	0	1	0	0	0	0	2	0	0	2	0	4	1	0	0	0	0	1	1	0	2	0	0	1	0	0	0	1	0	0	0	0	0	0	0	0
AA102G00155	0	0	0	0	0	0	0	0	0	0	0	0	0	0	0	0	0	0	0	1	0	0	0	0	0	0	0	0	0	0	0	0	0	0	0	0	0	0	0	0	0	0	0	0	0	0	0	0	0
AA102G00156	2	3	2	0	0	0	0	0	0	1	0	0	0	0	0	0	0	0	0	0	3	0	0	0	0	0	0	0	0	0	0	0	1	0	0	0	0	0	0	0	0	0	1	1	0	0	0	0	0
AA102G00157	0	0	0	0	0	0	0	0	0	0	0	0	0	0	0	0	0	0	0	0	0	0	0	0	0	0	0	0	0	0	0	0	0	0	0	0	0	0	0	0	0	0	0	0	0	0	0	0	0
AA102G00158	1	3	0	0	0	0	0	0	1	0	0	0	0	0	0	0	0	0	0	0	0	0	0	0	0	0	0	0	0	0	0	0	0	0	0	0	0	0	0	0	0	0	0	0	0	0	0	0	0
AA102G00159	1261	796	907	1358	836	916	973	915	905	1200	696	746	800	784	763	1076	861	870	849	773	867	980	798	827	623	487	627	760	873	709	1020	1000	1016	889	1018	1155	1021	1125	1476	252	275	385	218	269	278	228	202	196	179
AA102G00160	311	227	280	291	288	283	325	269	249	388	318	300	238	206	231	278	215	199	218	183	245	273	226	255	248	145	172	230	243	209	360	286	315	217	252	304	262	299	320	187	290	268	208	289	224	149	124	153	151
AA102G00161	62	40	35	24	23	25	11	15	20	7	1	7	3	1	7	14	10	19	6	6	8	7	14	4	0	1	3	4	7	6	9	9	12	6	13	10	10	5	13	0	3	4	9	3	3	5	3	5	1
AA102G00162	67	63	36	66	81	93	75	54	77	123	108	123	72	69	93	81	68	63	65	69	103	79	70	93	80	72	42	70	60	63	107	63	79	158	159	171	80	70	117	139	207	143	107	146	162	218	258	194	294
AA102G00163	174	143	119	267	324	332	117	144	92	480	258	271	156	131	147	204	154	143	164	134	237	155	161	176	74	92	109	155	185	119	286	205	201	165	194	200	301	285	372	256	598	439	330	479	353	349	329	252	216
AA102G00164	3	3	4	1	0	1	0	0	5	0	0	0	20	20	181	1	0	0	0	44	555	0	0	1	1	2	0	0	0	0	201	131	88	0	0	0	0	1	0	0	0	0	32	91	39	126	45	19	18
AA102G00165	2701	1980	1868	3756	2932	3607	3188	3273	3487	4101	2725	3155	3260	2413	2692	2116	1466	1853	2004	2642	4724	1958	1959	1911	2276	2046	2360	1819	2163	1964	4144	3872	4896	1804	1966	2514	4182	4188	5446	1621	2301	1893	3468	5324	3911	1145	1187	1147	2030
AA102G00166	0	0	0	0	0	0	0	0	0	0	0	0	0	0	0	0	0	0	0	0	0	0	0	0	0	0	0	0	0	0	0	0	0	0	0	0	0	0	0	0	0	0	0	0	0	0	0	0	0
AA102G00167	183	126	137	121	129	158	155	176	179	226	157	204	110	91	97	112	92	81	104	116	203	131	105	87	96	86	101	132	142	106	202	174	181	125	106	125	228	229	310	66	58	61	119	119	131	73	56	58	91
AA102G00168	5380	4736	4346	4885	3680	4372	4490	5428	5872	4339	3452	3698	3991	3456	3389	3453	2594	2754	3238	2822	3541	3197	2793	3385	3634	3144	3541	3455	4065	3713	3076	2888	3156	3311	3340	4101	2127	2320	3256	443	590	519	593	878	693	915	795	748	2621
AA102G00169	1689	1889	1552	2658	2303	2974	1704	2075	2335	4269	3260	3703	1831	1699	1586	1435	1186	1053	1589	1461	2227	1024	1073	1155	1114	999	1167	1353	1286	968	2195	1995	1902	1360	1459	1467	1998	2315	2956	2189	3972	3136	2785	3797	3445	3422	2811	2787	3168
AA102G00170	318	253	264	515	600	592	383	467	528	770	751	727	857	679	688	711	669	694	799	732	1004	909	809	813	706	496	632	829	812	739	1380	1283	1340	586	583	688	744	827	1037	634	1168	840	839	1217	961	1458	1315	1146	1421
AA102G00171	2	6	2	0	5	3	3	2	12	9	3	0	3	3	5	6	1	4	6	4	5	4	3	2	6	7	5	8	0	4	2	1	0	13	12	4	5	1	3	2	3	0	2	7	2	1	1	1	5
AA102G00172	186	180	205	165	194	191	311	380	404	455	362	307	94	103	107	120	142	110	95	83	161	116	75	105	137	83	129	183	117	94	97	89	112	161	151	139	107	133	161	55	89	79	52	85	59	64	55	62	66
AA102G00173	123	88	99	172	134	170	106	130	144	169	150	200	138	133	122	147	107	131	102	132	138	175	176	151	127	102	103	159	145	120	138	110	138	138	114	132	113	125	171	85	114	117	98	99	90	115	80	88	130
AA102G00174	11	10	12	0	5	3	2	1	0	0	1	3	13	21	157	4	2	2	0	5	72	6	2	7	1	14	5	3	11	1	61	22	29	12	9	51	12	10	17	5	13	9	25	47	19	16	3	10	26
AA102G00175	14	14	16	3	1	4	6	5	10	18	21	27	34	18	89	31	65	33	38	37	153	79	95	110	70	34	38	50	80	102	47	29	67	71	63	35	63	54	42	108	238	161	145	212	132	42	45	31	47
AA102G00176	6	7	3	2	2	2	15	24	16	53	38	26	55	36	46	76	87	72	49	48	131	29	64	29	41	32	36	21	38	35	270	334	332	91	144	116	586	751	970	500	979	559	1002	1536	1120	68	78	52	47
AA102G00177	12	2	10	14	12	27	25	48	31	50	43	51	15	15	8	20	14	22	16	13	29	15	9	15	19	17	18	14	30	37	16	25	25	16	17	21	40	22	27	41	91	66	55	68	64	23	28	13	26
AA102G00178	217	205	209	398	265	283	265	232	257	391	285	346	272	237	257	224	188	159	222	228	347	228	243	210	287	181	275	233	241	165	310	309	333	203	206	250	255	244	315	110	163	186	171	208	161	126	195	132	231
AA102G00179	47	19	22	39	45	44	37	39	41	126	51	81	61	56	53	76	66	48	40	49	37	90	96	86	65	42	87	101	164	114	38	33	42	66	55	50	54	49	92	50	44	41	32	29	12	23	24	25	54
AA102G00180	196	239	193	333	288	223	162	179	185	730	390	289	453	450	537	557	602	399	544	526	784	391	395	448	534	333	417	680	561	346	583	482	447	426	490	396	634	584	808	245	443	361	253	334	227	315	349	228	193
AA102G00181	35	33	45	55	47	39	19	32	50	50	41	76	26	32	32	38	25	21	14	19	45	20	16	28	17	25	16	21	31	19	23	26	34	26	29	36	27	28	21	43	44	32	21	47	37	16	26	22	25
AA102G00182	230	225	234	160	155	134	149	152	147	364	266	230	318	301	305	322	294	214	282	262	344	308	195	248	335	264	290	430	418	289	258	256	259	235	281	270	280	302	392	87	117	125	75	93	72	98	98	95	211
AA102G00183	225	247	233	281	262	374	300	363	346	387	274	421	85	68	97	203	135	149	60	79	107	110	148	135	140	107	103	129	149	137	108	77	85	262	276	263	123	127	165	171	328	198	130	235	178	144	204	163	204
AA102G00184	5	1	2	0	1	0	0	2	0	4	0	2	0	0	0	3	3	0	0	1	4	0	2	3	0	1	3	0	8	3	2	0	0	4	0	2	2	0	1	0	0	0	0	0	0	0	0	2	0
AA102G00185	7	2	5	3	5	7	2	8	1	17	6	9	15	11	18	13	22	7	17	11	21	11	11	3	10	14	15	11	20	13	31	30	43	12	29	23	48	43	54	33	37	29	31	33	32	9	4	8	23
AA102G00186	5	5	9	1	1	3	0	0	3	6	0	0	1	0	11	1	0	1	1	1	15	2	2	2	4	6	3	0	0	1	4	2	1	3	1	0	1	4	3	0	0	0	1	4	3	3	1	1	2
AA102G00187	1578	1707	1758	1972	2102	2440	2104	1883	1953	3386	2274	2267	1575	1266	1642	1835	1650	916	1280	1383	2192	1586	1798	2234	2198	1454	2022	2181	2503	1459	1529	1375	1413	1940	2399	1886	2042	1932	2689	448	910	812	1102	1452	1434	771	852	713	1318
AA102G00188	614	563	466	854	807	968	521	760	788	1299	1015	1116	751	642	681	774	592	649	654	601	955	653	650	651	524	482	578	748	817	688	771	657	726	741	686	799	660	639	902	346	505	307	446	688	449	792	732	664	810
AA102G00189	21	20	16	37	12	41	39	25	53	126	63	60	15	2	11	34	35	17	8	12	33	13	6	12	13	8	7	19	21	16	28	25	29	28	41	24	46	35	61	44	103	67	39	95	57	31	27	17	24
AA102G00190	442	431	324	598	406	506	427	443	450	522	495	470	241	245	296	311	294	202	235	266	348	273	225	289	310	207	264	351	346	253	260	247	198	302	357	345	253	264	371	189	282	263	189	270	200	273	205	219	276
AA102G00191	469	453	407	400	394	484	381	382	429	603	512	477	200	148	168	193	182	153	182	137	207	205	195	187	155	165	191	191	172	129	174	182	173	185	209	224	148	137	195	72	171	109	106	172	131	129	120	125	204
AA102G00192	384	288	331	386	405	376	375	487	446	477	318	317	293	242	216	338	220	256	223	196	262	269	276	313	287	256	252	292	302	295	178	215	237	277	300	360	188	219	363	76	120	130	94	116	94	132	122	138	224
AA102G00193	23	17	28	23	14	18	13	13	10	65	24	15	19	13	20	21	9	13	10	13	9	16	8	9	12	14	12	15	20	13	11	11	13	12	17	15	17	11	19	3	1	1	3	2	4	3	1	1	4
AA102G00194	297	244	253	409	399	401	323	315	313	483	457	378	232	208	237	290	215	189	195	190	250	249	259	296	273	192	242	313	310	238	250	288	276	296	274	314	176	192	286	129	230	217	153	169	168	253	206	178	459
AA102G00195	501	354	383	425	427	379	342	344	340	724	434	488	1401	1190	978	812	607	573	975	825	1113	803	649	729	1078	816	975	957	966	708	829	817	741	627	701	711	623	611	925	78	116	137	88	115	82	180	168	137	475
AA102G00196	77	45	43	107	94	80	68	34	28	194	143	155	194	200	182	123	120	91	185	180	214	143	134	119	201	160	172	139	175	130	227	182	171	122	121	132	178	171	234	53	67	66	39	38	49	50	42	28	84
AA102G00197	32	41	36	15	17	13	11	15	12	5	13	29	27	33	90	44	27	23	33	40	157	29	23	25	67	59	28	50	27	17	137	96	119	51	41	33	142	126	192	120	259	148	260	379	301	69	87	55	53
AA102G00198	132	88	102	96	75	79	67	69	73	66	42	79	170	161	179	129	110	94	138	140	161	147	118	125	229	122	161	136	167	131	153	156	144	135	151	163	175	150	197	38	66	65	72	88	65	75	51	90	230
AA102G00199	3619	3114	3086	5192	5138	5555	2577	3338	3356	5499	4097	4572	2648	2268	2087	3340	2698	2974	2145	2133	2713	2473	2304	2495	2125	1856	2222	2831	2839	2414	2359	2005	2105	4242	3632	4215	2260	2084	3131	469	568	596	444	582	472	744	665	632	1158
AA102G00200	2	7	2	0	3	0	0	0	0	0	1	0	0	0	0	0	2	0	0	0	0	0	0	4	0	0	0	2	0	0	0	0	0	0	0	2	0	1	0	0	1	1	1	0	0	0	0	0	0
AA102G00201	922	736	833	1129	1088	1358	837	863	912	1285	941	1027	950	790	920	729	647	562	853	711	937	872	927	958	953	640	860	761	803	635	1200	1093	1206	814	807	873	720	707	915	270	549	459	414	524	452	580	655	474	989
AA102G00202	4	5	9	5	3	2	2	7	6	5	1	2	7	0	0	3	1	1	3	5	2	6	2	1	1	2	0	2	0	0	4	6	6	0	2	2	5	3	7	2	1	1	7	1	3	6	3	1	5
AA102G00203	10	6	9	1	0	0	0	0	0	1	2	0	0	0	0	0	0	0	0	0	0	0	0	0	0	0	0	0	1	0	0	0	0	0	0	0	0	0	0	0	0	0	0	0	0	0	0	0	1
AA102G00204	44	57	47	122	152	134	34	41	42	70	108	60	57	35	64	43	45	52	32	33	73	52	51	68	53	30	42	54	52	48	92	76	98	76	55	81	73	65	92	50	63	83	85	109	84	40	55	34	69
AA102G00205	151	98	117	174	158	112	93	92	103	157	136	157	51	31	51	67	61	75	38	31	68	66	43	61	32	40	39	53	58	46	56	54	63	106	94	94	43	62	100	24	31	22	33	25	19	26	30	19	14
AA102G00206	0	0	0	0	0	0	0	0	0	0	0	0	0	0	0	0	0	0	0	0	0	0	0	0	0	1	0	0	0	0	0	0	0	0	0	0	0	0	0	0	0	0	0	0	0	0	0	0	0
AA102G00207	2	2	0	0	0	0	0	0	0	0	0	0	0	1	1	0	0	0	0	0	1	0	0	0	0	0	1	0	0	0	1	0	1	0	0	0	0	0	0	0	0	0	1	0	0	0	0	0	0
AA102G00208	2	3	2	0	0	0	0	0	0	0	0	0	0	0	0	0	0	0	0	1	0	0	0	0	0	0	0	0	0	0	0	0	0	0	0	0	0	0	0	0	0	0	0	0	0	0	0	0	0
AA102G00209	9	12	2	14	17	8	8	2	7	33	9	13	17	28	30	26	32	16	22	21	27	26	20	25	34	14	33	19	30	19	29	22	20	15	19	32	35	36	44	16	45	24	18	40	32	26	17	18	32
AA102G00210	1	0	0	0	0	0	0	0	0	0	0	0	0	0	0	0	0	0	0	0	0	0	0	0	0	0	0	0	0	0	0	0	0	0	0	2	0	0	0	0	0	0	0	1	0	0	0	0	0
AA102G00211	5	5	1	0	1	0	0	0	0	0	0	0	0	2	1	1	3	0	0	0	0	2	1	2	1	0	5	1	1	3	0	0	0	1	0	1	0	0	0	0	0	0	0	0	0	0	0	0	0
AA102G00212	3	4	0	0	2	0	0	1	3	0	0	0	1	2	0	5	0	0	2	0	0	0	1	2	0	0	0	3	1	0	2	1	1	0	0	1	2	2	0	0	0	0	0	0	0	0	0	0	0
AA102G00213	24	21	24	31	38	40	17	24	19	51	15	45	205	217	184	123	129	121	159	221	218	153	156	180	223	169	199	196	147	139	220	181	239	130	121	127	163	142	192	27	8	19	25	15	14	24	34	22	46
AA102G00214	0	3	1	0	0	0	0	0	0	0	0	0	0	0	1	0	0	0	0	0	0	0	0	0	0	3	0	0	0	0	0	0	0	0	0	0	0	0	0	0	0	0	0	0	0	0	0	0	0
AA102G00215	3	1	1	0	0	0	0	0	0	0	0	0	1	0	4	0	0	0	0	0	0	0	0	0	0	0	3	0	0	0	0	0	0	0	0	0	0	0	0	0	0	0	0	0	0	0	0	0	0
AA102G00216	0	0	1	0	0	0	0	0	0	0	0	0	0	0	0	0	0	0	0	0	0	0	0	0	0	0	1	0	0	0	0	0	0	0	0	0	0	0	0	0	0	0	0	0	0	0	0	0	0
AA102G00217	813	665	643	968	1131	1128	941	1372	1244	1983	1210	1342	2428	1878	2106	2374	1905	2170	2364	2565	4640	1356	1657	1510	1101	778	960	1307	1483	1186	7131	5917	7253	1957	2236	2201	8455	8752	11694	6006	11806	8738	10889	15309	12808	5611	5487	4251	2696
AA102G00218	160	147	121	172	157	172	104	172	178	202	106	108	116	98	99	134	120	123	103	92	125	124	116	153	115	89	116	116	125	93	115	114	112	202	177	181	131	133	189	101	171	153	126	172	120	106	112	88	134
AA102G00219	86	44	50	56	81	73	19	35	34	206	64	131	50	47	43	59	44	39	38	38	51	50	46	44	70	41	46	66	65	64	50	28	29	59	53	73	40	30	54	40	78	63	60	64	58	132	117	111	134
AA102G00220	860	637	615	700	604	634	700	733	852	819	613	603	568	471	478	436	330	315	341	388	533	390	419	450	501	489	504	487	533	442	421	350	362	365	329	412	288	265	380	50	65	69	94	110	99	169	213	165	534
AA102G00221	62	58	57	54	76	28	30	37	50	42	22	15	74	79	66	88	68	68	57	77	113	79	70	93	104	47	73	78	79	77	114	118	92	112	83	74	67	51	110	21	21	8	25	17	20	30	19	22	54
AA102G00222	1	0	1	1	0	2	0	0	0	0	0	0	1	0	0	1	2	1	1	0	0	0	0	0	2	0	0	1	0	0	1	1	3	2	0	1	1	1	0	0	1	0	0	1	0	0	1	1	1
AA102G00223	19	6	9	27	21	30	24	27	40	11	19	20	72	95	67	88	90	98	83	96	93	98	107	86	84	51	73	100	116	103	128	109	115	104	129	124	124	168	189	71	83	92	58	83	63	34	36	43	35
AA102G00224	460	268	350	562	487	492	238	332	315	338	185	217	409	346	361	422	294	309	358	337	382	385	348	440	427	363	359	306	379	360	559	425	485	397	374	442	281	245	351	44	33	56	68	70	73	59	39	45	132
AA102G00225	275	253	278	508	492	383	190	291	262	450	299	342	453	467	436	527	392	521	450	478	555	510	481	504	431	324	434	452	426	379	624	513	639	521	556	685	593	542	748	201	312	268	201	251	196	222	234	211	218
AA102G00226	233	187	180	384	490	506	319	452	426	390	353	462	145	122	99	137	77	144	94	104	102	208	209	241	104	88	102	70	118	117	310	306	353	139	111	130	75	100	152	97	187	142	118	147	124	251	209	189	257
AA102G00227	195	184	177	288	205	247	184	201	212	519	287	356	163	179	139	157	129	101	189	154	223	145	80	80	181	123	128	151	146	106	244	228	200	120	137	146	338	290	397	86	129	117	143	186	143	101	74	90	90
AA102G00228	1741	1378	1496	1434	1581	1277	1243	1540	1539	1623	937	858	578	538	581	1226	949	845	520	488	631	928	859	1012	643	480	559	794	634	549	814	706	745	1257	1275	1336	682	495	850	146	185	193	123	179	120	142	134	149	246
AA102G00229	826	525	617	721	712	674	505	597	515	588	303	411	608	580	547	676	556	541	512	534	613	662	643	698	570	520	647	581	604	499	573	545	575	753	766	897	497	440	665	75	117	136	82	111	91	98	118	67	146
AA102G00230	501	439	421	811	750	778	477	549	519	1233	593	620	523	452	454	791	583	560	398	435	607	789	626	816	564	510	527	697	771	588	459	416	415	719	740	696	519	519	682	88	170	145	109	133	89	129	118	117	264
AA102G00231	373	333	203	602	510	608	307	350	371	716	531	526	496	456	470	414	350	425	493	431	599	384	357	286	365	346	387	312	307	320	845	827	910	335	389	512	763	812	1091	466	691	804	849	954	938	687	667	620	527
AA102G00232	45	46	38	54	41	55	45	56	32	59	59	52	52	55	79	77	56	42	77	48	90	54	32	59	55	47	47	62	63	31	69	47	48	62	88	68	79	83	114	61	118	121	84	113	71	90	63	60	63
AA102G00233	14	10	11	11	10	33	5	9	0	13	14	17	25	18	21	23	23	22	38	26	33	17	14	19	15	11	18	18	21	9	28	18	36	31	33	22	37	30	48	7	15	11	14	15	9	14	11	7	8
AA102G00234	15	4	7	3	7	17	4	1	2	19	8	13	2	5	5	9	16	4	11	4	7	12	9	10	5	10	8	3	16	7	4	2	1	7	8	5	9	4	9	6	2	1	0	4	3	2	0	6	6
AA102G00235	104	96	86	163	132	163	86	101	126	181	129	124	101	85	124	147	122	97	92	87	127	99	129	139	130	77	150	112	115	142	157	136	168	126	132	139	146	170	210	184	300	279	180	326	210	198	151	157	157
AA102G00236	18	14	26	2	4	0	2	0	1	0	6	0	7	2	1	0	4	2	2	4	5	0	0	2	1	1	2	1	0	0	4	6	3	6	4	1	9	10	4	18	19	23	12	18	21	6	6	8	4
AA102G00237	174	136	162	251	206	302	136	129	171	252	139	205	160	141	176	173	142	132	173	173	198	157	124	171	184	143	176	152	161	134	163	145	148	139	139	179	151	112	186	59	55	68	53	69	78	92	92	66	111
AA102G00238	13	7	8	6	4	1	4	7	7	3	6	3	6	2	4	16	8	10	11	2	3	3	2	7	8	1	2	9	7	2	2	5	6	11	15	12	7	18	22	10	10	5	13	8	9	0	0	1	0
AA102G00239	1332	953	1201	1686	1476	1285	1202	1304	1340	1578	793	1102	1192	1119	1048	1559	1254	1473	1104	1130	1196	1633	1793	1926	1070	862	1048	1184	1366	1269	2152	1950	2121	1668	1894	2129	1491	1739	1977	784	1079	1052	715	877	659	488	528	523	481
AA102G00240	114	82	145	167	211	129	60	129	90	50	110	68	93	72	73	138	103	138	72	79	107	152	250	255	78	46	78	112	104	120	139	125	164	178	184	203	103	112	137	43	76	54	74	96	59	26	39	17	56
AA102G00241	68	43	50	51	29	26	38	34	45	79	71	45	50	36	49	35	26	42	52	42	54	43	53	36	41	29	39	46	47	39	48	50	46	50	51	73	44	46	67	22	47	33	20	35	33	34	30	21	28
AA102G00242	8087	6644	6322	8396	6808	8373	11319	11764	12030	8370	7351	8392	2643	2347	2514	3373	2552	2896	2182	2021	2630	3146	3106	3438	2822	2660	2771	3138	3430	3319	2858	2682	3095	3631	3676	4544	2049	2144	3084	1546	2559	2297	2165	3303	2714	2817	2708	2611	4284
AA102G00243	644	574	502	885	844	833	835	1058	927	1189	943	1053	471	421	397	871	624	693	481	459	649	745	649	683	366	354	391	636	726	578	791	667	714	802	870	1014	810	934	1235	1060	1457	1114	1165	1523	1098	1034	840	924	513
AA102G00244	10	5	10	0	2	2	1	0	0	5	0	1	0	0	4	0	0	0	0	0	0	0	0	0	0	1	1	0	0	0	1	0	1	1	2	1	0	1	0	0	0	0	0	0	0	0	0	0	0
AA102G00245	14	16	12	0	0	1	0	0	0	0	1	1	0	0	0	0	0	0	0	0	0	0	0	0	0	0	0	0	0	0	0	1	0	0	0	0	0	0	0	0	0	0	0	0	0	0	0	0	0
AA102G00246	676	527	519	742	651	648	545	534	560	1015	468	667	202	206	252	338	300	261	230	198	270	334	338	400	263	186	245	249	277	225	231	290	290	376	459	454	236	241	352	89	158	142	99	129	115	95	100	101	156
AA102G00247	495	463	438	642	752	778	383	412	389	809	461	526	358	319	334	539	434	343	315	303	367	452	475	547	360	232	300	393	380	318	501	446	443	631	660	660	338	353	537	109	215	162	115	158	140	184	180	183	198
AA102G00248	20	16	16	12	18	17	11	7	17	9	10	13	21	25	21	16	15	12	18	25	33	16	18	22	38	10	20	17	38	23	23	26	41	20	14	20	20	15	37	11	14	12	7	15	6	20	15	9	15
AA102G00249	1472	1122	885	2372	1790	2412	1534	1734	1906	2187	2539	2701	749	707	651	1040	892	992	743	594	870	700	776	747	507	378	440	673	734	686	1202	1192	1300	1073	999	1258	1348	1551	1989	1525	2889	2693	1885	2547	1840	1727	2040	1558	984
AA102G00250	1290	1216	1126	1856	1658	2028	1617	1795	2063	4001	2537	2632	1841	1457	1776	1793	1684	1251	1522	1613	2976	1518	1592	1735	1624	1058	1339	1884	1784	1322	2135	1738	1950	1972	1790	1815	2485	2117	2947	848	1718	1548	1747	2111	1810	1748	1668	1335	1495
AA102G00251	890	864	689	936	769	1108	1112	1206	1176	1326	972	898	152	123	220	561	504	350	125	188	346	429	357	491	161	89	118	408	406	322	325	288	331	682	763	729	484	468	650	295	637	390	444	662	589	202	182	169	224
AA102G00252	0	0	1	0	1	0	0	1	0	0	0	0	0	0	0	2	0	0	0	0	0	0	0	0	0	1	1	1	0	1	2	0	3	0	0	0	0	0	0	0	0	0	0	0	0	0	0	0	0
AA102G00253	1785	974	1241	1689	1097	1060	1372	1400	1541	1002	512	786	1528	1545	1469	2073	1679	1828	1648	1491	1605	1738	1302	1409	1284	1136	1264	1626	1819	1578	1842	1724	1924	1586	1900	2096	2216	2364	3079	376	343	533	361	396	368	179	193	253	186
AA102G00254	3	6	4	9	4	4	1	0	3	26	5	1	35	35	42	24	25	16	40	40	55	11	19	19	30	36	39	33	31	20	41	18	29	18	13	11	36	36	48	6	9	4	6	13	2	4	10	6	10
AA102G00255	16	13	22	25	23	30	9	6	8	32	30	19	61	55	54	46	52	25	55	51	60	37	24	23	62	36	56	58	51	39	47	54	33	36	29	29	47	55	70	14	15	7	15	13	15	11	11	11	23
AA102G00256	178	114	101	232	145	130	81	87	80	143	80	125	211	235	208	214	131	185	240	208	265	196	182	169	163	156	188	192	218	190	287	325	346	130	142	177	359	319	407	116	175	159	133	182	134	85	108	104	94
AA102G00257	429	415	388	860	771	832	497	489	520	969	909	922	334	261	234	316	233	252	251	264	372	339	318	403	326	275	256	340	403	366	440	361	454	358	307	380	340	365	464	329	469	330	442	649	554	527	432	409	757
AA102G00258	40	21	20	8	3	4	3	9	5	4	3	8	1	2	3	7	0	3	3	1	5	0	5	0	0	0	2	2	5	5	1	2	0	3	4	0	6	0	0	1	3	0	3	0	4	2	2	0	1
AA102G00259	104	101	122	144	134	162	123	77	82	212	172	127	147	125	133	183	194	150	123	121	198	158	153	152	138	110	147	198	140	84	181	191	183	207	180	188	233	257	300	138	236	248	154	147	136	106	119	111	93
AA102G00260	43	44	36	106	99	119	40	58	44	130	126	106	248	194	239	155	108	146	223	213	239	192	271	239	292	197	235	252	254	151	235	185	188	143	113	114	194	219	228	64	118	100	99	112	88	99	136	84	132
AA102G00261	48	29	37	90	67	52	31	55	41	61	31	30	141	148	99	87	50	91	110	90	128	81	103	86	164	112	142	109	120	103	107	96	104	86	67	88	98	91	122	19	15	21	23	17	16	49	26	34	50
AA102G00262	18	24	13	46	8	31	31	21	18	30	9	14	135	124	98	56	40	43	110	104	95	97	62	59	129	127	162	130	110	107	73	65	84	34	61	67	72	68	102	8	10	17	15	13	7	11	22	14	37
AA102G00263	970	714	828	1046	1082	1070	829	1052	1135	836	742	826	404	290	260	335	252	377	253	296	339	351	468	519	311	252	248	309	310	378	493	434	520	502	457	568	266	298	463	150	272	243	216	275	212	243	242	191	362
AA102G00264	332	276	235	520	436	432	150	180	222	645	380	336	326	263	258	199	178	159	303	257	348	205	227	206	357	284	361	319	332	221	215	203	197	216	210	225	176	164	267	43	72	61	39	63	53	136	127	121	239
AA102G00265	1690	1249	1291	2165	1777	1848	1631	2168	2149	2100	1506	2023	723	621	664	989	801	963	604	620	694	1046	1069	1106	570	441	576	869	887	818	999	955	1073	970	971	1215	945	1005	1392	554	830	815	647	941	662	629	591	567	458
AA102G00266	97	111	94	229	186	236	77	104	128	341	266	234	341	308	354	425	405	324	309	418	582	274	250	261	297	234	252	369	366	230	580	433	493	453	471	395	757	748	922	389	724	525	590	734	527	438	466	354	254
AA102G00267	4	10	3	9	8	5	9	7	12	3	12	8	4	4	9	4	1	5	3	3	4	14	6	3	8	6	3	6	2	10	4	11	2	9	10	11	1	5	12	3	0	2	3	7	4	8	3	3	7
AA102G00268	14	7	8	18	9	16	7	0	10	11	7	0	9	6	6	2	5	2	3	3	7	6	5	4	2	5	4	4	4	3	2	7	8	4	6	5	3	7	16	0	2	3	8	1	0	3	2	1	7
AA102G00269	113	82	111	139	155	131	93	102	102	198	193	118	100	87	108	91	69	107	72	65	136	85	119	112	77	77	96	104	107	101	84	90	89	116	108	148	82	80	109	57	75	53	66	83	65	79	84	71	107
AA102G00270	0	0	0	0	0	0	0	0	0	0	0	0	0	0	0	0	0	0	0	0	0	0	0	0	0	0	0	0	0	0	0	0	0	0	0	0	0	0	0	0	0	0	0	0	0	0	0	0	0
AA102G00271	0	0	0	0	0	0	0	0	0	0	0	0	0	0	0	0	0	0	0	0	0	0	0	0	0	0	0	0	0	0	0	0	0	0	0	0	0	0	0	0	0	0	0	0	0	0	0	0	0
AA102G00272	94	70	58	137	138	109	89	75	108	111	81	73	98	87	79	56	33	59	72	65	83	84	106	96	94	86	104	58	80	83	111	107	98	101	73	111	63	66	80	29	61	48	35	46	32	35	44	43	68
AA102G00273	78	86	60	178	77	102	72	92	78	53	90	54	130	132	119	93	76	90	111	146	171	97	103	110	165	111	121	111	114	83	165	176	143	84	94	93	100	88	124	35	58	39	53	86	42	73	82	68	130
AA102G00274	3217	1733	2395	3409	2591	2090	3108	3467	3809	1798	1090	1520	1083	1004	902	1983	1475	1998	896	959	992	1778	1675	1962	1025	850	1002	1332	1451	1510	1322	1207	1505	2056	2129	2708	1207	1183	1710	339	402	454	325	375	364	229	248	232	301
AA102G00275	1747	1566	1307	1937	1703	2140	2086	2130	2094	1662	1658	1638	551	471	439	737	475	583	393	336	459	585	628	743	427	408	449	524	561	526	563	466	482	702	739	885	482	531	696	366	560	485	392	563	398	414	414	405	698
AA102G00276	2528	2247	2011	3620	3202	3741	1941	2139	2423	4003	3021	3114	2226	1889	1900	2084	1644	1578	1876	1656	2206	1738	2063	2069	1594	1261	1548	1711	1812	1454	2397	2199	2420	2036	2019	2289	1853	1869	2657	1428	2473	2102	1775	2468	1900	1833	2091	1725	2265
AA102G00277	1636	1014	1348	2106	1943	1518	1573	1783	1713	1845	1230	1442	1678	1463	1442	1711	1517	1693	1473	1441	1681	1853	1851	1893	1575	1286	1456	1781	2040	1554	1892	1809	2036	1630	1672	1926	1892	2081	2587	943	1288	1567	1020	1229	964	734	859	674	746
AA102G00278	1105	836	812	1133	1143	1144	827	984	1176	1621	970	1049	607	554	557	871	703	669	548	533	648	727	564	710	637	515	553	681	671	530	543	436	532	890	851	907	583	549	793	158	225	217	162	242	166	254	270	216	361
AA102G00279	126	125	83	165	155	172	108	73	100	217	169	194	246	257	257	138	110	75	200	197	281	154	127	167	233	141	238	183	157	130	316	260	242	150	121	117	182	149	207	32	69	48	58	51	62	119	104	120	212
AA102G00280	2763	2803	2216	4906	4441	5856	5360	6160	6227	11499	9091	9259	4465	3824	3188	1943	1354	1514	3155	2845	3692	2429	2372	2595	4974	4680	5539	3730	4486	3865	2425	2146	2342	1603	1753	1810	2086	2307	2872	852	1327	1289	1099	1299	1180	4271	3648	3221	13367
AA102G00281	430	366	315	433	459	404	472	543	546	628	490	530	345	344	336	507	337	345	322	306	453	384	474	489	267	207	244	383	396	386	808	777	771	454	447	511	526	557	727	952	1719	1455	1252	1851	1525	1218	1218	1154	729
AA102G00282	125	159	111	125	180	163	41	62	63	131	64	57	68	73	56	100	84	70	34	59	55	69	74	73	62	32	65	77	82	60	52	63	44	145	127	155	38	30	87	14	33	22	11	11	10	20	15	18	63
AA102G00283	0	5	0	1	0	2	0	0	2	66	16	20	1	2	2	6	9	9	0	1	6	0	1	2	0	0	1	1	1	0	1	7	1	10	9	19	8	12	11	58	154	97	68	92	106	8	13	3	4
AA102G00284	13	15	4	0	2	0	0	1	0	0	0	0	1	1	0	1	0	0	1	2	1	0	1	2	2	0	4	0	1	0	2	2	1	6	5	3	1	1	5	0	1	0	0	0	2	1	0	0	1
AA102G00285	500	423	411	510	521	421	336	428	422	687	412	430	752	698	605	595	432	509	584	633	779	626	583	559	706	622	679	724	802	745	810	639	831	608	517	725	708	698	916	493	593	595	748	958	782	522	322	436	749
AA102G00286	368	315	293	455	455	457	284	273	279	663	315	281	311	268	309	475	399	351	328	318	376	442	427	484	340	275	322	397	414	325	425	358	379	565	557	602	400	347	559	113	124	142	105	167	95	112	87	98	155
AA102G00287	11	17	25	32	34	29	17	23	22	58	18	26	32	33	31	45	36	31	30	29	43	48	41	38	21	16	27	39	46	27	69	68	65	51	54	59	49	94	85	115	157	144	118	145	123	102	50	65	47
AA102G00288	18	10	14	13	6	10	2	9	9	22	8	21	5	0	2	4	6	5	0	4	3	3	6	3	3	3	3	7	8	2	0	0	2	7	6	4	4	1	3	1	6	11	0	0	5	4	4	2	4
AA102G00289	1	1	0	0	0	0	0	0	0	0	0	0	0	0	2	0	0	0	0	0	1	0	0	0	0	0	0	0	0	0	3	0	0	0	0	0	0	0	0	0	0	0	0	0	0	0	0	0	2
AA102G00290	1227	991	970	1347	1509	1414	782	843	945	1386	859	861	448	429	394	864	610	680	439	400	522	659	563	666	389	329	391	488	538	431	617	540	680	847	904	1041	414	422	676	97	138	134	116	121	116	114	112	102	214
AA102G00291	8	3	7	0	2	11	2	0	0	12	5	0	2	0	0	0	2	3	0	3	8	2	1	3	1	2	2	3	2	3	3	6	2	6	3	2	4	4	11	6	4	4	4	14	8	2	1	2	1
AA102G00292	2632	2267	2047	3378	2996	3363	2828	3395	3470	3710	3118	3265	1422	1200	1070	1633	1186	1152	1179	1035	1240	1367	1347	1582	1305	1006	1180	1476	1682	1480	1163	1027	1105	1666	1679	1873	965	922	1412	326	622	562	480	637	503	810	843	664	1443
AA102G00293	1270	1096	1193	1797	1748	1922	1543	1651	1672	2100	1571	1619	549	447	485	950	821	586	462	405	613	720	748	892	585	327	515	779	713	553	594	504	503	1209	1207	1257	491	491	763	348	572	491	313	377	299	384	367	329	531
AA102G00294	2888	2508	1860	3133	1653	2561	2741	3203	3624	1576	1572	2061	1057	964	729	848	595	1061	696	664	810	839	650	709	795	931	941	925	1028	1183	659	615	762	982	1022	1513	527	529	807	255	268	291	246	330	281	495	315	486	956
AA102G00295	1851	1359	1613	1930	1687	1659	1503	1843	1972	1890	1447	1332	1605	1387	1329	1348	1100	1206	1144	1125	1433	1388	1109	1324	1668	1331	1627	1488	1542	1306	1114	892	1018	1472	1465	1660	947	766	1225	176	239	240	183	235	194	330	316	339	675
AA102G00296	232	170	142	233	165	156	192	178	230	148	97	101	87	95	76	109	74	96	93	82	83	105	82	101	84	68	80	94	108	73	115	93	116	131	106	120	63	54	86	20	15	10	14	19	22	12	19	12	35
AA102G00297	802	586	580	709	711	701	576	570	520	619	463	505	385	345	293	390	346	311	300	320	415	446	506	556	359	282	330	331	357	264	516	539	534	422	434	481	312	277	407	83	149	118	81	98	82	92	107	74	158
AA102G00298	192	178	195	238	353	223	197	215	197	558	284	281	919	806	829	720	628	519	882	887	1129	938	910	894	971	664	842	905	879	671	1257	1015	1004	557	594	578	866	859	1032	254	359	406	381	411	309	436	428	327	436
AA102G00299	1116	813	824	1374	1202	1211	804	839	897	1280	727	1007	1292	1128	1172	1039	933	1015	1130	1075	1570	1262	1284	1304	1088	891	1093	1128	1118	1047	1645	1585	1774	898	1025	1134	1355	1246	1559	536	742	716	811	1086	860	519	537	500	621
AA102G00300	134	148	121	122	154	188	79	84	95	251	141	112	14	7	18	57	45	31	16	2	11	49	42	56	21	13	17	33	32	25	10	12	8	50	70	53	13	12	13	1	1	2	1	4	2	6	12	5	15
AA102G00301	1	1	3	0	0	0	0	2	0	3	0	1	0	0	0	0	2	0	0	0	0	0	0	0	0	1	0	0	0	0	0	0	0	0	0	0	0	0	0	0	0	0	0	0	0	0	0	0	0
AA102G00302	266	230	175	346	315	309	257	178	261	599	440	464	138	122	165	191	171	94	134	113	132	162	205	197	167	112	129	187	173	113	119	119	127	164	163	184	126	112	151	62	111	108	95	99	90	132	183	120	165
AA102G00303	72	53	64	75	54	44	33	34	35	36	43	50	66	80	59	50	57	33	51	49	55	49	52	60	66	71	86	59	51	64	45	31	40	54	54	69	46	47	42	16	23	24	14	29	17	23	8	17	35
AA102G00304	118	123	135	136	135	120	125	170	188	214	166	268	84	89	151	136	78	103	75	104	172	135	141	180	133	120	109	147	119	153	184	130	159	131	125	138	137	107	195	95	153	117	123	198	145	67	68	49	133
AA102G00305	1	1	1	0	1	0	1	0	0	0	0	3	1	1	0	2	0	0	0	0	1	3	1	0	0	1	2	0	2	3	3	0	0	2	0	0	0	0	2	0	1	0	0	3	1	0	3	2	3
AA102G00306	0	0	0	0	0	0	0	0	0	1	0	0	0	0	0	0	0	0	0	0	0	0	1	0	0	0	1	0	0	0	0	0	0	0	0	0	0	0	0	0	0	0	0	0	0	0	0	0	0
AA102G00307	6	5	5	0	0	0	0	0	1	0	0	0	0	1	0	0	0	0	0	0	0	0	0	0	0	1	0	0	0	0	0	0	0	0	0	0	0	0	1	0	3	0	0	0	1	0	0	0	0
AA102G00308	56	88	50	154	90	136	79	67	70	227	154	148	26	26	36	46	30	66	42	45	46	29	41	38	12	25	26	39	33	24	50	65	71	70	58	81	78	73	112	77	117	133	124	226	150	138	136	81	66
AA102G00309	1	2	1	0	0	0	0	0	0	0	0	0	0	0	0	2	0	0	0	0	0	0	0	0	2	0	0	0	0	1	0	0	0	0	0	0	0	0	0	0	0	0	0	0	0	0	0	0	0
AA102G00310	1	1	1	0	0	0	0	0	0	0	0	0	0	0	0	1	0	0	0	0	0	0	0	0	0	0	0	0	0	0	0	0	0	0	0	0	0	0	0	0	0	0	0	0	0	0	0	0	0
AA102G00311	149	67	79	102	30	55	55	58	108	3	18	43	52	56	55	71	56	75	58	42	53	54	13	25	77	58	54	47	71	77	19	21	22	91	77	89	62	49	88	10	3	7	7	5	4	3	11	7	9
AA102G00312	1044	577	787	855	675	581	621	671	812	596	255	411	612	593	604	788	663	581	594	572	628	768	671	802	787	602	676	700	772	622	482	503	476	719	813	840	535	501	699	75	86	100	73	76	95	70	54	67	95
AA102G00313	123	94	89	147	101	124	100	108	120	125	66	143	109	98	79	77	56	98	81	88	103	81	78	55	97	90	85	92	123	76	108	99	131	87	107	110	172	130	185	84	145	137	143	210	162	62	70	46	84
AA102G00314	423	284	320	507	442	500	511	477	493	597	344	379	226	196	197	313	206	235	221	196	273	251	210	265	175	137	166	210	220	188	271	216	239	277	289	310	267	268	383	69	107	91	56	100	72	75	77	79	103
AA102G00315	561	404	408	638	615	520	483	527	589	673	395	553	201	165	186	362	228	240	194	200	250	320	354	337	190	198	226	265	261	221	262	232	270	315	332	388	233	226	298	81	104	81	117	122	103	109	109	110	142
AA102G00316	73	38	57	134	138	66	46	62	76	180	116	141	293	310	250	214	192	146	301	282	304	242	220	207	304	248	301	280	266	191	343	246	339	103	121	126	284	257	362	98	102	119	106	158	132	111	114	106	187
AA102G00317	52	41	46	55	83	98	37	40	50	125	50	35	42	52	49	75	63	50	49	63	70	49	84	68	45	37	48	57	69	44	103	106	114	73	108	76	89	112	130	184	236	237	176	214	156	113	119	108	54
AA102G00318	0	0	0	0	0	0	0	0	0	0	0	1	0	0	0	0	0	0	0	0	0	0	0	1	0	0	0	0	0	0	0	0	0	0	0	0	0	0	0	0	0	0	0	0	0	1	0	0	0
AA102G00319	0	0	0	0	0	0	0	0	0	0	0	0	0	0	0	0	0	0	0	0	0	0	0	0	0	0	0	0	0	0	0	0	0	0	0	0	0	0	0	0	0	0	0	0	0	0	0	0	0
AA102G00320	0	0	0	0	0	0	0	0	0	0	0	0	0	0	0	0	0	0	0	0	0	0	0	0	0	0	0	0	0	0	0	0	0	0	0	0	0	0	0	0	0	0	0	0	0	0	0	0	0
AA102G00321	0	0	0	0	0	0	0	0	0	0	0	0	0	0	0	0	0	0	0	0	0	0	0	0	0	0	0	0	0	0	0	0	0	0	0	0	0	0	0	0	0	0	0	0	0	0	0	0	0
AA102G00322	0	0	0	0	0	0	0	0	0	0	0	0	0	0	0	0	0	0	0	0	0	0	0	0	0	0	0	0	0	0	0	0	0	0	0	0	0	0	0	0	0	0	0	0	0	0	0	0	0
AA102G00323	0	0	0	0	0	0	0	0	0	0	0	0	0	0	0	0	0	0	0	0	0	0	0	0	0	0	0	0	0	0	0	0	0	0	0	0	0	0	0	0	0	0	0	0	0	0	0	0	0
AA102G00324	0	0	0	0	0	0	0	0	0	0	0	0	0	0	0	0	0	0	0	0	0	0	0	0	0	0	0	0	0	0	0	0	0	0	0	0	0	0	0	0	0	0	0	0	0	0	0	0	0
AA102G00325	1	5	0	2	0	1	0	3	0	2	0	0	1	0	1	0	0	1	0	2	1	0	1	2	0	1	1	0	0	1	0	0	0	0	2	0	1	0	0	0	0	1	0	0	0	3	0	0	0
AA102G00326	1	1	0	0	0	0	0	0	0	0	0	0	0	0	0	0	0	0	0	0	0	0	0	0	0	0	0	0	1	0	0	0	0	0	0	0	0	0	0	0	0	0	0	0	0	0	0	0	0
AA102G00327	14	13	8	14	17	31	21	22	11	1	8	19	10	13	12	9	8	7	14	9	16	19	17	9	10	8	13	17	22	14	22	22	11	12	20	19	18	18	18	5	11	3	3	10	9	6	0	4	11
AA102G00328	7	7	7	0	1	4	0	3	1	2	1	1	0	0	2	0	0	0	0	0	0	0	0	0	0	0	1	0	0	0	0	0	0	0	1	1	0	0	0	0	0	0	1	0	1	0	0	1	0
AA102G00329	120	71	78	95	61	89	45	49	40	97	49	45	23	21	33	48	44	23	22	17	41	55	24	46	38	16	27	23	43	23	23	23	19	38	41	53	27	32	53	13	32	24	23	30	16	19	9	4	13
AA102G00330	2445	1975	1791	3017	3142	3315	2180	2853	2671	3453	2296	2645	2464	2084	1828	1586	1011	1366	1937	1831	2047	2075	2045	2400	2176	1764	2340	1423	1712	1690	3053	2961	3082	1295	1473	1814	1296	1530	1900	659	1104	881	776	945	678	1545	1427	1129	3011
AA102G00331	4	4	4	4	1	8	0	1	1	1	3	0	2	1	7	4	10	3	5	2	8	10	10	21	4	1	1	6	8	17	3	1	1	8	6	4	9	6	5	5	11	6	7	11	13	7	8	12	10
AA102G00332	29	34	35	45	40	32	17	13	19	35	40	50	64	88	85	58	54	41	72	75	109	67	94	73	88	73	74	62	61	47	182	119	145	41	41	37	87	115	128	30	42	57	72	85	69	65	64	45	62
AA102G00333	157	125	147	162	151	179	117	110	136	133	147	108	128	134	160	101	73	68	119	81	140	94	122	102	141	111	113	94	124	105	160	181	170	109	101	137	111	101	140	73	136	108	123	134	149	146	128	123	176
AA102G00334	6	9	10	1	0	0	1	0	7	1	1	0	1	0	0	0	0	0	0	1	0	0	0	2	5	2	0	0	0	0	0	0	0	0	0	0	0	0	1	0	0	0	0	0	0	0	0	0	0
AA102G00335	118	67	55	133	114	174	69	92	93	157	100	111	162	140	159	125	95	116	121	131	194	169	168	148	205	159	187	183	183	182	137	149	153	108	121	126	146	145	205	123	236	229	170	245	136	194	194	159	206
AA102G00336	425	312	346	607	614	595	365	504	500	621	454	543	543	465	506	557	470	483	485	480	556	579	492	559	519	422	542	631	674	515	720	608	659	591	645	665	577	680	904	454	674	599	411	587	337	399	337	346	337
AA102G00337	315	300	320	478	436	458	436	490	516	808	446	495	177	202	175	236	189	223	213	176	183	200	207	214	129	104	152	195	184	143	305	259	322	215	232	261	297	262	394	142	193	168	170	212	194	134	115	149	138
AA102G00338	9	3	5	2	0	0	1	0	0	0	0	0	0	3	4	1	0	0	0	0	0	1	0	0	1	1	1	0	1	0	0	0	0	0	0	2	0	0	0	0	0	4	2	1	1	1	0	1	0
AA102G00339	8	7	5	0	6	2	3	1	0	6	1	1	1	2	15	2	4	1	1	4	1	0	14	22	10	1	13	1	2	8	14	3	23	3	1	0	7	1	4	0	0	0	0	0	0	1	0	1	2
AA102G00340	5	3	7	0	0	3	0	0	2	0	0	0	3	0	1	2	0	1	0	1	0	0	2	0	6	2	0	0	0	2	3	0	5	1	0	0	0	0	0	1	0	0	0	0	0	0	0	0	0
AA102G00341	3	3	0	0	1	0	1	1	3	0	0	1	0	0	1	0	0	0	1	1	0	0	0	4	0	0	3	0	0	2	0	0	0	0	0	0	0	0	0	0	0	0	0	0	0	0	0	0	0
AA102G00342	384	324	212	433	395	451	351	606	587	807	474	438	673	593	712	720	595	540	754	620	830	823	703	839	606	465	615	966	1107	799	863	739	780	513	583	608	712	741	1025	369	601	546	450	694	417	869	922	727	891
AA102G00343	95	64	98	141	105	150	74	80	85	220	180	212	74	60	114	132	109	89	82	68	107	102	88	113	119	97	85	182	143	107	66	48	73	133	171	134	78	81	109	55	79	75	43	62	43	70	58	58	97
AA102G00344	0	1	2	1	0	0	0	0	0	0	0	0	0	0	0	0	0	0	0	0	0	0	0	0	0	0	0	0	0	0	0	0	0	0	0	0	0	0	0	0	0	0	0	0	0	1	0	0	0
AA1034G00001	1	4	3	1	3	9	2	7	11	8	1	7	3	6	7	4	1	4	5	1	5	0	2	8	4	0	2	0	6	5	8	5	9	1	4	3	5	4	7	5	9	9	9	12	8	7	14	9	45
AA1035G00001	879	721	574	1093	974	1261	792	773	788	953	950	803	198	145	143	392	242	306	147	119	175	240	298	331	133	141	147	212	212	305	319	299	360	386	354	463	336	361	472	661	1283	935	883	1458	1049	624	723	530	383
AA1036G00001	0	2	0	0	0	0	0	0	0	0	0	0	0	0	0	0	0	0	0	0	0	0	1	0	0	0	0	0	0	0	0	0	0	0	0	0	0	0	0	0	0	0	0	1	0	0	0	0	0
AA1036G00002	0	0	0	0	1	0	0	0	0	0	0	0	0	0	0	0	0	0	0	0	0	0	0	0	0	0	0	0	0	0	0	0	0	0	0	0	0	0	0	0	0	0	0	0	0	0	0	0	0
AA1036G00003	6	9	1	0	0	2	0	0	2	0	3	0	8	3	13	6	6	5	6	3	4	2	5	7	4	3	13	6	7	7	7	5	8	3	3	6	2	6	13	0	0	3	0	1	0	2	0	2	5
AA1036G00004	74	40	33	102	101	112	30	32	11	64	72	39	177	170	192	109	93	119	160	166	209	143	167	161	196	148	203	157	146	127	244	232	239	135	118	155	118	129	151	31	58	55	30	64	48	76	73	68	161
AA103G00001	0	0	0	0	0	0	0	0	0	0	0	0	0	0	0	0	0	0	0	0	0	0	0	0	0	1	0	0	0	0	0	0	0	0	0	0	0	0	0	0	0	0	0	0	0	0	0	0	0
AA103G00002	48	35	61	61	74	102	33	28	36	78	50	71	99	115	127	100	92	62	119	105	127	95	83	127	152	114	148	148	113	91	141	116	123	99	89	95	131	116	132	26	27	25	26	31	39	32	20	33	56
AA103G00003	2	0	1	1	0	0	0	0	0	0	0	0	0	0	0	0	0	0	0	0	0	0	0	0	0	0	0	0	0	0	0	0	0	0	1	0	0	0	0	0	0	0	0	1	0	0	0	0	0
AA103G00004	161	184	167	260	249	291	154	169	149	489	280	254	466	430	509	638	647	391	525	489	760	415	422	448	420	292	408	555	557	421	577	466	436	550	564	536	658	699	895	433	779	677	501	582	530	582	509	512	404
AA103G00005	160	166	157	260	201	325	159	216	209	228	264	262	102	111	83	81	70	94	96	73	115	131	145	132	108	108	110	104	165	145	129	113	161	140	114	158	107	105	120	262	463	304	334	616	448	525	564	447	520
AA103G00006	0	0	0	0	0	0	0	0	0	0	0	0	0	0	0	0	0	0	0	0	0	0	0	0	0	0	0	0	0	0	0	0	0	0	0	0	0	0	0	0	0	0	0	0	0	0	0	0	0
AA103G00007	1	0	1	0	0	0	0	0	0	0	0	0	0	0	0	0	0	0	0	0	0	0	0	0	0	0	0	0	0	0	0	0	0	0	0	0	0	0	0	0	0	0	0	0	0	0	0	0	0
AA103G00008	0	0	0	0	0	0	0	0	0	0	0	0	0	0	0	0	0	0	0	0	0	0	0	0	0	0	0	0	0	0	0	0	0	0	0	0	0	0	0	0	0	0	0	0	0	0	0	0	0
AA103G00009	36	33	32	20	14	24	17	13	26	21	25	12	24	25	19	19	11	22	18	17	18	27	19	22	17	8	17	22	14	10	27	34	33	17	23	30	21	26	30	4	10	8	3	13	7	12	11	7	6
AA103G00010	323	261	277	474	427	528	502	596	480	982	670	740	171	178	181	250	165	207	156	150	196	214	216	226	164	123	170	209	214	170	270	246	289	207	220	256	306	319	425	222	248	306	267	368	308	241	168	202	127
AA103G00011	0	0	0	0	0	0	0	0	0	0	0	0	0	0	0	0	0	0	0	0	0	0	0	0	0	0	0	0	0	1	0	0	0	0	0	0	0	0	0	0	0	0	0	0	0	0	0	0	0
AA103G00012	671	677	546	1111	874	797	743	877	843	1374	978	1038	591	445	478	583	453	529	480	429	517	553	528	599	427	327	387	491	470	483	643	646	708	573	495	718	507	570	690	202	312	304	267	410	280	429	407	333	494
AA103G00013	18	9	4	20	12	8	13	5	18	15	20	9	13	21	12	23	25	19	26	16	21	21	24	48	35	20	17	43	48	44	21	5	17	22	27	19	32	24	25	1	1	4	2	8	1	2	3	1	3
AA103G00014	7844	7289	6477	9590	8564	10877	7816	9705	10746	9662	9099	9995	2289	1949	1600	2752	1974	2371	1668	1392	1763	2301	2467	2799	1954	1631	2120	1742	1888	1881	2146	1926	2053	3440	3244	4359	1221	1142	1756	385	669	741	721	893	792	2559	2736	2175	3971
AA103G00015	1084	995	877	1455	1739	1566	1103	1259	1150	2239	1571	1390	1339	1239	1356	2089	1643	1515	1255	1319	1723	1652	1557	1769	1030	793	996	1420	1591	1229	2692	2197	2324	2262	2476	2417	2583	2654	3315	2329	4257	3056	2135	3032	2293	1682	1565	1394	1198
AA103G00016	126	123	122	266	219	240	95	118	118	250	89	140	626	601	479	333	226	356	544	530	582	395	378	311	481	519	589	424	436	401	578	504	545	243	238	279	410	427	525	69	55	89	90	88	92	69	69	96	175
AA103G00017	18	14	7	17	14	11	12	14	11	21	18	22	9	12	20	6	14	4	10	8	4	7	7	10	12	6	4	19	8	6	7	6	13	10	11	6	8	9	12	5	7	3	2	10	4	8	7	6	9
AA103G00018	0	0	0	0	0	0	0	0	0	0	0	0	0	0	0	0	0	0	0	0	0	0	0	0	0	0	0	0	0	0	0	0	0	0	0	0	0	0	0	0	0	0	0	0	0	0	0	0	0
AA103G00019	17	18	9	35	54	41	31	30	25	107	52	25	27	30	32	45	43	33	18	15	34	28	44	50	17	39	23	16	18	22	73	61	55	59	57	69	30	39	59	41	99	66	19	36	24	28	29	11	15
AA103G00020	72	79	75	113	101	161	94	107	125	170	133	100	171	129	263	274	229	194	149	147	212	144	139	173	227	179	158	158	154	136	243	181	264	378	416	413	234	245	277	76	135	54	41	71	56	33	57	33	62
AA103G00021	715	411	579	1094	905	891	445	551	592	698	398	747	560	503	502	876	623	820	476	568	620	615	758	685	477	479	452	668	646	616	968	844	1100	902	964	1108	863	971	1262	311	365	393	410	558	363	310	221	237	210
AA1040G00001	400	350	331	600	576	668	315	407	347	639	551	508	407	359	297	454	347	343	301	322	425	297	372	344	325	250	306	371	417	379	403	390	374	429	497	482	436	478	582	398	623	525	404	538	360	365	363	314	486
AA1041G00001	571	441	452	805	744	802	347	375	407	728	384	375	375	268	345	367	268	288	292	259	280	357	353	438	346	249	308	312	293	277	429	381	375	390	323	424	237	218	285	88	104	114	70	100	82	115	102	123	209
AA1041G00002	104	84	75	198	209	184	50	70	100	245	102	166	66	59	66	88	81	88	55	64	100	83	95	91	52	47	56	45	63	61	156	136	132	112	77	108	92	57	145	111	141	144	83	162	106	95	87	82	55
AA1042G00001	2	0	0	0	0	0	0	0	0	0	0	0	0	0	0	0	0	0	0	0	0	0	0	0	0	0	0	0	0	0	0	0	0	0	0	0	0	2	0	0	0	0	0	0	0	0	0	0	0
AA1045G00001	1132	713	833	1427	1163	1249	802	854	1052	1405	857	971	691	601	632	712	536	741	575	554	668	650	670	719	569	534	578	739	746	748	869	816	916	799	794	1023	685	744	1001	505	739	818	625	691	532	536	583	463	544
AA1045G00002	2	2	0	1	1	0	0	1	0	0	1	0	0	0	0	0	0	0	0	0	0	0	0	2	1	1	0	0	0	0	0	0	0	0	1	0	0	0	0	0	2	0	0	0	1	0	0	2	0
AA1049G00001	8	1	2	1	2	6	3	2	7	2	0	5	4	8	7	4	7	4	6	8	8	4	6	2	6	3	4	4	7	5	19	29	18	5	10	3	10	18	30	7	20	15	19	18	20	13	2	3	3
AA104G00001	2	2	3	0	0	0	0	0	0	0	0	0	0	1	0	0	0	0	0	0	0	0	0	0	0	0	0	0	0	0	0	0	0	0	0	0	0	0	0	0	0	0	0	0	0	0	0	0	0
AA104G00002	14	13	8	18	22	14	12	14	7	30	17	10	133	138	158	82	64	51	120	133	171	142	97	127	210	174	151	155	166	111	119	95	104	77	86	80	85	71	71	11	11	16	6	21	11	22	28	25	42
AA104G00003	0	1	1	0	0	1	2	0	0	0	0	0	0	0	0	0	0	0	0	0	0	1	0	0	0	0	0	0	0	0	0	0	0	0	0	0	0	0	0	0	0	0	0	0	0	0	0	0	0
AA104G00004	98	84	87	218	202	200	88	85	60	243	121	171	190	175	183	116	122	120	157	181	218	101	175	141	209	154	160	141	153	114	200	211	216	103	117	152	190	160	215	50	66	87	72	57	71	77	101	76	138
AA104G00005	283	299	237	517	469	559	199	212	263	555	394	423	361	425	403	341	314	309	335	347	480	343	328	293	289	254	309	359	339	315	650	589	657	305	309	383	674	590	809	914	1449	991	1122	1662	1135	897	834	784	554
AA104G00006	72	77	37	64	81	123	144	160	117	174	236	240	16	5	5	10	9	16	7	12	9	11	9	17	2	4	2	7	10	18	12	9	18	17	23	19	8	9	11	10	17	10	11	49	23	46	55	35	64
AA104G00007	1731	1466	1256	2285	1858	2354	1894	1966	1984	1763	1434	1701	580	566	496	789	588	666	449	422	546	869	783	908	618	501	527	616	623	649	631	657	707	755	819	1008	361	430	625	129	209	165	136	224	150	258	262	249	496
AA104G00008	153	149	175	183	196	241	62	65	63	213	98	118	129	110	181	241	180	150	133	113	171	214	174	213	161	108	140	179	160	96	209	191	211	224	231	258	152	129	230	48	79	63	77	72	51	46	43	42	47
AA104G00009	111	72	80	110	97	79	38	55	79	133	88	51	64	74	69	78	55	61	75	70	105	72	81	61	84	59	95	106	105	61	113	89	92	68	78	83	102	97	152	104	143	134	133	159	144	119	105	93	86
AA104G00010	5	4	7	0	1	1	3	0	0	0	4	0	1	3	2	3	6	1	1	0	3	3	1	4	2	4	1	0	0	10	4	5	2	5	2	6	2	2	5	0	0	0	0	3	0	0	0	0	0
AA104G00011	0	0	0	2	0	0	0	0	0	0	0	0	0	0	10	0	0	0	0	0	0	0	1	0	1	4	1	0	0	0	0	0	0	0	0	1	0	0	0	0	1	0	0	0	0	0	0	0	0
AA104G00012	8	2	2	0	0	0	0	0	1	0	0	0	0	0	0	0	1	0	0	0	0	1	0	0	0	0	0	0	0	0	0	0	0	0	0	1	0	0	0	0	0	0	0	0	0	0	0	0	0
AA104G00013	319	312	266	566	657	645	404	462	462	698	495	560	215	149	162	193	186	186	174	171	199	226	252	328	206	136	179	192	228	193	273	287	269	226	181	249	218	203	314	175	258	234	174	234	163	164	138	131	178
AA104G00014	2	0	0	2	0	0	0	0	0	0	0	0	0	1	0	0	1	1	0	0	0	0	0	0	0	0	0	0	0	0	0	2	1	0	5	2	0	3	1	0	0	0	0	0	0	0	0	0	0
AA104G00015	0	0	0	0	0	0	0	0	0	0	0	0	0	1	0	0	0	0	0	0	0	0	0	0	0	0	0	0	0	0	0	0	0	0	0	0	0	0	0	0	0	0	0	0	0	0	0	0	0
AA104G00016	2	1	1	0	0	0	0	1	0	0	2	0	0	0	0	0	0	0	0	0	0	0	0	0	0	0	0	0	0	0	0	0	4	0	1	0	0	0	0	0	1	1	1	3	2	0	0	1	0
AA1052G00001	3	5	0	0	1	0	0	1	0	0	0	0	0	0	0	0	0	0	0	0	0	0	0	0	0	0	0	0	0	0	0	0	0	0	0	0	0	0	0	0	0	0	0	0	0	0	0	0	0
AA1054G00001	1	3	0	0	0	0	0	0	0	0	1	0	0	0	0	0	0	0	0	0	0	0	0	0	0	0	0	0	0	0	0	0	0	0	0	0	0	0	0	0	0	0	0	0	0	0	0	0	0
AA1054G00002	0	2	1	0	0	0	0	0	0	0	0	0	0	0	0	0	0	0	0	0	0	0	0	0	0	0	0	0	0	0	0	0	0	0	0	0	0	0	0	0	0	0	0	0	0	0	0	0	0
AA1056G00001	0	0	0	0	0	0	0	0	0	0	0	0	0	0	0	0	0	0	0	0	0	0	0	0	0	0	1	0	0	0	1	0	0	0	1	0	0	0	0	0	0	0	0	0	0	0	0	0	0
AA1057G00001	386	293	253	535	399	453	235	299	277	470	356	399	239	271	228	236	194	198	299	247	303	236	201	212	230	176	217	190	204	214	374	329	321	210	239	336	268	267	345	123	231	215	140	224	141	237	259	190	345
AA105G00001	0	2	4	0	0	0	0	0	0	0	0	0	0	0	2	0	0	0	0	1	0	0	0	0	0	0	1	0	0	0	2	0	6	0	0	0	1	2	2	0	1	0	1	1	1	0	0	0	1
AA105G00002	67	66	53	133	147	143	49	46	59	132	69	70	175	163	174	111	96	90	124	159	205	152	136	167	172	152	167	142	148	98	195	176	189	114	151	130	141	130	132	42	72	52	35	64	38	74	66	72	124
AA105G00003	43	42	34	64	44	108	50	42	56	39	53	115	75	66	51	34	25	28	58	54	70	29	27	29	49	73	64	46	60	45	66	55	69	24	34	44	68	51	68	39	82	62	51	130	91	112	135	141	169
AA105G00004	338	285	282	459	365	419	238	287	322	368	324	292	361	325	279	397	307	377	287	334	407	307	293	326	245	184	222	310	326	283	447	453	489	439	466	525	523	550	746	257	358	333	333	449	387	215	210	222	198
AA105G00005	137	124	86	214	168	218	212	260	274	385	357	357	63	53	59	69	49	68	53	41	56	35	61	76	61	63	53	53	47	85	73	64	85	56	49	64	54	62	97	149	239	191	191	266	209	191	239	155	242
AA105G00006	10	14	5	1	5	0	0	0	2	0	0	4	0	0	0	0	0	0	0	2	1	0	2	0	0	0	1	1	1	1	0	0	0	2	2	1	1	0	3	0	2	2	1	0	1	1	0	0	1
AA105G00007	401	257	319	441	467	421	256	324	361	320	214	311	125	108	117	220	171	199	113	139	164	210	229	299	133	100	98	181	197	186	127	147	191	228	263	297	146	106	191	97	142	115	70	125	69	82	79	79	82
AA105G00008	185	135	126	175	203	157	131	203	205	337	249	206	20	25	28	96	63	60	23	30	62	65	63	70	23	15	21	49	67	53	51	48	49	95	118	118	79	70	111	34	62	32	40	68	54	48	35	35	40
AA105G00009	16	6	12	0	0	0	0	3	1	1	1	0	1	1	0	0	0	0	0	1	4	0	0	0	0	0	0	1	0	0	0	1	0	0	0	0	0	0	0	0	0	0	1	0	0	2	0	0	0
AA105G00010	0	1	1	1	0	0	0	0	0	0	0	0	0	0	0	0	0	0	0	0	0	0	0	0	0	0	0	0	0	0	0	0	0	0	0	0	0	0	0	0	0	0	0	0	0	0	0	0	0
AA105G00011	19	23	10	12	10	6	3	13	13	3	2	11	18	10	10	10	8	11	9	7	11	4	10	12	10	9	7	13	11	8	10	9	15	12	7	8	11	12	11	2	3	3	8	3	2	2	5	3	6
AA105G00012	7	4	4	10	8	4	7	10	8	0	14	1	9	3	23	11	4	1	6	11	26	2	5	7	2	12	4	8	4	3	16	18	7	4	0	11	23	12	24	37	70	27	64	113	58	24	30	8	16
AA105G00013	4	1	4	0	0	0	0	0	0	0	0	0	0	0	0	0	0	0	0	0	0	0	0	0	0	0	0	0	0	0	0	0	0	0	0	0	0	0	0	0	0	0	0	0	0	0	0	0	0
AA105G00014	0	0	1	0	1	0	0	1	0	0	0	0	0	0	0	1	0	0	1	1	2	0	1	4	5	0	0	0	0	0	0	0	1	0	0	0	0	0	0	0	0	0	0	0	0	0	0	0	0
AA105G00015	0	0	0	0	0	0	0	0	1	0	0	0	2	0	4	0	0	0	0	1	0	0	0	0	7	9	3	0	0	0	0	0	0	0	0	2	0	0	0	4	46	16	21	43	29	25	38	23	41
AA105G00016	25	18	18	33	29	24	3	9	16	46	13	17	3	12	15	17	17	12	7	2	4	13	32	21	15	5	8	22	12	17	9	7	10	13	17	6	9	5	21	7	3	9	3	4	4	2	2	7	2
AA105G00017	277	234	207	374	309	330	247	311	252	478	428	337	277	259	227	302	253	274	221	235	293	280	210	275	210	208	227	291	341	271	282	317	318	267	316	405	327	416	582	284	492	412	275	345	266	148	146	138	231
AA105G00018	1077	993	769	1396	1000	1493	812	787	918	1371	1304	1233	351	293	311	589	449	509	325	254	320	508	364	425	340	255	363	412	556	541	384	318	378	642	600	829	369	418	588	185	296	258	224	401	231	330	331	290	396
AA105G00019	1	2	1	0	3	8	2	1	1	0	1	1	0	0	1	0	0	0	0	2	1	1	1	0	1	4	0	2	0	0	1	0	0	1	1	1	0	1	0	1	2	0	0	1	1	0	0	1	3
AA105G00020	256	206	195	339	434	355	210	301	295	384	364	389	364	267	249	195	165	194	209	282	376	261	345	309	228	189	217	159	204	204	502	409	494	177	162	170	170	208	295	115	168	169	170	318	220	421	420	284	574
AA105G00021	4	6	2	5	8	6	6	1	0	0	0	8	24	37	25	20	6	12	30	30	40	21	45	43	51	35	33	22	33	32	33	28	26	8	14	13	31	31	33	2	3	4	8	4	3	7	9	3	17
AA105G00022	462	281	322	522	435	492	259	334	314	383	231	278	331	254	261	347	281	345	244	289	341	356	392	393	269	209	222	307	312	276	412	388	394	342	379	390	323	279	395	83	117	134	110	137	112	83	61	79	119
AA105G00023	1966	1608	1403	2652	2139	2369	1230	1313	1493	1631	1438	1576	1073	958	838	1141	823	909	867	791	1006	825	840	817	815	718	811	747	895	809	799	793	744	1196	1108	1374	706	612	986	391	505	505	384	625	447	627	603	745	993
AA105G00024	506	352	277	679	664	692	390	532	466	699	557	667	335	297	280	387	350	386	246	290	362	342	403	384	304	255	257	321	389	379	378	366	365	544	457	525	388	398	517	331	545	465	346	417	316	300	278	240	262
AA105G00025	565	466	369	802	873	944	395	472	515	798	700	652	287	219	202	291	256	285	200	190	284	243	336	341	143	184	174	198	220	200	708	586	626	307	334	382	300	313	421	265	555	441	276	388	310	436	491	332	325
AA105G00026	352	296	337	659	747	689	409	522	461	1252	666	1036	598	515	626	559	552	433	498	657	834	1077	1350	1322	762	426	605	825	762	479	858	828	888	461	462	339	594	502	676	193	334	350	210	296	194	325	428	205	471
AA105G00027	242	225	188	417	350	453	227	243	301	231	297	259	137	118	107	180	146	126	138	121	179	155	168	180	131	105	146	148	174	161	189	184	225	201	213	256	151	168	210	162	222	215	194	295	210	221	206	224	156
AA105G00028	753	690	628	1206	1527	1387	767	917	904	1901	1398	1337	874	693	794	986	791	733	892	729	971	780	1095	1055	788	536	636	792	710	593	1479	1233	1348	945	941	987	1162	1168	1461	557	1050	931	853	1017	871	1273	1147	854	807
AA105G00029	0	0	0	0	0	0	0	0	0	0	0	0	0	0	1	0	0	0	0	0	0	0	0	0	1	0	0	0	0	0	0	0	0	0	0	0	0	0	0	0	0	0	0	0	0	0	0	0	0
AA105G00030	2	3	1	0	0	0	0	0	1	0	1	0	0	0	0	1	0	0	0	0	0	0	0	0	0	1	0	0	0	0	0	0	0	0	0	0	0	0	0	0	0	0	0	0	0	0	0	0	0
AA105G00031	3	0	1	0	0	0	0	0	0	0	0	0	0	0	1	0	0	0	0	0	1	0	0	1	0	0	0	0	0	0	2	0	0	0	0	0	0	0	0	0	1	0	0	0	0	0	0	0	2
AA105G00032	404	271	341	420	447	362	337	334	329	426	292	354	425	374	454	354	281	288	364	381	452	366	323	348	436	377	406	327	356	341	491	459	494	346	269	373	359	374	468	104	158	149	142	169	142	131	130	99	140
AA105G00033	647	580	490	952	915	1097	669	778	768	963	928	837	276	232	200	291	245	329	223	241	279	350	391	406	202	196	208	248	263	288	633	634	712	373	316	415	338	337	450	229	405	315	339	548	326	491	481	384	489
AA105G00034	1238	1098	948	1811	1383	1915	1103	1470	1363	1655	1392	1623	913	857	789	707	460	585	695	697	894	611	576	550	629	586	664	593	757	681	817	751	900	657	774	883	670	759	1028	560	741	596	565	876	642	870	722	811	1297
AA105G00035	2	2	9	4	3	1	1	7	3	2	6	1	0	0	4	6	1	6	4	3	5	7	0	0	0	0	0	0	1	0	1	2	3	3	2	10	7	4	7	2	3	1	11	7	3	2	2	7	1
AA105G00036	151	147	134	179	213	192	192	189	143	254	141	135	172	179	200	349	311	235	208	175	245	291	273	359	201	135	165	225	230	187	463	403	444	355	369	373	333	353	488	253	371	337	289	362	291	192	160	143	138
AA105G00037	162	129	87	296	230	197	93	126	105	201	152	171	212	210	185	153	131	154	178	161	197	174	179	174	173	137	142	130	161	140	234	249	255	129	148	208	210	247	231	103	146	149	99	118	91	112	86	99	149
AA105G00038	388	322	227	545	437	614	534	569	642	553	593	733	403	352	267	262	179	217	321	337	370	259	302	273	313	254	322	301	334	413	410	346	423	252	270	291	275	274	375	139	305	251	177	306	196	391	501	365	766
AA105G00039	1450	1131	1087	1871	1335	1546	997	954	1101	1060	877	980	975	889	774	886	585	773	775	731	870	714	718	736	901	764	900	743	810	791	857	794	867	807	917	1203	663	683	898	216	234	336	235	327	249	291	275	331	464
AA105G00040	0	1	0	0	1	0	4	1	0	0	0	0	0	0	0	0	0	2	0	0	3	0	2	0	0	0	1	1	1	0	2	1	0	1	0	1	1	0	2	1	1	0	0	2	0	0	0	0	2
AA105G00041	74	61	65	95	109	96	60	70	66	65	55	40	17	26	24	32	21	17	15	17	23	22	14	25	15	32	23	29	30	29	22	21	22	36	30	65	15	18	38	4	9	10	2	5	10	5	5	10	27
AA1063G00001	4	2	3	4	3	0	0	0	0	0	0	0	1	2	2	1	0	0	0	1	0	0	0	0	0	2	3	0	0	4	3	1	5	0	2	1	0	0	3	1	0	1	0	0	0	1	0	0	0
AA1063G00002	0	0	1	0	0	0	0	0	0	0	0	0	0	0	0	0	0	0	0	0	0	0	0	0	0	0	0	0	0	0	0	0	0	0	0	0	0	0	0	0	0	0	0	0	0	0	0	0	0
AA1067G00001	2499	1818	1838	3283	3011	2949	1780	1869	1963	2877	2156	2381	2256	1950	1805	1736	1298	1457	1692	1640	2076	1790	1805	1749	1965	1633	1832	1933	2113	1813	2270	2120	2304	1510	1667	1928	1766	1851	2375	1118	1634	1632	1367	1638	1378	1183	1312	1187	1598
AA106G00001	25	19	20	1	0	0	1	1	1	0	1	1	0	0	0	0	0	0	0	1	0	0	0	0	0	0	0	0	0	0	0	0	0	0	0	0	0	0	1	0	0	0	0	1	0	0	0	0	1
AA106G00002	0	0	3	0	0	0	0	0	0	0	0	1	0	0	0	0	0	0	0	0	0	0	0	0	0	0	0	0	0	0	0	0	0	0	0	0	0	0	0	0	0	0	0	0	0	0	0	0	0
AA106G00003	0	1	0	0	0	0	0	0	0	0	0	0	0	0	0	0	0	0	0	0	0	0	0	0	0	0	0	0	0	0	0	0	0	0	0	0	0	0	0	0	0	0	0	0	0	0	0	0	0
AA106G00004	2	1	1	0	0	0	0	0	0	0	0	0	0	0	0	1	0	0	0	0	0	0	0	1	0	1	0	2	0	0	0	0	0	0	0	0	0	0	0	0	0	0	0	0	0	0	0	0	0
AA106G00005	14	9	12	5	2	9	2	6	5	9	0	0	1	0	4	2	3	0	0	0	3	2	0	1	1	0	2	2	3	1	4	4	4	2	3	2	1	2	4	1	0	1	2	3	2	2	4	1	1
AA106G00006	389	415	361	636	674	585	284	339	350	751	511	605	372	306	284	386	309	284	331	299	405	311	314	300	287	241	289	328	373	297	389	376	364	416	434	414	398	344	583	200	268	283	216	231	218	213	142	159	282
AA106G00007	660	507	481	1059	810	919	830	865	979	1235	970	1173	708	660	576	503	327	407	529	531	771	425	401	381	546	482	603	507	498	490	665	644	698	405	456	528	551	613	778	263	333	379	313	371	374	331	312	371	599
AA106G00008	1	1	0	0	0	0	0	0	0	0	0	0	0	0	1	0	0	0	0	2	0	0	0	0	0	0	0	0	0	0	0	0	0	0	0	0	0	0	0	0	0	0	0	0	0	0	0	0	0
AA106G00009	1	0	0	0	0	0	0	0	0	0	0	0	0	0	0	1	0	0	0	0	0	0	0	0	0	0	0	0	0	0	0	0	0	0	0	1	0	0	0	0	0	0	0	0	0	0	0	0	0
AA106G00010	0	0	1	0	0	0	0	0	0	0	0	1	0	0	0	0	0	0	0	0	0	0	0	0	0	0	0	0	0	0	0	0	0	0	0	0	0	0	0	0	0	0	0	0	0	0	0	0	0
AA106G00011	669	615	545	1078	1167	1065	599	846	914	1357	1046	1251	386	282	273	441	358	373	270	276	308	382	409	421	273	273	367	390	447	417	332	305	347	522	515	600	274	288	463	254	375	343	236	306	223	386	343	321	488
AA106G00012	1457	1126	1125	1686	1514	1852	1386	1674	1675	1863	1161	1358	735	626	685	894	716	695	616	541	790	932	840	995	668	534	589	883	949	775	898	788	840	1008	890	1139	578	571	786	183	225	207	193	238	199	408	327	346	724
AA106G00013	457	391	411	618	755	684	400	489	512	550	421	475	125	117	101	271	199	255	98	118	135	221	225	253	110	81	123	170	194	168	158	136	160	373	330	412	145	98	216	30	50	49	30	42	36	55	70	45	142
AA106G00014	11	8	6	9	11	20	7	7	15	17	27	21	26	11	12	15	8	9	13	18	22	19	21	7	15	14	20	12	17	10	18	22	29	9	6	18	14	25	35	34	29	19	41	46	48	27	26	18	36
AA106G00015	1	3	0	0	0	0	0	1	0	0	0	0	0	0	0	0	0	0	1	0	0	0	0	0	0	1	1	0	0	0	0	0	0	0	0	0	0	0	0	0	0	0	0	0	0	0	0	0	0
AA106G00016	3	1	1	0	0	0	0	0	0	0	0	0	0	0	0	0	0	0	0	1	0	0	0	0	0	0	0	0	0	0	0	0	0	0	0	0	0	0	0	0	0	0	0	0	0	0	0	0	0
AA1075G00001	0	0	0	2	0	0	2	1	0	9	3	0	1	0	1	4	4	2	0	1	3	2	5	1	0	2	2	1	2	0	2	6	2	7	7	2	12	12	19	31	56	52	40	83	61	32	15	19	16
AA1077G00001	0	0	0	0	0	0	0	1	0	0	0	0	0	0	0	0	0	0	0	0	0	0	0	0	0	0	2	0	0	0	0	0	0	0	0	0	0	0	0	0	0	0	0	0	0	0	0	0	0
AA1079G00001	4	4	4	0	0	0	0	0	0	0	0	0	0	0	0	0	0	0	0	0	0	0	1	0	0	1	0	0	0	0	0	0	0	0	0	1	0	0	1	0	0	0	1	0	0	0	0	0	0
AA107G00001	1	1	3	0	2	0	0	1	0	0	0	0	0	1	2	0	0	0	0	0	0	0	0	0	0	0	0	0	0	0	0	0	0	0	0	0	0	0	0	0	0	0	0	0	0	0	0	0	0
AA107G00002	0	1	2	0	0	0	0	0	0	0	0	0	1	0	1	0	0	0	0	1	0	0	0	0	3	2	0	0	0	5	0	6	1	0	0	0	0	0	0	0	0	0	1	1	4	0	0	0	1
AA107G00003	106	100	95	169	182	122	126	127	106	447	239	300	156	149	190	207	193	184	145	201	254	222	242	254	171	91	141	218	206	127	265	249	296	207	215	209	289	270	376	137	263	234	167	249	182	149	201	135	127
AA107G00004	103	79	79	169	173	152	144	115	165	364	258	258	71	68	78	73	63	48	88	93	168	103	102	75	132	104	103	103	89	63	108	88	114	71	80	81	126	91	146	37	77	49	95	179	111	89	78	57	129
AA107G00005	2	0	1	4	0	0	1	0	0	0	0	0	3	0	0	0	0	0	2	1	2	0	0	0	0	0	0	3	1	1	2	0	0	0	4	0	1	0	0	0	0	0	0	0	0	0	0	2	0
AA107G00006	44	38	18	73	72	113	16	21	19	145	101	89	292	258	300	76	84	65	196	181	328	99	95	98	289	220	251	135	150	106	195	157	145	70	62	71	149	130	146	46	85	64	89	95	80	164	241	137	379
AA107G00007	63	59	52	91	65	67	62	76	63	97	31	76	54	51	65	66	31	61	51	49	60	62	66	64	50	48	60	45	57	61	98	70	94	51	67	73	56	80	77	49	57	60	55	71	50	40	36	34	48
AA107G00008	496	411	366	587	484	578	459	455	415	695	406	453	193	171	179	264	207	200	173	146	200	215	182	204	163	161	163	220	224	166	177	151	208	243	284	287	167	139	221	89	158	167	84	131	106	118	122	113	155
AA1080G00001	0	0	0	0	0	0	0	0	0	0	0	0	0	0	0	0	0	0	0	0	0	0	0	0	0	0	0	0	0	0	0	0	0	0	0	0	0	0	0	0	0	0	0	0	0	0	0	0	0
AA1080G00002	672	638	608	670	661	696	570	672	767	610	531	525	295	226	244	455	318	419	190	216	234	379	432	477	316	246	238	375	364	387	184	172	190	595	588	714	197	190	299	68	82	95	71	92	67	107	90	104	211
AA1080G00003	3	1	0	0	0	0	0	0	0	0	0	0	1	1	0	1	0	0	0	0	0	0	0	0	0	0	0	0	0	0	0	0	0	0	2	1	0	0	1	0	0	0	0	0	0	0	0	0	0
AA1087G00001	181	120	90	209	211	224	123	111	101	184	156	179	308	253	287	222	236	169	266	256	278	238	288	386	352	242	318	302	314	247	284	297	241	239	197	240	238	223	309	77	106	126	86	124	83	108	145	113	184
AA1087G00002	12	4	9	19	4	11	2	7	3	35	11	8	6	3	12	4	19	15	7	11	8	10	15	9	7	9	7	16	10	6	13	7	11	6	5	15	5	11	8	7	2	7	1	7	2	9	11	7	3
AA108G00001	0	0	1	0	0	0	0	1	0	0	0	0	0	0	0	0	0	0	0	0	0	0	0	0	0	0	0	0	0	0	0	0	0	0	0	0	0	0	0	0	0	0	0	0	0	0	0	0	0
AA108G00002	57	62	57	59	40	30	27	31	28	8	18	29	54	74	61	71	54	44	68	52	67	62	48	34	53	50	44	63	52	58	80	57	77	33	67	45	67	66	86	19	30	24	25	31	25	20	9	16	20
AA108G00003	39	53	31	21	19	8	16	21	21	23	15	39	54	31	33	19	19	24	19	42	104	20	20	17	25	35	36	32	28	17	77	54	68	28	27	25	84	65	128	40	48	37	80	136	83	76	70	49	64
AA108G00004	19	21	23	60	76	74	22	41	43	38	40	28	9	13	13	14	16	13	7	10	15	16	10	8	0	7	2	11	13	2	28	15	12	12	16	19	11	10	31	3	6	4	5	10	2	4	4	4	62
AA108G00005	214	151	168	496	603	452	320	446	324	608	445	518	147	109	92	229	187	180	112	134	162	224	277	260	107	114	94	113	130	113	388	347	400	208	211	256	178	212	304	338	675	457	443	737	399	384	446	259	187
AA108G00006	15	12	8	29	15	17	12	15	19	5	7	16	78	52	100	55	46	75	47	105	222	53	67	47	51	38	45	57	59	44	204	251	314	41	65	61	316	344	396	261	279	239	415	441	357	125	131	107	169
AA108G00007	2	4	1	0	0	0	0	0	0	0	1	0	0	0	0	0	0	0	0	0	1	0	2	0	9	1	2	0	0	2	2	1	0	0	0	0	0	1	4	0	0	0	0	0	0	0	0	0	0
AA108G00008	0	0	1	0	1	0	0	0	0	0	0	0	0	0	0	0	0	0	0	0	0	0	0	1	0	0	0	2	0	0	0	0	0	0	0	0	0	0	0	0	0	0	0	0	0	0	0	0	0
AA108G00009	4	1	3	0	0	0	0	0	0	0	0	0	0	0	0	0	0	0	0	0	0	0	0	0	0	0	0	0	0	0	0	0	0	0	0	0	0	0	2	0	1	0	0	0	0	0	0	0	0
AA108G00010	10772	7887	8707	15389	14574	16113	10890	12063	11344	19825	14269	13139	8571	7282	7581	6929	5271	4586	7537	6390	7790	6676	7715	8239	9159	7054	8133	7600	8042	6679	7854	6878	7332	6489	5941	6721	4463	4107	6519	2056	3128	3200	2499	3731	2756	8636	8587	7796	13083
AA108G00011	297	213	242	368	416	334	193	198	253	196	123	152	63	36	39	111	92	65	29	42	74	87	103	121	77	53	71	68	70	54	52	46	61	135	155	180	35	33	68	18	34	34	26	39	33	25	20	17	47
AA108G00012	124	124	119	273	295	350	102	106	145	311	226	224	524	442	409	430	357	297	453	470	658	427	535	503	490	383	426	485	470	394	685	542	615	412	425	403	495	502	674	269	455	421	419	497	373	450	405	324	440
AA1090G00001	0	1	0	0	0	0	0	0	0	0	0	0	0	0	0	0	0	1	0	0	0	0	0	0	0	0	0	0	1	0	0	0	0	0	0	0	0	0	0	0	0	0	0	0	0	0	0	0	0
AA1098G00001	440	269	323	466	315	347	327	322	306	345	217	208	351	350	338	410	370	278	370	325	372	358	258	340	430	264	357	421	457	364	399	341	369	356	414	418	353	311	442	53	49	55	46	32	59	52	59	57	114
AA1098G00002	4	8	3	2	1	0	1	2	0	1	0	1	0	0	1	0	0	0	1	0	0	0	2	2	1	2	0	0	1	0	1	2	1	1	1	0	0	0	1	0	0	0	0	0	0	0	0	0	0
AA109G00001	5	2	3	6	2	0	2	2	0	0	0	0	1	1	7	0	1	0	0	1	0	0	3	0	7	1	2	0	1	6	3	1	3	1	0	0	1	0	1	16	23	13	35	77	46	15	22	11	24
AA109G00002	5	1	2	0	0	3	0	0	0	0	0	6	0	0	0	0	0	0	0	0	0	2	0	0	0	0	0	0	0	0	0	0	0	0	0	0	0	0	1	0	0	0	0	0	0	0	0	0	0
AA109G00003	1	0	0	0	0	0	0	0	0	0	0	0	0	0	0	0	0	0	0	0	0	0	0	0	0	0	0	0	0	0	0	0	0	0	0	0	0	0	0	0	0	0	0	0	0	0	0	0	0
AA109G00004	1	0	1	0	0	0	0	0	0	0	0	0	0	0	0	0	0	0	0	0	0	0	0	0	0	0	0	0	0	0	0	0	0	0	0	0	1	0	0	1	0	0	0	0	0	0	0	0	0
AA109G00005	0	1	3	0	0	0	0	0	0	0	0	0	0	0	2	0	0	0	0	0	0	0	0	0	0	1	0	0	0	0	0	0	0	0	0	0	0	0	3	0	0	0	0	0	0	0	0	0	0
AA109G00006	0	2	1	0	0	0	0	0	0	0	0	0	0	0	0	0	0	0	0	0	0	0	0	0	0	0	0	0	0	0	0	0	0	0	0	0	0	0	0	0	0	0	0	0	0	0	0	0	0
AA109G00007	1393	980	1046	1552	1395	1285	1397	1517	1590	1498	903	1108	1678	1485	1479	1754	1441	1406	1619	1365	1659	1765	1778	2025	1892	1299	1568	1707	1727	1555	2436	2117	2458	2006	2008	2322	1859	1911	2555	554	707	762	679	902	710	777	850	753	1261
AA109G00008	2	1	0	0	0	0	0	0	0	0	0	0	0	0	0	0	0	0	0	0	0	0	0	0	0	0	1	0	0	0	0	0	0	0	0	0	0	0	0	0	0	0	0	0	0	0	0	0	0
AA109G00009	1	2	2	0	1	0	0	0	0	0	0	0	0	0	0	1	0	0	1	0	3	0	0	0	0	0	0	0	0	0	0	0	0	0	1	1	0	0	0	0	0	0	0	0	0	0	0	0	0
AA109G00010	0	0	0	0	0	0	0	0	0	0	0	0	0	0	0	0	0	0	0	0	0	0	0	0	0	0	0	0	0	0	0	0	0	0	0	0	0	0	0	0	0	0	0	0	0	0	0	0	0
AA109G00011	3	4	3	1	2	0	3	1	3	0	4	8	0	0	0	2	3	2	0	0	2	1	2	0	1	0	0	1	3	0	0	0	2	1	7	5	2	3	2	0	0	0	0	0	0	0	0	0	0
AA109G00012	99	91	74	156	136	150	95	125	100	190	168	146	24	27	19	37	25	46	20	33	38	38	39	29	19	19	26	24	45	33	30	28	31	35	56	65	15	28	36	25	32	31	29	44	31	70	45	60	61
AA109G00013	0	1	1	0	0	0	0	0	0	0	0	0	0	0	0	0	0	0	0	0	0	0	0	0	0	0	0	0	0	0	0	0	0	0	0	0	0	0	0	0	0	0	0	0	0	0	0	0	0
AA109G00014	3	0	0	0	0	0	0	0	0	0	0	0	0	0	0	0	0	0	0	0	0	0	0	0	0	0	0	0	0	0	0	0	0	0	0	0	0	0	0	0	0	0	0	0	0	0	0	0	0
AA109G00015	14	2	4	0	1	1	0	0	0	1	0	0	0	0	0	3	1	0	0	7	0	0	8	0	0	0	0	1	1	4	2	0	0	0	0	1	1	2	0	0	0	0	0	0	0	0	0	0	0
AA109G00016	3	2	4	0	0	0	2	0	0	0	0	1	1	0	0	0	0	0	0	1	1	0	0	0	0	0	0	0	0	0	1	0	0	1	0	0	2	0	1	0	0	0	0	1	0	0	0	0	1
AA109G00017	0	1	1	0	0	0	0	0	0	0	0	0	3	0	0	0	5	2	0	0	3	0	0	0	0	0	1	0	0	0	2	2	1	1	0	0	7	6	6	2	2	3	6	2	9	0	1	1	0
AA109G00018	47	18	38	65	78	59	66	76	57	52	50	67	26	30	38	29	34	54	33	27	18	60	50	43	39	32	44	20	46	29	52	37	66	36	24	50	28	31	36	15	15	15	21	22	13	23	27	24	26
AA109G00019	5	2	6	12	6	8	4	1	0	14	1	2	3	3	3	4	1	2	3	2	17	5	1	2	1	0	0	2	0	1	9	8	17	5	12	3	17	23	21	4	9	11	24	22	20	7	9	6	3
AA109G00020	87	94	86	174	161	136	77	142	121	266	116	141	117	86	82	103	93	105	93	83	137	161	134	177	112	66	98	113	99	94	178	138	161	108	97	127	79	97	134	61	93	63	64	108	63	87	91	70	84
AA109G00021	16	25	19	29	18	22	20	31	26	46	17	27	16	19	25	19	40	34	27	31	27	30	31	34	23	16	23	23	40	28	45	39	31	28	45	39	38	51	42	21	38	42	22	25	20	26	23	20	14
AA109G00022	3	2	1	0	0	0	0	0	0	0	1	0	0	0	0	0	0	0	0	0	1	1	1	0	0	0	2	0	0	0	0	1	2	0	0	0	0	0	0	0	0	0	0	0	0	1	0	1	0
AA109G00023	0	0	0	0	0	0	0	0	0	0	0	0	0	0	0	0	0	0	0	0	0	0	0	0	0	0	0	0	0	0	0	0	0	0	0	0	0	0	0	0	0	0	0	0	0	0	0	0	0
AA109G00024	1	1	1	0	0	0	0	0	0	1	0	0	0	0	0	1	0	0	0	0	0	0	1	0	0	0	0	0	0	0	0	0	0	0	0	0	0	0	0	0	0	0	0	0	0	0	0	0	0
AA109G00025	0	0	0	0	2	0	2	1	2	2	2	6	2	0	0	1	0	1	0	3	0	0	2	4	1	0	1	0	0	0	1	0	0	0	0	1	0	0	0	0	0	1	1	1	0	0	1	0	0
AA109G00026	298	210	163	430	466	540	294	342	369	655	551	669	212	178	254	283	246	251	209	210	280	257	377	322	168	153	190	246	247	224	424	377	445	305	281	315	375	455	602	272	586	455	405	552	442	294	369	252	220
AA109G00027	302	276	193	476	416	458	445	435	347	591	527	387	390	281	256	390	278	373	291	326	352	303	359	337	221	209	248	320	331	370	637	572	601	393	418	569	548	616	843	474	725	577	664	1066	676	480	443	437	367
AA109G00028	0	0	1	0	2	0	0	0	1	0	0	0	0	0	2	0	0	0	0	0	0	0	0	0	0	0	0	0	0	0	0	0	0	0	0	0	0	0	0	0	2	0	0	0	0	0	0	0	0
AA10G00001	1	0	3	0	0	1	0	0	0	0	0	0	0	0	0	0	0	0	0	0	0	0	1	0	0	0	6	0	0	0	0	0	0	0	0	0	1	0	2	1	0	0	0	0	0	0	1	0	0
AA10G00002	4	8	4	11	1	3	7	14	16	18	5	25	14	15	21	22	17	20	8	53	54	3	6	6	1	3	5	3	14	6	107	93	193	42	53	53	148	113	144	136	214	121	260	371	279	27	36	30	19
AA10G00003	1	1	0	0	0	0	0	0	0	0	0	3	1	1	8	1	3	1	0	0	2	0	1	1	2	0	0	3	0	1	3	7	13	0	0	0	11	15	5	3	7	9	32	76	37	3	10	1	1
AA10G00004	0	0	0	0	0	0	0	0	0	0	0	0	0	1	0	0	0	0	0	0	0	0	0	0	0	0	0	0	0	0	0	0	0	0	0	0	1	0	0	0	1	0	2	0	3	0	0	0	0
AA10G00005	1	2	0	1	2	2	0	2	1	2	0	0	0	1	0	0	0	0	0	0	0	1	0	0	0	2	2	0	3	1	0	0	1	2	1	1	0	0	2	0	0	0	1	0	0	0	0	1	0
AA10G00006	44	32	18	28	20	32	21	15	21	43	5	10	28	18	19	18	23	6	11	24	27	11	13	28	26	6	13	27	7	11	53	41	47	27	28	41	32	53	48	7	21	29	22	36	26	9	10	7	11
AA10G00007	6	6	3	10	7	16	4	8	4	38	18	28	38	25	29	125	203	129	16	91	204	23	35	20	15	19	14	10	24	5	124	100	172	353	566	391	392	332	312	514	1174	727	493	727	527	84	119	69	71
AA10G00008	404	406	397	792	610	637	371	548	560	644	614	780	140	123	114	303	234	301	121	146	176	201	232	243	60	73	87	113	103	141	264	255	324	487	391	497	244	261	376	365	597	596	364	612	400	327	271	312	239
AA10G00009	382	233	260	662	725	767	453	524	521	922	743	771	441	402	438	275	232	228	442	363	548	359	496	509	399	320	392	372	401	317	926	843	896	248	215	298	417	438	534	371	751	628	595	894	651	934	1023	721	750
AA10G00010	1075	998	852	2099	2231	2151	1357	1868	1645	3053	2205	2541	3163	2912	2618	2229	1726	2089	3075	2739	3717	2492	2161	2307	2345	2145	2519	2244	2525	2202	4510	3903	4348	2201	2204	2401	3248	3419	4636	2251	3479	2889	2892	3737	2765	4107	3421	3065	4065
AA10G00011	41	16	25	35	66	48	23	32	41	107	62	107	59	27	70	49	38	36	32	75	186	23	30	41	15	22	16	34	41	43	229	199	259	38	33	52	370	281	390	227	404	283	736	1041	740	183	191	88	107
AA10G00012	14	17	15	26	14	20	7	14	12	4	9	15	8	14	25	19	11	13	20	18	35	26	29	30	23	19	10	36	33	22	46	48	57	21	21	28	51	41	45	36	53	35	97	149	129	62	64	49	47
AA10G00013	3	2	2	0	0	0	1	0	1	0	0	0	3	0	2	2	1	1	1	2	1	1	0	1	0	2	0	1	1	0	2	2	1	4	6	5	3	1	1	2	3	3	3	5	1	1	0	1	1
AA10G00014	1261	792	920	1404	1188	1094	784	979	1000	1192	613	764	673	581	626	945	738	786	621	621	677	871	721	825	505	370	459	591	594	551	977	825	943	966	885	1149	816	791	1035	195	276	265	215	269	235	192	201	190	190
AA10G00015	224	178	215	357	274	295	113	135	120	220	177	194	117	109	122	119	92	121	117	95	150	155	109	132	72	76	78	80	64	97	157	164	149	150	166	223	118	92	142	47	71	80	75	78	58	79	67	71	95
AA10G00016	572	448	425	662	673	593	339	508	538	448	336	431	455	416	347	358	333	371	331	347	388	493	523	590	461	398	422	443	424	482	445	429	508	424	378	550	282	282	410	49	65	74	63	77	44	91	104	103	161
AA10G00017	32	23	29	20	32	57	23	35	27	34	45	23	22	20	21	17	15	9	10	14	21	16	27	32	35	12	46	26	26	21	15	20	26	25	30	23	16	9	19	4	13	8	24	25	19	28	11	12	47
AA10G00018	4837	3291	3681	5765	5016	5010	3667	3759	3893	4681	3026	3542	2963	2728	2685	3311	2452	2828	2410	2184	2989	2702	2468	2650	2107	1890	2125	2486	2724	2324	4009	3821	4601	2797	2895	3648	3199	3553	5067	1859	2749	2416	2216	3121	2422	1568	1810	1420	1511
AA10G00019	3	1	1	1	0	5	0	1	1	0	0	0	0	0	0	0	1	0	0	0	0	0	0	0	0	1	0	0	0	0	0	0	0	1	0	0	0	0	0	0	0	0	0	0	0	0	0	0	0
AA10G00020	825	593	684	1084	1018	1090	829	806	972	841	639	677	354	330	321	505	426	471	359	325	393	451	406	519	335	286	344	473	500	436	546	489	574	462	496	574	452	504	602	323	487	462	353	536	434	351	298	336	314
AA10G00021	4	2	2	0	0	0	0	0	0	0	0	0	0	0	0	0	0	0	0	0	0	0	0	0	0	0	0	0	1	0	0	0	0	0	0	0	0	0	0	0	0	0	0	0	0	0	0	0	0
AA10G00022	47	37	39	59	56	48	36	48	35	64	54	60	37	39	42	30	54	32	27	31	62	30	39	33	30	22	30	52	53	38	58	35	61	46	58	63	75	88	76	98	124	114	136	166	151	88	57	56	54
AA10G00023	961	800	728	1476	1071	1213	1362	1644	1725	1110	1007	1052	479	558	538	1089	770	1144	530	514	766	669	478	567	309	275	373	435	547	495	1334	1287	1685	1039	1061	1431	1654	1763	2488	566	639	721	789	1166	1060	441	402	450	291
AA10G00024	663	483	474	653	714	664	487	642	524	906	626	595	449	383	356	489	374	423	394	380	481	531	563	583	462	359	439	381	473	432	501	485	510	449	499	591	381	384	468	213	279	238	190	283	220	213	237	229	332
AA10G00025	72	77	42	132	150	216	54	60	69	211	194	102	25	17	16	30	14	44	12	10	23	30	17	22	16	11	17	18	22	12	31	30	33	61	37	68	26	38	43	37	92	41	36	51	53	37	43	28	27
AA10G00026	2	1	0	0	0	0	0	4	0	1	2	4	1	0	5	0	0	0	0	0	0	0	0	0	0	26	0	0	0	0	0	0	0	1	1	0	0	0	0	0	2	0	0	0	0	1	0	0	0
AA10G00027	41	23	32	44	54	71	45	39	58	124	51	62	51	54	60	56	52	24	56	53	102	46	68	34	56	41	47	73	64	37	90	81	88	57	88	45	98	116	153	54	74	72	73	94	61	48	59	53	63
AA10G00028	111	115	63	135	136	132	140	156	123	98	105	146	130	95	102	84	59	73	83	89	110	112	119	121	118	104	102	96	126	109	120	102	123	90	73	101	81	69	116	49	74	73	81	91	76	135	164	124	174
AA10G00029	15	6	1	13	3	18	9	2	5	8	1	8	16	17	18	4	8	7	14	8	9	10	8	12	16	17	15	13	16	13	17	11	14	6	7	13	10	10	13	2	8	7	18	42	14	10	19	13	24
AA10G00030	14	9	16	11	13	3	3	8	5	33	4	9	81	70	125	35	51	24	60	72	209	35	26	18	108	96	111	52	47	32	148	148	130	32	40	38	170	107	140	90	126	82	257	363	287	51	47	35	98
AA10G00031	7	3	3	4	0	1	4	1	10	6	2	7	117	68	231	8	8	8	58	124	435	3	13	16	185	97	92	14	9	13	257	241	255	7	17	7	137	121	140	17	26	15	131	188	202	78	51	14	270
AA10G00032	75	65	59	114	151	190	40	82	80	324	159	226	96	81	77	96	57	67	122	78	104	96	89	93	55	59	71	93	83	88	137	129	112	63	74	97	130	202	212	162	283	271	173	182	160	229	213	203	115
AA10G00033	2	2	3	1	0	0	0	1	0	1	0	0	0	0	1	0	0	0	0	1	0	0	1	0	0	0	3	0	0	0	0	0	1	0	1	0	0	0	0	0	0	0	0	0	1	0	2	0	0
AA10G00034	44	51	40	79	54	64	62	64	74	132	89	76	173	130	129	124	94	82	145	129	186	101	97	96	110	75	96	89	117	114	190	135	199	122	83	113	180	182	227	39	84	62	104	118	85	95	125	42	247
AA10G00035	0	0	0	0	0	0	0	0	0	0	0	0	0	0	0	0	0	0	0	0	0	0	0	0	0	0	0	0	0	0	0	0	0	0	0	0	0	0	0	0	0	0	0	0	0	0	0	0	0
AA10G00036	2	2	0	0	0	0	0	0	0	0	0	0	0	2	1	0	0	1	0	0	5	0	0	0	0	3	0	0	0	0	2	1	2	0	0	0	0	2	1	0	0	0	4	0	1	1	0	0	0
AA10G00037	2	3	2	0	0	0	0	0	0	0	0	0	0	0	0	0	0	0	0	0	0	0	0	0	0	0	0	0	0	0	0	0	0	0	0	0	0	0	0	0	0	0	0	0	0	0	0	0	0
AA10G00038	393	349	327	344	358	275	235	271	265	405	361	336	343	308	470	460	406	367	293	361	503	399	317	433	393	286	311	430	446	344	414	372	367	601	648	614	444	417	570	359	621	402	358	503	413	235	244	205	257
AA10G00039	14	11	7	3	0	8	2	0	0	0	2	0	3	1	0	2	2	3	1	1	3	0	4	4	4	2	2	0	2	1	3	0	0	2	1	0	1	1	1	0	1	0	1	7	3	1	2	1	5
AA10G00040	20	27	13	3	4	0	1	1	2	1	1	3	1	0	0	0	2	0	0	0	0	0	0	0	0	8	3	2	0	0	0	0	0	1	3	1	1	0	0	0	1	1	0	0	3	0	0	1	1
AA10G00041	421	410	317	811	732	741	766	1061	995	1317	1227	1160	373	348	313	322	227	309	309	289	402	285	368	333	292	267	262	342	378	386	459	441	435	296	254	285	432	448	616	730	1400	1159	1176	1760	1315	1439	1416	1185	1014
AA10G00042	0	0	0	0	0	0	0	0	0	0	0	0	0	0	0	0	0	0	0	1	0	0	0	0	1	0	0	0	0	0	0	0	0	0	0	1	0	0	2	5	3	3	5	8	6	3	1	0	0
AA10G00043	116	105	85	196	243	199	106	100	141	246	177	200	131	129	104	90	90	86	91	93	144	140	190	185	116	81	116	104	136	88	212	170	204	96	101	119	96	118	137	94	163	116	97	128	82	135	118	105	141
AA10G00044	74	48	23	95	58	88	14	27	25	64	44	56	109	107	90	74	62	53	90	96	143	92	75	80	108	94	77	60	78	79	202	152	176	72	63	101	120	137	166	26	51	42	42	38	46	35	21	29	28
AA10G00045	26	19	21	41	17	52	13	18	15	22	23	23	10	11	9	20	13	15	18	7	22	17	21	23	17	13	10	20	19	15	25	40	24	19	18	16	29	24	52	29	34	55	52	60	56	64	60	49	29
AA10G00046	1	2	0	0	1	0	0	0	1	0	0	0	0	0	0	1	0	0	0	0	0	0	0	0	0	0	0	0	0	0	1	0	0	0	0	0	0	0	0	0	0	0	0	0	0	0	0	0	0
AA10G00047	41	33	32	29	10	10	16	27	8	4	11	17	16	5	7	19	18	14	4	6	15	14	20	25	10	8	14	16	14	12	16	6	16	23	23	17	9	4	11	4	1	1	3	5	4	3	1	3	3
AA10G00048	98	80	76	98	97	105	46	43	53	82	75	82	37	22	30	66	45	42	26	31	55	30	35	61	21	22	30	50	40	37	37	43	52	68	67	68	51	43	76	61	96	81	69	88	78	33	40	37	49
AA10G00049	135	152	92	183	200	184	120	148	133	299	157	171	86	113	93	122	110	89	108	84	120	87	118	108	117	67	113	136	121	98	116	99	103	171	134	141	109	107	135	47	95	57	47	63	67	79	62	51	100
AA10G00050	1	1	3	2	1	0	0	3	0	9	0	0	2	0	1	1	3	3	0	1	1	0	5	2	0	1	0	6	4	1	1	0	1	0	2	4	6	3	2	1	1	3	1	7	5	1	1	1	0
AA10G00051	1590	871	1272	1769	1691	1314	1245	1304	1368	1267	886	1103	876	816	737	954	740	1059	783	774	873	1046	1173	1119	885	822	894	824	929	948	1222	1124	1350	992	937	1344	985	982	1223	537	705	764	705	818	627	406	515	377	375
AA10G00052	526	410	375	608	420	670	515	430	520	376	473	517	206	206	194	185	196	201	154	139	182	168	158	152	167	163	170	132	179	173	209	199	238	279	258	355	190	215	261	140	195	149	100	197	150	186	145	163	260
AA10G00053	527	316	458	509	614	431	335	391	335	660	369	409	182	123	163	258	198	198	134	147	142	225	269	258	187	118	137	223	204	167	185	168	160	299	299	356	159	149	193	67	105	96	96	87	89	52	42	46	61
AA10G00054	1	2	5	0	0	0	0	0	0	1	0	0	0	0	0	0	0	0	0	0	0	0	0	0	0	0	0	0	0	0	0	0	0	0	0	0	2	0	0	0	1	0	1	0	0	0	1	2	0
AA10G00055	6	4	0	5	0	0	0	0	0	0	0	1	1	1	2	2	2	2	2	0	2	2	1	6	2	0	4	3	1	2	3	1	3	4	5	1	3	2	4	1	2	0	0	1	5	1	1	1	0
AA10G00056	6	6	11	44	44	49	11	18	13	62	51	64	28	23	23	14	14	19	20	34	36	24	34	34	20	17	22	22	21	16	60	71	81	23	14	28	54	28	36	44	69	65	101	130	64	93	98	77	57
AA10G00057	23	18	9	2	5	1	0	1	0	1	0	0	0	0	1	0	1	2	0	1	5	0	0	1	0	3	0	0	0	0	2	2	4	0	0	0	6	0	3	0	1	1	12	14	8	1	2	0	3
AA10G00058	44	33	43	58	51	56	25	22	18	79	33	45	14	1	5	17	22	34	2	2	7	12	9	13	2	5	0	18	9	6	7	3	2	32	15	26	6	8	21	9	6	7	4	3	2	7	6	7	6
AA10G00059	416	416	294	786	716	795	547	712	799	1388	1011	1172	1444	1312	1580	2316	2109	1624	1652	1770	2750	1809	2344	1976	1101	675	892	1863	1803	1318	3103	2633	2602	1861	1888	1746	4219	3868	5148	2664	5592	4943	4802	5920	4743	3846	4554	3134	1278
AA10G00060	0	0	0	0	0	0	0	0	0	0	0	0	0	0	0	0	0	0	0	0	0	0	0	0	0	0	0	0	0	0	0	0	0	0	0	0	0	0	0	0	0	0	0	0	0	0	0	0	0
AA10G00061	1220	1168	968	2071	1511	2247	1958	2242	2289	2929	2546	2831	990	1007	976	1822	1276	1768	1038	1062	1807	1349	1319	1102	555	556	596	992	1278	1366	2266	2074	2491	1518	1534	2243	3079	3845	4332	4563	8119	6893	6433	9439	7684	5598	5189	5575	2038
AA10G00062	27	25	21	37	36	39	17	17	35	71	78	22	14	19	16	11	10	9	10	13	20	22	19	19	13	17	16	18	12	20	9	16	23	10	12	21	15	12	10	19	25	13	22	38	20	20	24	19	23
AA10G00063	645	492	577	842	748	799	555	627	588	482	460	591	430	401	384	610	456	493	443	441	507	626	525	656	389	354	438	554	534	456	505	504	542	616	659	705	482	503	687	204	310	290	193	237	243	196	175	170	203
AA10G00064	10	8	9	8	18	0	7	11	2	42	9	2	14	17	13	11	15	11	2	9	12	17	32	19	11	11	7	14	15	13	7	8	11	8	9	11	11	8	17	2	3	4	6	11	4	1	4	4	2
AA10G00065	182	161	110	196	133	245	121	129	144	165	219	254	30	23	24	50	46	56	14	27	39	45	36	45	23	18	30	32	35	33	32	51	48	96	87	116	47	63	54	101	163	128	107	160	128	86	70	91	58
AA10G00066	790	580	583	1113	782	1085	693	845	849	929	716	889	598	553	488	581	402	522	474	469	707	564	588	569	491	442	501	538	591	565	682	690	877	504	576	633	609	550	833	369	485	475	519	774	575	436	431	411	647
AA10G00067	48	38	31	66	45	30	37	41	53	46	21	47	31	21	31	31	31	47	26	33	47	46	58	51	38	29	29	37	38	43	56	63	65	33	32	54	47	32	66	19	30	25	36	35	36	14	27	18	19
AA10G00068	0	3	0	1	1	2	1	1	0	19	0	19	2	1	0	1	0	0	2	4	2	0	4	0	0	2	2	1	0	0	2	1	2	3	5	4	1	2	2	0	2	0	1	2	1	0	3	1	0
AA10G00069	9	5	6	6	2	2	5	5	3	17	4	6	3	4	13	4	13	7	3	6	11	6	4	4	9	18	9	10	18	12	8	12	8	4	11	4	17	9	28	12	19	19	16	27	28	11	4	5	7
AA10G00070	3	10	14	24	16	16	11	6	2	1	5	8	4	12	14	15	4	15	15	4	7	10	11	13	8	9	14	7	6	10	18	9	14	5	5	7	18	9	21	17	22	18	23	51	28	20	20	12	8
AA10G00071	2	0	0	1	5	8	0	1	6	7	0	0	7	8	14	12	8	7	6	9	34	16	12	10	2	6	10	7	11	9	22	20	15	27	22	25	32	26	36	66	129	103	78	94	85	27	25	24	13
AA10G00072	7831	8824	6792	13575	18294	16654	17773	22852	20111	13650	13095	12329	1513	1723	1306	7072	5060	6326	1255	1550	1707	10172	12634	14053	1461	1522	1501	6608	7249	8180	3000	2750	3528	8220	7767	10918	2062	2121	4754	1815	4044	2694	1631	2753	1671	3579	3247	2517	3294
AA10G00073	1970	1531	1628	2388	2255	2455	1754	1850	1895	1874	1548	1765	906	838	823	1319	1030	1162	899	777	936	1280	1349	1528	917	713	915	1069	1119	927	1244	1143	1219	1625	1550	1893	872	763	1231	203	274	304	234	249	195	482	459	411	659
AA10G00074	223	211	189	320	242	419	153	160	188	376	398	422	253	226	198	232	171	209	189	188	265	197	211	205	118	174	213	190	206	190	261	236	269	196	189	244	260	269	351	312	493	464	367	663	406	735	795	665	507
AA10G00075	444	380	358	495	528	594	459	443	443	714	573	591	116	127	140	249	177	178	119	140	155	195	177	234	143	92	141	165	180	132	162	133	174	217	237	252	155	150	234	331	571	481	340	467	310	353	362	331	279
AA10G00076	4611	3527	3585	6169	6477	6121	4449	5339	5482	6347	4407	4989	2545	2119	2294	3821	3014	2873	2316	2266	3115	3216	3997	4352	1972	1458	1964	2597	2648	2392	4110	3770	3834	4238	4205	4637	3072	3143	4316	2345	3947	3713	2954	3651	2993	2650	2912	2183	2351
AA10G00077	119	112	64	9	11	4	5	7	9	7	7	7	1	2	0	1	2	2	0	3	1	2	3	2	0	0	0	1	0	1	0	3	1	2	6	5	1	2	3	0	1	0	0	1	3	0	0	1	0
AA10G00078	2163	1813	1646	2785	2487	3091	3793	4467	4734	2099	2825	3418	493	407	405	889	587	921	385	381	418	768	843	919	497	459	512	696	780	975	616	603	755	1145	1013	1314	481	527	760	539	1030	699	669	1064	716	779	903	795	1199
AA10G00079	44	29	11	27	32	22	15	23	20	41	42	9	21	26	23	23	20	26	24	13	34	28	30	23	17	17	15	20	23	20	35	28	29	27	24	26	33	39	47	28	47	48	19	37	25	35	39	29	21
AA10G00080	1581	1611	1308	2740	2571	2853	2356	3125	3229	5107	4218	3993	3185	3048	2951	3286	2680	3428	3050	3004	4520	2671	2832	2562	2346	2105	2426	2943	2963	2619	4716	4101	4755	3125	3237	3308	5687	6093	7028	7057	13583	9755	9894	14401	10271	12099	13320	10108	6028
AA10G00081	2	10	1	8	3	2	1	4	5	1	3	4	0	0	0	2	0	0	0	1	0	0	0	0	0	2	0	2	0	0	2	0	1	4	1	3	3	0	0	0	7	4	0	2	2	1	4	0	1
AA10G00082	9	16	4	14	22	11	7	14	1	14	7	11	5	16	13	14	9	14	11	11	11	23	7	12	14	19	16	15	26	14	12	14	25	29	27	19	17	19	19	7	7	11	9	7	10	13	7	4	6
AA10G00083	101	90	91	185	167	151	53	56	66	170	131	155	369	361	372	299	292	217	309	359	402	282	312	371	453	325	380	442	418	284	407	288	305	306	277	287	277	245	364	81	123	110	90	85	81	217	222	153	242
AA10G00084	346	271	270	688	526	552	368	295	267	798	461	684	1381	1467	1314	588	499	448	1330	1283	1614	1027	1028	964	2122	1492	1952	1453	1529	1039	1049	827	881	342	331	421	563	356	556	58	86	86	90	102	69	941	721	784	1189
AA10G00085	7	6	12	5	5	0	6	3	3	1	2	13	8	8	5	19	12	9	7	17	19	10	11	7	7	5	10	14	15	7	14	18	11	7	10	7	16	12	15	2	1	6	9	9	9	4	6	4	9
AA10G00086	709	605	554	882	898	990	836	864	893	852	879	737	502	483	422	609	486	579	416	483	683	483	611	560	338	288	362	426	438	400	773	735	953	636	664	823	747	747	1002	667	1173	967	1078	1556	1044	637	611	511	600
AA10G00087	639	617	505	905	700	985	593	649	758	639	707	757	299	251	369	535	382	479	279	299	416	335	415	422	226	223	242	354	380	321	521	384	444	624	553	676	491	500	735	472	796	638	709	931	683	416	443	386	276
AA10G00088	8	7	10	4	2	1	1	1	2	0	4	0	5	8	13	15	3	3	5	9	23	7	20	8	10	6	10	5	10	7	32	27	22	9	9	12	28	33	34	5	10	7	23	17	18	6	11	7	7
AA10G00089	52	30	46	28	48	39	19	30	32	29	17	17	12	17	20	52	40	56	21	26	20	70	77	76	23	8	21	38	43	19	26	29	41	63	60	79	39	23	46	13	16	11	19	25	12	10	6	21	4
AA10G00090	121	137	99	245	237	266	132	163	195	180	162	184	141	138	131	151	135	120	126	120	162	124	122	135	157	97	141	125	120	126	185	165	167	186	153	208	158	177	222	110	146	141	114	143	122	114	142	95	126
AA10G00091	617	375	420	680	772	632	502	656	661	744	474	617	327	301	279	424	365	322	288	260	392	415	484	447	296	199	271	326	377	276	514	468	520	502	427	521	348	340	501	134	216	194	182	190	170	205	168	169	179
AA10G00092	494	392	331	799	553	709	389	365	452	473	397	521	371	349	314	268	201	236	297	255	415	259	171	209	315	294	326	280	275	309	304	319	387	246	246	349	305	286	395	143	135	150	143	174	159	228	165	203	379
AA10G00093	114	87	70	147	158	185	83	86	80	122	121	143	129	92	110	75	70	84	88	118	139	95	134	107	126	86	107	93	115	74	122	113	109	103	91	95	80	86	115	20	35	28	27	34	38	61	58	38	100
AA10G00094	132	78	125	161	134	145	107	95	105	130	120	147	96	67	51	61	40	72	54	59	94	67	72	68	64	67	82	55	72	71	78	92	102	66	78	99	62	53	101	29	55	43	43	47	39	50	43	54	62
AA10G00095	235	172	181	331	287	336	144	168	207	220	249	310	97	75	56	51	42	53	64	56	84	63	85	66	78	63	72	50	65	69	63	79	78	66	49	82	48	62	82	22	44	62	26	42	25	80	106	53	160
AA10G00096	47	41	29	76	89	69	7	10	26	65	31	55	25	24	36	28	28	14	25	23	32	29	37	41	40	20	20	22	26	23	36	26	27	34	27	42	38	27	44	3	7	16	13	11	13	16	5	7	6
AA10G00097	63	62	63	77	67	57	58	56	75	165	133	126	69	63	81	113	91	63	54	78	170	63	53	74	39	39	39	76	82	60	112	97	139	117	129	140	228	220	294	211	376	279	218	393	275	98	93	65	63
AA10G00098	4073	2901	3043	5104	4802	5302	6649	8243	8104	4420	4821	4881	783	713	640	1445	1122	1366	621	597	720	1289	1755	1828	513	403	501	940	828	1053	1669	1481	1744	2384	1941	2480	1218	1173	1734	1758	3417	3346	2143	2786	2113	1914	2670	1950	1442
AA10G00099	678	497	506	959	983	861	368	451	524	990	562	614	625	588	565	662	508	561	504	545	658	667	677	702	601	453	498	604	605	433	821	717	864	629	560	644	535	479	743	166	219	187	168	188	130	225	186	195	256
AA10G00100	34	22	9	46	33	54	32	46	37	45	34	34	19	17	20	17	14	14	14	12	20	18	24	14	16	7	9	25	16	26	29	17	16	29	24	30	22	20	30	45	48	45	57	70	57	48	31	43	29
AA10G00101	347	365	340	463	356	425	405	425	414	308	254	313	84	74	105	135	83	133	71	80	106	105	87	147	91	69	82	89	96	107	162	123	136	226	159	207	80	77	140	50	105	67	56	95	63	81	75	55	128
AA10G00102	287	216	177	447	396	433	242	246	225	510	402	345	297	269	314	301	246	275	346	270	317	329	284	307	352	245	250	346	304	233	423	350	413	280	264	276	326	308	407	199	259	228	249	304	233	362	299	332	409
AA10G00103	29	29	27	87	72	78	27	24	18	90	49	95	309	256	310	89	91	97	249	284	328	144	103	119	247	192	209	107	106	80	431	351	393	170	163	119	269	268	334	12	10	15	41	40	28	31	31	30	133
AA10G00104	3	6	4	2	9	3	1	1	1	11	0	0	6	9	4	2	1	3	6	4	16	3	2	2	1	4	1	2	3	2	7	8	8	7	7	9	5	2	9	5	5	3	10	15	6	5	8	2	8
AA10G00105	12	5	10	2	5	5	4	1	1	6	6	2	27	32	53	19	26	15	23	36	41	15	21	20	27	25	17	18	25	17	36	31	42	37	35	29	22	15	24	10	21	11	20	15	9	3	2	2	12
AA10G00106	7	13	3	12	17	4	8	8	7	15	2	5	50	36	34	28	29	16	31	29	68	14	30	36	43	32	23	21	20	11	44	55	53	36	42	47	22	31	41	13	32	19	33	56	40	14	3	8	28
AA10G00107	4	0	2	0	0	0	0	0	0	0	0	1	0	0	3	0	1	0	0	0	4	1	0	0	0	0	0	1	0	0	2	0	0	0	0	1	2	0	0	0	0	1	0	0	1	0	0	1	1
AA10G00108	0	0	0	0	0	0	0	0	0	0	0	0	0	0	0	0	0	0	0	0	0	0	0	0	0	0	0	0	0	0	0	0	0	0	0	0	0	0	0	0	0	0	0	0	0	0	0	0	0
AA10G00109	25	14	21	14	12	10	30	13	22	13	11	26	14	9	27	5	2	1	1	27	90	3	9	7	5	7	3	15	8	11	29	36	75	5	9	3	55	34	29	1	8	6	58	76	53	33	13	6	10
AA10G00110	3	0	2	0	0	0	0	0	1	1	0	0	4	0	0	0	0	0	0	4	23	3	1	2	1	0	0	0	8	0	5	6	8	1	0	0	4	4	0	0	0	0	2	2	4	1	0	0	0
AA10G00111	2610	2014	2026	2577	2534	2545	2716	3234	3093	2687	2309	1992	1560	1262	1282	1446	1112	1204	1210	1046	1418	1642	1377	1805	1769	1498	1767	1717	1896	1466	1603	1476	1726	1779	1895	2046	1045	1003	1504	104	175	99	135	233	156	353	314	340	1180
AA10G00112	143	123	90	244	214	221	64	74	58	214	152	172	243	209	228	213	161	185	221	217	289	174	174	182	197	160	195	174	159	147	336	300	306	239	218	251	258	255	344	92	154	146	145	186	132	178	153	134	154
AA10G00113	154	85	94	149	138	140	86	82	122	119	80	101	111	110	117	144	102	109	97	117	118	101	80	134	76	73	84	92	92	82	181	186	193	115	127	136	210	170	246	57	74	80	85	98	85	57	61	48	55
AA10G00114	60	43	35	85	84	49	37	52	43	95	43	89	35	40	37	40	36	40	31	29	44	38	56	49	30	25	25	54	38	35	79	66	85	32	31	36	47	42	43	29	41	38	54	84	44	64	63	69	45
AA10G00115	325	257	281	397	408	466	363	446	465	528	442	517	172	168	146	177	150	144	156	136	222	197	198	173	167	128	150	187	175	175	182	193	194	216	200	233	188	184	259	198	347	350	232	310	274	350	290	288	336
AA10G00116	4	2	2	0	0	0	0	0	0	0	0	0	0	0	0	0	1	0	0	0	0	0	0	0	0	0	1	0	0	0	0	0	0	0	0	0	0	0	0	0	0	0	0	0	0	0	0	0	0
AA10G00117	2	2	5	4	2	20	1	2	0	5	7	0	19	16	6	7	1	6	14	13	19	8	14	6	7	5	4	9	12	5	39	19	25	3	5	1	17	18	17	4	7	5	8	4	2	7	10	3	10
AA10G00118	10	5	12	10	13	10	2	5	6	4	4	1	36	33	29	18	20	13	31	26	39	15	24	16	23	13	14	19	26	25	57	40	55	16	9	31	32	38	47	7	10	10	15	22	10	4	7	4	14
AA10G00119	363	317	328	423	403	460	270	296	351	440	367	401	171	169	152	141	128	129	131	136	206	171	168	196	157	142	137	162	173	157	163	122	137	226	192	210	130	108	181	67	105	93	85	94	75	133	114	118	160
AA10G00120	35	12	21	36	33	12	19	19	13	14	10	14	28	23	26	68	49	65	30	40	51	51	56	44	16	11	14	25	20	31	83	69	85	75	70	70	108	98	103	34	67	60	61	80	55	61	81	53	20
AA10G00121	564	473	416	596	669	720	392	448	496	467	402	429	387	318	267	256	188	255	274	269	314	289	336	410	296	306	350	291	350	312	308	276	313	305	259	319	206	165	241	57	129	106	93	117	94	204	254	172	353
AA10G00122	22	20	15	30	21	26	16	15	25	26	20	17	90	82	72	56	67	56	69	65	79	64	58	46	110	77	110	63	62	48	86	73	88	129	121	129	92	68	97	11	17	19	14	33	11	22	26	23	40
AA10G00123	3631	2858	2708	4902	3684	4951	5446	6206	6046	4269	3458	3617	1545	1350	1462	2325	1875	2044	1358	1274	1540	1906	1671	2125	1090	941	1311	1414	1510	1674	2247	2090	2160	2184	2476	2995	1901	2227	2844	1565	2342	1916	1229	1860	1238	1071	946	1084	1133
AA10G00124	1362	1184	1059	1973	1953	2200	1417	2110	1989	2160	1641	2145	712	735	634	1121	906	1228	669	701	883	975	988	1019	540	522	519	967	993	937	1219	1035	1247	1508	1274	1578	1328	1384	1638	1464	2921	2015	1708	2251	1741	1765	1711	1323	909
AA10G00125	1264	938	1025	1555	1498	1490	1491	1755	1776	1187	1016	1149	440	395	395	616	443	647	380	343	470	652	596	726	485	413	449	582	577	582	530	481	580	733	681	866	392	414	589	224	356	389	300	413	299	322	301	265	406
AA10G00126	498	379	391	713	550	812	503	613	673	530	378	477	148	158	136	244	172	185	141	134	187	203	153	175	157	115	130	156	183	158	193	194	191	261	250	327	193	217	278	128	173	205	170	242	192	157	109	145	183
AA10G00127	78	83	93	120	116	103	57	80	58	183	96	64	198	197	225	189	147	168	194	201	203	197	215	167	206	170	200	251	269	199	185	165	189	193	166	187	254	209	294	238	455	392	328	457	357	230	322	251	211
AA10G00128	279	168	229	315	370	405	367	321	283	379	374	319	445	434	503	338	273	238	360	395	518	345	359	334	517	439	515	471	425	397	420	327	340	260	284	318	266	311	414	213	394	320	270	489	390	388	390	367	572
AA10G00129	1306	1169	1112	1872	1704	1952	1068	1202	1258	1621	1245	1266	686	592	621	611	478	397	590	522	665	652	706	832	818	557	699	544	573	510	693	573	625	566	648	705	359	298	537	113	240	182	206	306	205	372	365	304	875
AA10G00130	12779	12668	9734	26067	22860	31194	27070	31380	30505	48122	43760	45346	14211	13736	14693	16652	15178	16831	15090	15819	21785	17881	19545	18097	11646	8586	11236	16961	16241	13793	28770	27005	29297	14253	14577	15441	31189	32917	40814	26606	60188	43655	40478	66203	42985	38953	46828	31654	19425
AA10G00131	17	21	21	35	45	38	13	7	20	39	29	18	87	96	99	86	85	79	108	105	161	62	65	68	94	84	64	85	81	42	211	209	213	92	78	98	209	245	296	69	105	101	77	116	103	64	65	65	67
AA10G00132	162	123	157	240	156	278	101	114	155	255	231	275	167	167	170	144	125	107	142	116	230	147	146	157	187	133	145	181	177	182	133	111	111	161	132	150	111	114	163	47	83	72	62	81	44	169	170	158	218
AA10G00133	2805	2463	2116	4758	4703	4572	4290	5994	6121	4744	5471	5774	1016	818	708	1367	1007	1341	694	671	844	1542	1726	1902	1329	1186	1304	1321	1531	1716	760	749	829	1838	1665	2330	484	474	861	314	480	349	249	370	278	1479	1466	1220	4644
AA10G00134	1638	1397	1354	2077	2044	2140	2009	2301	2486	3228	2477	2716	549	527	484	856	714	725	422	442	585	749	816	852	598	430	530	736	825	647	671	640	577	1026	1047	1173	579	597	815	440	813	679	418	689	520	570	599	512	665
AA10G00135	10	4	6	6	15	20	10	19	7	7	12	10	12	12	12	10	9	12	10	11	9	13	12	8	14	13	13	11	17	5	16	27	28	8	20	6	15	17	12	4	12	9	12	9	7	17	15	12	11
AA10G00136	43	38	31	42	55	34	35	28	29	46	45	63	25	28	20	34	27	33	22	31	26	30	31	31	23	25	23	24	29	25	29	28	28	23	23	26	25	37	34	5	13	16	14	13	8	12	22	17	13
AA10G00137	6297	5934	4544	10464	8940	11779	9090	8634	9664	17500	13789	13762	6033	5485	5535	6102	5317	5111	5976	5461	8498	5047	6215	5931	3658	3213	3982	4590	4874	4428	13357	12870	12752	5387	5628	6579	11034	12148	15094	13032	24292	20314	19891	26935	23114	19324	16830	16122	11157
AA10G00138	586	564	457	609	552	607	420	481	599	690	518	563	400	332	327	490	376	387	316	379	550	418	459	466	331	240	299	491	499	392	499	403	430	579	518	589	490	573	677	591	1175	794	778	1164	992	655	770	628	693
AA10G00139	315	279	231	408	305	361	264	335	327	415	376	402	277	273	253	358	320	309	261	218	289	273	223	257	200	170	182	226	247	236	395	361	374	308	324	311	450	456	575	373	492	527	340	421	406	214	223	214	168
AA10G00140	334	223	276	437	524	453	284	407	288	380	258	207	264	261	223	264	185	206	199	210	238	242	284	310	249	220	277	222	231	245	280	208	287	334	282	296	167	194	282	77	126	126	90	127	108	65	72	90	121
AA10G00141	31	30	22	56	63	57	31	46	45	73	91	93	52	48	36	34	34	28	35	39	64	32	34	38	45	45	33	29	28	43	63	64	82	55	38	71	48	68	57	77	127	97	135	192	167	63	74	55	104
AA10G00142	543	437	383	640	778	730	358	364	363	1091	762	551	694	593	666	840	802	727	710	716	1102	740	798	844	665	534	622	752	689	496	1457	1217	1293	718	779	744	1169	1129	1378	724	1400	1091	940	1311	995	880	937	704	562
AA10G00143	20	19	25	44	47	13	19	8	19	49	18	37	11	14	30	25	17	21	16	11	30	21	13	9	12	9	9	16	9	14	59	51	57	26	33	34	44	72	68	25	28	24	42	48	45	15	17	19	15
AA10G00144	22	7	4	24	9	28	8	8	9	18	20	5	11	5	13	10	13	8	14	5	12	15	14	13	19	10	13	21	13	7	13	18	15	17	18	12	25	15	19	16	21	18	16	27	13	15	11	23	18
AA10G00145	4184	2335	3098	4070	2737	3148	4625	4674	5033	2890	2158	2568	968	894	767	1423	1027	1238	775	719	891	1279	1149	1316	935	712	957	1059	1237	1218	814	786	898	1458	1505	1831	856	813	1132	227	265	295	250	294	286	230	203	239	359
AA10G00146	63	61	67	81	57	55	31	55	57	5	15	20	189	129	143	132	102	111	71	142	340	48	71	62	137	100	104	68	76	91	192	190	196	196	168	184	182	171	242	74	153	107	201	341	202	63	67	34	63
AA10G00147	4	11	3	6	15	1	6	1	0	0	2	0	20	17	60	13	7	9	10	12	49	9	14	11	11	24	11	10	17	16	42	37	29	23	13	19	19	33	31	47	131	63	126	291	224	77	82	57	113
AA10G00148	510	419	398	756	876	902	576	698	567	1201	762	762	445	472	498	790	685	576	473	487	567	642	636	702	523	397	482	650	652	483	775	659	704	666	740	757	738	763	885	431	688	599	471	547	446	374	349	320	280
AA10G00149	104	91	96	126	105	139	56	58	60	89	69	81	97	81	108	81	61	63	76	72	115	59	65	90	114	81	96	99	113	80	85	81	65	58	67	84	56	46	102	24	37	32	18	35	16	45	43	21	80
AA10G00150	157	130	116	208	152	126	111	158	120	107	122	109	280	217	181	138	112	166	223	168	196	203	136	161	248	200	254	244	292	258	186	189	236	143	139	192	127	159	248	46	37	49	34	75	44	66	61	67	155
AA10G00151	452	400	393	730	658	658	519	558	583	875	663	639	222	231	252	366	320	327	215	238	320	262	334	359	220	174	216	279	296	234	387	322	391	449	441	494	327	326	427	242	362	398	289	358	311	239	221	215	188
AA10G00152	410	306	315	503	426	419	452	437	491	567	440	388	233	197	235	313	259	217	217	210	232	313	300	388	259	200	190	211	219	188	337	282	339	398	415	465	223	206	265	58	106	121	59	65	59	95	77	75	114
AA10G00153	777	585	664	1282	1310	1228	749	905	921	1227	829	1101	242	272	237	461	293	459	267	235	311	387	326	337	160	170	187	228	268	232	558	541	698	437	454	609	442	457	669	414	507	576	508	688	489	493	479	450	202
AA10G00154	417	374	279	490	586	501	294	440	424	659	492	358	95	102	172	327	217	259	95	105	157	193	202	236	85	554	91	241	238	222	115	128	152	489	489	478	206	148	342	76	107	66	130	156	132	113	83	69	61
AA10G00155	9	4	9	12	9	15	0	20	9	5	22	9	10	7	8	7	8	9	12	9	15	10	16	10	7	11	13	4	12	1	25	15	9	15	4	6	17	10	17	17	38	27	37	36	47	38	31	24	21
AA10G00156	3426	2643	2424	4943	4079	4462	4429	5867	5707	3203	2740	3256	1992	1805	1515	2183	1523	2100	1547	1653	1887	1918	1956	2126	1444	1213	1325	1396	1606	1810	3077	2911	3478	2515	2220	3020	1961	2007	2718	964	1553	1280	1272	1769	1239	986	1111	787	1298
AA10G00157	12	12	10	3	4	1	4	5	0	13	1	9	1	1	1	4	2	1	0	3	1	7	2	1	2	2	2	2	0	0	3	0	0	3	1	1	2	0	5	1	0	2	8	11	2	3	4	2	1
AA10G00158	4	1	1	0	3	0	4	0	0	2	0	0	0	6	1	4	1	0	2	17	0	0	5	2	0	0	0	0	12	1	39	1	1	2	2	5	1	6	27	0	0	0	0	0	0	0	0	0	0
AA10G00159	66	52	46	74	111	133	59	45	44	85	77	58	66	64	50	49	46	43	83	58	64	54	52	70	69	54	67	43	70	50	104	103	111	51	72	94	75	98	108	55	94	65	56	95	93	25	35	40	55
AA10G00160	22	26	17	23	26	30	30	12	19	10	24	24	8	20	10	20	20	10	6	12	16	16	15	20	11	18	5	10	7	14	24	25	14	30	15	23	13	14	34	52	78	46	65	116	91	42	40	29	53
AA10G00161	2964	2115	2236	3848	3331	3533	2846	3500	3781	3020	2516	2965	1926	1626	1360	1984	1428	2019	1521	1482	1770	1938	1778	1931	1518	1382	1672	1838	2227	2179	1790	1586	1935	2384	2108	2540	1239	1253	1800	297	367	343	300	418	305	865	660	675	1238
AA10G00162	243	185	152	473	433	407	386	555	534	466	384	438	139	151	138	267	187	259	178	141	237	224	248	222	128	77	89	151	155	173	453	406	449	307	287	320	368	372	482	392	530	420	473	798	568	313	308	298	189
AA10G00163	39	25	27	40	58	53	29	25	17	71	41	35	35	30	45	23	32	23	43	22	36	28	52	27	39	29	24	26	28	17	43	34	41	36	27	24	30	28	34	17	25	32	32	52	27	61	34	36	60
AA10G00164	2	1	0	0	0	0	0	0	0	0	0	0	0	0	0	0	0	1	0	0	1	0	2	3	0	0	0	2	0	1	0	0	1	0	0	1	1	0	0	1	5	0	0	1	2	0	0	0	2
AA10G00165	897	784	732	1230	1230	1355	1025	1229	1195	1070	964	993	313	225	278	486	423	416	262	261	343	521	642	718	319	266	302	421	417	456	427	351	425	646	585	759	337	333	450	360	741	519	421	729	502	583	642	544	623
AA10G00166	331	323	352	420	461	574	352	395	402	532	441	477	378	323	325	333	253	171	316	270	383	296	257	285	405	305	367	358	295	259	385	316	295	243	334	306	295	295	341	155	203	178	159	223	158	226	180	220	374
AA10G00167	2040	1462	1584	2432	2201	2064	1455	1556	1726	1563	1139	1487	1195	997	864	1086	772	957	888	826	981	1193	1212	1352	1193	957	1197	1084	1156	1184	924	936	1026	1137	990	1265	621	608	892	292	488	525	293	404	289	397	372	291	536
AA10G00168	281	270	195	473	384	406	300	252	321	412	210	260	283	286	298	316	265	293	235	270	299	340	419	424	252	273	279	288	320	340	439	377	405	291	313	405	317	356	408	203	230	230	185	254	192	133	172	169	195
AA10G00169	434	351	356	744	663	572	355	454	378	433	353	346	182	166	150	237	223	253	170	190	228	272	311	291	173	112	167	151	162	172	392	312	339	319	264	396	220	230	320	144	292	234	198	257	171	119	123	83	120
AA10G00170	9	3	4	0	1	0	0	0	0	0	0	0	0	0	0	2	0	0	0	0	0	1	0	1	0	0	0	0	0	0	0	0	0	0	1	0	0	1	0	0	0	0	1	0	0	0	0	0	0
AA10G00171	807	629	581	1229	1026	1132	652	862	785	811	728	986	765	704	668	730	539	615	602	627	742	605	644	602	553	531	609	614	761	765	702	711	831	698	720	953	677	754	939	584	788	821	753	1015	736	830	814	740	995
AA10G00172	7	5	6	11	5	20	1	2	2	0	0	1	9	5	5	11	2	7	5	5	7	8	8	10	0	5	8	5	5	2	1	3	2	3	2	3	9	1	2	0	4	6	2	1	1	1	0	3	3
AA10G00173	144	116	136	120	153	106	126	178	196	151	72	107	63	66	79	149	79	126	47	73	100	138	121	162	70	56	62	119	137	108	122	115	124	177	186	165	87	123	156	29	40	58	40	81	61	40	32	18	40
AA10G00174	1169	1089	1061	2446	2889	2600	1606	1944	1882	5638	3640	3900	2355	2268	2312	2361	1798	1420	2410	2265	3589	2118	2579	2542	1970	1557	2022	1987	2196	1766	5176	4458	4214	1937	1850	2093	3677	4082	5057	5057	8069	7652	8534	9043	8290	8615	6853	6675	6801
AA10G00175	112	75	64	83	122	97	51	33	37	190	80	75	50	31	63	88	62	61	42	53	45	66	59	91	45	23	53	61	62	53	78	80	73	81	91	109	70	82	118	103	118	116	62	71	67	61	45	68	57
AA10G00176	6	2	0	9	1	8	8	4	0	0	8	0	2	0	6	0	3	2	0	0	5	3	3	6	2	7	3	2	5	4	1	5	6	0	0	0	3	4	1	19	41	23	25	25	26	20	13	9	19
AA10G00177	107	78	73	172	180	193	70	58	82	253	170	205	130	97	79	136	105	100	100	123	133	99	126	114	128	85	93	119	119	83	128	109	82	111	111	107	110	123	139	98	214	232	170	202	159	210	188	121	119
AA10G00178	264	210	161	394	368	352	176	141	171	284	303	284	195	144	165	200	172	161	165	126	184	171	209	198	156	130	147	183	247	175	252	244	254	198	171	248	185	197	233	182	302	273	262	354	301	305	249	234	226
AA10G00179	677	445	485	893	744	764	463	568	544	1107	595	752	484	435	421	545	460	449	448	387	515	522	568	530	360	277	395	323	409	362	787	741	780	467	475	563	687	714	912	216	261	347	331	327	300	291	284	248	188
AA10G00180	660	563	464	991	728	1101	470	651	666	589	585	751	320	308	232	250	189	241	246	220	256	228	194	258	280	239	289	202	246	284	263	237	296	319	314	446	220	242	324	103	172	188	127	209	185	305	311	283	466
AA10G00181	17	3	12	0	6	1	0	0	0	0	0	0	0	1	0	0	1	1	0	0	1	4	0	0	0	0	2	2	0	0	1	1	1	7	3	3	0	1	2	1	0	0	0	0	0	0	0	0	1
AA10G00182	6	4	4	0	0	5	0	0	0	1	0	3	0	1	4	2	0	0	1	3	19	1	0	0	0	0	2	1	0	0	4	6	14	1	3	1	3	3	5	2	2	4	6	11	10	5	0	1	4
AA10G00183	0	1	1	0	0	0	0	0	0	0	0	0	0	0	0	0	0	0	1	0	0	0	0	0	0	0	0	0	0	0	0	0	0	0	0	0	0	1	0	0	0	0	0	0	0	0	0	0	0
AA10G00184	2	1	0	0	0	0	1	0	0	0	0	0	0	0	0	0	0	0	0	0	0	0	0	0	0	0	0	0	0	0	0	0	0	0	0	0	0	0	0	0	0	0	0	0	0	0	0	0	0
AA10G00185	1363	1104	1090	1761	1422	1690	1500	1689	1793	2164	1312	1447	616	578	558	849	664	640	655	610	796	720	661	748	418	368	477	556	593	471	1032	931	994	820	811	938	886	888	1109	306	381	439	473	596	510	450	480	498	322
AA10G00186	0	0	0	0	0	0	0	0	0	0	0	0	0	0	0	0	0	0	1	1	0	0	0	0	0	0	0	0	0	0	0	0	0	0	0	0	0	0	0	0	0	0	0	0	0	0	0	0	0
AA10G00187	3093	2059	2434	3512	2967	2761	2256	2661	2752	2646	1731	1973	2025	1845	1710	2092	1559	1775	1548	1472	1780	2119	1945	2229	1895	1688	1831	1763	2005	1888	1913	1898	2079	2085	2283	2700	1539	1596	2310	462	609	718	481	569	479	430	440	407	884
AA10G00188	2702	2488	2141	4497	4352	5196	3956	5170	4914	6626	5634	6082	2211	2134	1944	3365	2442	3089	2117	2030	2741	2852	2993	2963	1270	1294	1554	2129	2365	2498	4219	4247	4634	3569	3707	4658	4000	5295	6397	7606	14123	13384	10647	13449	11948	9144	8394	7898	5117
AA10G00189	702	417	520	1043	833	781	378	356	390	559	353	471	1818	1727	1307	805	642	898	1396	1361	1542	1115	980	838	1738	1622	1713	1042	1211	1192	1202	1088	1328	686	715	947	804	942	1208	238	211	305	256	290	210	380	298	411	1111
AA10G00190	165	127	116	222	265	245	66	96	65	155	114	124	618	590	513	260	178	278	407	491	540	347	493	420	676	571	582	364	386	372	557	381	451	246	203	194	291	254	374	67	92	104	85	111	74	117	205	115	269
AA10G00191	48	34	43	82	62	101	53	76	45	50	89	65	34	21	20	32	23	55	25	25	20	25	20	29	23	18	21	13	15	9	76	66	103	61	62	91	90	91	123	75	123	119	111	99	131	65	50	42	30
AA10G00192	33	35	15	71	39	36	43	25	57	42	24	21	40	40	26	31	26	36	27	33	39	52	31	30	27	25	20	40	40	41	54	51	49	48	57	55	46	54	67	47	58	39	24	32	32	25	30	19	21
AA10G00193	2646	2020	1807	2675	2481	2926	3191	3895	3536	2040	1934	2120	331	291	416	830	568	765	304	341	544	746	1093	1098	437	292	384	553	584	755	897	910	1172	732	725	1029	664	565	874	1734	2876	2343	2594	4077	3153	1658	1700	1693	1130
AA10G00194	758	682	700	1077	1156	1073	716	963	873	1137	885	876	424	373	384	685	521	554	349	371	492	531	565	608	318	270	391	443	489	470	581	560	614	801	775	925	489	492	743	471	717	566	491	737	552	657	598	535	514
AA10G00195	512	312	384	647	797	599	427	485	476	535	469	600	347	296	301	474	365	409	286	405	566	448	584	533	279	227	234	366	378	361	825	796	959	404	373	513	625	593	852	572	871	796	893	1337	877	427	410	374	298
AA10G00196	21	18	22	25	18	20	7	4	8	9	2	9	16	14	60	16	4	2	3	29	107	4	8	7	3	5	8	5	2	9	57	60	68	10	13	19	30	17	25	11	35	12	49	98	52	36	5	12	14
AA10G00197	2	1	1	0	3	0	1	2	6	14	0	0	0	1	0	1	3	1	2	1	0	5	3	5	2	5	3	3	8	0	0	0	2	2	6	8	3	0	13	0	8	0	1	0	1	1	2	0	0
AA10G00198	9	5	13	24	22	16	13	6	10	28	19	5	38	23	31	17	25	30	40	37	33	23	19	27	30	20	28	19	24	19	50	32	46	30	33	16	27	27	52	21	17	29	10	24	14	12	4	10	11
AA10G00199	219	249	198	279	288	312	198	220	201	327	254	308	138	173	160	207	181	172	152	141	185	187	156	162	122	97	108	178	199	182	211	213	224	223	252	270	219	259	360	297	553	397	291	397	297	225	244	233	184
AA10G00200	4	4	1	3	3	1	1	1	0	0	0	6	1	1	4	0	0	2	1	1	3	1	3	0	1	2	2	1	1	2	0	0	6	2	2	11	2	3	7	0	0	0	0	0	2	0	1	0	4
AA10G00201	122	144	92	342	350	401	98	83	125	320	294	272	306	262	272	206	187	179	233	284	324	160	202	190	275	218	241	170	182	157	320	301	274	248	225	256	206	194	276	90	178	100	109	149	126	255	249	211	285
AA10G00202	373	328	288	600	641	556	404	597	559	620	487	520	586	510	556	480	406	418	499	506	702	459	548	619	698	497	656	575	590	556	545	571	607	604	583	668	462	432	612	224	358	297	335	455	368	424	406	314	535
AA10G00203	27	11	11	47	41	50	3	15	9	12	8	0	13	19	12	13	13	22	18	14	15	19	17	12	12	15	10	14	10	7	34	27	27	35	14	14	22	12	24	10	10	8	7	13	12	13	10	7	13
AA10G00204	2287	1840	1604	3661	3151	3799	2078	2121	2346	2791	2181	2393	1396	1203	1085	1294	1095	1105	1161	1088	1350	1261	1516	1484	969	763	981	981	954	917	2366	2235	2374	1369	1400	1777	1650	1887	2417	2025	3860	3091	2846	3781	2946	2144	2378	1919	1694
AA10G00205	662	428	435	586	571	598	509	540	517	466	351	415	187	174	160	300	210	235	187	167	228	225	255	295	112	140	142	183	200	202	321	347	333	323	294	402	265	267	338	285	422	391	357	442	337	177	182	172	168
AA10G00206	30	12	28	32	24	31	11	17	24	38	7	18	122	83	130	68	52	78	99	89	132	90	82	102	128	168	143	93	114	80	145	121	151	57	49	48	92	78	81	6	19	21	9	19	7	26	11	17	52
AA10G00207	47	33	49	38	52	45	24	32	45	54	40	31	54	48	35	31	28	36	42	46	44	35	38	23	53	43	69	41	74	56	48	58	53	43	33	47	39	46	44	4	15	10	17	17	21	11	18	15	20
AA10G00208	1436	1226	1117	2601	2025	2937	1914	2822	2804	2531	2679	3513	969	866	766	889	615	807	786	775	1033	791	1026	883	695	640	781	774	847	888	1190	995	1064	899	908	1155	1123	1317	1497	2766	5197	4753	3522	4781	3431	4281	5145	3778	3729
AA10G00209	20	16	9	32	12	24	14	15	20	34	33	19	47	25	35	17	17	15	38	24	47	15	27	22	26	20	41	19	33	27	31	33	27	26	29	29	38	28	54	32	45	40	23	27	23	36	28	22	57
AA10G00210	30	47	28	52	69	40	42	52	64	64	71	56	26	26	21	30	18	16	27	23	39	30	35	27	35	23	21	26	19	24	48	39	36	21	24	30	24	17	26	24	52	42	33	51	32	63	65	33	70
AA10G00211	820	798	719	1080	1379	1196	859	1134	1142	1472	1139	1066	374	343	314	423	343	427	266	333	391	532	651	659	378	287	357	451	369	349	571	514	511	559	447	595	274	266	385	152	247	260	202	256	195	328	360	300	475
AA10G00212	229	182	176	254	304	213	201	242	251	451	222	262	168	176	149	355	269	224	153	177	231	228	218	254	161	112	148	242	208	136	275	241	242	347	384	398	333	371	479	188	301	331	172	232	180	144	105	108	115
AA10G00213	3	5	3	11	22	9	7	11	11	0	16	10	3	4	11	10	1	4	1	5	27	5	3	3	7	0	1	3	1	2	24	18	17	1	4	19	3	8	11	1	4	0	10	13	10	3	8	4	10
AA10G00214	633	472	465	692	759	754	530	662	614	963	691	567	569	438	441	565	398	493	431	504	624	547	560	641	575	539	535	633	689	546	543	565	540	615	587	595	530	470	637	125	203	193	191	241	164	231	187	191	277
AA10G00215	363	380	355	391	355	433	311	378	387	584	458	421	191	181	205	268	219	169	172	144	242	173	186	166	164	118	147	231	212	139	260	201	179	265	304	261	253	245	338	145	286	275	228	236	222	178	161	170	191
AA10G00216	0	4	6	3	8	7	2	3	7	4	3	3	0	2	0	1	5	3	0	1	0	3	1	6	1	0	0	0	0	2	2	1	1	3	9	6	0	1	2	2	0	4	2	0	1	0	4	2	0
AA10G00217	2	2	1	4	4	0	0	0	4	0	0	0	1	9	10	3	0	2	11	9	12	9	6	4	11	10	8	6	1	3	4	6	11	5	3	3	5	10	5	1	2	1	4	4	1	1	4	4	3
AA10G00218	246	174	192	301	241	266	232	167	148	345	229	170	696	616	526	228	234	200	523	521	541	372	396	368	848	610	706	424	443	370	463	493	506	175	179	193	314	300	340	23	32	36	32	27	32	80	55	49	211
AA10G00219	0	0	0	0	1	0	0	0	2	0	1	0	0	1	1	0	0	0	0	0	4	0	1	0	0	0	0	1	1	0	1	0	0	0	0	0	2	0	2	0	0	0	0	0	2	0	0	1	0
AA10G00220	3	1	6	10	1	11	5	0	4	0	0	5	12	16	8	6	11	7	16	15	16	6	9	14	8	7	10	14	12	12	13	9	11	11	9	13	7	20	19	8	12	15	5	7	5	11	4	10	10
AA10G00221	437	291	315	379	349	338	350	331	346	317	246	292	143	145	147	239	198	217	136	192	181	227	205	205	139	141	133	172	206	193	246	209	224	274	270	314	178	182	261	73	96	112	76	104	77	58	44	68	84
AA10G00222	2	3	6	0	3	0	2	0	1	0	1	0	0	1	0	0	1	0	0	0	2	2	0	0	4	0	1	1	0	1	0	0	0	0	1	1	0	0	0	0	0	1	2	0	0	0	0	0	1
AA10G00223	83	81	75	140	117	147	75	84	76	101	127	97	46	51	68	61	51	62	63	40	55	56	63	45	28	63	51	58	46	64	83	87	80	65	75	76	58	63	94	74	174	129	123	201	168	144	101	104	53
AA10G00224	1668	1055	1341	1917	1558	1732	1256	1268	1439	1405	791	1052	1220	1106	1014	1040	914	990	1041	916	1114	1160	1223	1333	1353	1056	1301	1125	1133	1004	1196	1125	1218	1175	1139	1416	789	732	1057	353	439	516	401	425	384	554	507	545	755
AA10G00225	5043	3669	3981	8026	7216	7490	9225	11790	11416	11466	7445	9727	3055	2481	2719	3746	2355	3424	2359	2611	3505	4770	5210	4998	3675	3167	3599	3791	4431	4484	4101	3951	5467	3001	3103	4093	2803	2796	4391	3326	4411	4128	5327	7025	5790	2981	2683	2639	3830
AA10G00226	79	73	38	144	149	170	58	84	72	110	127	111	74	57	61	61	37	57	66	42	72	56	63	54	39	32	43	75	54	60	80	74	114	49	58	96	82	78	116	99	190	154	115	189	156	140	114	113	119
AA10G00227	0	0	0	0	0	0	2	0	0	0	0	0	0	0	0	0	0	0	0	0	0	0	0	0	0	1	0	0	0	0	0	0	0	0	0	0	0	0	0	1	0	1	0	0	0	0	0	0	0
AA10G00228	5	4	9	8	6	12	3	4	0	5	0	4	0	1	1	4	3	1	1	3	1	3	1	2	1	1	1	4	4	3	2	1	2	5	6	2	4	0	7	1	1	0	1	2	2	0	1	0	0
AA10G00229	10	10	15	10	12	12	14	10	12	29	10	16	29	23	31	34	29	38	22	33	19	28	33	43	42	32	40	45	41	27	46	39	44	28	38	45	44	47	67	47	75	53	33	53	46	25	19	19	21
AA10G00230	35	10	12	22	12	14	13	17	3	4	4	8	13	13	12	5	7	1	7	8	19	3	4	5	12	11	16	8	12	7	4	2	7	10	7	10	10	10	16	0	2	2	0	0	0	0	0	0	2
AA10G00231	95	99	70	93	102	117	51	78	63	158	94	112	113	108	88	98	71	105	81	96	128	119	110	108	105	53	94	85	91	107	199	164	164	129	130	175	157	164	197	97	136	129	74	96	75	73	67	63	79
AA10G00232	465	450	386	623	560	787	543	790	776	636	528	591	208	169	192	281	182	169	201	131	210	218	199	283	220	220	220	298	300	300	183	165	194	303	313	375	164	157	222	93	135	121	120	121	104	214	194	176	333
AA10G00233	266	244	204	373	347	362	262	212	204	393	239	213	186	112	138	203	156	134	131	135	166	197	207	215	172	107	140	187	164	185	206	190	202	169	216	226	137	155	219	86	108	127	86	131	100	81	76	103	126
AA10G00234	1036	730	855	1605	1224	1371	1326	1386	1337	1694	1239	1439	502	457	436	849	629	708	490	436	517	729	636	643	374	342	427	562	668	570	692	653	761	690	738	900	774	801	1030	532	697	771	581	871	770	581	596	598	474
AA10G00235	13	8	19	33	35	9	5	10	6	11	2	0	48	37	35	9	14	13	42	37	36	11	23	19	31	19	35	13	9	9	32	29	28	19	9	42	22	17	15	6	8	1	1	2	2	15	13	5	28
AA10G00236	446	295	316	550	604	671	371	555	475	591	397	461	161	145	112	210	145	166	116	135	199	152	177	181	154	113	150	144	120	130	270	277	271	233	217	247	209	139	223	134	184	172	147	221	148	96	154	89	168
AA10G00237	421	296	325	952	810	822	540	530	539	889	504	728	632	551	485	505	389	570	509	491	581	538	797	650	493	415	483	419	469	531	836	853	900	557	450	648	511	484	686	446	547	552	467	584	466	1013	1160	996	974
AA10G00238	1	0	0	0	0	0	0	0	0	0	2	0	1	0	3	0	0	0	0	0	0	0	0	0	0	4	1	0	0	0	0	0	0	0	0	0	0	0	0	0	0	0	0	0	0	0	0	0	0
AA10G00239	10	13	4	1	9	9	7	3	6	21	12	6	37	29	29	176	122	72	43	31	45	110	115	194	75	59	37	134	99	108	40	28	62	322	362	352	46	77	82	23	36	28	27	34	22	25	13	16	32
AA10G00240	2	1	3	3	1	0	0	0	2	0	1	0	0	0	0	1	0	0	0	0	0	0	1	0	0	1	0	0	0	1	0	0	0	0	1	0	0	0	0	0	2	0	0	0	0	0	0	0	0
AA10G00241	634	567	498	809	783	923	565	521	560	941	779	754	464	402	378	838	740	573	446	343	528	807	937	814	502	324	439	716	726	528	459	385	389	1454	1606	1681	412	353	862	148	258	173	184	268	223	358	350	278	419
AA10G00242	208	140	158	237	215	254	278	218	211	431	269	266	163	155	112	173	132	151	137	139	166	159	159	172	109	118	152	150	189	167	250	211	248	154	189	217	172	207	270	181	251	211	199	295	222	198	209	263	198
AA10G00243	179	141	180	289	336	339	242	205	258	674	393	436	107	85	92	92	60	67	72	74	70	106	130	114	65	64	77	86	100	81	106	108	79	82	106	130	98	89	133	86	153	184	125	130	106	156	111	118	125
AA10G00244	113	106	127	207	180	226	117	97	101	204	208	159	437	530	517	251	225	184	459	390	481	342	385	310	681	420	608	498	462	327	425	372	404	191	164	208	199	187	226	60	98	137	72	79	76	385	473	351	558
AA10G00245	320	265	299	496	462	448	217	308	315	340	366	417	185	172	168	259	213	174	142	124	179	232	206	255	178	128	152	222	249	181	157	133	146	325	297	369	107	133	244	75	111	82	71	96	85	124	96	114	166
AA10G00246	374	295	213	400	328	493	370	517	588	751	530	670	271	245	232	354	278	404	201	242	350	279	268	302	216	165	236	287	357	336	402	314	482	428	403	615	528	580	725	1260	1949	1189	1257	2245	1735	1038	905	985	735
AA10G00247	390	362	326	563	502	658	309	430	476	535	499	614	432	346	347	324	231	273	318	290	425	280	270	315	283	247	323	277	278	286	420	393	407	327	331	369	368	384	402	195	333	305	278	371	293	414	389	322	448
AA10G00248	111	65	76	186	134	191	96	126	152	150	111	122	59	46	51	115	68	99	40	61	80	93	87	87	55	25	50	72	91	61	82	59	79	103	130	117	115	90	164	65	77	103	77	74	71	52	37	55	41
AA10G00249	331	261	247	560	612	701	294	426	557	707	611	590	171	117	155	161	132	177	102	126	174	263	388	364	107	97	98	114	155	144	954	837	993	214	208	264	228	267	329	909	2003	1527	1855	2418	1649	1636	1632	1032	879
AA10G00250	65	51	61	149	137	104	47	49	39	94	42	71	78	69	100	98	74	73	75	84	108	103	102	128	51	60	75	85	87	69	158	116	159	82	68	90	94	74	136	69	110	73	105	127	88	61	60	51	65
AA10G00251	534	433	507	728	634	654	396	576	452	590	484	506	293	294	285	407	288	300	279	249	333	311	326	395	262	218	288	308	348	283	353	263	287	426	447	484	322	286	403	87	157	140	93	131	90	100	110	115	119
AA10G00252	47	41	26	78	69	97	52	28	32	18	49	87	72	39	35	38	26	33	49	56	66	41	40	43	39	37	35	40	41	41	67	70	109	26	17	26	75	61	87	57	47	40	77	92	94	96	63	58	82
AA10G00253	56	56	50	181	139	146	83	80	114	176	105	176	211	138	147	134	116	157	152	188	257	193	238	210	144	142	116	148	152	162	443	439	539	102	89	117	296	311	398	192	279	236	342	494	316	393	384	279	304
AA10G00254	32	10	18	5	4	7	2	6	4	1	5	9	12	4	27	3	2	1	3	10	45	4	4	2	3	4	2	0	1	0	40	33	61	1	5	1	10	10	9	5	4	1	15	16	21	2	7	1	13
AA10G00255	4	0	6	1	0	3	0	1	3	2	0	2	0	0	0	2	4	0	1	1	3	2	0	0	0	1	1	0	1	0	0	0	0	0	1	1	0	2	3	0	0	0	0	0	0	0	0	0	0
AA10G00256	314	224	244	373	454	370	213	286	280	384	346	295	199	176	135	209	227	248	170	187	204	248	284	299	175	127	162	159	187	154	217	205	222	299	256	322	155	158	248	47	81	97	57	65	40	62	80	57	113
AA10G00257	1077	953	1049	1257	1556	1249	864	994	1045	2195	1115	1258	624	527	688	1281	1160	746	518	613	762	872	955	1148	667	480	633	1023	970	649	832	607	680	1446	1649	1466	755	763	1112	298	496	437	277	361	276	433	375	372	464
AA10G00258	355	300	247	721	737	765	247	311	297	392	407	412	87	97	98	286	180	253	90	83	109	243	273	307	117	139	146	217	213	224	70	57	90	323	302	377	101	96	220	82	151	121	71	74	75	69	96	74	114
AA10G00259	0	1	1	0	0	1	0	0	0	0	1	0	0	0	0	0	0	0	0	0	0	0	0	0	0	0	0	0	0	0	0	0	0	0	0	0	0	0	0	0	0	0	0	0	0	0	0	0	1
AA10G00260	4	1	0	0	0	2	1	2	0	0	4	0	0	0	0	0	0	0	0	0	0	0	0	0	1	0	0	0	0	0	1	0	0	0	1	0	0	0	0	0	0	0	0	0	0	0	0	0	0
AA10G00261	51	36	73	51	110	97	51	45	36	81	41	33	25	22	25	27	33	30	30	20	22	24	45	38	52	29	55	37	52	33	23	21	27	47	40	52	23	27	38	17	26	17	24	31	22	39	43	39	167
AA10G00262	0	1	0	0	0	0	1	0	0	0	0	0	0	0	0	0	0	0	0	0	0	0	0	0	0	0	0	0	0	0	0	0	0	0	0	0	0	0	0	0	0	1	0	0	0	1	0	0	0
AA10G00263	104	85	106	154	191	147	47	62	99	210	111	145	384	319	306	188	140	196	312	290	423	176	237	199	319	230	257	194	160	149	532	420	391	144	140	178	347	292	465	120	187	172	126	138	108	143	120	104	268
AA10G00264	8951	6032	5951	10173	9255	9364	10530	10778	11209	9173	7810	8705	4719	3759	3266	5079	4176	5297	4079	3750	4534	5629	6588	7587	3002	2638	3294	3507	4011	3803	10919	10747	11633	5334	5466	7733	5480	6048	7762	3291	5541	5838	3453	4567	3471	4869	5083	4181	5531
AA10G00265	435	343	357	380	385	327	417	565	478	372	149	283	237	195	222	445	414	412	231	253	276	364	363	482	352	270	344	357	307	319	334	289	358	702	646	780	357	335	563	92	110	118	60	95	61	62	63	63	98
AA10G00266	1	0	0	0	0	4	0	0	0	0	0	0	0	0	0	0	0	0	0	0	0	0	1	0	0	0	0	0	0	0	0	0	0	0	1	0	0	0	0	0	0	1	0	0	0	0	0	0	0
AA10G00267	78	40	58	206	141	178	112	124	103	272	161	161	157	131	132	183	176	137	119	156	223	194	131	169	88	101	87	184	196	110	203	230	213	195	221	214	277	296	366	152	219	186	183	259	187	160	165	111	107
AA10G00268	2	5	2	11	4	5	3	1	4	0	13	4	0	5	2	2	2	0	5	4	4	3	3	3	3	0	0	2	0	2	3	4	3	3	1	3	5	4	0	3	3	2	3	8	3	13	7	11	24
AA10G00269	0	0	0	0	0	0	0	0	1	0	0	0	0	0	0	0	0	1	1	0	0	0	0	0	0	0	0	2	0	0	0	0	0	0	0	0	0	0	2	0	0	0	0	0	0	0	0	0	0
AA10G00270	3842	2553	2749	4721	3269	3311	3557	3619	4162	2922	2259	3102	3605	3094	2536	2458	1690	2452	2782	2578	2727	2557	2417	2662	2872	2592	3122	2534	3042	3225	2806	2885	3245	2330	2293	3078	2133	2284	3109	564	635	901	710	861	779	1113	939	1080	1269
AA10G00271	1461	1488	1420	2793	3214	3107	1380	2052	1795	4442	2891	3316	2013	2122	1971	1758	1620	1281	1949	1870	2439	1735	2029	1910	2360	1418	2140	2321	2215	1683	1681	1481	1443	2267	2189	2348	1484	1279	2263	481	1005	851	688	889	794	3990	3550	2977	3048
AA10G00272	1193	883	860	1271	1258	907	909	1156	1146	1067	733	751	543	545	458	700	501	541	447	479	567	665	567	684	472	344	443	511	564	586	983	901	861	649	653	816	677	642	839	458	644	690	540	688	534	656	560	447	583
AA10G00273	23	21	11	21	30	37	7	27	23	20	19	17	28	32	26	53	49	21	25	20	43	49	30	38	34	30	35	39	52	37	36	28	32	60	48	36	26	29	40	24	11	21	12	26	26	18	6	27	60
AA10G00274	215	172	146	421	325	373	145	144	171	355	234	279	271	298	289	354	332	315	314	267	404	271	232	286	217	175	188	218	259	219	648	608	664	246	328	327	581	574	670	502	645	552	475	672	578	292	247	349	241
AA10G00275	30	40	36	131	162	161	30	41	37	128	63	89	63	60	85	102	78	53	79	78	89	80	124	92	45	37	49	72	59	53	178	150	155	53	69	59	114	110	163	179	338	269	190	237	176	173	133	117	82
AA10G00276	577	626	583	772	761	846	495	521	624	906	613	569	718	648	571	363	312	275	445	459	605	389	436	433	720	506	768	650	598	442	346	316	305	340	334	383	197	168	288	35	49	68	54	74	66	346	323	316	1082
AA10G00277	324	348	275	432	386	538	192	203	244	562	267	449	699	634	609	447	378	345	496	552	747	469	417	427	797	643	729	583	562	482	446	454	516	453	555	522	480	473	600	162	192	183	154	194	139	197	184	161	393
AA10G00278	2	2	1	8	4	1	2	6	8	17	12	11	1	0	4	2	1	3	2	4	0	1	3	1	6	4	1	3	7	5	1	1	2	1	1	6	0	3	3	1	2	0	2	2	0	3	3	2	4
AA10G00279	0	0	0	0	0	0	0	0	0	0	0	0	2	0	0	0	0	0	0	0	0	0	0	0	0	0	0	1	0	0	0	0	0	0	0	0	0	0	0	0	0	0	0	0	0	0	0	0	0
AA10G00280	0	0	0	0	0	0	0	0	0	0	0	0	0	0	0	0	0	0	0	0	0	0	0	0	0	0	0	0	0	0	0	0	0	0	0	0	0	0	0	0	0	0	0	0	0	0	0	0	0
AA10G00281	0	0	0	0	0	0	0	0	0	0	0	0	0	0	0	0	0	0	0	0	0	0	0	0	0	0	0	0	0	0	0	0	0	0	0	0	0	0	0	0	0	0	0	0	0	0	0	0	0
AA10G00282	23	18	13	17	14	6	10	12	11	0	15	4	21	19	26	20	18	11	18	14	25	20	13	22	30	24	25	28	21	22	14	15	24	12	24	24	18	13	24	2	7	3	6	9	4	3	1	5	4
AA10G00283	279	245	296	361	329	295	249	243	288	381	243	283	219	216	253	417	372	303	246	236	346	320	302	310	226	185	214	287	305	213	314	339	331	501	588	636	450	466	586	194	229	298	211	234	234	99	110	97	104
AA10G00284	3652	3634	3024	4575	3951	4574	1812	2059	1893	3571	2468	2711	2775	2248	2047	1853	1537	1564	2043	1700	2066	1680	1721	1862	2656	2169	2635	1759	1898	1678	1888	1730	1629	1867	1862	2094	1272	1284	2019	394	745	740	426	554	442	907	858	718	2518
AA10G00285	339	387	263	525	462	643	332	366	482	656	556	626	194	162	181	148	127	128	142	152	199	135	137	164	170	121	145	154	177	151	131	118	115	170	150	210	158	141	246	146	285	224	124	197	185	297	291	236	342
AA10G00286	343	306	217	545	588	564	193	250	239	459	442	344	398	343	266	264	232	198	309	299	282	274	289	287	327	253	265	242	219	227	490	437	402	342	319	307	248	279	301	164	284	227	158	243	153	285	325	249	579
AA10G00287	0	2	2	3	2	0	0	0	0	1	0	2	10	6	8	4	4	0	3	5	9	2	3	2	3	2	6	4	1	4	5	6	4	4	4	3	8	6	3	2	4	3	3	3	7	2	1	1	3
AA10G00288	7	10	6	10	14	1	7	5	1	14	2	3	0	2	3	7	3	4	0	1	0	0	4	3	0	0	0	2	1	0	2	1	2	4	4	4	3	3	2	4	10	6	4	14	8	3	10	7	1
AA10G00289	1	1	1	0	3	7	1	2	5	13	6	6	1	0	1	1	2	2	1	0	3	1	2	1	0	2	1	1	1	1	1	0	2	0	3	9	0	0	0	0	2	2	0	1	0	3	2	2	11
AA10G00290	72	81	76	64	75	70	55	54	55	82	24	34	24	17	15	39	33	22	10	18	14	64	62	70	35	20	13	93	84	63	22	13	13	33	32	42	15	12	25	0	9	1	7	8	13	8	8	9	14
AA10G00291	0	0	0	0	0	0	0	0	0	0	0	0	0	0	0	0	0	0	0	0	0	0	0	1	0	0	0	0	0	0	0	1	0	0	1	1	0	1	0	0	0	0	0	0	0	0	0	0	0
AA10G00292	7	4	3	0	0	0	0	0	0	0	0	0	0	0	0	2	0	0	0	0	1	0	1	1	0	0	0	0	0	1	0	0	0	0	1	0	0	0	0	0	0	0	1	0	0	0	0	0	0
AA10G00293	122	93	77	172	189	224	86	113	98	207	163	142	87	83	85	173	137	175	81	81	116	185	155	182	50	48	73	97	107	87	201	190	225	209	241	312	167	164	204	276	494	323	279	396	288	159	151	170	126
AA10G00294	85	58	76	72	96	74	98	107	104	97	75	65	30	45	41	81	67	34	35	34	32	68	54	84	45	26	29	53	64	46	45	32	55	57	60	92	42	38	72	22	30	51	32	27	18	22	14	20	33
AA10G00295	3	10	6	0	0	1	0	2	0	0	0	0	1	0	0	0	0	0	0	2	4	0	0	0	0	0	0	0	0	0	3	1	2	1	0	1	0	0	3	0	0	0	3	2	6	0	0	0	1
AA10G00296	12	4	10	7	10	4	8	5	10	19	2	2	7	1	12	6	1	3	3	2	19	4	0	7	0	10	1	1	1	3	19	10	14	4	2	2	10	7	14	3	7	7	17	22	16	13	10	12	16
AA10G00297	46	34	22	50	100	75	38	42	33	83	62	60	101	114	103	136	105	113	112	117	108	152	164	162	102	81	102	147	180	123	153	145	158	116	139	183	115	128	186	26	57	45	28	47	27	33	42	40	82
AA10G00298	619	721	512	1382	1551	1682	1030	1336	1226	2723	2004	1929	412	354	394	766	538	635	348	362	587	701	741	796	378	335	367	691	623	605	435	385	388	834	734	931	458	492	729	1077	2067	1747	1215	1652	1321	2218	2164	1730	1821
AA10G00299	74	64	81	139	230	178	107	149	86	217	105	129	123	104	110	181	165	113	116	143	147	241	287	303	104	62	101	128	160	119	390	367	401	208	187	229	157	203	258	221	468	333	364	427	321	246	215	196	203
AA10G00300	1091	1035	834	1425	1550	1658	519	792	898	888	772	881	367	226	253	656	511	705	224	228	287	409	437	485	274	310	276	309	281	322	378	297	358	1290	1007	1128	325	283	586	107	163	164	147	210	168	312	247	153	505
AA10G00301	824	552	676	1037	1105	858	1033	1410	1482	1089	1059	1221	643	555	439	662	569	601	514	480	638	620	717	736	636	519	566	533	668	514	747	612	745	852	826	858	650	646	820	475	607	658	494	648	461	766	659	569	799
AA10G00302	14	7	10	8	6	12	0	1	10	0	2	0	0	3	1	4	4	3	0	4	1	0	1	4	10	1	3	3	3	5	7	9	4	3	2	2	5	2	13	10	9	10	23	17	15	5	7	8	7
AA10G00303	288	189	203	429	393	403	232	264	293	410	394	345	191	158	144	153	134	136	147	159	157	174	176	198	150	101	146	155	196	136	209	204	172	194	181	216	143	151	205	64	115	75	75	95	70	151	163	132	161
AA10G00304	1011	697	820	1026	933	879	758	818	942	1110	626	589	807	723	763	1048	926	880	828	704	944	1135	1031	1111	714	633	757	860	1032	914	971	881	941	1121	1115	1239	788	783	1124	274	375	391	315	344	308	304	311	310	421
AA10G00305	357	387	413	537	480	581	424	445	535	970	694	809	384	378	435	391	324	241	355	330	535	348	510	461	383	323	325	434	445	308	431	393	442	378	406	400	430	414	559	526	1182	908	651	913	719	1209	1524	955	898
AA10G00306	410	299	312	584	371	547	297	294	301	359	317	337	539	470	449	236	164	231	368	310	407	313	400	428	663	621	635	428	493	439	348	283	273	258	241	339	186	164	253	54	90	89	53	102	52	251	216	191	552
AA10G00307	2231	2115	1136	1902	2605	2291	1877	3302	3075	891	543	567	1458	1503	1862	3229	1833	1509	972	1185	2301	1912	2131	1914	1350	1321	1598	1480	1539	1861	1605	1446	1320	3662	3771	5017	601	814	1630	1562	3267	1913	563	1269	1242	1090	1066	890	869
AA10G00308	2792	2494	2399	3957	4244	4174	2331	3645	3670	4782	4135	4987	2605	2188	2189	1793	1442	1643	2034	2304	2870	2017	2372	2389	2485	1787	2118	2223	2080	1678	2972	2551	2897	2234	1951	2065	1982	1911	2538	1362	2715	1923	2001	2820	2053	3678	3634	2665	4887
AA10G00309	841	673	692	1085	1092	1006	1124	1238	1353	1261	776	970	234	188	224	634	531	558	253	220	298	678	668	712	210	158	213	394	468	446	547	437	486	640	631	798	437	515	621	689	1076	1004	558	871	615	362	405	321	208
AA10G00310	373	257	250	560	357	450	288	279	336	268	180	262	395	368	416	433	346	498	353	396	542	412	416	357	327	315	374	428	455	456	507	551	734	457	497	598	647	683	767	318	348	408	468	642	524	204	192	191	211
AA10G00311	2322	2009	1687	2774	2740	2660	2244	2235	2492	2441	1877	1854	816	718	761	1135	925	897	656	594	803	949	1112	1328	842	597	778	909	944	735	1044	841	872	1471	1427	1521	691	608	997	272	495	409	298	370	335	505	496	390	721
AA10G00312	509	313	307	818	779	810	294	364	435	838	591	619	1142	1021	1070	862	842	790	1178	1144	1578	814	820	899	839	584	793	781	719	503	1640	1518	1414	681	652	734	1353	1303	1827	702	1344	1189	747	1042	649	962	1035	859	828
AA10G00313	2	4	10	2	3	5	4	1	2	7	4	1	9	12	17	20	13	19	7	10	18	14	12	11	26	13	9	10	11	9	24	14	12	8	12	12	21	17	27	20	18	20	21	29	13	17	16	10	14
AA10G00314	1208	1077	920	1540	1315	1408	838	1344	1379	1657	1439	1693	780	699	721	847	670	762	590	715	953	722	881	905	670	573	621	875	792	752	915	853	863	1003	817	964	991	877	1153	566	1118	857	736	1003	739	718	757	547	633
AA10G00315	1334	918	1066	1632	1438	1308	963	1151	1010	1089	796	841	727	594	521	717	651	708	527	440	569	781	768	909	705	600	655	696	727	671	802	795	855	1284	1239	1500	594	532	893	261	415	449	236	338	241	336	317	285	562
AA10G00316	3	2	4	11	7	1	1	0	0	0	0	0	4	1	2	1	1	0	2	2	17	3	2	2	0	1	2	1	0	1	6	7	2	2	5	5	5	8	6	2	8	1	7	10	9	2	0	6	0
AA10G00317	1	1	0	0	0	0	0	0	0	0	0	0	0	0	0	0	1	0	0	0	0	0	0	0	0	0	0	0	0	0	0	0	0	0	0	0	0	0	0	0	0	0	0	0	0	0	0	0	0
AA10G00318	19	11	12	18	12	20	4	12	9	36	7	20	67	50	66	77	70	26	61	60	86	56	60	51	72	37	53	78	65	34	76	63	42	63	83	68	103	104	97	34	66	57	42	40	39	41	36	22	39
AA10G00319	2	4	4	3	1	6	0	1	0	0	0	0	1	0	0	0	0	0	2	0	0	0	0	0	0	0	0	0	0	0	0	0	0	1	2	0	0	0	0	0	0	0	0	0	0	0	0	0	0
AA10G00320	4	10	16	0	2	6	3	2	1	0	1	0	2	4	14	0	4	0	3	6	4	2	2	2	1	3	3	3	3	2	2	1	4	0	2	2	8	4	6	0	3	0	4	4	4	3	1	4	2
AA10G00321	100	127	116	187	218	224	91	95	85	144	119	122	87	94	87	158	105	107	60	76	109	158	152	151	141	97	147	142	146	103	87	97	88	142	139	132	78	85	105	48	74	54	81	109	83	90	83	73	138
AA10G00322	281	270	199	388	416	435	213	288	405	511	336	483	86	49	59	193	140	175	44	66	129	166	189	200	69	67	38	158	171	178	79	105	154	289	246	292	194	191	253	124	184	192	257	379	279	141	133	142	122
AA10G00323	58	71	39	113	80	96	54	42	49	218	126	122	188	202	236	210	241	149	198	215	333	170	143	172	203	135	149	246	231	143	299	223	187	269	284	268	273	281	356	72	118	75	75	97	92	148	142	135	152
AA10G00324	65	36	32	92	70	67	29	43	33	75	40	50	48	57	91	115	143	133	73	77	120	86	101	88	67	32	48	81	99	71	150	131	150	157	189	180	218	202	309	188	372	253	226	294	202	77	109	79	43
AA10G00325	503	350	387	530	536	521	324	344	392	372	226	317	328	313	301	347	283	325	263	280	322	365	468	478	356	283	365	289	318	273	487	344	441	387	393	499	311	311	403	100	139	166	118	117	118	117	115	101	127
AA10G00326	7	8	16	44	21	38	7	11	12	79	45	31	65	53	51	16	27	17	37	43	79	28	37	23	20	21	41	24	55	26	63	76	81	19	11	17	53	58	62	38	46	56	79	78	74	103	72	66	86
AA10G00327	232	184	161	279	222	180	188	236	192	284	184	194	120	125	120	125	109	102	116	117	147	149	135	173	111	77	121	143	146	125	229	201	222	123	140	179	151	152	191	56	105	86	81	107	89	85	51	57	102
AA10G00328	2	3	3	3	1	1	0	1	0	2	0	1	0	0	0	0	1	0	2	0	0	0	0	1	0	3	0	1	1	0	0	0	0	0	0	4	0	0	0	1	1	0	0	0	0	1	0	0	0
AA10G00329	5	5	8	0	0	0	0	0	0	1	0	3	1	1	5	0	0	0	1	0	2	1	0	0	3	8	2	1	0	5	4	0	2	0	2	0	0	0	1	6	19	11	14	17	16	6	5	1	1
AA10G00330	15	6	10	30	24	17	5	16	12	41	33	28	22	15	24	10	21	11	12	14	20	27	22	20	16	20	12	16	22	34	43	29	33	14	14	19	32	26	33	32	52	40	50	54	47	33	32	28	23
AA10G00331	15	13	3	17	21	14	7	8	6	44	15	14	23	25	32	35	39	15	21	26	35	26	22	22	32	12	19	22	17	15	88	52	53	23	17	26	83	70	77	60	100	77	72	92	47	48	41	38	32
AA10G00332	16	6	1	3	3	7	0	0	2	2	2	5	0	2	2	1	0	2	2	5	2	2	3	2	1	0	1	0	1	1	9	4	1	0	2	4	6	4	6	10	8	15	9	11	6	4	3	5	4
AA10G00333	190	146	154	206	208	224	80	89	98	170	246	180	159	133	163	243	205	166	121	157	207	167	143	172	107	108	119	176	200	132	191	173	164	350	334	319	253	244	322	131	200	159	113	149	123	88	85	89	111
AA10G00334	416	419	452	672	791	804	485	636	616	1286	688	668	934	854	1099	1847	1644	1230	965	942	1431	1438	1553	1721	900	691	853	1304	1336	1102	1772	1546	1594	1910	2031	1989	1661	1967	2426	2103	3134	3103	1734	1999	1743	1711	1272	1357	1261
AA10G00335	1537	1396	1197	1809	1623	2118	1359	1453	1627	2045	1800	1600	515	438	437	806	638	710	449	423	628	605	632	633	350	303	377	562	524	550	754	625	628	1065	1084	1384	631	650	948	810	1305	943	1023	1636	1288	1043	1004	888	872
AA10G00336	170	111	141	213	272	307	138	172	158	309	245	238	56	73	59	120	106	78	50	65	95	162	161	168	71	56	64	99	106	84	197	136	201	115	104	143	88	93	116	111	247	165	148	237	151	147	158	141	114
AA10G00337	203	102	150	216	157	175	176	198	176	291	89	171	363	413	429	493	392	321	400	365	460	300	257	261	516	385	399	454	440	328	395	365	353	445	527	558	475	509	640	127	110	132	103	101	124	57	60	60	82
AA10G00338	2005	1560	1616	2622	2264	2372	1366	1425	1467	1954	1401	1409	1022	939	763	759	540	614	702	708	857	794	874	867	1032	913	1023	811	902	780	953	873	839	839	826	1011	537	464	596	137	224	228	187	319	232	427	437	288	860
AA10G00339	460	346	333	566	511	542	254	246	253	510	402	366	382	311	255	385	340	355	255	278	304	311	378	400	364	253	271	393	450	368	399	417	426	501	464	636	363	386	512	170	287	241	180	202	160	152	188	142	201
AA10G00340	1117	1185	843	1791	1623	1949	1601	2400	2311	2545	2369	2055	250	236	178	597	429	478	269	215	258	639	595	789	245	174	231	444	444	477	324	236	322	731	507	697	221	223	373	115	170	177	195	367	181	532	677	405	546
AA10G00341	692	575	578	1152	1079	1197	685	837	835	945	745	876	764	780	676	592	515	547	665	682	845	533	596	617	722	667	742	691	656	694	692	596	697	671	580	712	454	480	676	350	546	496	331	392	401	576	587	551	654
AA10G00342	476	347	344	711	661	537	491	489	524	800	469	599	303	324	277	500	344	347	278	281	378	353	361	366	249	211	278	281	320	323	501	454	485	448	468	588	329	428	514	382	506	557	434	560	437	418	347	358	413
AA10G00343	92	48	87	102	86	108	62	70	76	107	65	56	39	47	39	59	61	53	21	42	54	62	67	65	42	36	61	49	50	47	69	81	74	61	57	71	41	39	73	27	49	37	41	61	38	66	63	59	93
AA10G00344	660	552	531	1059	1157	1049	1070	1366	1401	1318	1095	1172	254	226	233	411	330	311	193	209	232	457	522	634	294	174	242	359	375	308	382	311	330	425	389	402	208	193	276	97	153	153	130	181	127	214	264	198	275
AA10G00345	678	589	548	1050	1012	1120	847	871	976	1252	977	924	430	338	347	428	353	326	312	313	426	367	368	386	356	255	348	372	374	339	443	413	440	461	474	542	411	423	565	192	310	283	211	320	204	325	331	248	328
AA10G00346	227	216	240	358	264	379	287	287	291	475	358	423	190	213	222	318	290	247	207	192	219	255	235	247	168	135	174	260	267	232	257	263	249	344	390	412	295	357	518	353	527	437	416	508	496	297	273	344	228
AA10G00347	47	45	35	118	99	90	89	83	132	196	138	165	96	132	105	156	137	137	151	108	180	111	113	135	96	76	121	147	151	132	209	190	201	120	139	163	238	261	305	172	187	180	205	339	273	239	200	218	108
AA10G00348	13	7	7	6	8	6	8	21	3	34	5	11	5	4	15	9	13	8	3	7	17	10	8	11	10	13	8	4	6	10	26	22	11	1	9	13	22	17	17	12	18	15	19	25	12	13	11	5	7
AA10G00349	0	1	2	4	3	0	0	0	0	2	0	0	0	0	0	0	1	0	0	0	1	2	0	2	0	0	0	1	2	0	0	1	0	0	0	0	0	0	1	0	6	0	11	13	10	1	3	7	9
AA10G00350	252	259	190	473	404	417	232	269	319	447	306	324	383	318	349	342	242	303	348	308	386	353	324	405	318	245	306	294	314	332	694	619	661	323	332	358	441	453	583	261	382	327	342	524	333	385	390	372	446
AA10G00351	791	745	660	1502	1531	1651	790	965	939	1175	1119	895	909	832	689	815	678	724	778	691	827	897	935	960	746	648	783	891	1012	1008	896	856	894	771	779	1031	687	690	983	477	701	635	555	751	518	709	720	610	1067
AA10G00352	13	15	9	25	21	16	6	6	4	13	13	12	93	84	73	63	54	60	46	64	119	68	64	70	66	59	66	69	61	43	125	127	139	48	60	52	111	113	123	49	76	97	94	97	67	78	73	75	95
AA10G00353	595	502	432	1129	1015	1018	643	726	803	1117	1043	1000	231	188	185	283	205	277	184	188	239	211	219	281	182	162	200	229	245	227	299	356	396	358	406	473	225	207	334	240	379	321	395	530	408	436	456	361	348
AA10G00354	1201	1372	942	2200	1586	2507	1668	2089	2244	3631	4031	4162	902	734	782	1185	1039	1020	778	882	1164	816	1000	940	536	525	637	859	928	856	1415	1207	1264	1124	1161	1296	2031	2234	2631	5315	9751	6738	6531	9229	8169	5862	4980	5233	3908
AA10G00355	234	200	207	454	374	448	210	263	237	540	369	337	165	219	186	212	173	217	150	182	301	179	154	180	123	107	126	143	142	108	353	336	311	223	292	319	320	289	386	247	405	313	265	421	315	319	309	316	296
AA10G00356	45708	41600	32301	58779	41776	52270	53925	83560	82085	41148	57867	68285	13943	10725	6453	8233	5542	11190	6679	7345	8335	7850	7754	8442	9105	8886	9813	7912	8568	12538	7160	7036	8783	10724	8556	12696	5053	5365	7974	1864	3196	2375	3108	5317	3097	8945	10936	7293	41689
AA10G00357	128	209	129	72	86	82	428	415	473	185	125	155	98	64	94	295	208	166	35	63	117	391	420	641	80	29	56	330	349	337	58	68	142	398	369	466	178	213	372	256	456	365	303	495	481	137	96	120	57
AA10G00358	799	673	765	1180	1016	1028	643	792	674	534	473	640	955	755	667	559	390	596	627	673	810	780	843	847	798	670	759	795	818	753	898	871	1012	620	605	754	574	529	742	282	316	340	346	385	328	299	382	328	770
AA10G00359	889	731	672	1598	1319	1646	963	1227	1113	1717	1242	1447	454	360	437	608	577	512	411	394	522	581	779	701	356	259	307	371	402	424	1151	1164	1250	613	593	674	856	775	1061	1484	3087	2661	2178	2895	2157	1409	1582	1266	696
AA10G00360	633	625	547	1012	998	1200	1320	1560	1507	1567	1289	1271	349	261	394	552	520	458	283	356	500	574	792	778	377	300	311	554	579	496	771	754	862	456	435	599	718	706	927	1080	2071	1399	1786	2654	2090	1262	1330	1153	812
AA10G00361	172	177	144	211	190	296	201	250	222	204	181	172	125	114	87	116	90	120	109	82	90	107	107	95	79	77	76	67	89	75	138	171	175	81	108	128	70	88	101	73	101	85	90	127	61	132	113	112	162
AA10G00362	0	0	0	2	0	0	0	0	0	0	1	0	1	1	0	0	2	0	0	0	2	0	0	0	0	0	3	0	1	0	4	1	3	0	2	1	2	2	4	5	12	7	1	4	5	1	1	3	1
AA10G00363	38	44	42	53	59	73	48	65	34	78	71	57	59	61	47	103	69	49	51	64	47	68	79	69	77	43	52	54	94	77	127	107	124	65	94	105	106	103	134	98	83	89	52	87	68	57	31	44	34
AA10G00364	28490	22667	21939	29743	25730	26129	24033	28091	29988	13275	13158	14404	8190	6961	7147	14331	10695	13220	5758	5926	7981	11215	9591	11673	6694	5786	6753	8230	8587	9020	9740	9097	10372	19913	18574	23676	7665	7175	11268	5427	8280	7149	7062	10373	7949	5776	5420	5443	9926
AA10G00365	75	62	73	102	86	132	34	57	39	93	74	66	44	41	44	42	34	31	72	22	56	43	44	43	50	43	57	41	61	42	40	40	39	34	44	56	44	28	59	26	47	39	36	44	33	57	38	39	93
AA10G00366	508	432	438	730	635	797	501	508	493	890	580	497	263	215	268	368	306	289	218	232	281	273	317	318	267	180	214	265	295	228	350	378	355	381	432	455	339	296	426	138	228	217	195	267	229	224	210	158	167
AA10G00367	0	0	0	0	0	0	0	0	5	0	0	0	0	0	1	0	0	1	0	0	3	0	0	0	0	38	0	0	0	0	0	1	2	0	2	3	0	0	1	0	0	0	0	0	1	1	1	0	0
AA10G00368	2115	1616	1548	3174	3361	2833	2059	2542	2468	2317	1962	2076	1425	1183	1297	1762	1362	1760	1221	1341	1528	1830	2018	2227	1125	948	1095	1353	1447	1256	2619	2368	2680	1811	1723	2221	1420	1479	2167	1130	1756	1337	1338	1857	1335	1182	1225	999	1179
AA10G00369	673	578	538	1170	1221	1311	817	845	755	1592	1097	1062	1262	1074	1156	942	820	684	996	1009	1420	1072	1165	1095	1204	979	1163	1181	1117	935	1161	1009	1127	778	837	901	862	807	1101	387	525	477	467	687	521	717	642	639	1226
AA10G00370	218	178	149	336	265	311	183	212	196	284	229	213	133	82	83	136	100	133	80	80	106	99	102	122	110	63	84	97	109	96	151	162	190	160	124	181	157	126	165	69	76	78	54	94	66	82	80	79	137
AA10G00371	824	696	634	1160	1157	1339	707	785	889	1167	801	989	432	376	477	455	427	311	349	367	624	374	431	512	364	352	396	345	414	355	498	493	502	502	516	639	384	403	598	377	665	510	539	857	640	524	460	451	659
AA10G00372	1033	888	748	1367	1287	1423	909	981	1031	1572	1062	1014	937	828	833	1122	784	878	846	868	1135	942	951	1110	897	765	912	1061	1046	934	1078	937	1166	1013	1042	1246	1003	961	1368	260	319	294	381	514	458	420	370	363	528
AA10G00373	293	199	275	356	425	375	287	383	407	399	282	410	118	95	95	176	142	122	123	77	99	157	155	154	147	99	144	134	140	117	142	86	113	185	189	205	114	71	116	25	41	26	39	39	30	72	64	62	133
AA10G00374	14	19	7	27	6	21	15	12	8	39	22	18	18	16	25	35	39	39	29	17	19	22	17	27	26	12	27	35	35	21	47	28	34	27	32	51	42	58	68	48	48	49	29	33	23	12	22	33	4
AA10G00375	369	297	245	612	601	679	647	665	621	812	497	689	528	481	477	922	755	853	538	486	700	554	701	613	338	260	272	520	522	491	1803	1724	1799	903	975	1145	1827	1984	2245	1588	2609	2348	1743	2299	1790	650	671	566	335
AA10G00376	2	1	1	4	1	0	0	0	0	6	2	1	0	0	0	1	0	0	0	0	0	0	0	0	0	0	1	0	0	2	0	0	0	0	0	0	0	1	0	0	0	0	0	0	0	0	0	1	1
AA10G00377	29	25	27	53	62	48	26	23	26	81	56	39	12	10	9	15	19	12	6	17	24	19	10	15	5	4	3	6	14	8	13	21	12	14	11	30	20	18	19	15	32	39	23	33	20	24	27	30	16
AA10G00378	695	655	473	1207	885	1154	477	574	601	1357	1267	1189	414	390	309	280	227	283	348	268	454	303	356	328	440	381	471	353	379	383	394	349	396	347	315	346	311	278	411	135	244	141	167	268	140	362	407	256	771
AA10G00379	1288	955	976	1695	1474	1505	1210	1438	1322	1280	977	1196	464	481	421	699	462	636	410	428	550	645	601	655	346	363	429	510	517	549	809	744	810	705	666	868	573	604	793	387	553	550	434	589	406	423	426	380	415
AA10G00380	781	680	611	1343	1167	1239	368	487	458	1104	885	844	623	633	584	596	434	588	552	527	722	519	611	532	390	368	489	513	503	519	683	650	688	645	577	698	585	605	869	288	400	357	388	464	379	606	494	474	607
AA10G00381	15123	6134	11223	9697	6728	5909	9104	9539	11906	4486	2469	3872	4280	3563	3368	5926	4259	5936	3470	3428	3230	5175	5810	6064	4382	3513	4317	5146	5473	5822	3041	2948	3560	6559	6592	8268	3657	3410	5074	646	958	1133	804	916	831	608	713	639	605
AA10G00382	935	639	568	1098	749	946	759	917	1042	834	506	598	497	423	473	543	421	511	423	429	477	588	466	573	461	369	424	558	537	587	496	427	562	504	572	656	409	416	600	91	101	102	132	167	124	157	114	153	208
AA10G00383	27	19	18	11	12	5	13	14	8	28	9	3	42	37	98	35	35	39	29	75	330	37	55	70	20	14	31	37	53	23	284	287	422	46	40	66	243	155	182	167	250	185	550	862	708	180	199	113	78
AA10G00384	464	359	295	590	786	593	366	469	377	936	603	498	394	376	436	518	530	399	400	416	596	535	562	562	376	264	287	401	399	321	1111	871	938	589	579	613	736	674	983	551	1007	731	560	730	485	417	418	312	301
AA10G00385	153	127	108	233	242	205	120	158	114	299	221	228	92	104	132	121	135	128	90	80	139	99	104	132	131	80	98	113	102	96	138	133	144	151	167	161	123	137	160	85	136	113	115	158	166	103	91	74	125
AA10G00386	4883	3921	3564	6535	4892	6219	5885	5916	6077	6597	5156	5901	4603	3917	3654	3654	2614	3026	3825	3213	4352	3552	3892	3995	3306	2916	3559	3522	4085	3862	4726	4739	4932	2962	3290	4049	3334	3618	5044	1596	2419	2167	1891	2637	2143	2731	2404	2332	3688
AA10G00387	517	399	471	753	798	662	548	673	732	1642	1066	1325	1351	1279	1411	1477	1536	1207	1380	1469	2003	1781	1858	1808	1548	1052	1295	2044	1845	1260	2166	1679	1798	1318	1339	1286	1753	1604	2250	1748	2949	2544	1845	2172	2000	3141	2727	2620	1727
AA10G00388	262	253	249	375	400	460	262	362	316	660	430	490	269	230	208	242	215	164	233	224	314	227	243	302	227	182	215	235	245	200	395	336	354	270	317	282	222	256	295	98	197	161	155	183	178	330	289	245	439
AA10G00389	1650	942	1334	1717	1933	1614	945	1103	1047	1007	677	822	449	353	353	846	714	730	349	359	424	890	942	1127	525	378	507	521	535	453	516	498	525	936	876	1142	358	333	583	136	149	209	159	205	164	109	107	112	227
AA10G00390	133	109	85	118	110	140	76	61	75	76	92	99	40	28	34	47	57	52	27	51	50	44	44	41	48	29	43	44	49	35	63	33	45	83	75	99	70	65	74	51	88	88	50	82	77	36	43	28	16
AA10G00391	22	19	20	47	42	29	19	38	22	35	22	15	65	68	87	91	77	53	60	80	107	73	51	77	78	60	88	79	77	54	127	115	105	127	89	92	165	98	169	46	54	53	71	85	62	35	28	34	52
AA10G00392	8	3	5	0	2	11	4	5	8	0	0	0	2	1	10	8	5	6	3	3	2	5	9	1	0	0	1	3	0	2	4	4	4	5	6	4	12	8	10	18	31	26	29	29	30	8	9	5	6
AA10G00393	598	343	439	692	507	580	476	666	694	359	264	395	392	298	321	391	314	383	341	265	350	456	469	559	374	311	388	374	363	362	516	459	455	406	407	528	287	271	414	84	112	114	85	107	97	104	92	85	123
AA10G00394	1	1	0	1	0	0	0	0	0	0	2	0	2	1	0	3	1	2	2	7	2	1	2	0	6	2	1	0	0	4	2	5	5	3	6	9	3	5	6	0	1	0	16	14	15	12	4	10	1
AA10G00395	328	316	324	475	497	558	372	471	482	702	526	632	364	425	413	688	638	689	438	410	629	474	512	490	437	329	375	432	354	390	629	562	655	1173	1484	1330	617	729	878	1022	1651	1293	647	927	758	848	782	697	899
AA10G00396	2110	1659	1495	2904	2536	2861	2270	2757	2654	2185	2052	2197	1139	1143	1126	1633	1292	1765	1099	1071	1446	1520	1602	1570	996	899	1064	1105	1296	1408	2005	1975	2481	1656	1609	2136	1625	1839	2519	1794	2155	2312	2404	3725	2694	1739	1542	1702	1423
AA10G00397	2665	2555	2259	4414	3802	5630	4680	4947	5857	9001	8016	8849	2076	1801	1823	2120	1658	1797	1870	1775	2740	2058	2382	2265	1670	1452	1735	1831	2222	2036	3451	3166	3479	2084	2141	2542	3085	3326	4104	4913	9444	8078	7465	9723	8731	8403	8052	7091	7219
AA10G00398	4	4	6	15	5	5	0	5	6	12	2	0	0	4	6	2	3	4	4	8	3	3	2	1	7	3	5	4	1	4	6	4	2	3	6	5	4	5	3	1	3	1	0	0	1	2	6	0	0
AA10G00399	9	6	5	16	15	9	11	13	5	33	7	1	30	14	36	27	34	42	15	48	165	21	29	23	8	7	7	10	22	22	125	190	293	15	20	24	244	178	224	330	601	375	852	1384	874	127	131	68	68
AA10G00400	122	89	121	133	102	115	65	62	54	70	99	109	191	142	182	171	183	132	151	145	203	194	154	212	207	122	128	149	219	148	274	196	239	191	268	225	221	231	294	102	127	143	85	142	117	63	57	66	68
AA10G00401	34	16	16	35	25	23	21	11	18	75	26	49	54	48	37	27	33	21	48	41	37	43	38	49	58	56	52	66	53	31	38	45	37	16	28	23	29	22	52	6	13	14	22	17	26	23	23	18	43
AA10G00402	254	259	180	409	304	301	161	205	229	243	318	271	113	84	98	193	129	145	80	87	88	125	130	138	60	69	103	103	108	93	181	161	142	248	291	288	202	205	251	58	110	109	53	87	69	43	80	42	53
AA10G00403	1	0	0	0	0	0	5	2	1	0	0	1	0	0	0	1	0	0	0	1	1	2	0	0	0	0	0	0	1	2	1	3	1	0	3	2	11	5	4	6	14	7	12	17	17	2	4	1	1
AA10G00404	33	28	17	5	10	12	0	1	3	0	4	0	0	1	8	4	5	4	1	2	8	4	5	10	2	8	13	2	2	7	17	3	21	4	12	7	11	2	9	6	9	6	12	6	6	2	2	3	4
AA10G00405	885	576	677	1213	1125	1041	823	1057	860	1301	815	868	653	520	499	435	316	353	445	431	544	534	547	491	523	433	569	393	470	446	640	665	696	398	340	514	427	418	569	321	476	466	467	678	461	599	678	480	1235
AA10G00406	375	271	337	611	554	606	332	454	325	565	279	385	535	517	483	786	588	516	488	507	569	1009	1046	1342	580	466	513	870	879	736	809	734	803	791	794	929	480	499	768	107	129	133	104	112	72	123	92	104	174
AA10G00407	2232	1809	1755	3272	3583	3465	2334	2717	2865	4265	3605	4184	776	624	813	1477	1181	1236	776	631	952	1327	1536	1543	764	638	733	1013	1036	956	1530	1355	1566	1741	1798	1980	1311	1400	1776	2486	4125	3831	2876	3979	3000	2109	1917	1844	1406
AA10G00408	1516	1328	1243	2807	2731	2948	2357	2397	2319	6145	4035	3879	4568	3725	3914	2880	2384	2457	3780	3808	5538	3350	3918	3532	4308	2958	3802	4010	3921	3452	5781	5298	5627	2542	2427	2736	4429	4444	5631	2225	4907	4256	4111	5756	4490	5273	5760	4127	5703
AA10G00409	77	62	56	104	123	70	21	28	42	148	64	92	320	268	270	162	177	145	217	261	252	336	389	352	505	358	411	372	427	296	241	244	226	132	139	169	192	233	240	44	42	47	57	42	41	38	63	36	58
AA10G00410	298	181	235	483	504	483	211	163	177	415	252	201	662	639	629	467	425	399	597	564	717	604	450	504	852	626	786	681	671	540	546	507	588	421	397	523	472	482	681	129	125	177	126	132	112	119	117	130	209
AA10G00411	1806	1498	1436	2619	2338	2396	1383	1908	1840	1565	1566	1546	1904	1806	1704	1553	1146	1522	1515	1548	1974	1584	1585	1616	1803	1563	1611	1335	1425	1406	2475	2379	2852	1402	1431	1900	1567	1606	2296	901	1291	1102	1024	1439	1044	1111	1077	921	1839
AA10G00412	411	210	383	351	371	284	266	324	354	317	163	161	253	225	269	603	571	372	276	243	386	501	442	558	251	136	229	437	420	287	415	323	327	563	562	583	382	365	575	112	157	196	106	100	112	75	51	75	74
AA10G00413	1161	832	919	1409	1432	1358	867	1164	1117	1424	1045	1172	632	526	551	652	558	536	503	453	564	686	767	840	652	496	622	591	585	513	702	735	775	829	763	912	367	331	485	77	118	128	133	135	127	250	254	193	487
AA10G00414	491	339	413	665	598	778	570	576	661	684	555	574	206	253	197	290	208	236	181	216	210	224	221	252	219	197	185	211	209	203	242	206	238	266	286	323	165	162	239	52	94	86	64	84	74	100	85	125	200
AA10G00415	5	6	1	5	5	5	2	0	2	2	0	5	4	2	12	1	1	0	4	7	77	4	3	1	0	0	0	4	1	2	22	12	3	1	0	2	0	1	4	0	0	0	0	2	2	10	2	0	1
AA10G00416	1449	1250	1400	1591	1921	1822	1529	2024	2066	2179	1601	1568	252	224	236	514	376	424	188	159	244	405	435	519	264	223	294	399	429	443	198	190	219	623	574	758	156	151	287	69	67	87	69	106	82	208	167	172	495
AA10G00417	50	82	57	91	75	83	45	28	39	151	56	96	82	68	87	86	78	38	86	74	84	65	53	55	115	79	114	77	84	59	56	45	56	64	67	50	40	47	81	12	23	28	14	23	21	44	25	36	67
AA10G00418	4	1	9	4	4	2	6	10	11	12	17	16	20	14	26	36	31	21	9	34	107	7	8	10	6	3	4	6	5	4	108	94	108	31	41	47	107	82	81	70	85	89	127	148	100	28	23	14	19
AA10G00419	0	0	4	1	0	0	0	0	0	0	0	0	3	1	2	2	2	6	1	0	0	0	2	1	0	2	0	0	0	0	5	1	3	0	1	3	10	14	17	8	13	8	12	17	9	4	7	3	1
AA10G00420	3	3	0	0	4	1	1	1	1	1	0	0	0	3	5	0	0	0	0	0	3	1	1	0	1	0	0	0	4	0	1	1	2	1	2	0	4	3	6	2	3	0	4	8	6	1	2	2	1
AA10G00421	0	2	0	1	0	0	1	0	0	0	0	0	0	1	0	0	0	0	1	0	3	0	0	3	0	0	0	1	0	0	0	0	1	0	0	0	0	3	0	0	0	0	0	0	0	0	0	0	0
AA10G00422	11	4	2	6	7	13	2	0	0	0	0	0	0	0	0	0	1	0	0	0	0	1	2	0	0	0	1	0	0	0	1	0	1	2	0	1	0	0	0	0	0	0	0	0	0	0	0	0	0
AA10G00423	2272	1948	1600	4543	4118	5188	3759	4807	4261	6039	5401	5364	2634	2239	2394	3119	2550	3017	2589	2685	3536	3110	3392	3050	1902	1717	1959	2328	2403	2239	6014	5597	6380	2423	2708	3229	4865	5205	6772	4928	8746	6978	7710	11137	7925	6322	6495	5223	3411
AA10G00424	97	60	73	145	158	202	51	96	52	110	54	62	143	133	133	112	88	112	119	142	173	101	108	85	113	69	112	97	75	95	166	152	172	122	139	137	107	103	202	30	55	29	44	58	37	40	51	40	87
AA10G00425	363	276	307	486	474	446	236	210	308	276	279	373	313	316	319	294	244	268	280	281	369	300	275	289	282	234	281	259	256	210	414	337	410	338	336	361	316	329	416	149	233	214	141	172	154	142	132	107	199
AA10G00426	2863	1858	2116	3116	2790	2805	1978	2171	2456	2658	1959	2320	1420	1215	1231	1455	1170	1402	1183	1031	1276	1636	1705	1779	1299	1139	1342	1327	1351	1406	1552	1572	1663	1670	1527	2174	1041	1163	1659	606	1066	1181	797	1020	735	887	1004	820	1189
AA10G00427	2	0	1	0	0	0	1	0	0	0	0	0	0	0	1	4	0	6	0	0	0	0	2	0	0	2	1	0	0	0	1	3	4	6	13	10	9	9	3	25	50	23	16	18	17	0	0	2	0
AA10G00428	20	13	11	11	20	33	11	13	8	53	6	15	16	21	34	34	17	26	15	22	47	30	27	17	17	13	11	17	18	19	61	55	45	37	64	65	60	59	74	77	93	91	72	122	75	32	27	19	19
AA10G00429	6	4	3	2	1	0	1	1	1	9	1	0	7	1	4	2	6	3	1	1	6	5	4	3	1	0	2	6	3	1	2	1	4	6	6	8	0	8	3	1	6	1	1	2	1	2	0	0	2
AA10G00430	429	410	344	1021	1135	1085	606	953	785	972	940	939	237	188	207	346	267	327	179	228	271	301	457	473	146	166	155	218	212	251	942	865	1054	414	322	500	418	495	634	376	949	687	573	893	577	654	741	460	379
AA10G00431	135	150	96	170	181	236	64	101	68	145	72	69	116	113	128	142	87	113	117	133	155	103	89	96	122	80	99	116	123	100	156	167	146	193	187	196	143	158	171	43	78	55	49	97	102	104	100	84	108
AA10G00432	240	172	221	188	194	136	154	212	185	107	63	89	594	547	439	341	210	267	491	471	575	332	398	422	497	504	557	378	410	352	588	537	630	206	228	261	351	271	451	66	79	95	82	99	87	40	55	51	108
AA10G00433	717	558	597	1382	1208	1231	824	847	851	1246	961	909	1880	1804	1533	830	746	645	1487	1386	1762	1141	1274	1220	2188	1534	1919	1273	1374	1084	1549	1260	1273	746	735	812	734	686	903	185	279	337	268	291	281	1153	1044	950	1825
AA10G00434	538	591	437	925	662	787	596	659	644	859	776	723	387	297	313	462	314	404	298	312	394	419	367	391	259	250	296	413	434	418	382	354	386	408	446	538	401	532	633	572	918	794	635	954	716	809	751	751	708
AA10G00435	73	78	40	104	101	83	87	99	109	77	106	160	65	43	52	58	56	65	62	58	80	50	56	68	51	38	36	70	52	61	117	83	120	62	55	74	105	90	152	65	74	86	123	168	109	106	78	79	106
AA10G00436	4776	4095	3681	6064	5658	6016	2433	2919	3024	4401	3204	3526	5039	4235	3018	2788	2125	2712	3084	3304	3867	3170	3299	3395	4878	4580	5673	4190	4470	4893	2447	2341	2388	4213	3313	5037	1323	1033	1914	233	493	367	304	389	372	3863	3281	3234	8342
AA10G00437	2539	1835	1931	2884	3093	2774	2488	3204	3015	2463	1814	2197	580	477	488	1029	737	1105	469	587	619	988	1273	1227	476	405	474	581	585	637	1270	1070	1284	1333	1239	1511	558	566	911	346	494	470	436	598	425	401	442	365	564
AA10G00438	259	251	228	388	293	433	313	394	421	511	327	366	852	709	748	371	322	258	653	635	884	424	546	489	675	604	657	526	529	408	883	798	766	294	310	335	493	556	617	199	327	336	303	368	283	379	306	246	522
AA10G00439	50	51	29	46	105	43	59	63	41	152	46	84	83	79	73	68	59	62	68	50	89	85	91	88	146	99	142	78	85	84	60	48	72	104	64	94	30	26	54	5	7	7	8	13	14	43	37	37	72
AA10G00440	378	316	328	580	592	533	408	492	465	766	470	442	258	254	282	470	402	367	271	246	354	478	513	569	285	214	302	457	574	373	426	344	374	523	576	598	314	313	497	258	410	338	256	401	271	356	335	354	316
AA10G00441	18	13	13	22	12	26	7	8	6	18	20	10	17	11	9	22	14	12	18	20	16	17	34	8	17	24	13	17	28	19	21	27	23	13	13	24	25	34	39	11	21	29	27	56	23	31	26	24	22
AA10G00442	13	9	4	12	11	5	12	13	6	9	14	20	21	27	20	28	38	24	35	26	41	43	25	21	15	20	29	24	38	15	35	33	40	21	50	36	38	41	43	18	8	11	9	22	12	11	2	6	4
AA10G00443	115	114	95	194	126	168	134	134	138	272	295	335	70	64	83	96	71	101	86	88	108	66	69	81	33	52	62	81	71	70	173	150	154	97	114	85	159	188	233	139	269	245	198	258	221	241	232	211	106
AA10G00444	674	699	519	1215	1022	1612	1024	1292	1337	1449	1675	1732	527	433	309	453	345	465	392	355	445	488	476	420	383	341	424	498	581	596	402	398	462	559	509	596	412	487	609	1058	2333	1758	1119	1669	1151	1742	1659	1347	1661
AA10G00445	7589	6654	6495	11343	12387	12436	6924	7633	8748	10293	8050	8965	1879	1558	1778	3751	2813	2966	1666	1618	1865	3384	4244	4464	1924	1505	1787	2144	2209	2119	3463	3293	3797	4502	4129	5065	1884	1879	2950	839	1400	1475	1099	1341	930	1545	1743	1308	1589
AA10G00446	1223	1656	1023	2137	1996	2501	1390	1900	1970	2167	1972	2154	577	551	462	821	626	648	452	408	605	689	753	906	517	443	554	719	642	723	558	506	560	873	897	1138	421	455	666	318	510	441	328	515	329	865	784	743	1290
AA10G00447	6695	4637	5472	7679	7471	6585	5021	6264	6312	5888	3794	4723	4242	3691	3607	3913	3069	2917	3279	3275	4051	4375	4026	4450	4403	3392	3887	3547	3609	2992	4087	3339	3865	3650	3539	3887	2450	1916	3240	260	325	345	348	423	294	521	457	476	1706
AA10G00448	13	5	3	2	9	1	3	6	10	11	0	6	14	6	10	14	8	13	7	10	17	11	18	13	28	19	18	3	8	22	2	9	11	19	19	17	3	3	9	1	4	1	1	10	2	7	2	2	19
AA10G00449	26	27	15	16	24	11	18	21	19	20	0	23	15	7	26	18	12	13	24	19	34	17	16	20	8	18	17	19	6	19	27	31	20	17	10	23	14	10	24	4	17	22	13	10	7	12	12	14	14
AA10G00450	203	118	161	193	216	282	174	183	213	192	146	224	102	62	67	97	72	80	75	76	106	106	104	114	112	66	81	82	99	71	118	114	110	127	129	99	84	105	86	38	63	52	56	52	52	85	71	57	68
AA10G00451	13	9	27	31	26	15	4	7	13	22	9	0	2	3	0	13	6	7	0	0	0	4	3	5	2	0	2	0	3	2	0	0	2	20	8	8	2	2	4	2	1	3	1	0	2	0	0	1	0
AA10G00452	294	180	212	333	380	400	283	205	283	320	337	295	123	98	97	157	136	104	99	72	115	139	182	242	107	82	97	147	122	125	225	217	194	165	150	192	119	134	161	139	293	218	120	166	142	157	150	126	170
AA10G00453	80	36	37	77	50	52	43	34	38	59	45	72	51	48	45	87	85	55	60	49	61	82	80	93	81	53	50	79	54	46	98	60	103	87	92	79	62	50	93	49	73	59	59	76	54	69	30	70	69
AA10G00454	11	17	6	10	9	11	2	8	2	2	6	4	19	25	32	21	4	4	6	22	46	4	0	2	6	10	5	6	2	7	49	28	29	19	28	23	14	11	9	41	115	54	27	102	65	27	38	23	19
AA10G00455	123	107	103	319	343	356	171	292	243	693	332	528	130	113	116	104	112	124	94	110	175	134	148	143	89	80	93	103	106	129	208	174	204	142	107	151	169	196	239	319	593	406	480	656	481	520	604	391	573
AA10G00456	68	50	45	64	58	63	28	20	29	71	58	44	90	99	91	68	68	31	71	69	100	59	60	70	79	64	46	48	79	57	75	74	69	80	66	88	75	91	115	48	113	94	82	115	77	70	87	59	78
AA10G00457	2811	1920	2245	3103	3091	2611	2151	2870	2800	2718	1801	2327	4048	3582	3355	2782	2246	1963	3231	3276	3885	3028	2722	3211	4173	2660	3478	3360	3396	2703	3765	2996	3123	2570	2381	2371	2259	1946	2924	393	567	660	590	648	503	765	880	679	1269
AA10G00458	2468	2168	2024	2843	2351	3099	2939	3019	3222	3080	2936	2795	717	531	529	827	598	586	509	440	612	789	676	744	639	529	672	698	714	609	514	449	391	964	958	1116	432	368	570	126	236	228	179	226	171	401	327	279	1295
AA10G00459	1206	925	826	1575	1502	1467	979	1059	1032	1722	1243	1375	457	452	423	696	555	577	378	414	556	784	875	977	422	316	382	496	611	461	1050	1003	1129	773	764	887	593	673	880	409	789	661	537	709	521	557	623	522	438
AA10G00460	881	686	681	1089	1085	902	902	1084	1080	1233	676	810	486	458	511	856	723	681	431	455	554	792	752	816	442	351	400	759	800	623	599	536	581	787	804	834	653	623	937	375	488	463	302	366	311	242	201	252	231
AA10G00461	3536	2577	2747	4910	3857	4300	4416	4607	5127	3959	3199	4187	2714	2400	2171	2907	2054	3063	2505	2332	2857	3268	3158	3163	2094	2037	2263	2732	3279	3247	4122	4106	5035	2232	2248	2968	3581	3907	4876	875	1262	1282	1333	1864	1504	2197	2151	1884	2119
AA10G00462	291	285	224	406	384	459	294	255	295	784	457	487	232	203	235	202	207	158	188	251	346	244	324	340	270	224	255	297	290	227	339	263	310	163	159	192	290	268	321	182	283	205	286	369	251	481	514	374	473
AA10G00463	988	800	664	1125	927	1163	762	845	834	1153	1027	871	638	538	559	804	618	679	463	507	683	596	662	691	592	421	505	613	644	682	616	581	620	909	902	1110	623	691	931	441	658	514	497	707	523	593	631	532	767
AA10G00464	30741	21054	23119	43721	39780	44220	38108	45172	45124	42973	29411	33342	16802	13849	13208	15744	11844	13820	12910	12506	14551	19563	20190	21853	16439	13107	16044	11669	12636	13211	24194	21815	24261	16100	16079	19759	12409	12177	17109	8114	11949	11310	7793	9707	8461	9495	7840	7943	18860
AA10G00465	320	242	288	435	498	493	298	347	280	643	323	416	532	491	406	357	346	275	480	396	533	414	385	360	499	412	465	448	457	387	443	430	403	306	308	375	396	431	618	203	283	328	282	370	232	409	374	358	822
AA10G00466	170	142	134	292	380	307	160	223	167	323	228	264	189	144	130	191	113	145	162	158	201	180	201	237	120	134	134	121	169	126	377	309	347	179	173	190	211	232	273	215	358	324	319	432	309	260	261	206	226
AA10G00467	110	92	86	166	139	142	112	131	133	129	92	86	186	173	173	164	107	183	137	148	174	122	137	167	141	125	153	111	128	113	330	298	397	130	158	200	272	288	337	116	141	146	170	190	162	100	76	82	106
AA10G00468	0	3	0	0	0	0	0	1	0	0	0	0	0	0	0	0	0	0	0	0	0	0	0	0	0	0	0	0	0	0	0	0	0	0	0	1	0	0	0	0	0	0	0	0	0	0	0	0	0
AA10G00469	118	77	82	125	176	147	75	104	95	141	116	139	63	43	48	74	54	77	46	47	58	90	65	74	73	64	59	63	52	82	120	114	117	102	84	123	55	82	79	52	81	61	75	80	82	80	65	67	57
AA10G00470	45	66	41	93	88	126	39	50	42	82	103	67	131	127	108	135	131	125	124	110	137	151	147	140	138	121	159	164	171	173	76	73	89	191	162	233	75	82	145	33	50	37	25	62	27	114	95	80	165
AA10G00471	2	1	1	0	0	0	0	0	0	0	0	0	0	0	0	0	0	0	0	0	0	0	0	0	0	0	0	0	0	0	0	0	0	0	0	0	0	0	0	0	0	0	0	0	0	0	0	0	0
AA10G00472	4	5	4	0	0	0	0	0	0	0	0	0	0	0	1	0	0	0	0	0	0	1	0	0	0	0	0	0	0	0	0	0	0	0	1	0	0	0	0	0	0	0	0	0	0	0	0	0	0
AA10G00473	4103	3151	3414	4748	4720	4368	3444	4845	4942	4214	3358	4117	2899	2506	2268	3075	2136	2819	2259	2285	2468	2943	3265	3514	2975	2637	3018	2733	3060	2991	2310	2137	2493	3146	2994	3759	1721	1697	2634	479	573	576	525	625	481	919	773	758	1747
AA10G00474	30	23	17	23	45	39	35	41	35	35	27	39	13	9	17	15	24	11	7	17	29	20	27	21	21	22	14	22	20	23	8	17	22	17	14	9	13	17	17	4	5	7	5	6	5	6	9	8	16
AA10G00475	1	1	0	0	0	0	2	0	0	0	0	0	0	0	0	0	0	0	0	0	0	1	0	0	0	0	0	0	0	0	0	0	0	0	1	0	0	0	0	0	0	0	0	0	0	0	0	0	0
AA10G00476	413	270	361	567	523	508	229	302	365	404	271	293	282	247	231	257	184	253	206	191	242	263	309	302	266	210	255	219	239	245	300	343	354	315	311	400	259	284	352	145	246	257	197	216	199	192	247	156	239
AA10G00477	2641	2415	2302	3550	3363	3743	1950	2345	2840	3524	3049	3199	1196	1030	1136	1674	1319	1361	1031	977	1369	1379	1361	1425	1140	810	1002	1317	1423	1222	1355	1170	1207	2140	1877	2253	1180	1056	1626	403	578	550	481	675	550	747	620	556	864
AA10G00478	22	27	30	62	51	70	33	27	26	57	49	91	88	77	119	57	64	44	81	82	143	84	82	108	97	73	71	71	92	78	146	133	141	48	54	86	143	135	146	132	271	207	176	282	203	189	160	142	144
AA10G00479	294	279	278	359	361	492	185	180	191	358	358	342	185	149	161	187	193	138	162	139	215	184	158	196	179	148	162	198	191	120	179	141	128	190	202	203	133	136	170	48	89	78	64	106	72	201	193	205	314
AA10G00480	3	0	1	0	1	0	0	2	0	0	7	0	0	0	0	0	3	0	0	0	0	2	3	1	0	0	2	0	0	0	0	0	2	0	2	0	0	0	0	0	0	1	3	1	1	0	0	0	1
AA10G00481	2204	2053	1599	3489	2879	2939	2182	2614	2493	2764	2495	2793	664	633	627	1114	752	1157	636	607	819	667	768	683	382	350	410	538	549	623	1382	1212	1510	1325	1309	1864	1451	1478	1838	1030	1346	1339	1166	1706	1178	922	845	836	486
AA10G00482	4	3	4	0	0	0	0	0	3	0	0	0	0	0	0	1	0	0	0	0	0	0	1	0	0	1	3	0	1	0	0	0	0	0	0	0	0	0	0	0	0	0	0	0	0	0	0	0	1
AA10G00483	44	27	38	113	60	39	42	56	55	57	59	77	46	32	31	72	44	59	57	40	62	77	104	93	56	40	47	56	53	51	88	113	104	62	53	70	74	57	90	88	170	183	106	166	121	91	105	67	61
AA10G00484	440	388	329	625	614	680	486	534	511	703	608	605	177	153	153	194	127	175	123	137	171	173	218	237	117	102	152	135	145	151	231	241	242	188	157	231	133	152	207	101	244	226	178	245	201	234	276	199	300
AA10G00485	32	13	27	20	40	38	27	35	30	30	42	21	23	23	31	57	45	55	13	28	47	23	24	14	16	16	17	9	19	16	81	63	105	68	88	89	90	94	173	42	63	50	58	77	70	26	11	13	15
AA10G00486	163	143	122	275	284	237	126	231	174	318	191	312	81	64	72	115	85	125	67	64	89	75	69	70	57	53	68	88	73	85	92	124	123	227	172	235	154	143	168	143	270	261	158	203	142	188	130	135	81
AA10G00487	24	26	22	57	38	47	58	46	41	44	58	74	147	134	173	157	140	149	144	128	227	171	244	221	150	158	194	134	166	162	290	216	266	249	278	347	208	216	270	558	1071	713	726	1069	787	447	499	363	350
AA10G00488	1922	1512	1611	2991	3093	3248	1353	1778	1701	2963	2326	2684	2293	1855	1873	1318	940	1087	1643	1665	2390	1210	1325	1312	1894	1586	1923	1344	1254	1237	2158	1765	1975	1511	1424	1519	1312	1337	1836	597	1079	800	891	1124	902	1259	1295	968	2399
AA10G00489	54	66	57	73	76	83	39	51	75	26	25	38	219	197	196	380	277	296	217	229	356	180	174	186	145	135	154	184	196	166	468	395	458	693	929	790	724	903	967	558	797	585	489	694	634	103	61	85	95
AA10G00490	5	7	2	7	3	6	5	6	17	6	7	9	7	7	16	8	14	6	10	15	24	11	12	12	3	14	5	7	7	5	16	5	20	17	17	35	23	14	23	84	143	95	93	157	130	63	44	61	48
AA10G00491	1142	1254	897	1762	1559	1875	905	1066	1093	1845	1502	1444	638	607	583	742	551	703	503	549	658	569	665	731	674	581	665	866	802	771	489	461	515	1112	939	1096	453	469	706	289	528	391	308	413	227	718	736	567	911
AA10G00492	91	37	61	74	64	101	57	80	55	79	48	57	70	56	56	52	28	45	35	49	78	61	74	58	44	40	31	55	38	56	96	95	122	59	46	77	83	101	98	57	85	81	67	95	77	54	56	47	61
AA10G00493	371	313	320	492	563	621	384	400	369	820	620	616	376	329	397	462	446	414	354	391	616	452	562	532	316	196	284	400	421	325	1018	976	1070	460	468	533	885	832	1181	483	873	719	819	1152	821	432	511	331	273
AA10G00494	2	4	0	1	4	7	1	1	0	0	6	0	0	0	0	4	1	2	1	4	0	2	3	3	1	0	1	1	1	1	5	2	6	6	2	3	1	2	7	3	8	4	2	8	5	4	2	2	2
AA10G00495	1	2	1	0	0	0	0	0	0	0	1	0	0	0	0	0	0	0	0	0	0	0	0	0	0	0	0	0	0	0	0	0	0	0	0	0	0	0	0	0	0	0	0	0	0	0	0	0	0
AA10G00496	3266	1872	2127	5993	7448	5757	2945	3919	3416	7251	5187	5305	4937	4483	4348	4136	3168	4335	4081	4642	5706	6286	7591	6767	4395	3818	4236	4714	5080	4818	9692	9103	10079	3379	3213	4016	5100	5890	7302	3692	6381	6665	5823	6739	4244	5992	7665	5042	7252
AA1105G00001	1042	797	933	1201	964	1022	774	784	854	818	510	631	794	704	607	781	546	586	624	593	784	718	545	687	732	586	720	691	756	621	659	576	643	709	703	862	589	540	845	153	198	155	121	187	174	157	160	248	431
AA1105G00002	0	0	0	0	0	0	0	0	0	0	0	0	0	0	0	0	0	0	0	0	0	0	0	0	0	0	0	0	0	0	0	0	0	0	0	0	0	0	0	0	0	0	1	0	0	0	0	0	0
AA1105G00003	1	1	0	0	0	1	1	0	0	0	0	0	0	0	0	0	0	0	0	0	0	0	0	0	0	0	0	0	0	0	0	0	0	0	0	0	0	0	0	0	0	0	0	0	0	0	0	0	0
AA1107G00001	0	0	0	0	0	0	0	0	0	0	0	0	0	0	0	0	0	0	0	0	0	0	0	0	0	0	0	0	0	0	0	0	0	0	0	0	0	0	0	0	0	0	0	0	0	0	0	0	0
AA1107G00002	1	2	0	0	0	0	0	0	0	0	0	0	0	0	0	0	0	0	0	0	0	0	0	0	0	0	0	0	0	0	0	0	0	0	0	0	0	0	0	0	0	0	0	0	0	0	0	0	0
AA1108G00001	0	1	2	2	4	0	0	0	0	0	0	0	1	3	0	0	0	0	6	14	2	0	2	3	1	0	0	1	6	4	5	0	1	2	2	0	3	4	3	0	0	0	1	0	0	0	0	1	0
AA110G00001	25	16	13	36	31	10	30	21	25	121	88	105	79	89	176	110	121	64	27	114	436	20	36	20	36	42	39	36	41	52	163	154	324	119	208	181	398	369	382	1381	2598	1765	1290	1927	1421	332	347	240	444
AA110G00002	0	0	0	0	1	0	0	0	0	0	0	0	0	0	0	0	0	0	0	0	0	0	0	0	0	0	0	0	0	0	0	0	0	0	0	0	0	0	0	0	0	0	0	0	0	0	0	0	0
AA110G00003	3	3	3	0	0	0	1	0	0	0	1	0	4	0	11	3	2	0	0	0	0	0	0	2	0	0	6	0	0	0	0	0	3	2	0	0	1	0	0	0	0	0	0	0	1	0	0	0	0
AA110G00004	0	0	0	0	0	0	0	0	0	0	0	0	0	0	0	0	0	0	0	0	0	0	0	0	0	0	0	0	0	0	0	0	0	0	0	0	0	0	0	0	0	0	0	0	0	0	0	0	0
AA110G00005	0	0	1	0	0	0	0	0	0	0	0	0	0	0	0	0	0	0	1	0	0	0	0	0	0	0	1	0	0	0	0	0	0	0	0	0	0	0	0	0	0	0	0	0	0	0	0	0	0
AA110G00006	1	0	0	0	0	0	0	0	0	0	0	0	0	0	0	0	0	0	0	0	0	0	0	0	0	0	0	0	0	0	0	0	0	0	0	0	0	0	0	0	0	0	0	0	0	0	0	0	0
AA110G00007	0	2	0	0	0	0	0	0	0	0	0	0	0	0	0	0	0	0	0	0	0	0	1	0	0	0	0	0	0	0	0	0	0	0	0	0	0	0	0	0	0	0	0	0	0	0	0	0	0
AA110G00008	15	28	32	0	1	0	0	1	0	0	0	0	1	0	0	0	0	0	0	0	0	1	0	0	0	0	0	0	0	1	0	0	0	0	0	0	0	0	0	0	0	0	0	0	0	0	0	0	0
AA110G00009	0	1	1	0	0	0	0	0	0	0	0	0	0	0	0	0	0	0	0	0	0	0	0	0	0	0	0	0	0	0	0	1	0	0	0	0	0	0	0	0	0	0	0	0	0	0	0	0	0
AA110G00010	262	192	194	370	238	240	201	197	202	287	267	235	268	266	227	209	139	186	226	235	241	255	237	251	242	209	278	284	325	248	190	211	198	197	173	201	152	138	197	85	131	120	91	98	90	165	170	118	178
AA110G00011	1810	1591	1457	2029	1861	1846	2096	1884	2160	2699	2095	1923	1310	1035	1033	946	635	628	992	915	1249	875	904	1012	1078	814	1039	1019	1083	949	955	902	920	960	980	1062	624	651	922	294	541	461	360	411	345	984	779	675	2116
AA110G00012	0	1	0	2	0	0	0	1	2	0	0	0	0	0	0	0	0	0	1	0	0	0	0	0	0	0	0	0	0	1	0	0	0	1	1	2	0	0	1	1	0	0	0	1	0	0	0	2	1
AA110G00013	59	27	26	149	120	175	148	300	251	390	361	488	53	68	74	56	26	81	45	56	73	84	100	63	77	62	58	61	77	60	119	94	144	42	30	62	80	76	92	160	328	248	481	671	446	730	1030	554	538
AA110G00014	839	585	615	1042	1002	1078	720	823	842	976	601	642	301	306	285	556	484	474	268	278	304	567	480	570	255	206	299	430	431	416	578	494	517	680	651	759	370	331	503	124	162	169	118	164	98	149	129	156	141
AA1111G00001	1	2	1	0	0	0	0	0	0	0	0	0	0	0	0	0	0	0	0	0	0	0	0	0	0	0	0	0	0	0	0	0	0	0	0	0	0	0	0	0	0	0	0	0	0	0	0	0	0
AA1111G00002	0	0	0	0	0	0	0	0	0	0	0	0	0	0	0	0	0	0	0	0	0	0	0	0	0	0	0	0	0	0	0	0	0	0	0	0	0	0	0	0	0	0	0	0	0	0	0	0	0
AA1114G00001	0	0	0	0	0	0	0	0	0	0	0	0	0	0	0	0	0	0	0	0	0	0	0	0	0	0	0	0	0	0	0	0	0	0	0	0	0	0	0	0	0	0	0	0	1	0	0	0	0
AA1114G00002	0	0	0	0	0	0	0	0	0	0	0	0	0	0	0	0	0	0	0	0	0	0	0	0	0	0	0	0	0	0	0	0	0	0	0	0	0	0	0	0	0	0	0	0	0	0	0	0	0
AA1115G00001	0	0	0	0	0	0	0	0	0	0	0	0	0	0	0	0	0	0	0	0	1	0	1	0	0	0	0	0	0	0	0	0	0	0	0	0	0	0	0	0	0	0	0	0	0	0	0	0	0
AA111G00001	197	149	172	314	318	381	175	166	167	425	275	276	143	110	150	114	78	86	124	114	150	111	151	156	158	112	142	120	152	117	135	126	120	118	144	130	132	143	188	106	214	173	146	187	140	215	213	167	262
AA111G00002	50	39	35	66	96	62	30	43	45	100	60	73	25	17	26	107	54	75	27	25	55	54	57	79	19	21	11	39	47	36	100	85	104	104	131	124	114	98	143	223	354	320	223	265	227	139	116	122	50
AA111G00003	224	189	177	421	443	436	273	276	221	429	332	349	222	155	183	261	218	209	180	176	262	200	196	207	185	126	154	189	191	190	269	286	263	300	326	414	244	318	393	242	438	303	256	364	210	272	247	193	275
AA111G00004	1	0	0	0	0	0	0	0	1	0	0	0	0	0	0	0	0	0	0	1	0	0	0	0	0	0	1	0	0	0	0	0	0	0	0	0	0	1	0	0	0	0	0	0	0	0	0	0	0
AA111G00005	10	14	11	0	1	1	0	1	0	2	0	1	0	0	1	0	1	0	1	0	1	1	0	0	1	2	1	0	0	0	0	0	0	1	0	0	0	0	0	0	2	1	0	0	0	0	0	0	1
AA111G00006	1	4	2	0	1	0	0	0	0	1	0	0	0	0	0	0	0	0	0	0	0	0	0	0	0	1	1	0	0	0	0	0	0	0	0	0	0	0	0	0	0	0	0	0	0	0	0	0	0
AA111G00007	0	0	0	0	0	0	0	0	0	0	0	0	0	0	1	0	0	0	0	0	3	0	0	0	1	0	1	0	0	0	12	5	5	0	0	0	0	0	0	3	11	2	1	9	11	2	11	3	4
AA111G00008	1	0	1	0	0	1	0	0	0	0	0	0	0	0	0	0	0	0	0	0	0	0	0	0	0	0	0	0	0	0	0	0	0	0	0	0	0	0	0	0	0	0	0	0	0	0	0	0	0
AA111G00009	4	1	1	0	1	1	0	0	0	0	0	1	0	0	1	0	0	0	1	0	0	0	0	0	0	0	0	0	0	1	0	0	0	1	0	1	0	0	0	0	0	0	0	0	1	0	0	0	0
AA111G00010	0	1	0	0	1	0	0	0	2	1	0	0	0	0	0	0	0	0	0	0	0	0	0	0	0	0	0	0	0	0	0	0	0	0	0	0	0	0	0	0	0	0	0	0	0	0	0	0	0
AA111G00011	20271	15999	15043	23143	23164	26202	22530	26419	28252	20174	19253	20187	5563	4794	4133	6906	4595	6317	3850	3674	4022	6685	6386	7502	5528	4948	5698	5851	6732	7284	3960	3959	4329	7944	7629	9203	2916	2917	4872	687	1091	1132	642	998	740	1857	1948	1772	5817
AA111G00012	26	20	17	24	22	18	21	32	30	29	18	44	17	28	18	25	22	20	13	14	15	30	19	33	28	28	13	22	34	26	23	17	24	31	36	40	18	15	24	0	0	1	1	1	1	2	0	4	8
AA111G00013	6	2	0	0	0	4	2	0	0	7	0	0	0	0	0	0	0	0	0	3	0	0	0	0	0	0	1	0	0	1	0	0	2	0	0	2	0	0	0	0	0	0	0	0	0	0	0	0	0
AA111G00014	6	3	2	3	0	1	0	0	0	1	1	1	1	2	0	1	1	0	1	0	0	0	0	1	1	0	0	0	0	1	0	0	0	4	4	0	2	1	1	0	0	0	0	0	0	0	0	0	0
AA1124G00001	0	0	2	0	0	0	1	2	1	0	5	0	0	0	3	0	0	0	0	0	1	1	0	1	0	0	1	1	0	1	0	0	1	1	2	1	4	0	2	2	0	0	2	3	4	1	0	0	0
AA112G00001	0	0	0	0	0	0	0	0	0	0	0	0	0	0	0	0	0	0	0	0	0	0	0	0	0	0	0	0	0	0	0	0	0	0	0	0	0	0	0	0	0	0	0	0	0	0	0	0	0
AA112G00002	26	26	17	13	22	58	6	30	25	100	44	80	23	29	31	22	27	11	15	23	15	16	16	12	39	26	32	40	25	19	22	10	24	19	16	15	22	21	21	6	5	16	9	8	5	12	7	13	18
AA112G00003	390	389	289	653	574	711	401	674	674	813	578	817	281	253	245	425	290	371	264	212	265	331	345	343	214	199	217	311	320	350	309	305	345	576	464	591	366	376	493	440	704	636	443	654	420	600	564	425	458
AA112G00004	103	96	100	175	216	173	124	174	193	190	100	211	95	77	62	99	60	80	66	70	79	130	217	187	102	80	86	102	80	91	122	115	119	135	105	123	65	86	121	73	151	126	115	128	86	93	154	60	78
AA112G00005	189	145	185	216	178	196	196	207	207	185	119	148	243	187	228	256	214	174	205	200	228	227	179	221	233	209	211	216	255	207	221	221	234	228	292	320	247	232	308	66	54	92	59	85	73	47	35	51	59
AA112G00006	54	47	53	48	54	63	42	66	39	66	70	62	42	43	63	65	47	47	37	41	61	43	52	54	34	48	41	38	54	53	76	52	52	51	65	72	70	54	82	15	29	35	21	42	33	22	9	20	28
AA112G00007	102	71	59	121	151	104	103	100	99	132	72	78	63	59	49	67	55	61	58	48	50	79	97	60	77	40	74	51	82	83	66	68	105	55	87	104	52	39	65	24	25	23	15	26	25	13	23	15	24
AA112G00008	65	68	58	85	73	93	46	81	107	62	67	34	16	16	19	20	20	21	17	16	15	25	20	25	22	16	20	24	38	21	25	16	22	42	28	39	30	20	40	17	29	17	22	35	22	21	32	23	26
AA112G00009	1	1	2	0	1	7	0	0	0	0	0	0	0	0	0	0	0	0	0	0	0	0	0	0	0	0	0	0	0	0	0	0	0	1	1	0	0	0	0	0	0	0	0	0	0	0	0	0	0
AA112G00010	0	0	0	0	0	0	0	0	0	0	0	0	0	0	1	0	0	0	0	0	0	0	1	0	0	3	0	0	0	0	0	0	0	0	0	0	0	0	0	0	0	0	0	0	0	0	0	0	0
AA112G00011	0	0	0	1	0	0	0	0	0	0	0	0	0	0	0	0	0	0	0	0	0	0	0	0	0	0	0	0	0	0	0	0	0	0	0	0	0	0	0	0	0	0	0	0	0	0	0	0	0
AA112G00012	352	271	268	459	448	485	255	313	307	480	336	299	227	200	175	233	199	221	168	182	223	224	235	267	210	141	240	191	193	164	285	264	312	250	242	296	148	187	235	88	103	102	100	136	77	118	128	107	216
AA112G00013	1501	774	1034	1239	947	923	1580	1501	1432	1546	840	1075	672	736	655	1113	829	947	666	594	792	1062	770	791	774	683	846	1182	1437	1136	627	611	720	894	971	1185	925	994	1321	163	164	273	223	258	228	154	157	173	221
AA112G00014	7	20	13	17	20	19	11	12	32	17	15	23	41	43	30	39	33	25	48	42	63	39	31	37	48	23	32	37	41	23	44	56	38	27	35	43	32	26	37	5	20	10	13	9	21	13	8	14	19
AA112G00015	1095	1025	977	2085	2213	2027	1050	1225	1173	1769	1559	1673	734	633	644	991	807	717	541	594	719	842	1042	1045	694	463	608	746	888	830	1081	981	1012	1212	1149	1417	735	673	1049	664	1041	933	646	828	586	743	751	559	864
AA112G00016	41	37	30	73	68	56	56	66	81	76	59	89	29	48	27	47	27	48	30	44	48	53	31	41	42	28	34	59	36	42	67	50	67	64	58	66	79	85	81	47	45	63	26	47	35	27	8	29	9
AA112G00017	123	98	98	160	125	163	98	92	109	146	49	52	214	190	212	193	129	106	192	194	206	202	106	150	275	218	216	165	197	154	217	182	149	160	186	206	125	144	196	6	13	26	13	23	12	29	25	21	87
AA112G00018	759	499	649	904	598	581	643	700	800	579	434	494	475	442	406	656	508	487	422	366	474	657	486	566	493	496	479	588	707	614	404	327	411	657	660	801	437	443	591	214	256	314	175	228	173	191	157	178	205
AA1139G00001	0	0	2	0	0	0	0	0	0	0	0	0	0	0	0	0	0	0	0	0	0	0	0	0	0	0	0	0	0	0	0	0	0	0	0	0	0	0	0	0	0	0	0	0	0	0	0	0	0
AA1139G00002	0	0	0	0	0	0	0	0	0	0	0	0	0	0	0	0	0	0	0	0	0	0	0	0	0	0	0	0	0	0	0	0	0	0	0	0	0	0	0	0	0	0	0	0	0	0	0	0	0
AA1139G00003	0	0	0	0	0	0	0	0	0	0	0	0	0	0	0	0	0	0	0	0	0	0	0	0	0	0	0	0	0	0	0	0	0	0	0	0	0	0	0	0	0	0	0	0	0	0	0	0	0
AA113G00001	1	0	3	10	5	12	0	3	1	3	2	0	1	5	2	4	5	3	5	3	2	5	2	4	4	2	2	2	4	0	5	0	2	3	2	4	1	6	2	0	1	0	1	4	0	0	1	3	3
AA113G00002	2	1	5	3	1	4	3	1	5	7	0	0	1	3	3	7	5	1	5	3	13	5	4	1	5	6	2	8	9	3	18	11	12	12	13	9	12	10	9	10	16	18	3	5	9	9	13	9	5
AA113G00003	2	1	2	0	2	0	0	0	2	0	0	0	0	0	0	0	0	0	0	0	0	0	0	0	0	0	0	0	0	0	0	0	0	0	0	0	0	0	0	0	0	0	0	0	0	0	0	0	0
AA113G00004	0	0	1	0	0	0	0	0	0	0	0	0	0	0	0	0	0	0	0	0	0	0	0	0	0	0	0	0	0	0	0	0	0	0	0	0	0	0	0	0	0	0	0	0	0	0	0	0	0
AA113G00005	5	4	3	5	6	2	0	4	1	9	2	2	11	12	15	7	10	17	11	19	23	29	17	11	15	8	15	21	9	12	36	37	30	9	12	16	35	33	44	22	21	33	39	50	40	13	14	10	6
AA113G00006	5	6	14	8	1	11	5	8	8	2	5	7	9	20	23	21	10	10	15	21	11	17	16	16	18	18	21	15	17	16	14	22	30	14	22	15	17	21	30	10	22	21	12	8	10	10	10	14	3
AA113G00007	2	3	7	0	1	0	0	0	1	0	0	0	0	0	0	0	0	0	0	0	0	0	0	0	0	1	0	0	0	0	0	0	1	0	0	0	0	0	0	0	0	0	0	0	0	0	0	0	0
AA113G00008	3	0	1	0	0	0	1	0	1	0	0	0	0	0	0	0	0	0	0	0	1	0	0	0	0	0	1	0	0	0	1	0	0	0	0	0	0	0	0	0	0	1	0	0	0	0	0	0	0
AA113G00009	63	37	44	122	75	86	69	63	41	77	82	88	51	41	33	47	48	47	47	43	58	56	41	23	55	53	42	60	65	54	39	46	58	69	62	83	54	86	63	81	96	57	64	108	65	68	65	75	72
AA113G00010	1	1	1	0	0	0	0	0	1	0	0	0	0	0	0	0	0	0	0	0	0	0	0	0	0	0	0	0	0	0	0	0	0	0	0	0	0	0	0	0	0	0	0	0	0	0	0	0	0
AA113G00011	1143	1007	901	1230	1049	1298	694	699	723	1094	856	706	1002	820	798	1058	813	866	805	703	846	735	742	871	790	677	793	810	966	776	1012	883	1085	1137	1084	1340	981	1066	1240	338	552	479	456	582	498	575	441	449	717
AA113G00012	87	62	96	82	70	50	40	51	32	62	56	33	219	189	191	118	106	91	166	147	194	152	112	152	239	194	217	221	180	123	213	168	202	114	130	141	152	150	188	45	57	46	62	52	57	76	56	59	114
AA113G00013	2612	1960	2051	3322	3317	3080	2758	4380	4034	2632	1766	2645	1492	1282	1131	1779	1232	1797	1110	1275	1384	1800	1937	2061	1347	1102	1355	1421	1424	1615	1586	1282	1694	1963	1835	2222	1198	946	1476	321	416	411	328	471	337	411	396	379	680
AA113G00014	3	2	3	0	0	0	0	1	0	0	0	0	0	0	0	1	0	0	0	0	0	0	0	0	0	0	0	0	0	0	0	0	1	0	0	1	0	0	0	0	0	0	0	0	0	0	0	0	0
AA113G00015	20	27	20	17	16	28	8	19	23	21	43	19	4	3	4	2	1	2	0	2	4	1	3	1	0	4	6	2	2	1	3	8	5	0	3	4	6	10	3	38	49	53	48	63	56	63	45	39	39
AA1141G00001	1	0	0	0	0	0	0	0	0	0	1	0	3	0	4	0	1	1	0	3	0	0	1	3	9	1	4	1	0	1	0	2	3	2	1	0	3	3	4	0	0	0	0	2	0	1	0	0	2
AA1141G00002	0	0	0	0	0	0	0	0	0	0	0	0	0	0	0	0	0	0	0	0	0	0	0	0	0	0	0	0	0	0	0	0	0	1	0	2	0	0	0	0	0	0	0	0	0	0	0	0	0
AA1145G00001	333	214	229	353	332	303	364	378	388	368	345	357	265	226	217	251	300	255	252	237	252	372	266	350	247	223	266	329	315	271	331	256	280	294	285	322	239	220	316	109	133	165	123	122	110	115	166	105	132
AA1147G00001	3	10	6	9	17	2	3	0	12	5	12	2	8	6	8	9	16	13	6	2	9	15	7	12	6	2	12	2	16	5	10	13	23	15	16	26	25	17	19	29	40	44	56	69	36	19	22	15	14
AA1147G00002	131	125	90	196	186	206	117	128	149	194	187	179	208	169	227	192	161	195	119	222	390	169	152	160	88	81	95	131	178	119	509	480	519	169	193	223	432	561	674	469	863	635	910	1248	1064	350	328	316	274
AA114G00001	20	14	14	5	2	2	0	6	1	2	3	0	2	0	6	1	1	2	1	5	6	1	0	0	1	1	2	1	1	0	6	12	12	0	1	0	7	6	5	12	18	10	14	25	16	3	1	1	15
AA114G00002	0	2	0	0	0	0	0	0	0	0	0	0	0	0	0	0	0	0	1	0	0	0	0	0	0	0	0	0	0	0	0	0	0	0	0	0	0	0	0	0	0	0	0	0	0	0	0	0	0
AA114G00003	2	2	0	0	1	0	0	0	0	0	0	0	1	1	0	0	0	0	0	0	9	0	0	0	0	1	0	0	0	0	14	15	11	0	0	0	4	0	0	0	2	0	1	0	1	0	0	0	0
AA114G00004	148	137	127	207	237	216	109	168	160	240	194	170	455	456	424	358	277	250	407	447	540	436	423	443	540	372	456	481	476	322	442	382	355	275	269	302	365	275	457	81	109	88	97	115	96	140	131	181	373
AA114G00005	57	75	69	56	83	56	39	61	59	84	44	51	74	90	83	62	78	50	80	111	108	113	86	75	89	77	66	77	82	63	97	81	72	84	111	109	64	87	78	26	50	32	30	37	23	41	44	32	62
AA114G00006	5214	3865	4027	6072	6079	6087	5576	5559	5915	6231	5610	4999	560	473	499	1647	1505	1330	468	409	590	1057	1132	1240	361	242	392	566	497	435	832	812	855	2369	2401	2546	713	640	1010	116	262	201	101	187	132	83	95	63	196
AA114G00007	403	247	345	269	371	395	537	528	536	267	169	187	130	90	135	204	142	147	85	114	225	139	115	129	142	131	136	136	91	125	176	146	176	170	150	216	140	147	147	80	115	107	182	200	206	74	64	60	105
AA114G00008	283	245	302	473	657	524	473	594	472	423	316	346	192	155	152	277	257	233	165	149	233	309	266	322	232	161	239	223	217	187	269	230	290	246	310	318	190	165	246	99	114	102	140	177	116	108	120	107	221
AA114G00009	1318	1067	988	1521	1269	1277	1553	1543	1642	1802	1125	1168	760	588	783	1209	976	896	710	666	860	953	978	1120	699	531	660	782	849	703	1387	1186	1315	1357	1418	1601	1272	1323	1630	718	1013	1130	914	1121	981	517	557	502	486
AA114G00010	129	104	78	117	121	125	84	112	88	121	76	67	55	62	67	84	111	84	65	63	76	100	112	122	85	64	70	80	110	60	50	46	56	101	115	130	56	64	83	43	67	45	20	53	38	37	33	39	60
AA114G00011	1	3	1	0	0	0	0	0	0	0	0	0	0	0	0	0	0	0	0	0	0	0	0	0	0	1	0	0	0	0	0	0	0	0	1	0	0	0	0	0	0	0	0	0	0	0	0	1	0
AA114G00012	1	2	3	0	0	3	0	0	5	0	6	1	4	2	6	0	2	0	2	1	1	4	3	2	9	2	4	3	2	5	3	1	0	1	1	1	0	0	2	1	0	3	1	3	1	2	5	5	6
AA114G00013	9	12	2	1	6	28	12	6	5	2	14	0	4	11	11	7	3	2	11	2	9	5	2	7	14	5	4	19	12	2	5	5	5	1	5	3	2	4	6	5	5	3	3	10	5	6	9	12	19
AA114G00014	1	0	0	0	0	0	0	0	0	0	0	0	0	0	0	0	0	0	0	0	0	0	0	0	0	0	0	0	0	0	1	0	0	0	0	0	0	0	0	0	0	0	0	0	0	0	0	0	0
AA114G00015	3	3	2	0	0	0	0	1	0	0	0	1	0	0	0	0	0	0	0	0	0	0	0	0	0	0	0	0	0	0	0	0	0	0	0	0	0	0	0	0	0	0	0	0	0	0	0	0	0
AA114G00016	3776	2736	2938	3928	4754	3912	3156	3778	3903	3932	2790	2915	487	475	462	1376	1056	1069	515	419	548	1233	906	1075	521	405	527	846	881	761	759	660	742	1531	1595	1787	654	613	1053	295	386	395	238	323	277	240	220	231	358
AA114G00017	1374	913	961	1523	1243	1127	1372	1495	1541	1266	796	1083	630	642	624	882	639	780	615	587	667	872	750	863	549	433	500	626	671	648	865	810	1012	807	786	1030	747	765	1035	397	540	622	442	542	439	341	357	314	327
AA114G00018	4	5	3	1	0	2	2	4	2	0	0	2	1	0	1	5	4	0	0	0	3	1	0	0	0	0	0	0	3	0	2	1	2	0	1	3	0	2	0	4	4	4	0	0	0	1	0	0	4
AA114G00019	3029	2492	2590	3461	3032	3006	3025	3607	3611	3937	2438	3096	2694	2371	2309	2526	1765	2055	2496	2383	3009	2518	2389	2495	2391	1955	2512	2055	2442	2126	2904	2706	3050	1960	1984	2359	2341	2335	3147	555	651	648	660	901	759	792	697	752	1125
AA114G00020	85	86	88	73	70	111	62	91	59	167	50	77	85	67	59	121	72	65	61	78	94	80	114	104	63	58	83	113	113	84	108	89	101	108	124	170	111	105	138	59	96	84	79	92	90	71	58	64	58
AA114G00021	3	0	2	0	0	1	0	0	0	0	0	0	0	0	0	0	0	0	0	0	0	0	0	0	0	0	0	0	0	0	0	0	0	0	0	0	0	0	0	0	0	0	0	0	0	0	0	0	0
AA114G00022	0	0	0	0	0	0	0	0	0	0	0	0	0	0	0	0	0	0	0	0	0	0	0	0	0	0	0	0	0	0	0	0	0	0	0	0	0	0	0	0	0	0	0	0	0	0	0	1	0
AA114G00023	0	1	0	3	0	0	1	0	1	0	0	1	0	0	0	0	0	0	0	0	0	1	0	0	0	0	0	0	0	1	0	0	0	0	0	0	0	0	0	0	0	0	1	1	0	0	0	1	0
AA114G00024	0	0	2	0	0	0	0	0	0	0	0	1	0	0	0	0	0	0	0	0	0	0	0	0	0	0	0	0	0	0	0	0	0	0	0	0	0	0	0	0	0	0	0	0	0	0	0	0	0
AA114G00025	10	11	5	1	1	0	2	0	0	0	1	0	0	1	0	0	1	0	0	0	0	3	1	0	0	2	6	0	0	0	3	0	0	0	1	0	0	0	0	0	0	0	0	0	0	0	0	0	0
AA114G00026	1695	1269	1264	1828	1248	1433	1185	1148	1209	1465	1272	1239	572	567	446	583	456	541	511	439	589	610	459	544	460	444	508	580	580	526	525	495	589	530	635	784	398	435	659	139	211	209	169	254	187	280	259	278	487
AA115G00001	0	0	0	0	0	0	0	0	0	0	0	0	0	0	0	0	0	0	0	0	0	0	0	0	0	0	0	0	0	0	0	0	0	0	0	0	0	0	0	0	0	0	0	0	0	0	0	0	0
AA115G00002	0	0	0	0	0	0	0	0	0	0	0	0	0	0	0	0	0	0	0	0	0	0	0	0	0	0	0	0	0	0	0	0	0	0	0	0	0	0	0	0	0	0	0	0	0	0	0	0	0
AA115G00003	4155	2551	3186	4597	3815	3774	3330	3174	3431	2772	1907	2470	1959	1846	1501	1816	1479	1538	1460	1366	1704	1613	1359	1577	1885	1580	1915	1856	1986	1704	1297	1099	1315	1880	1938	2321	1106	945	1596	274	378	469	245	314	237	423	443	481	1132
AA115G00004	0	0	1	0	0	0	0	0	0	0	0	0	0	0	0	0	0	0	0	0	0	0	0	0	2	0	0	0	0	0	0	0	0	0	0	0	0	0	0	0	0	0	0	0	0	0	0	0	0
AA115G00005	2	1	1	0	0	0	0	0	0	0	0	1	0	0	0	0	0	0	0	0	0	0	0	0	0	1	0	0	0	0	0	0	0	0	0	0	0	0	0	0	0	0	0	0	0	0	0	0	0
AA115G00006	0	1	0	0	0	0	0	0	0	0	0	0	0	0	0	0	0	0	0	0	0	0	0	0	0	0	0	0	0	0	0	0	0	0	0	0	0	0	0	0	0	0	0	0	0	0	0	0	0
AA115G00007	110	114	106	260	225	214	73	68	91	304	238	213	493	402	408	388	322	302	401	430	586	342	366	354	442	297	381	449	465	369	442	415	392	364	311	346	438	427	587	134	141	161	155	125	122	149	128	128	235
AA115G00008	640	474	526	907	874	845	464	629	566	1290	719	790	705	641	719	743	626	629	629	674	791	745	775	892	587	470	581	878	889	736	914	835	869	753	798	841	616	649	938	379	603	557	416	608	427	480	520	458	579
AA115G00009	362	332	335	503	455	547	343	456	389	684	509	536	180	165	171	268	193	197	141	141	180	202	220	198	124	89	96	135	210	156	236	172	200	284	322	340	202	286	345	342	578	396	263	445	290	259	287	240	278
AA115G00010	60	42	45	100	76	101	81	86	70	101	90	78	82	71	84	104	81	79	88	68	66	90	98	78	67	70	86	86	92	90	187	141	160	101	73	113	111	138	167	258	332	339	259	305	263	142	149	155	156
AA115G00011	2	0	0	0	1	8	2	0	2	0	0	0	2	2	0	6	7	6	1	0	5	3	0	1	5	1	0	1	4	2	3	5	2	8	7	3	5	3	5	5	2	3	2	2	1	0	2	2	2
AA115G00012	12375	11264	9799	21538	19575	23701	30476	34040	33753	32453	31724	33529	5251	4645	5063	7335	6267	6840	4751	4688	6506	8832	10297	9574	5537	4409	5644	6442	6727	6027	10066	9257	10939	6815	6903	8032	7501	7906	11012	19334	37218	30958	24837	38734	24397	25239	33101	23408	12803
AA115G00013	0	0	2	0	0	0	0	4	0	0	0	0	0	0	0	0	0	0	0	0	0	0	0	0	0	0	0	0	0	0	0	0	0	0	0	0	0	0	0	0	0	0	0	0	0	0	0	0	0
AA1162G00001	426	309	273	559	536	546	301	386	404	570	415	447	1270	1184	1024	837	683	801	1050	1089	1301	827	869	780	837	715	851	786	970	759	1575	1349	1444	656	839	872	1290	1406	1750	1218	1503	1324	1083	1599	1271	655	611	791	977
AA1165G00001	37	42	33	13	17	22	8	5	12	9	9	7	12	4	3	6	4	4	3	7	5	3	9	15	2	2	1	1	1	4	7	5	8	6	17	12	1	8	5	2	3	3	2	8	5	3	0	4	4
AA1165G00002	2	1	1	3	0	0	0	0	2	4	0	0	2	2	1	1	1	1	0	1	3	1	1	2	2	1	2	2	2	2	1	0	2	0	1	1	1	0	2	0	0	1	1	0	0	0	1	0	0
AA1166G00001	1	0	2	0	0	0	0	0	0	0	0	0	0	0	0	0	0	0	0	0	0	0	1	1	0	0	1	0	0	2	2	1	3	0	0	0	0	0	0	0	0	0	0	0	0	0	0	0	0
AA116G00001	10	11	3	5	9	15	0	4	7	14	10	4	8	6	4	11	23	24	11	7	12	10	12	8	5	4	12	14	10	8	26	17	20	34	49	38	45	49	53	21	38	30	23	32	26	8	17	9	2
AA116G00002	35	22	15	38	24	38	22	14	25	32	34	27	43	46	47	64	36	43	47	38	74	41	39	48	37	25	34	30	37	33	102	86	118	42	34	58	101	107	143	83	135	90	111	180	126	73	66	65	51
AA116G00003	2	4	6	0	0	0	0	0	0	1	0	0	0	0	0	1	1	0	1	0	0	0	0	0	0	2	1	1	0	0	1	1	0	0	0	0	0	0	1	0	0	0	0	0	0	0	0	1	0
AA116G00004	1	2	1	0	0	0	0	1	0	0	0	0	1	1	1	3	0	0	2	1	3	0	2	0	2	1	0	3	2	1	7	2	2	0	2	0	1	0	0	0	1	2	0	0	1	0	0	0	0
AA116G00005	615	614	511	803	749	771	449	494	493	701	520	584	1326	1105	946	468	326	400	1114	926	1161	448	600	547	933	799	873	581	636	460	1547	1273	1370	487	424	497	749	729	920	123	214	168	304	400	270	620	680	425	1160
AA116G00006	390	323	335	589	610	543	281	396	424	798	602	633	137	134	179	608	532	427	191	170	180	351	417	478	141	96	143	371	315	219	260	203	215	808	824	771	284	294	415	112	176	204	88	97	71	116	108	85	49
AA116G00007	682	426	527	715	756	635	605	831	786	721	415	526	349	336	266	376	302	358	295	299	325	376	343	424	290	266	294	351	322	351	438	386	401	330	330	459	303	293	374	122	182	192	193	212	160	176	183	180	265
AA116G00008	1	0	1	1	1	1	1	0	0	0	0	1	0	0	0	0	1	0	0	0	0	0	3	0	0	0	0	0	1	0	0	0	0	0	0	0	0	0	0	0	0	0	0	0	1	0	0	0	0
AA116G00009	0	0	0	0	0	0	0	0	1	0	0	1	0	0	0	0	0	0	0	0	0	0	0	1	0	0	0	0	0	0	0	0	0	0	0	0	0	0	0	0	0	0	0	0	0	0	0	0	0
AA116G00010	0	0	1	0	0	0	0	0	0	1	0	0	0	0	0	0	0	0	1	0	0	0	1	0	4	0	0	0	0	1	0	0	0	0	0	0	0	0	0	0	0	0	0	0	0	0	0	0	0
AA116G00011	71	45	44	88	82	33	22	39	35	75	41	35	119	111	87	49	53	72	118	100	118	76	72	71	168	132	143	114	96	80	103	90	104	68	60	57	70	77	90	19	15	10	12	11	16	16	15	25	40
AA116G00012	103	111	72	168	75	179	125	106	98	139	190	144	146	96	108	85	65	58	115	95	162	68	78	83	124	114	135	85	110	104	142	128	120	88	106	82	121	127	156	70	88	62	75	106	90	102	72	108	162
AA116G00013	5	7	1	0	0	0	0	1	0	0	0	0	0	0	0	0	0	0	0	0	5	0	0	0	0	0	0	0	0	1	2	0	3	0	0	0	0	0	0	0	0	0	0	0	0	0	0	0	0
AA116G00014	720	606	614	876	747	888	612	550	641	1089	676	673	539	485	470	421	334	318	427	414	577	361	421	483	506	397	490	429	475	437	534	508	544	344	360	438	382	362	519	247	331	371	307	388	341	405	371	363	576
AA116G00015	1798	1743	1460	3272	3054	3788	3311	4182	4162	5575	5150	5036	1735	1626	1655	2205	1755	1898	1738	1761	2460	2051	1975	2039	1395	1178	1423	1854	2008	1818	2987	2616	2810	1995	1982	2309	3087	3300	4125	4125	7236	5443	5401	7852	5622	5662	5120	4300	5051
AA116G00016	0	1	0	1	0	0	0	0	0	1	1	0	0	0	0	0	0	0	0	0	0	0	0	0	0	0	0	0	0	0	0	0	0	0	0	0	0	0	0	0	0	0	0	0	0	0	0	0	0
AA1172G00001	311	266	264	509	578	590	269	290	259	550	370	404	419	371	313	399	332	326	368	322	456	375	309	307	321	323	376	318	345	317	502	508	535	347	405	393	396	467	575	224	311	313	271	381	271	347	266	262	296
AA1173G00001	8	2	3	0	0	1	0	0	0	1	0	0	0	0	0	0	0	0	0	0	0	0	0	0	0	1	0	0	0	0	0	1	0	0	0	0	0	0	0	0	0	0	0	0	0	0	0	0	1
AA1173G00002	1	0	0	0	0	0	0	0	0	0	0	0	0	0	0	0	0	0	0	0	0	0	0	0	0	0	0	0	0	0	0	0	0	0	0	0	0	0	0	0	0	0	0	0	0	0	0	0	0
AA1173G00003	3	0	0	0	0	0	0	1	0	0	0	0	2	0	0	0	0	0	0	0	0	0	0	0	0	0	0	0	0	0	0	0	0	0	0	0	0	0	0	0	0	0	0	1	0	0	0	0	0
AA1177G00001	0	0	0	0	0	0	0	1	0	0	0	0	0	0	0	0	0	0	0	2	0	0	0	0	0	0	0	0	0	0	0	2	2	0	0	0	4	2	3	2	1	1	6	3	6	2	2	1	0
AA1177G00002	1	0	0	0	1	0	0	0	0	0	0	0	0	0	0	0	0	0	0	1	1	0	1	0	0	0	0	0	0	0	2	0	0	0	0	0	0	1	3	0	0	1	2	3	4	0	0	0	0
AA1177G00003	3	0	2	0	0	0	0	0	0	0	0	0	0	0	0	0	0	0	0	0	0	0	0	0	0	0	0	0	0	0	0	2	1	1	0	0	2	3	1	2	1	0	2	3	2	1	0	0	0
AA1178G00001	1	1	0	0	0	0	0	0	0	0	0	0	4	3	5	1	0	0	0	4	41	0	0	0	1	0	0	0	0	0	31	32	55	0	1	1	27	12	19	5	16	3	133	213	178	37	15	16	10
AA117G00001	3	0	1	0	0	0	0	0	0	0	0	0	0	0	0	0	0	0	0	0	0	0	0	0	0	0	0	0	0	0	0	0	0	0	0	0	0	0	0	0	0	0	0	0	0	0	0	0	0
AA117G00002	1	0	0	1	0	0	0	0	0	0	0	0	0	0	26	0	0	0	0	0	0	0	1	1	4	221	2	0	0	1	0	0	0	0	1	0	0	0	0	0	0	1	1	0	0	0	0	0	1
AA117G00003	4	3	6	6	0	0	0	1	2	1	0	11	10	3	5	5	2	1	6	4	3	0	4	2	8	7	5	6	1	2	4	1	2	0	0	9	9	9	11	0	1	0	1	0	0	0	0	0	1
AA117G00004	0	0	0	0	0	0	0	0	0	0	0	0	0	0	0	0	0	0	0	0	0	0	1	0	0	0	0	0	0	0	0	0	0	0	0	0	0	1	0	0	0	0	0	0	0	0	0	0	0
AA117G00005	0	1	1	0	0	0	0	0	0	0	0	0	0	0	0	0	0	0	0	0	0	0	0	0	0	0	0	0	0	0	0	0	0	0	0	0	0	1	0	0	0	0	0	0	0	0	0	0	0
AA117G00006	0	0	1	0	0	0	0	0	0	0	0	0	0	0	0	0	0	0	0	0	0	0	0	0	0	1	0	0	0	2	0	0	0	0	0	0	0	0	0	0	0	0	0	0	0	0	0	0	0
AA117G00007	1	1	1	0	1	0	0	0	0	0	0	0	0	0	0	0	0	0	0	0	0	0	0	0	0	0	0	0	0	0	3	3	10	0	0	0	1	0	1	0	0	1	3	5	9	0	0	0	0
AA117G00008	0	0	0	0	0	0	0	0	0	0	0	0	0	0	0	0	0	0	0	0	0	0	0	0	0	0	0	0	0	0	0	0	0	0	0	0	0	0	0	0	0	0	0	0	0	0	0	0	0
AA117G00009	11	12	16	9	10	11	3	4	18	34	3	5	35	23	29	14	7	20	13	34	48	13	12	22	16	18	25	15	15	11	47	47	51	11	9	36	64	46	63	40	44	30	171	221	182	31	48	26	56
AA117G00010	0	0	0	0	0	0	0	0	0	0	0	0	0	0	0	0	0	0	0	0	0	0	0	0	0	0	0	0	0	0	0	0	0	0	0	0	0	0	0	0	0	0	0	0	0	0	0	0	0
AA1183G00001	0	0	0	0	0	0	0	0	0	0	0	0	0	0	0	0	0	0	0	0	0	0	0	0	0	0	0	0	0	0	0	0	0	0	0	0	0	0	0	0	0	0	0	0	0	0	0	0	0
AA1186G00001	6	3	15	10	15	15	16	7	19	12	30	17	13	8	14	1	4	2	7	4	19	5	10	3	7	4	5	6	2	4	10	21	7	5	2	10	7	10	7	13	33	18	29	45	40	10	14	6	10
AA1187G00001	3	2	1	0	0	0	0	1	0	0	1	0	0	0	0	0	0	0	0	0	0	0	0	0	0	0	0	0	0	0	0	0	0	0	0	0	0	0	0	0	0	0	0	0	0	0	0	0	0
AA1188G00001	185	155	118	342	311	276	139	210	155	297	199	288	42	21	37	47	43	40	37	29	46	39	46	47	22	45	42	35	39	32	74	57	63	53	62	70	37	37	46	91	139	123	84	150	105	140	166	113	160
AA1188G00002	566	438	402	747	591	764	659	705	601	686	728	603	192	167	148	252	174	215	164	115	200	194	195	199	135	144	152	183	234	189	236	207	227	240	258	331	201	200	293	139	191	177	197	269	214	158	181	194	215
AA118G00001	1	4	1	0	0	0	0	0	0	0	0	0	0	0	0	0	0	0	0	0	0	0	0	0	1	0	0	0	0	1	1	0	0	0	0	0	0	0	0	0	0	0	0	0	0	0	0	2	0
AA118G00002	1	0	1	0	0	0	0	0	0	0	0	0	0	0	0	0	0	0	0	0	0	0	0	0	0	0	0	0	0	0	0	0	0	0	0	0	0	0	0	0	0	0	0	0	0	0	0	0	0
AA118G00003	0	0	0	1	0	0	0	0	0	0	0	0	0	0	1	0	0	0	0	1	0	0	0	0	0	1	0	0	0	0	0	0	0	0	0	0	0	0	0	0	0	0	0	2	0	0	0	0	0
AA118G00004	0	0	0	0	0	0	0	0	0	0	0	0	0	0	0	0	0	0	0	0	0	0	1	0	0	0	0	0	0	0	0	0	0	0	0	0	0	0	0	0	0	0	0	0	0	0	0	0	0
AA118G00005	0	0	0	0	0	0	0	0	0	0	0	0	0	0	0	0	0	0	0	0	0	0	0	0	0	0	0	0	0	0	0	0	0	0	0	0	0	0	0	0	0	0	0	0	0	0	0	0	0
AA118G00006	1	0	2	0	1	0	0	0	0	0	0	0	0	0	1	0	0	0	0	0	0	0	0	0	0	0	0	0	0	0	0	0	0	0	0	0	0	0	0	0	0	0	0	0	0	0	1	0	0
AA118G00007	259	197	190	367	466	425	246	261	291	557	356	418	136	105	155	114	141	141	100	126	173	163	167	187	114	104	115	161	176	139	184	192	186	188	188	232	165	171	222	176	300	294	222	313	198	213	177	168	172
AA118G00008	557	351	365	704	805	694	408	662	696	744	649	530	695	588	582	793	562	706	583	634	789	675	867	849	524	477	526	773	727	746	1223	970	1052	884	757	889	795	908	1149	1024	1784	1382	1225	1684	1154	1091	1146	898	1020
AA118G00009	1	0	0	0	0	0	0	0	0	0	0	0	0	0	2	0	0	0	0	0	0	0	0	0	0	1	0	0	0	0	1	0	0	0	0	0	0	0	0	0	0	0	0	0	0	0	0	0	0
AA118G00010	35	30	26	54	64	63	31	49	43	127	55	36	39	32	31	45	42	40	22	23	64	53	69	60	21	15	11	21	20	19	115	112	122	55	50	49	79	83	141	83	237	235	202	235	153	78	91	46	48
AA118G00011	189	128	159	227	240	127	140	193	181	290	177	269	150	99	134	186	160	173	130	135	246	163	146	156	91	149	63	131	126	84	367	339	397	173	161	207	408	384	461	316	576	469	501	679	522	161	179	165	93
AA118G00012	69	71	60	79	67	75	59	70	75	44	46	80	133	126	150	239	221	179	175	147	257	152	84	128	68	74	59	137	142	88	331	296	335	171	183	212	412	362	505	132	119	141	161	281	203	65	47	82	48
AA118G00013	1	0	1	0	0	0	0	0	0	0	0	0	0	0	0	0	0	0	0	0	0	0	0	0	0	0	0	0	0	0	0	0	0	0	0	0	0	0	0	0	0	0	0	0	0	0	0	0	0
AA118G00014	15	11	5	11	12	14	1	1	3	2	6	5	32	31	43	27	13	14	31	21	38	23	21	24	22	28	37	32	35	16	19	29	24	17	23	25	23	21	41	1	9	8	8	6	7	3	10	8	8
AA118G00015	2	2	4	0	2	0	0	0	0	0	0	0	0	0	0	0	0	0	0	0	0	0	0	0	0	3	1	1	0	0	0	0	0	0	0	0	0	0	0	0	0	1	0	0	0	0	0	0	0
AA118G00016	1	6	2	0	0	1	1	1	0	0	0	0	1	0	0	1	1	0	0	0	0	0	0	0	0	0	0	0	0	0	2	0	0	0	0	1	0	0	0	2	0	2	3	1	1	0	1	1	1
AA118G00017	7	15	6	6	5	11	2	1	5	1	1	8	0	1	4	1	0	2	0	1	0	3	0	1	6	0	0	1	0	1	8	4	3	1	0	2	1	1	2	4	16	2	3	9	8	3	6	0	2
AA118G00018	79	30	64	145	104	129	112	126	103	164	159	163	61	60	85	58	58	66	47	39	62	58	69	75	102	78	94	66	84	77	64	60	75	74	72	63	76	74	76	54	40	69	66	74	57	75	55	49	73
AA118G00019	2	0	1	0	0	0	0	0	0	0	0	0	0	0	0	0	0	0	0	0	0	0	0	0	0	0	0	0	0	0	0	0	0	0	0	0	0	0	0	0	0	0	0	0	0	0	0	0	0
AA118G00020	7	3	6	6	6	4	1	6	3	4	4	2	12	6	9	3	1	3	5	5	7	2	3	6	4	1	1	2	3	3	6	14	14	5	3	3	5	6	18	16	19	18	40	59	35	24	21	18	22
AA118G00021	5	1	1	2	3	6	4	2	3	3	8	0	5	5	1	2	5	3	0	3	6	6	3	5	7	3	1	2	6	4	4	5	5	6	8	6	6	11	11	2	5	9	18	16	14	8	13	11	5
AA118G00022	1	0	1	1	0	0	0	0	0	0	0	0	1	0	1	0	1	1	0	1	7	0	1	0	0	0	0	0	0	0	1	4	13	0	0	0	5	2	1	5	8	7	22	29	16	2	4	2	9
AA118G00023	6	1	2	1	0	0	0	1	0	0	0	0	0	0	1	1	0	0	0	0	0	0	0	0	0	0	0	0	0	3	0	0	0	0	0	0	0	0	0	0	0	0	0	0	0	0	0	0	0
AA118G00024	2	0	1	0	0	0	0	0	0	0	0	0	0	0	1	0	0	0	0	0	0	0	0	0	0	2	0	0	0	0	0	0	0	0	0	0	0	0	0	0	0	0	0	0	0	0	0	0	0
AA118G00025	0	0	1	0	0	0	0	0	0	0	0	0	0	0	0	0	0	0	0	0	0	0	0	0	0	0	0	0	0	0	0	0	0	0	0	0	0	0	0	0	0	0	0	0	0	0	0	0	0
AA118G00026	2980	2409	2030	4406	3358	4430	4509	4911	5132	3949	3763	4494	2084	2018	1847	1604	1055	1702	1616	1651	2201	1858	1897	1909	1569	1939	1859	1587	1939	2333	2507	2270	3046	1272	1436	2015	1671	2038	2497	2167	2833	2270	2493	4573	3405	2615	2460	2601	4381
AA118G00027	841	800	700	1710	1701	1776	777	1442	1297	2425	1898	1985	1030	1000	1044	942	706	749	1011	1000	1424	866	874	898	862	618	783	716	744	664	1847	1454	1478	782	800	950	1198	1253	1572	819	1438	1134	1152	1576	1090	1571	1477	1156	1742
AA118G00028	594	589	579	867	1084	923	505	537	538	1256	825	698	1020	870	1461	982	875	620	966	907	1170	1148	1277	1404	1020	876	847	1069	1185	852	1853	1593	1633	827	931	1001	859	883	1193	354	928	616	467	717	592	913	1016	686	839
AA118G00029	1559	1129	1233	1565	1544	1689	1091	1104	1071	1177	949	996	822	739	693	790	565	709	621	718	907	650	685	715	574	503	598	600	599	587	1093	1078	1274	840	851	1123	757	673	972	382	617	493	631	865	705	666	626	607	757
AA118G00030	2	1	0	0	0	0	0	0	0	0	0	0	0	0	0	0	0	0	0	0	0	0	0	2	0	0	0	0	1	0	0	0	0	0	0	0	0	0	0	0	0	0	0	0	0	0	0	0	0
AA118G00031	0	1	5	0	0	2	1	0	0	3	0	0	0	0	1	0	0	0	0	0	0	0	0	0	0	2	0	0	0	0	2	0	0	0	0	0	0	0	0	0	0	0	0	0	1	0	0	1	0
AA118G00032	0	1	0	0	0	0	0	0	0	0	0	0	0	0	0	0	0	0	0	0	0	0	0	0	1	0	1	0	0	0	0	0	0	0	0	0	0	0	0	0	0	0	0	0	0	0	1	0	0
AA118G00033	1	0	0	0	0	0	0	0	0	0	0	0	0	0	0	0	0	0	0	0	0	0	0	0	0	0	0	0	0	0	0	0	0	0	0	0	0	0	0	0	0	0	0	0	0	0	0	0	0
AA118G00034	0	0	0	8	0	0	0	0	0	0	0	0	0	0	0	0	0	0	0	0	0	0	0	0	0	0	0	0	0	0	0	0	0	1	1	0	0	0	0	0	0	0	0	0	0	0	0	0	0
AA118G00035	0	0	0	0	0	0	0	0	0	0	0	0	0	0	0	0	0	0	0	0	0	0	0	0	0	0	0	0	0	0	0	0	0	0	0	0	0	0	0	0	0	0	0	0	0	0	0	0	0
AA118G00036	4	4	5	2	2	0	2	0	1	0	0	0	4	2	7	4	2	2	1	0	11	0	3	2	5	2	2	2	3	5	6	5	6	2	2	3	9	9	5	2	2	6	2	3	3	1	0	0	4
AA118G00037	151	110	131	190	182	156	84	142	125	221	119	146	114	101	111	161	101	98	97	126	155	157	173	203	145	110	111	115	120	90	212	156	199	136	141	112	99	103	122	64	111	97	105	177	81	118	135	120	107
AA118G00038	1	0	0	0	0	0	0	0	0	0	0	0	0	0	0	0	0	0	0	0	0	0	0	0	0	0	0	0	0	0	0	0	0	0	0	0	0	0	0	0	0	0	0	0	0	0	0	0	0
AA118G00039	10	10	19	29	18	26	22	26	16	11	8	22	1	9	5	10	8	5	1	4	4	6	9	14	1	4	10	11	4	4	10	3	5	10	9	5	7	5	4	5	4	9	2	12	3	6	4	4	6
AA118G00040	349	270	260	415	384	349	297	356	384	253	231	258	164	133	133	214	141	169	135	119	151	205	173	198	130	90	134	207	223	164	163	140	177	252	245	284	113	124	174	42	59	80	46	52	46	70	36	66	96
AA118G00041	1	1	0	0	0	0	0	0	0	0	0	0	0	0	0	0	0	0	0	0	0	0	0	0	0	0	0	0	0	0	0	0	0	0	0	0	0	0	0	0	0	0	0	0	0	0	0	0	0
AA118G00042	5417	4667	4130	7541	7314	7464	5507	6454	6792	6789	6221	5962	1657	1544	1795	2815	2084	2277	1298	1516	2396	2079	2366	2625	1652	1229	1439	1952	2160	1932	2146	1916	2268	3135	2860	3604	1816	1611	2825	1397	2398	1678	2124	3393	2071	1480	1537	1217	1743
AA118G00043	17825	10659	13002	14920	11450	13721	15910	17244	18771	8559	6047	7563	4354	3678	3129	5727	3998	5565	3034	2914	3295	5435	4453	5531	3981	3713	4487	4132	4900	5190	3318	3328	3988	6451	6581	8665	2642	2500	4175	505	613	682	535	719	561	735	715	792	2144
AA118G00044	250	144	158	348	301	360	403	608	516	701	612	713	145	145	89	124	74	110	156	107	186	124	140	102	69	92	100	85	126	115	245	266	285	88	93	127	197	206	280	267	477	384	437	653	415	538	596	519	567
AA118G00045	6	2	5	11	4	1	2	2	2	0	1	0	9	7	1	6	5	9	2	6	13	2	6	3	5	0	3	0	3	4	14	6	7	4	2	1	7	13	15	2	1	7	1	3	5	4	2	2	0
AA118G00046	33	41	51	105	103	50	38	23	36	30	7	47	99	92	104	46	61	42	72	83	80	59	63	56	195	96	187	81	69	63	55	67	43	49	36	62	31	17	49	1	1	3	2	6	0	18	6	11	50
AA118G00047	0	2	0	0	0	0	0	0	0	0	0	1	0	0	0	1	0	0	0	0	0	0	0	0	0	0	0	0	0	0	0	0	0	0	0	0	0	0	0	0	0	0	0	0	0	0	0	0	1
AA118G00048	763	703	637	1229	1258	1257	613	722	777	1406	1201	1635	667	550	1123	813	835	681	492	587	1348	596	670	707	670	625	610	681	681	586	1427	1190	1466	1209	1363	1312	1647	1607	2327	1233	2384	1946	2337	3307	2518	1086	1226	873	1591
AA118G00049	0	0	0	0	0	0	0	0	1	0	0	0	0	1	0	0	1	1	0	1	0	0	0	0	0	2	0	0	0	0	0	0	0	0	0	0	0	1	2	0	0	0	0	0	0	0	0	0	0
AA118G00050	3998	2634	3012	4286	3652	3584	4066	4452	4539	2725	2185	2703	1606	1197	1059	1435	973	1461	963	959	1164	1446	1504	1698	1221	1183	1431	1252	1408	1597	1153	1193	1445	1549	1526	2088	967	948	1464	449	532	638	545	694	570	583	547	514	1157
AA118G00051	800	610	601	825	680	669	573	599	636	661	462	518	395	410	455	412	350	378	342	281	410	400	336	398	463	349	401	395	352	364	568	567	546	435	402	553	330	334	442	226	396	325	247	366	280	425	413	391	505
AA118G00052	424	316	356	539	519	454	375	357	394	609	449	463	200	178	153	322	288	262	186	171	233	266	220	224	170	119	175	232	197	199	344	336	376	294	318	382	313	309	408	192	209	221	214	353	228	200	209	199	139
AA118G00053	10	9	6	5	4	1	7	6	2	5	0	0	71	54	55	17	18	12	52	72	82	18	19	29	90	41	97	20	49	23	75	68	81	5	10	7	40	35	38	3	9	4	22	21	25	21	12	5	37
AA118G00054	115	97	86	161	141	148	107	123	121	210	93	95	85	88	106	133	115	119	105	86	121	186	146	179	67	58	91	104	147	122	157	181	191	178	204	183	118	126	221	62	75	110	89	84	82	59	53	56	49
AA118G00055	1	3	1	7	3	7	10	5	12	2	12	4	1	3	1	1	0	0	0	0	5	2	2	3	0	2	3	2	1	2	2	6	4	2	0	1	2	2	2	6	22	8	24	38	24	8	13	5	9
AA118G00056	2	1	0	0	2	0	1	0	0	0	0	6	0	1	0	0	0	0	1	1	0	0	2	1	0	0	0	0	0	0	0	1	1	0	0	0	0	0	0	0	0	0	0	0	0	0	1	2	0
AA118G00057	2434	2093	1951	2592	2328	2475	2665	2802	3056	2025	1603	1639	1285	1007	856	1214	929	1031	993	950	996	1043	1085	1181	885	813	1034	1027	1116	1091	1709	1732	1729	1328	1306	1515	887	1005	1357	93	171	137	171	183	134	480	371	378	892
AA118G00058	3	4	2	0	1	2	0	0	0	0	0	0	0	0	12	2	0	0	0	0	3	0	2	2	2	21	3	0	1	3	0	3	0	2	1	0	2	0	5	0	0	0	0	0	0	0	0	0	0
AA118G00059	3	2	1	0	0	0	0	0	0	0	0	0	0	0	0	0	0	0	0	0	0	0	0	0	0	0	0	0	1	0	0	0	0	0	0	0	0	0	0	0	0	0	0	0	0	0	1	0	0
AA118G00060	24	25	11	29	42	8	24	16	18	58	15	16	42	44	31	13	15	16	26	34	58	16	25	16	16	21	20	22	15	18	52	54	46	22	21	18	45	59	59	8	22	13	49	75	53	24	20	10	47
AA118G00061	193	162	138	209	198	237	228	288	250	250	201	190	96	67	52	126	80	78	76	68	71	113	129	110	103	76	90	101	165	108	92	85	103	116	97	118	86	94	144	87	133	146	111	136	134	95	72	118	116
AA118G00062	129	122	89	216	130	209	77	80	84	294	170	150	86	94	105	105	119	93	86	67	131	99	110	133	63	61	75	125	110	81	145	128	123	135	111	143	177	120	182	124	287	234	207	332	218	205	197	174	141
AA118G00063	540	442	443	769	818	759	417	503	538	782	790	842	725	638	624	702	675	687	650	671	751	708	799	793	734	505	582	903	800	639	1078	1048	957	696	547	601	799	719	998	513	1044	990	764	940	622	940	1018	610	553
AA118G00064	11	11	6	12	10	9	6	12	17	16	12	0	9	20	8	24	17	20	13	10	12	22	22	22	5	15	17	23	18	18	13	18	15	28	24	25	21	17	21	16	20	18	19	23	15	18	9	10	16
AA118G00065	289	214	196	299	293	250	161	142	166	232	106	206	301	303	363	314	304	251	323	256	380	427	353	458	307	281	295	328	330	280	526	484	457	346	379	402	327	281	402	61	96	106	62	80	60	70	83	57	103
AA118G00066	8	5	7	0	0	0	0	0	0	0	0	0	0	0	0	1	1	1	0	0	0	0	0	0	0	0	0	2	1	1	0	0	0	0	1	0	0	0	1	0	0	0	0	0	0	0	0	0	0
AA118G00067	540	419	457	648	449	466	498	598	600	550	464	448	220	121	148	254	189	248	138	142	175	257	236	216	148	140	150	187	196	210	202	228	240	299	314	398	187	205	250	105	150	171	96	126	95	130	105	138	185
AA118G00068	11	14	16	12	8	7	7	6	8	9	5	11	5	9	6	11	13	6	8	13	12	6	9	11	9	11	3	7	5	11	10	11	12	14	19	15	14	14	27	6	1	9	4	6	3	2	4	0	3
AA118G00069	795	718	607	1425	1433	1609	758	1113	1104	1558	1399	1611	540	417	334	285	217	310	350	317	495	311	427	374	404	324	369	335	342	367	515	429	478	310	290	363	248	224	321	240	403	322	269	357	316	688	714	580	1439
AA118G00070	6	2	6	0	0	0	0	0	0	1	0	1	0	0	2	1	0	0	5	0	0	0	0	0	1	7	2	4	0	0	3	1	0	0	1	0	0	0	1	0	0	1	0	0	0	2	0	0	0
AA118G00071	2913	2750	2294	4193	3736	4534	3002	3277	3796	5772	4542	4400	1394	1134	1263	1510	1326	1020	1151	1059	1380	1653	1907	1993	1254	927	1165	1572	1443	1253	1558	1402	1296	1675	1546	1830	866	899	1189	417	771	688	445	661	516	1377	1499	1108	2072
AA118G00072	444	359	344	733	731	685	477	577	556	595	715	763	234	196	133	174	137	168	151	143	181	192	201	232	187	172	203	170	194	234	165	172	196	231	199	261	129	167	216	95	172	127	91	117	88	205	179	170	344
AA118G00073	38	26	28	84	103	53	27	33	28	86	50	70	279	211	189	126	61	108	185	211	243	170	248	226	262	228	250	212	221	191	222	196	202	80	72	84	152	98	148	20	31	25	33	57	27	67	59	52	212
AA118G00074	808	473	524	801	695	640	543	610	584	421	382	479	477	418	309	517	378	437	369	357	418	447	460	541	393	285	364	475	517	516	521	473	506	530	560	701	362	371	597	93	153	171	146	159	127	109	152	136	238
AA118G00075	0	0	2	0	0	0	0	0	0	0	0	0	0	0	0	0	0	0	0	0	0	0	0	0	0	0	0	0	0	0	0	0	0	0	0	0	0	0	0	0	0	0	0	0	0	0	0	0	0
AA118G00076	4	1	1	0	0	0	0	1	0	0	0	0	0	0	0	0	0	0	0	0	0	0	0	0	0	0	0	0	0	0	0	0	0	0	0	0	0	0	0	0	0	0	0	0	0	0	0	0	0
AA1193G00001	0	0	0	0	0	0	0	0	0	0	0	0	0	0	0	0	0	0	0	0	0	0	0	1	0	0	0	0	0	0	0	0	0	0	0	0	0	0	0	0	0	0	0	0	0	0	0	0	0
AA119G00001	411	364	286	604	473	574	284	219	356	669	622	508	164	108	123	228	154	167	98	135	132	137	167	158	105	93	106	171	173	187	113	139	159	238	252	311	182	223	302	173	388	298	163	208	206	187	194	161	161
AA119G00002	5	2	2	1	0	0	0	0	0	0	0	0	1	0	1	1	0	1	0	5	0	2	0	0	0	0	0	1	0	1	1	4	9	0	2	0	5	9	12	1	0	4	11	17	3	0	0	0	0
AA119G00003	0	2	1	1	2	1	6	1	0	1	0	0	1	0	1	2	1	2	3	1	2	0	3	0	2	1	0	0	0	0	0	0	0	3	1	5	1	0	4	0	0	0	0	1	0	0	0	0	0
AA119G00004	5767	5732	4505	11402	9662	12947	8128	10625	10676	12208	10839	12191	6086	4963	4360	5274	4080	5036	4882	4413	5660	4665	5793	5646	4466	3886	4148	3745	3935	4168	6748	6171	7004	5572	5291	6510	6069	6353	7819	10571	18942	14937	13603	18343	13905	14639	13196	12407	14141
AA119G00005	2109	1983	1448	3897	3152	4122	2859	3638	3422	3076	3013	3081	1444	1297	954	1514	1058	1565	1122	1096	1292	1304	1348	1504	1084	1023	1142	1243	1313	1237	1823	1735	1971	1724	1670	2146	1414	1431	2034	497	750	652	543	813	554	747	695	574	1121
AA119G00006	17	18	9	19	28	22	9	14	11	33	24	26	22	27	24	21	20	14	29	21	48	29	8	28	34	19	31	38	24	30	33	23	24	19	18	27	32	26	38	8	30	13	15	18	14	29	22	23	30
AA119G00007	66	52	43	156	105	139	24	31	50	125	128	135	264	224	214	84	111	70	247	246	359	62	96	62	184	148	203	72	60	55	379	373	324	138	152	139	328	339	389	240	429	333	184	289	221	172	180	174	219
AA119G00008	0	0	0	0	0	0	0	0	0	0	0	0	0	0	0	0	0	0	0	0	0	0	0	0	0	0	0	0	0	0	0	0	0	0	0	0	0	0	0	0	0	0	0	0	0	0	0	0	0
AA119G00009	34	36	31	31	45	35	17	20	14	10	0	16	2	4	1	16	6	10	11	3	1	5	7	3	1	0	6	10	4	8	7	2	2	14	19	23	6	4	9	3	1	2	0	1	1	0	1	0	2
AA119G00010	85	63	62	96	74	68	22	26	17	85	35	38	524	475	429	311	290	223	460	428	565	368	327	374	600	489	553	507	474	299	395	323	333	222	255	272	362	290	463	44	50	57	48	34	34	60	52	71	97
AA119G00011	48	63	44	66	61	73	40	74	73	43	60	53	203	202	182	163	126	155	155	214	264	182	168	169	238	207	236	241	239	223	285	209	244	227	196	248	187	191	254	99	136	115	129	139	130	140	131	137	163
AA119G00012	590	408	468	1136	1116	1173	1047	1491	1466	2262	1658	1951	468	484	641	688	497	683	593	621	855	799	871	903	393	346	389	545	654	569	1633	1607	1903	573	512	621	1084	1122	1377	838	1345	1097	1401	1917	1341	1265	1393	1022	473
AA119G00013	10	21	17	5	4	2	0	2	8	8	5	22	1	0	16	1	0	1	0	1	17	0	5	1	1	1	3	0	0	0	9	6	14	3	3	1	2	2	7	10	10	3	21	23	17	4	3	1	3
AA119G00014	45	24	35	67	29	75	19	27	37	38	44	56	31	31	29	22	17	21	32	27	74	31	51	29	34	39	31	30	26	41	56	43	67	31	26	36	24	27	24	63	164	57	86	137	85	116	106	96	133
AA119G00015	146	118	101	179	243	255	208	365	332	298	222	236	47	62	71	114	82	117	47	81	91	85	83	110	73	81	117	94	72	79	165	114	139	194	200	238	145	186	195	171	382	199	224	274	171	121	102	70	123
AA119G00016	354	455	278	529	478	649	310	329	401	736	657	619	147	157	178	304	223	212	149	150	220	167	209	204	137	121	135	207	196	205	217	192	185	347	327	378	252	316	380	491	846	623	411	619	532	475	422	474	349
AA119G00017	1966	1307	1566	2228	2257	1811	1675	1897	1738	2555	1331	1572	2351	2227	2411	3394	3001	2746	2243	2382	2751	2950	2898	3085	2013	1530	1929	2797	2825	2256	3750	3262	3463	3271	3604	3658	3479	3456	4744	766	996	1050	816	938	837	410	377	433	471
AA119G00018	31	10	16	20	18	12	16	22	14	15	18	7	105	142	79	33	36	28	115	120	168	48	40	36	125	77	125	65	71	45	183	184	194	23	29	28	125	194	192	13	17	16	10	26	20	32	14	25	105
AA119G00019	16601	19152	13231	29900	24501	37794	29666	38051	39042	50124	44782	45223	17216	14372	12115	14707	11181	12732	12008	11429	15938	11361	9837	11147	15825	13290	14944	10547	11182	11699	11373	10072	10734	17077	16130	19438	9530	9305	12937	3980	7020	5422	4626	6658	5233	13120	10756	10228	34401
AA119G00020	3463	3110	2472	4677	4510	5316	4804	5650	5180	4199	4459	4520	2875	2196	1964	2356	1704	1986	1964	1835	2379	3130	3484	3707	3074	2523	2920	2691	3195	3502	2636	2477	2802	2649	2417	3315	1317	1311	2075	741	1390	1066	932	1545	1010	2750	2885	2051	8361
AA119G00021	68	62	51	139	85	100	76	62	61	185	42	114	111	98	127	124	122	100	129	100	134	102	81	79	100	89	127	110	101	87	168	130	169	139	167	177	175	175	250	51	76	69	42	70	60	66	43	37	39
AA119G00022	2894	2270	2444	4672	4540	4675	2805	3265	3350	5263	3292	3629	2398	2202	2696	3935	3484	3180	2456	2559	3276	3298	3216	3332	1776	1389	1720	2682	2838	2135	4621	4163	4411	3431	3791	3918	4514	5102	6493	3052	4350	4437	3610	4760	4192	2237	2059	2208	1426
AA119G00023	61	55	50	43	69	56	64	87	59	124	72	69	98	61	69	46	53	46	57	71	99	62	55	72	96	57	80	73	85	58	63	52	51	50	68	61	65	49	68	7	25	13	29	26	17	21	29	15	46
AA119G00024	51	42	45	34	36	35	45	51	47	28	20	30	49	37	32	35	35	32	31	37	52	54	25	43	44	38	48	20	53	37	34	27	27	40	39	45	31	37	45	13	18	14	13	20	14	24	12	14	44
AA119G00025	12	5	11	14	19	20	11	10	9	5	15	22	14	12	16	8	6	3	6	7	16	4	1	5	15	7	10	3	4	12	10	13	6	2	8	8	3	7	9	4	4	3	7	5	5	18	12	8	31
AA119G00026	11	5	8	14	12	2	10	3	5	28	0	12	17	19	13	15	14	8	22	22	31	15	13	15	26	21	27	25	19	21	24	19	19	20	16	18	22	14	18	3	17	7	3	4	7	8	13	16	19
AA11G00001	35	17	59	63	42	46	81	113	67	69	80	100	53	50	36	44	28	39	34	25	50	47	31	39	38	34	51	33	43	19	58	58	66	35	47	33	61	67	68	24	40	20	47	75	41	50	42	42	57
AA11G00002	3216	3269	2645	6318	7071	6573	4621	6322	5708	14040	8852	9417	4884	4319	4888	5266	4372	3967	5107	5059	7351	4820	4694	5082	3852	2725	3650	4550	4100	3049	9461	7258	8524	4937	4768	4914	8174	7395	9222	2629	4251	3596	4313	5057	3779	5718	5382	3838	3698
AA11G00003	178	114	167	220	256	214	214	210	221	357	231	242	109	86	115	130	86	118	116	96	146	118	111	107	111	93	115	104	106	98	177	142	142	120	181	178	143	147	190	85	123	134	121	142	110	113	126	87	150
AA11G00004	0	4	1	0	1	0	1	0	0	0	0	1	0	0	0	1	0	0	2	0	0	0	0	0	1	0	0	0	0	0	2	1	0	0	3	3	2	0	2	0	2	0	0	0	1	0	0	0	1
AA11G00005	3034	2921	1964	4813	4549	4769	3756	4477	4750	7084	6406	5933	3490	3148	2897	3274	2739	3040	3368	3431	4253	3981	4960	4604	2725	2075	2618	3957	3767	3659	5765	5448	5692	3223	3204	3497	4370	5039	5991	2954	5878	4122	3842	5864	4085	6282	7022	5343	4156
AA11G00006	288	217	221	396	462	393	255	324	312	478	282	322	386	341	382	317	273	310	370	387	454	316	294	319	312	241	275	308	271	259	586	539	549	326	356	396	372	384	506	78	98	82	71	104	57	112	125	72	203
AA11G00007	37	17	15	52	29	38	18	13	3	62	21	25	48	35	69	64	31	40	50	50	54	36	35	34	45	41	63	45	51	30	65	53	47	39	49	38	64	67	101	36	61	41	57	83	59	25	27	40	63
AA11G00008	9097	8764	7975	10889	10377	12638	11663	12358	13106	17574	12906	13010	4007	3335	3698	5635	4722	3460	3222	2821	3874	5524	5444	6490	4615	3407	4222	5709	5686	4556	2621	2422	2521	6273	6644	7111	2117	1903	3469	413	796	658	527	749	632	1721	1634	1493	5216
AA11G00009	0	0	0	0	0	0	0	0	0	0	0	0	1	3	0	0	0	0	1	0	1	0	1	0	0	0	0	0	0	1	0	0	0	2	1	2	1	3	5	7	3	8	5	2	11	1	4	6	1
AA11G00010	353	235	237	424	432	411	284	389	310	268	315	293	150	191	174	256	175	187	143	129	178	210	227	262	146	135	147	196	249	188	166	170	213	217	229	287	182	159	213	93	108	104	89	111	82	119	112	103	121
AA11G00011	277	211	206	270	268	280	170	154	205	265	236	283	31	22	39	148	81	105	27	40	55	103	81	87	25	31	26	79	95	86	49	48	79	152	151	213	66	62	96	44	35	59	44	89	48	38	13	33	42
AA11G00012	138	106	118	168	185	126	101	123	141	162	131	144	56	43	142	85	71	78	27	62	147	83	113	100	40	49	61	52	60	75	454	339	410	93	77	91	125	142	140	291	897	503	551	1015	660	374	418	234	235
AA11G00013	4	15	5	19	17	13	11	3	10	27	39	14	30	34	60	57	70	41	30	27	119	74	61	68	35	33	26	40	66	83	82	56	55	93	144	94	74	48	70	96	302	97	130	154	127	90	94	79	66
AA11G00014	5	6	5	1	0	0	0	0	0	6	0	0	1	1	1	3	3	0	1	1	15	3	2	2	4	4	0	4	2	4	5	3	1	0	2	0	6	4	5	2	6	1	5	2	3	1	0	0	0
AA11G00015	4	3	5	0	6	0	0	0	3	7	2	4	8	2	7	1	4	4	10	10	11	11	8	9	4	5	6	1	2	3	15	15	11	5	5	12	7	16	12	5	6	9	9	15	8	4	2	5	9
AA11G00016	1098	881	886	1878	1953	1967	1398	2013	1961	1754	1509	1785	745	665	682	862	635	756	595	616	751	883	971	1029	574	551	657	564	687	670	1306	1246	1382	761	782	967	615	583	823	532	770	639	587	861	633	852	972	829	1057
AA11G00017	931	756	833	486	623	572	463	611	629	469	299	287	114	75	118	391	364	278	125	98	124	275	298	348	121	98	124	247	215	176	170	131	142	434	446	481	149	124	254	36	67	43	51	60	49	59	45	48	76
AA11G00018	66	73	81	61	48	68	26	33	39	110	69	61	26	22	33	35	27	16	28	17	31	22	24	25	44	27	27	34	28	26	27	19	13	40	47	46	28	20	31	10	28	15	11	24	16	16	21	14	36
AA11G00019	2398	1647	1657	2382	1652	1693	1845	2032	2073	1291	899	1304	1794	1516	1424	1409	1106	1339	1373	1281	1619	1316	1069	1174	1584	1305	1521	1116	1317	1302	1184	1135	1308	1194	1293	1643	1236	1038	1605	319	377	424	371	555	435	297	309	315	523
AA11G00020	1	2	2	2	3	2	5	0	6	0	1	3	1	3	1	0	0	2	1	2	8	0	1	1	0	1	0	5	0	0	1	2	4	3	0	4	2	1	0	4	7	12	17	28	10	2	1	2	0
AA11G00021	420	354	233	591	541	665	284	342	350	394	523	604	210	200	176	224	131	158	182	163	184	174	133	168	111	122	143	160	144	154	180	153	184	230	242	272	130	141	213	134	229	223	101	155	117	252	231	249	304
AA11G00022	21	8	9	31	12	30	9	10	12	38	4	0	102	110	103	129	96	98	124	113	185	103	125	120	114	90	120	100	104	98	158	148	156	117	168	138	150	196	244	55	84	78	77	126	85	51	28	30	42
AA11G00023	1	0	1	0	0	0	0	0	0	0	0	0	0	1	1	0	0	0	0	0	17	2	0	0	0	0	1	0	0	0	0	1	0	0	0	0	0	0	4	0	1	1	5	5	1	14	5	4	0
AA11G00024	0	0	1	0	0	0	0	0	0	0	0	0	5	8	1	0	0	0	0	2	30	0	0	0	0	0	2	0	0	0	1	6	2	0	0	0	0	0	0	0	0	0	15	9	1	10	5	4	0
AA11G00025	29	17	14	33	47	30	13	15	29	3	42	26	21	22	20	28	28	23	22	22	20	28	18	20	20	28	26	16	13	29	46	31	31	18	18	20	24	19	35	15	22	14	26	30	26	29	38	25	36
AA11G00026	0	0	6	0	0	0	0	0	0	0	0	0	0	0	0	0	0	0	0	0	0	0	0	0	0	0	0	0	0	0	0	0	0	0	0	0	0	0	0	0	0	0	0	0	0	0	0	0	0
AA11G00027	1	3	0	0	0	0	0	0	0	0	0	0	0	0	0	0	0	0	3	0	0	0	0	0	0	0	0	0	0	0	1	0	0	3	0	0	0	0	0	0	0	0	0	0	0	0	0	0	0
AA11G00028	5	3	6	6	0	12	5	5	0	3	2	0	1	3	1	2	3	7	1	0	1	8	0	7	0	1	1	6	1	3	1	0	0	13	13	12	4	2	7	0	0	1	0	1	0	0	0	0	1
AA11G00029	1233	973	1000	2045	2083	1706	947	1236	1133	1601	992	1267	1847	1635	1620	1683	1302	1514	1543	1734	2316	1803	2012	2017	1390	1166	1458	1552	1527	1487	3297	3000	3577	1692	1555	1991	2398	2256	3067	743	1017	937	1080	1309	1003	986	924	877	892
AA11G00030	2160	1916	1895	3727	4362	3849	1859	2326	2343	3582	2878	3160	1811	1470	1664	1516	1335	1514	1297	1352	1474	1741	2149	2254	2698	1970	2364	2302	2097	1793	1000	846	1024	1993	1804	1965	846	699	1215	477	928	651	464	579	456	1597	1579	1151	1851
AA11G00031	898	764	693	1394	1523	1579	970	1343	1464	1815	1448	1934	699	602	587	719	597	673	578	515	705	737	929	972	611	590	642	614	642	640	972	861	982	907	778	1045	583	672	894	486	826	729	495	664	545	1024	1099	764	1194
AA11G00032	456	274	336	543	347	412	352	323	454	418	293	345	281	272	309	321	255	238	225	236	295	206	236	241	305	298	299	238	297	214	248	271	283	265	348	341	281	278	369	91	103	136	85	122	120	113	95	116	159
AA11G00033	151	88	99	157	140	125	100	134	116	96	92	117	18	6	26	21	21	33	9	18	21	17	31	39	20	7	4	16	12	12	23	28	25	46	48	67	16	16	28	6	17	14	11	7	7	5	6	6	64
AA11G00034	862	677	698	1128	823	964	801	677	822	852	692	694	422	400	355	433	357	408	299	296	350	428	335	358	364	290	350	422	459	390	400	387	459	477	409	551	372	391	525	168	275	372	184	211	216	245	278	276	322
AA11G00035	558	447	397	544	517	564	561	522	503	469	503	491	396	327	310	223	153	189	252	260	320	270	208	233	484	389	494	318	306	235	164	157	140	295	242	328	100	99	139	9	14	14	8	7	7	38	38	22	276
AA11G00036	293	368	205	361	275	354	372	472	429	337	398	387	128	128	123	142	146	181	117	109	136	259	293	320	104	102	124	240	264	264	140	115	132	296	257	368	118	106	170	145	228	182	112	198	182	479	485	430	469
AA11G00037	1	0	2	0	0	1	0	0	0	1	0	0	1	0	2	0	0	0	0	2	1	0	0	0	0	0	0	1	0	0	0	0	0	0	1	0	0	0	0	0	0	0	0	0	0	0	0	0	1
AA11G00038	2	0	2	0	0	0	0	0	0	0	0	0	0	0	0	0	0	0	1	0	0	0	0	0	0	0	0	0	0	0	0	0	0	0	0	0	0	0	0	0	0	0	0	0	0	0	0	0	0
AA11G00039	95	95	85	182	145	141	77	94	100	184	144	204	82	77	62	66	60	63	63	76	132	82	64	70	65	51	65	51	49	62	95	94	97	57	63	65	84	86	99	56	68	82	108	147	100	76	67	68	95
AA11G00040	4	8	7	0	1	0	0	0	0	5	0	0	8	18	118	0	0	0	0	10	141	0	0	0	2	0	2	0	0	0	58	63	35	0	0	0	1	0	0	0	0	0	0	1	0	4	4	0	245
AA11G00041	2	2	2	0	0	0	0	0	1	0	0	0	0	0	0	0	0	0	0	0	0	0	0	0	0	0	0	0	0	0	0	0	0	0	0	0	0	0	0	0	0	0	0	0	0	0	0	0	0
AA11G00042	24	23	18	38	34	14	26	23	31	21	24	19	3	3	8	19	14	22	7	2	3	20	24	24	3	3	6	13	13	19	23	4	20	32	26	47	22	13	21	23	30	23	31	29	17	13	10	22	11
AA11G00043	68	46	43	83	60	76	25	38	50	80	48	30	68	46	50	88	65	54	60	42	59	67	56	46	46	42	45	60	63	35	73	69	62	72	80	98	73	74	104	60	67	92	67	81	35	43	40	42	66
AA11G00044	195	167	182	171	135	158	259	316	260	197	123	123	222	253	243	356	332	293	216	230	266	341	260	327	178	188	187	298	325	250	411	362	386	348	406	421	360	426	538	246	297	339	255	286	294	133	130	130	116
AA11G00045	273	176	215	298	310	329	137	230	213	354	170	251	299	254	273	213	190	231	198	221	289	248	302	271	255	204	263	277	221	158	408	345	314	244	242	245	226	186	291	62	86	89	78	100	73	95	116	77	164
AA11G00046	78	86	93	98	131	141	88	97	96	206	109	126	73	50	82	124	107	59	64	82	118	144	151	143	91	59	67	106	97	56	137	105	119	125	133	116	114	85	114	46	84	100	44	62	49	59	70	47	51
AA11G00047	71	30	49	70	78	46	37	46	40	84	60	70	84	54	59	51	52	36	81	106	90	60	70	76	102	68	69	71	101	62	110	101	92	44	52	52	80	66	86	24	48	41	51	75	57	84	51	60	71
AA11G00048	1	1	1	0	0	0	0	0	0	0	0	3	2	4	1	0	0	0	2	0	2	0	2	0	0	0	0	0	1	1	2	4	4	1	1	6	1	0	3	3	3	4	8	6	9	8	13	3	0
AA11G00049	4	3	6	0	0	1	0	0	0	0	0	0	1	1	1	1	1	0	0	0	0	0	0	0	0	0	0	0	0	1	2	2	2	0	1	0	3	3	2	1	0	0	0	1	0	0	1	0	0
AA11G00050	7203	5976	5572	7556	6987	7345	9326	10744	11500	8914	7199	8112	3732	3110	2889	4143	2830	3417	2656	2426	3121	4090	4092	4760	4196	3801	4361	4331	4568	4674	2898	2755	2967	4123	4285	5421	1903	1750	2927	363	533	530	522	623	522	1057	956	816	2922
AA11G00051	2166	1879	1676	3619	3203	3876	3720	4596	4137	4507	3845	4323	1384	1272	1140	1652	1151	1464	1255	1223	1537	1527	1405	1498	1004	895	1011	1311	1372	1406	2145	2133	2469	1607	1391	1904	1825	1869	2484	1217	2086	1622	1664	2277	1493	1942	1966	1504	1450
AA11G00052	3	4	1	1	0	1	0	0	1	1	0	0	0	0	5	1	2	0	0	0	0	0	1	0	0	0	7	0	0	1	0	0	2	1	0	2	0	0	0	0	0	1	0	0	0	0	0	0	0
AA11G00053	1179	1160	1022	1999	1613	2221	687	931	1000	1936	1385	1862	4394	3783	3770	1527	1218	1366	3400	3518	4608	2006	2210	2256	4451	3608	4382	2974	3099	2357	3107	2626	2704	1733	1551	1659	1614	1419	2009	462	889	524	399	559	465	4601	4489	3148	9098
AA11G00054	518	338	344	740	856	659	444	417	429	1355	748	884	1186	931	980	600	688	515	885	883	1152	750	896	933	1484	1010	1198	976	871	640	854	755	818	515	548	561	513	491	683	274	422	408	231	342	234	501	572	422	966
AA11G00055	56	51	62	111	108	107	45	55	60	97	127	150	96	81	97	64	59	68	99	105	80	83	89	81	50	77	117	79	83	57	123	95	89	52	80	83	105	119	122	56	73	92	68	80	80	89	63	77	72
AA11G00056	127	109	104	168	172	145	67	89	92	230	145	182	100	95	99	108	96	64	112	96	138	86	68	54	48	84	79	86	110	73	119	131	119	102	148	138	148	118	183	128	218	170	124	137	97	156	152	129	128
AA11G00057	178	168	132	218	237	245	138	147	95	527	213	229	78	46	70	114	83	50	65	51	71	105	86	112	81	72	84	119	86	76	62	56	42	104	120	117	52	32	75	30	40	47	21	22	19	68	47	39	49
AA11G00058	3	1	1	1	0	0	0	0	0	0	0	0	3	0	8	1	2	0	0	0	1	6	1	1	0	1	1	0	0	1	1	2	5	2	0	0	3	0	3	2	0	5	7	7	4	0	0	1	4
AA11G00059	3	0	0	0	0	0	0	0	0	0	0	0	0	0	1	0	0	0	0	0	2	0	0	0	0	0	0	0	1	0	0	0	0	0	0	0	0	0	0	0	0	1	2	1	1	0	0	0	0
AA11G00060	565	565	544	563	602	565	159	172	190	287	191	214	51	23	69	187	123	143	30	32	94	86	85	104	25	16	17	76	44	58	64	66	80	285	245	312	47	56	89	23	30	23	21	50	31	39	23	23	59
AA11G00061	1	3	3	0	0	0	0	0	0	0	0	0	0	0	0	0	0	0	0	0	1	0	0	0	0	0	0	0	0	0	0	0	0	0	0	0	0	0	1	0	0	0	0	0	0	0	0	0	0
AA11G00062	357	374	273	766	599	854	355	312	280	530	425	433	831	771	679	395	339	325	626	564	730	405	395	358	771	617	798	543	625	587	486	471	453	451	443	600	269	254	414	89	146	83	68	108	81	627	538	590	857
AA11G00063	2	7	0	0	0	0	0	0	0	0	0	0	0	0	0	0	0	0	0	1	1	0	0	0	0	0	10	0	0	0	0	0	0	0	0	0	0	0	0	0	0	0	0	4	3	0	0	0	1
AA11G00064	1	1	1	0	0	0	0	0	0	0	0	0	0	0	0	0	0	0	0	2	0	0	0	0	0	0	0	0	0	0	0	0	0	0	0	0	0	0	1	0	0	1	0	0	0	0	0	0	0
AA11G00065	209	181	111	593	266	490	545	622	625	1140	877	825	7	4	3	156	118	106	8	14	7	114	140	123	6	7	4	154	136	117	16	17	15	241	237	239	48	90	100	8	13	10	3	0	0	0	0	0	1
AA11G00066	1415	1092	1016	1736	1860	1579	1202	1421	1462	1566	1254	1298	1044	951	782	1011	703	883	895	898	967	1020	1213	1319	1266	995	1086	1034	970	1003	1249	1221	1223	1152	1027	1273	667	641	1045	141	180	219	198	184	168	400	407	325	698
AA11G00067	84	94	82	203	155	124	93	84	77	187	141	132	114	116	102	114	97	72	82	89	109	96	91	111	89	81	92	81	107	105	89	83	88	90	74	101	100	87	113	45	70	62	43	57	44	62	56	55	57
AA11G00068	3832	3464	3142	5251	4279	4998	3215	4069	4124	5075	4211	4994	1830	1752	1531	2185	1672	1899	1435	1438	1942	2036	2079	2115	1740	1416	1819	2153	2408	2408	1424	1362	1651	2352	2401	2952	1563	1535	2217	1500	2248	1903	1621	2564	2003	1545	1485	1443	2180
AA11G00069	1555	1136	1134	2049	2068	2018	1333	1470	1619	1888	1637	1898	879	729	694	836	567	745	695	693	818	872	1025	1049	801	665	678	738	752	768	1177	1090	1166	974	863	1032	653	660	917	454	756	684	586	717	600	1107	1210	911	1483
AA11G00070	2	4	3	4	3	1	1	1	0	0	9	3	13	12	9	2	4	3	3	15	32	4	2	3	3	2	3	5	1	4	16	16	25	5	7	6	21	13	19	4	8	6	14	16	20	11	3	6	3
AA11G00071	33	15	33	41	60	37	33	34	29	76	36	51	41	37	47	52	48	47	36	42	75	37	55	36	38	22	21	28	27	25	139	114	127	41	45	51	125	130	136	104	130	135	136	206	170	65	86	63	51
AA11G00072	28	34	29	33	46	82	22	48	47	25	22	34	122	112	108	94	115	154	102	97	153	125	158	152	140	122	143	137	155	176	259	185	225	127	131	120	248	295	354	581	1045	811	578	806	552	651	616	530	269
AA11G00073	37	30	36	24	28	46	28	31	28	115	57	38	52	39	42	23	26	27	41	44	45	37	19	24	80	50	41	39	26	38	31	27	41	41	39	61	22	19	35	1	6	4	3	1	4	3	17	4	33
AA11G00074	2	0	0	0	0	0	0	0	0	0	0	0	0	0	0	0	0	0	0	0	0	0	0	0	0	0	0	0	0	0	0	0	0	2	0	0	0	0	0	1	0	0	0	1	0	0	0	1	0
AA11G00075	8	10	4	7	0	14	7	4	2	42	6	5	7	6	41	10	8	6	3	3	15	10	8	3	7	6	6	11	7	11	15	4	6	11	5	22	6	5	2	1	6	4	4	7	4	3	3	4	19
AA11G00076	11	6	8	17	11	7	3	8	6	5	0	6	5	6	3	14	3	6	3	4	19	5	3	8	5	36	7	11	4	7	1	3	8	6	8	8	1	0	2	0	1	1	1	5	0	1	1	1	4
AA11G00077	125	91	110	178	161	131	178	197	185	154	205	191	55	50	36	84	51	80	37	59	54	62	64	65	45	31	43	65	77	66	92	96	93	75	92	127	92	117	140	96	140	129	105	184	164	86	75	79	68
AA11G00078	1	0	0	0	0	0	0	0	6	0	0	0	2	2	3	2	0	1	1	0	8	1	0	2	0	0	0	7	0	4	13	4	11	1	2	1	4	11	14	3	8	2	7	3	9	2	3	5	1
AA11G00079	3	2	2	0	0	0	0	0	0	0	0	6	0	0	0	0	0	0	0	0	0	0	0	0	0	0	0	0	0	0	0	0	0	0	0	0	0	0	0	0	0	0	0	0	0	0	0	0	0
AA11G00080	278	260	160	282	227	214	169	216	229	342	202	186	894	800	941	610	530	458	680	844	1782	366	396	400	947	702	923	555	599	450	1193	1123	1075	595	639	609	1188	836	1107	413	641	649	936	1083	948	525	558	424	580
AA11G00081	90	115	107	224	190	240	103	129	125	378	233	276	264	258	436	317	331	181	325	333	615	297	321	349	309	209	266	448	375	191	434	369	337	236	243	196	504	394	564	213	409	393	332	418	274	373	399	297	203
AA11G00082	1637	1414	1383	1954	2278	2194	1087	1284	1235	2578	1696	1663	2267	2012	2410	1318	1172	798	1677	1874	2478	1518	1470	1795	2875	1926	2455	1988	1830	1173	1917	1405	1316	1084	1238	1123	1095	868	1214	147	209	181	184	238	185	477	407	340	2012
AA11G00083	2	3	6	7	0	2	10	19	7	4	12	1	3	3	10	4	7	6	1	9	24	4	12	4	1	2	3	5	9	8	17	3	9	16	14	10	13	19	4	15	22	13	15	26	17	5	1	10	2
AA11G00084	36	43	31	89	60	98	23	30	28	120	136	121	14	10	14	34	20	37	14	14	10	23	30	11	9	3	10	16	22	13	42	47	63	32	30	39	81	64	83	50	69	75	77	84	70	29	39	21	48
AA11G00085	832	716	685	1172	1035	1082	762	843	816	1373	921	968	670	629	722	767	613	611	578	619	826	658	641	715	611	541	593	616	642	589	794	690	865	868	1026	1079	841	806	1173	310	410	373	406	519	435	351	281	298	537
AA11G00086	123	121	165	184	176	170	116	154	126	382	259	222	366	293	407	381	374	251	315	332	608	332	334	289	299	248	324	412	400	271	446	424	355	295	307	315	548	510	711	325	585	593	461	568	550	489	478	409	276
AA11G00087	60	62	50	71	65	33	45	25	36	84	38	48	58	51	70	88	67	55	48	47	72	42	55	70	72	71	87	112	104	74	75	54	68	112	130	77	76	78	88	24	46	48	44	52	46	58	49	60	36
AA11G00088	1153	1000	818	1212	1185	1285	706	793	817	1266	951	1092	869	876	707	654	507	624	743	712	1043	569	542	567	716	641	633	573	641	595	1026	879	999	883	840	933	745	723	934	350	605	450	474	764	477	715	701	569	823
AA11G00089	3	9	5	2	1	0	0	2	1	0	0	1	0	0	0	0	0	0	1	0	1	0	3	0	1	1	0	1	1	0	2	1	0	1	0	0	4	0	0	1	0	0	0	1	0	0	0	0	0
AA11G00090	68	54	30	112	100	89	35	41	62	147	97	81	63	65	69	61	46	39	66	57	81	53	61	55	68	43	46	63	47	68	69	61	65	57	72	52	60	69	70	35	95	61	53	79	67	74	67	71	86
AA11G00091	229	263	196	401	360	496	208	292	255	515	434	380	323	310	279	254	196	208	250	259	342	269	260	233	266	242	225	240	234	235	357	387	432	250	200	272	226	238	408	227	330	283	281	489	300	452	424	413	640
AA11G00092	99	92	96	167	155	134	75	74	86	167	105	86	85	76	88	85	91	64	88	72	88	73	127	137	85	58	89	80	86	81	105	97	120	105	99	126	150	101	148	64	104	74	71	97	46	63	80	59	43
AA11G00093	66	42	77	84	63	53	50	51	60	51	82	56	31	19	30	29	28	34	32	23	32	61	27	29	17	10	19	29	44	19	30	32	31	23	41	26	25	26	23	9	15	10	12	19	14	5	20	15	11
AA11G00094	79	72	59	100	102	106	64	85	113	180	105	97	116	109	121	139	94	106	120	111	194	100	75	96	78	71	48	77	67	59	238	208	209	133	136	176	176	182	263	52	92	83	137	215	125	130	124	114	112
AA11G00095	0	1	0	1	0	0	2	1	0	1	0	0	1	0	0	2	2	0	0	0	0	1	2	0	2	2	2	0	2	0	0	0	0	0	1	0	0	2	0	0	0	0	0	0	0	0	1	0	0
AA11G00096	3355	2179	2786	3491	2436	2626	3974	4023	4236	2940	1892	2174	1264	1142	1217	2343	1769	1829	1173	1049	1311	1917	1547	1936	1152	907	1299	1557	1684	1550	1474	1282	1391	2169	2525	2768	1305	1389	2049	400	349	459	420	525	478	301	267	407	522
AA11G00097	438	446	366	698	640	660	530	549	544	831	485	517	330	295	354	368	280	272	277	306	338	320	392	403	384	251	269	318	284	249	383	377	350	390	412	467	292	310	448	118	220	212	162	182	134	187	184	141	283
AA11G00098	6265	3772	4643	5908	4658	4701	6659	6621	6698	3617	2318	2798	2114	2125	1768	3302	2461	2713	1505	1523	1989	3376	3263	3735	2078	1933	2078	3283	4612	4224	1326	1297	1545	2808	2945	3635	1352	1286	2230	336	545	508	509	703	568	459	475	380	825
AA11G00099	1234	891	900	1809	1702	1650	834	949	987	1087	798	858	603	632	504	515	373	380	492	463	480	398	383	428	280	307	292	292	331	349	946	855	1168	482	458	616	391	548	587	223	321	252	367	537	351	409	439	444	396
AA11G00100	74	66	61	92	87	92	43	50	34	47	28	36	57	68	71	72	57	63	66	73	96	45	61	75	74	44	83	67	60	42	74	73	65	74	72	74	63	74	76	23	38	46	32	22	35	30	15	27	25
AA11G00101	28	29	37	31	36	16	37	30	37	32	17	3	16	27	26	33	19	21	17	37	18	16	13	16	16	9	14	7	15	12	35	26	17	33	33	36	21	27	52	4	8	9	2	14	3	0	2	4	7
AA11G00102	18	26	7	14	7	27	16	15	24	30	41	25	18	9	18	18	15	15	6	12	23	4	3	9	2	0	2	9	3	4	25	25	19	24	21	20	35	27	48	22	53	29	28	41	39	18	12	12	11
AA11G00103	5754	4943	4303	7154	7514	7574	4600	5611	5745	6067	4831	4942	2107	2064	2228	3974	3278	3310	1822	2124	2602	3199	3543	4020	2469	1802	2310	3229	3175	2679	2398	2103	2309	5553	5762	5905	2751	2717	3919	1915	3550	2818	1856	2501	1786	2190	2163	1742	2063
AA11G00104	6	1	11	2	0	2	0	0	0	2	0	2	1	4	4	1	2	0	1	0	0	1	1	3	1	1	2	2	0	2	4	0	1	0	1	2	0	0	1	0	0	0	0	0	0	0	0	0	0
AA11G00105	4	6	4	1	0	0	0	1	0	1	0	0	1	0	0	0	0	1	0	2	0	0	0	0	0	1	2	3	0	0	0	0	0	0	0	0	1	0	0	0	0	1	1	1	0	0	0	0	0
AA11G00106	2	2	4	0	0	0	1	0	2	0	1	0	0	0	0	0	0	0	0	0	0	0	0	0	3	0	1	0	0	0	0	0	0	0	0	1	0	0	0	0	0	0	0	0	0	0	2	0	1
AA11G00107	2	0	0	0	0	0	0	0	0	0	0	0	0	0	0	0	0	0	0	0	0	0	0	0	0	0	0	0	0	0	0	0	0	0	0	0	0	0	0	0	0	0	0	0	0	0	0	0	0
AA11G00108	0	1	1	1	0	0	0	0	0	0	0	0	0	0	1	0	0	0	0	3	6	0	0	0	0	5	0	0	0	0	1	3	2	0	0	0	3	0	3	1	1	0	4	5	1	0	0	0	0
AA11G00109	0	4	3	4	0	4	0	0	0	1	0	3	10	13	15	3	3	2	13	15	17	22	23	23	82	113	85	59	50	25	5	1	3	0	3	0	1	0	2	1	2	0	0	1	4	9	8	7	33
AA11G00110	3	1	1	0	1	3	0	3	0	8	3	0	2	0	3	6	2	0	3	0	0	4	4	2	4	2	0	1	2	3	3	1	1	0	3	4	1	0	1	2	8	3	1	2	1	1	8	2	5
AA11G00111	3927	2982	3160	4920	4369	4378	3164	4167	4354	4285	3388	3937	3577	3099	2741	2783	1874	2516	2972	2915	3512	2661	2625	2582	2741	2281	2723	2602	2808	2789	3607	3360	3759	3107	2632	3297	2463	2420	3236	392	555	443	609	858	641	1493	1428	1165	1953
AA11G00112	1030	868	972	1391	1494	1261	1186	1118	1173	1507	1038	1059	367	336	417	796	542	603	372	367	484	732	699	842	408	346	391	559	678	551	666	622	744	734	761	872	584	562	780	353	544	532	385	526	371	447	467	420	400
AA11G00113	4	3	1	1	3	0	0	11	2	14	3	0	1	1	0	1	1	0	1	0	3	0	1	1	3	2	1	2	0	3	0	0	3	0	0	2	2	1	0	4	2	2	0	3	1	0	1	0	2
AA11G00114	0	0	0	0	0	0	0	0	0	0	0	0	0	0	0	0	0	0	0	0	0	0	0	0	0	0	0	0	0	0	0	0	0	0	0	0	0	0	0	0	0	0	0	0	0	0	0	0	0
AA11G00115	0	0	0	0	0	0	0	0	0	0	0	0	0	0	0	0	0	0	0	0	0	0	0	0	0	0	0	0	0	0	0	0	0	0	0	0	0	0	0	0	0	0	0	0	0	0	0	0	0
AA11G00116	0	0	0	0	0	0	0	0	0	0	0	0	0	0	0	0	0	0	0	0	0	0	0	0	0	0	0	0	0	0	0	0	0	0	0	0	0	0	0	0	0	0	0	0	0	0	0	0	0
AA11G00117	0	0	0	0	0	0	0	0	0	0	0	0	0	0	0	0	0	0	0	0	0	0	0	0	0	0	0	0	0	0	0	0	0	0	0	0	0	0	0	0	0	0	0	0	0	0	0	0	0
AA11G00118	0	0	0	0	0	0	0	0	0	0	0	0	0	0	0	0	0	0	0	0	0	0	0	0	0	0	0	0	0	0	0	0	0	0	0	0	0	0	0	0	0	0	0	0	0	0	0	0	0
AA11G00119	0	0	0	0	0	0	0	0	0	0	0	0	0	0	0	0	0	0	0	0	0	0	0	0	0	0	0	0	0	0	0	0	0	0	0	0	0	0	0	0	0	0	0	0	0	0	0	0	0
AA11G00120	0	0	0	0	0	0	0	0	0	0	0	0	0	0	0	0	0	0	0	0	0	0	0	0	0	0	0	0	0	0	0	0	0	0	0	0	0	0	0	0	0	0	0	0	0	0	0	0	0
AA11G00121	0	0	0	0	0	0	0	0	0	0	0	0	0	0	0	0	0	0	0	0	0	0	0	0	0	0	0	0	0	0	0	0	0	0	0	0	0	0	0	0	0	0	0	0	0	0	0	0	0
AA11G00122	0	0	0	0	0	0	0	0	0	0	0	0	0	0	0	0	0	0	0	0	0	0	0	0	0	0	0	0	0	0	0	0	0	0	0	0	0	0	0	0	0	0	0	0	0	0	0	0	0
AA11G00123	0	0	0	0	0	0	0	0	0	0	0	0	0	0	0	0	0	0	0	0	0	0	0	0	0	0	0	0	0	0	0	0	0	0	0	0	0	0	0	0	0	0	0	0	0	0	0	0	0
AA11G00124	0	0	0	0	0	0	0	0	0	0	0	0	0	0	0	0	0	0	0	0	0	0	0	0	0	0	0	0	0	0	0	0	0	0	0	0	0	0	0	0	0	0	0	0	0	0	0	0	0
AA11G00125	0	0	0	0	0	0	0	0	0	0	0	0	0	0	0	0	0	0	0	0	0	0	0	0	0	0	0	0	0	0	0	0	0	0	0	0	0	0	0	0	0	0	0	0	0	0	0	0	0
AA11G00126	0	0	0	0	0	0	0	0	0	0	0	0	0	0	0	0	0	0	0	0	0	0	0	0	0	0	0	0	0	0	0	0	0	0	0	0	0	0	0	0	0	0	0	0	0	0	0	0	0
AA11G00127	0	0	0	0	0	0	0	0	0	0	0	0	0	0	0	0	0	0	0	0	0	0	0	0	0	0	0	0	0	0	0	0	0	0	0	0	0	0	0	0	0	0	0	0	0	0	0	0	0
AA11G00128	0	0	0	0	0	0	0	0	0	0	0	0	0	0	0	0	0	0	0	0	0	0	0	0	0	0	0	0	0	0	0	0	0	0	0	0	0	0	0	0	0	0	0	0	0	0	0	0	0
AA11G00129	0	0	0	0	0	0	0	0	0	0	0	0	0	0	0	0	0	0	0	0	0	0	0	0	0	0	0	0	0	0	0	0	0	0	0	0	0	0	0	0	0	0	0	0	0	0	0	0	0
AA11G00130	0	0	0	0	0	0	0	0	0	0	0	0	0	0	0	0	0	0	0	0	0	0	0	0	0	0	0	0	0	0	0	0	0	0	0	0	0	0	0	0	0	0	0	0	0	0	0	0	0
AA11G00131	0	0	0	0	0	0	0	0	0	0	0	0	0	0	0	0	0	0	0	0	0	0	0	0	0	0	0	0	0	0	0	0	0	0	0	0	0	0	0	0	0	0	0	0	0	0	0	0	0
AA11G00132	0	0	0	0	0	0	0	0	0	0	0	0	0	0	0	0	0	0	0	0	0	0	0	0	0	0	0	0	0	0	0	0	0	0	0	0	0	0	0	0	0	0	0	0	0	0	0	0	0
AA11G00133	0	0	0	0	0	0	0	0	0	0	0	0	0	0	0	0	0	0	0	0	0	0	0	0	0	0	0	0	0	0	0	0	0	0	0	0	0	0	0	0	0	0	0	0	0	0	0	0	0
AA11G00134	0	0	0	0	0	0	0	0	0	0	0	0	0	0	0	0	0	0	0	0	0	0	0	0	0	0	0	0	0	0	0	0	0	0	0	0	0	0	0	0	0	0	0	0	0	0	0	0	0
AA11G00135	0	0	0	0	0	0	0	0	0	0	0	0	0	0	0	0	0	0	0	0	0	0	0	0	0	0	0	0	0	0	0	0	0	0	0	0	0	0	0	0	0	0	0	0	0	0	0	0	0
AA11G00136	0	0	0	0	0	0	0	0	0	0	0	0	0	0	0	0	0	0	0	0	0	0	0	0	0	0	0	0	0	0	0	0	0	0	0	0	0	0	0	0	0	0	0	0	0	0	0	0	0
AA11G00137	0	0	0	0	0	0	0	0	0	0	0	0	0	0	0	0	0	0	0	0	0	0	0	0	0	0	0	0	0	0	0	0	0	0	0	0	0	0	0	0	0	0	0	0	0	0	0	0	0
AA11G00138	0	0	0	0	0	0	0	0	0	0	0	0	0	0	0	0	0	0	0	0	0	0	0	0	0	0	0	0	0	0	0	0	0	0	0	0	0	0	0	0	0	0	0	0	0	0	0	0	0
AA11G00139	0	0	0	0	0	0	0	0	0	0	0	0	0	0	0	0	0	0	0	0	0	0	0	0	0	0	0	0	0	0	0	0	0	0	0	0	0	0	0	0	0	0	0	0	0	0	0	0	0
AA11G00140	19	5	12	15	13	11	6	8	7	15	2	0	23	16	10	23	23	16	20	21	26	18	18	21	31	15	25	22	19	15	39	32	36	22	20	20	24	17	24	10	9	11	20	16	11	13	11	5	12
AA11G00141	3	10	6	16	5	7	8	7	3	10	19	23	45	45	59	21	25	16	27	36	92	23	16	24	48	58	46	19	23	30	63	50	64	16	18	20	39	57	56	120	141	107	117	180	130	137	152	103	192
AA11G00142	4	6	8	11	1	16	11	10	3	0	2	2	2	1	5	4	3	0	3	1	1	3	1	8	0	1	5	6	6	3	4	5	1	4	5	3	2	5	2	0	1	0	0	2	0	1	0	0	0
AA11G00143	58	55	68	67	53	45	51	55	56	166	108	107	211	203	211	262	259	187	181	224	328	176	177	193	196	152	156	276	270	148	261	244	253	243	257	209	347	368	498	180	321	325	222	278	233	178	200	175	134
AA11G00144	413	388	339	540	523	576	296	317	287	595	338	411	333	284	242	356	259	256	258	249	295	207	253	274	248	251	270	257	286	258	331	244	283	381	355	403	278	253	343	88	153	132	94	143	90	112	90	88	177
AA11G00145	305	251	243	543	425	447	180	187	263	416	234	296	291	265	250	296	210	262	248	237	290	272	280	273	249	246	253	253	262	204	387	370	383	326	342	436	298	280	393	237	337	336	243	329	230	208	202	176	247
AA11G00146	6024	4656	4844	7501	7272	7228	5758	7045	7094	9657	6888	7432	3636	3160	3177	4802	3827	3760	3290	3293	4296	4216	4640	4815	3202	2452	2870	4283	4180	3891	4782	4110	4540	4786	4541	5222	4496	4374	6113	3502	6011	5026	4313	5702	4481	4377	4063	3652	4332
AA11G00147	2477	2058	1747	3910	3060	3831	2310	2689	2753	3423	2844	3175	4636	4032	3287	1918	1495	1875	3497	3150	3697	2804	2602	2619	4491	3870	4568	3552	3804	3346	2362	2264	2330	1630	1621	1946	1444	1369	1863	482	692	541	717	1052	739	2657	2330	2207	4793
AA11G00148	1	2	1	1	2	0	0	2	0	0	0	0	10	4	7	2	4	3	2	1	11	6	6	1	4	2	3	2	8	6	13	16	12	7	2	4	4	12	13	3	3	1	6	11	1	2	4	0	1
AA11G00149	1371	1509	1334	2828	2843	3046	895	1084	1126	1948	1503	1581	1095	879	853	966	767	822	664	759	988	919	1039	1043	833	652	746	825	828	785	838	856	799	1249	1238	1341	608	647	982	278	498	455	335	534	373	676	619	548	1165
AA11G00150	328	230	229	237	258	268	171	181	175	282	165	193	349	308	326	267	238	223	354	305	342	327	280	325	429	254	373	362	357	285	328	220	243	220	262	270	269	248	329	48	61	61	52	77	55	105	91	72	170
AA11G00151	183	114	122	216	181	166	132	100	110	118	130	140	134	133	136	203	148	137	136	126	174	193	143	145	143	97	115	168	168	138	194	184	154	235	217	312	227	201	283	73	103	106	83	75	89	36	39	51	67
AA11G00152	140	150	140	237	191	234	171	185	251	163	199	221	302	237	256	193	113	162	145	197	422	148	123	131	179	188	177	112	170	171	262	264	349	252	221	255	321	279	411	118	245	137	300	449	353	235	148	145	454
AA1208G00001	13	10	16	12	11	3	10	3	3	10	18	15	138	91	171	104	85	95	105	111	219	120	102	92	214	157	188	165	175	144	195	143	169	98	115	111	289	258	295	129	200	179	178	235	203	31	27	32	66
AA120G00001	490	406	403	881	1045	1004	439	673	644	784	750	815	203	150	212	403	242	339	103	210	253	396	427	488	168	158	112	218	211	255	467	365	525	461	385	560	281	331	461	326	576	374	420	771	464	272	250	181	225
AA120G00002	2	3	5	0	4	2	0	0	0	0	0	0	0	0	0	0	0	0	0	0	0	0	0	0	0	0	0	0	1	1	0	0	0	0	1	0	2	0	0	0	0	1	0	0	0	0	0	0	0
AA120G00003	0	0	3	0	0	0	0	0	0	0	0	0	0	0	0	0	0	0	0	0	0	0	0	0	0	0	0	0	0	0	0	0	0	0	0	0	0	0	0	0	0	0	0	0	0	0	0	0	0
AA120G00004	1	0	0	0	0	0	0	0	0	0	0	0	0	0	0	0	0	0	0	0	0	0	0	0	0	1	0	0	0	0	0	0	0	0	0	0	0	0	0	0	0	0	0	0	0	0	0	0	0
AA120G00005	1489	944	1193	1979	1657	1709	1299	1538	1605	1676	1054	1262	1325	1220	1117	1025	844	1002	1082	993	1215	1238	1270	1315	1348	1100	1290	1131	1295	1144	1236	1136	1293	1089	1061	1212	907	882	1227	160	166	221	148	201	172	316	328	270	595
AA120G00006	352	464	353	622	619	681	425	555	595	716	613	617	393	345	323	469	393	431	282	379	421	398	415	426	294	241	300	388	376	337	406	334	351	524	521	540	433	471	597	308	473	429	381	463	386	436	406	354	430
AA120G00007	0	0	0	0	0	0	0	0	0	0	0	0	0	0	0	0	0	0	0	0	0	0	0	0	0	0	0	0	0	0	0	0	0	0	0	0	0	0	0	0	0	0	0	0	0	0	0	0	0
AA120G00008	0	0	0	0	0	0	2	0	0	0	0	0	0	0	0	0	0	0	0	0	0	0	0	0	0	0	0	0	0	0	0	0	0	0	0	0	0	0	0	0	0	0	0	0	0	0	0	0	0
AA120G00009	1	1	0	0	0	0	0	0	0	0	0	0	0	0	0	0	0	0	0	0	0	0	2	0	0	0	0	0	0	0	0	1	0	0	0	0	1	0	0	0	2	0	0	0	0	0	0	0	0
AA120G00010	0	0	0	0	0	0	0	0	0	0	0	0	0	0	0	0	0	0	0	0	0	0	0	0	0	0	0	0	0	0	0	0	0	0	0	0	0	0	0	0	0	0	0	0	0	0	0	0	0
AA120G00011	169	111	123	140	138	83	163	134	134	125	91	108	117	110	105	93	68	70	83	80	140	79	112	71	106	60	115	80	96	89	124	130	147	98	108	91	91	108	111	69	95	84	75	129	103	75	68	55	105
AA120G00012	1	2	2	0	0	0	0	0	0	0	0	0	0	0	0	0	0	0	0	0	0	0	0	0	0	0	0	0	0	0	0	0	0	0	0	0	0	0	0	0	0	0	0	0	0	0	0	0	0
AA120G00013	308	192	179	332	287	275	168	247	280	333	222	236	167	217	150	242	189	210	146	145	183	184	171	224	176	144	166	238	186	169	133	116	124	271	321	297	146	122	192	35	52	60	20	46	32	71	59	41	92
AA120G00014	6	1	2	0	2	0	0	0	0	2	0	1	0	0	0	0	0	0	0	1	1	0	1	1	0	0	1	0	1	0	1	0	0	0	0	0	0	0	1	0	0	0	0	0	0	0	0	0	0
AA120G00015	100	83	61	119	127	136	174	196	192	277	189	215	39	43	61	85	46	71	55	53	65	91	99	91	64	32	46	71	63	59	88	84	102	110	97	87	65	74	79	21	41	33	17	26	19	33	41	34	35
AA120G00016	0	0	1	0	0	0	0	0	0	0	0	0	0	0	0	0	0	0	0	0	0	0	0	0	0	0	0	0	0	0	0	0	0	0	0	0	0	0	0	0	0	0	0	0	0	0	0	0	0
AA1219G00001	1227	964	874	1779	1698	1659	1086	1637	1725	984	1038	1185	294	255	304	538	321	729	237	279	319	610	763	760	364	343	397	396	386	553	508	416	528	901	741	1046	365	387	509	348	590	491	410	658	430	373	382	358	463
AA121G00001	1195	656	916	1165	813	846	862	772	1054	871	493	603	407	449	496	466	435	502	426	373	450	532	437	480	523	414	555	503	513	516	293	291	317	532	498	676	342	340	488	62	70	102	79	111	101	66	81	93	117
AA121G00002	319	278	223	348	298	345	297	332	434	365	348	338	113	101	80	266	182	238	82	89	176	155	202	218	82	75	67	267	274	290	119	96	127	412	375	485	204	227	283	360	521	468	403	576	418	209	204	198	133
AA121G00003	0	1	0	0	0	0	0	0	0	0	0	0	0	0	0	0	0	0	0	0	0	0	0	0	0	0	1	0	0	0	0	0	0	0	0	0	0	0	0	0	0	0	0	0	0	0	0	0	0
AA121G00004	616	537	578	831	909	848	590	876	822	632	609	681	496	451	467	710	588	673	448	442	557	688	692	759	450	350	389	533	555	461	951	853	941	946	870	1021	631	676	871	424	530	510	462	608	436	393	343	282	301
AA121G00005	61	37	38	60	41	35	34	27	28	18	16	38	39	60	39	62	46	76	43	58	56	50	57	46	45	49	41	31	43	48	71	71	68	30	44	46	57	40	65	24	13	26	9	15	7	6	12	4	31
AA121G00006	21	25	30	40	55	17	36	29	33	73	44	34	36	20	19	23	15	30	13	15	22	31	30	28	22	30	22	18	28	23	24	26	28	18	19	38	16	22	34	13	13	25	16	25	10	17	21	15	24
AA121G00007	714	585	492	1235	1045	1190	490	532	569	1285	992	883	606	589	534	504	437	452	450	478	564	458	456	504	552	443	516	525	540	506	496	470	479	509	521	708	477	500	707	335	515	438	328	472	395	501	485	399	736
AA121G00008	1	0	0	0	0	0	0	0	0	0	0	0	0	0	0	0	0	0	0	0	0	0	0	0	0	0	0	0	0	0	0	0	0	0	0	0	0	0	0	0	0	0	0	0	0	0	0	0	0
AA121G00009	0	0	0	0	0	0	0	0	0	0	0	0	0	0	0	0	0	0	0	0	0	0	0	0	0	0	0	0	0	0	0	0	0	0	0	0	0	0	0	0	0	0	0	0	0	0	0	0	0
AA121G00010	0	0	0	1	0	0	0	0	0	0	0	0	0	0	0	0	0	0	1	0	0	0	1	0	0	0	0	0	0	0	0	0	0	0	0	0	0	0	0	0	0	0	0	0	0	0	0	0	0
AA121G00011	360	277	295	289	220	270	225	260	246	432	271	227	352	270	374	373	332	214	263	238	373	326	338	427	437	306	419	508	450	336	193	198	216	364	318	363	216	158	282	29	49	55	43	68	46	81	66	54	117
AA121G00012	2436	1251	1746	2606	1687	1756	1703	1922	2130	1695	1022	1452	1545	1476	1371	1654	1149	1794	1248	1278	1437	1739	1576	1776	1437	1476	1510	1672	1902	1924	1782	1847	2323	1633	1656	2191	1547	1708	2302	1034	1211	1369	1144	1697	1207	685	867	845	1071
AA121G00013	0	2	3	0	1	0	0	0	0	0	0	0	0	0	0	0	0	0	0	0	0	0	0	0	0	0	0	0	0	0	0	0	0	0	0	0	0	0	0	0	0	0	0	0	0	0	0	0	0
AA121G00014	1	1	4	0	0	0	0	0	0	0	0	0	1	0	0	0	0	0	0	1	8	0	0	0	0	1	0	0	0	0	0	1	0	0	0	0	0	1	0	0	0	0	0	0	0	0	0	0	0
AA1225G00001	9	5	4	0	4	7	6	6	2	0	6	11	2	2	3	3	7	9	1	5	1	4	3	6	4	6	4	5	10	4	0	4	10	7	9	2	12	16	9	7	29	13	8	16	5	10	6	9	17
AA122G00001	1	0	0	0	1	0	0	0	0	0	0	0	0	0	0	0	0	0	0	0	0	0	0	0	0	0	0	0	0	0	0	0	0	0	0	0	0	0	0	0	0	0	0	0	0	0	0	0	0
AA122G00002	899	569	625	903	872	778	714	858	836	804	490	562	582	486	472	594	457	550	432	467	480	665	625	670	594	457	605	388	409	443	690	594	654	690	700	808	426	338	555	88	140	147	71	80	77	129	155	121	244
AA122G00003	4	0	1	2	1	1	1	1	3	0	0	0	0	0	0	0	0	2	1	0	0	2	1	1	1	0	0	0	1	0	2	0	0	0	0	0	0	1	0	1	0	1	0	1	0	0	0	0	3
AA122G00004	5	5	1	3	5	0	0	2	2	0	4	1	20	8	17	16	12	8	16	19	16	5	12	11	9	11	11	3	9	5	10	6	4	6	7	4	6	9	15	2	0	0	0	3	0	0	0	0	4
AA122G00005	1	2	1	1	0	0	0	0	0	1	1	0	0	0	0	0	0	0	0	0	0	0	0	0	0	0	0	0	0	0	0	0	0	0	0	2	0	0	0	0	0	0	1	0	0	0	0	0	0
AA122G00006	567	351	551	585	520	578	368	351	381	677	438	489	392	407	474	412	285	290	378	372	510	359	359	350	408	241	370	335	338	238	580	502	500	336	300	345	429	437	554	200	328	275	241	263	219	237	252	218	179
AA122G00007	1719	1267	1406	1968	1831	1678	1382	1476	1320	1933	1277	1559	1258	1068	1143	1233	885	1145	1011	1050	1243	1163	1249	1259	1058	878	1021	1008	1079	924	1876	1676	1937	1400	1466	1849	1467	1252	1655	224	373	360	396	508	408	305	372	282	712
AA122G00008	140	109	92	104	73	100	189	210	244	118	82	119	67	59	45	51	58	50	41	44	72	46	45	58	65	42	42	46	60	54	83	69	56	74	80	97	78	75	122	70	85	86	87	100	102	49	70	72	84
AA122G00009	0	0	0	0	0	0	0	0	0	0	0	0	0	0	0	0	0	0	0	0	0	0	0	0	0	0	0	0	0	0	0	0	0	0	0	0	0	0	0	0	0	0	0	0	0	0	0	0	0
AA122G00010	0	0	1	0	0	0	0	0	0	0	0	0	0	0	0	0	0	0	0	0	0	0	0	0	0	0	0	0	0	0	0	0	0	0	0	0	0	0	0	0	0	0	1	0	0	0	0	0	0
AA122G00011	579	447	298	448	406	461	1130	1721	1163	484	333	570	110	161	94	221	232	235	111	113	168	309	398	378	94	86	142	234	322	307	222	205	220	332	373	442	130	153	193	135	241	225	171	230	207	217	230	190	198
AA122G00012	921	959	783	1593	1461	1728	1059	1290	1437	1861	1445	1341	577	504	473	711	545	659	475	560	570	726	880	869	497	413	514	687	707	635	652	609	674	848	700	942	515	462	781	372	538	448	375	509	368	534	589	437	553
AA1237G00001	263	302	181	432	367	482	281	264	303	784	628	593	238	206	218	234	216	204	205	224	315	251	230	216	244	179	191	295	275	210	235	221	219	232	227	173	276	316	460	195	426	292	218	280	237	291	306	246	256
AA123G00001	1	1	1	0	2	0	2	3	2	7	0	1	1	0	0	6	5	0	3	7	15	1	1	14	0	1	2	4	3	2	10	9	8	5	9	5	27	27	18	10	13	23	29	18	21	1	2	0	2
AA123G00002	2215	2050	1610	2831	2318	3120	4417	4944	5197	3145	2911	3113	486	526	460	1819	1286	1511	519	457	650	1754	1369	1810	462	366	494	1654	2040	1884	674	698	911	1984	2186	2749	903	1025	1861	663	765	651	522	811	573	482	445	507	347
AA123G00003	338	241	224	249	213	271	223	248	248	294	200	216	121	136	106	176	173	156	137	109	153	261	228	257	134	109	110	268	270	226	144	128	147	188	239	245	148	137	254	78	135	110	97	186	131	103	96	97	141
AA123G00004	183	136	115	224	224	232	135	203	193	231	177	157	121	98	94	117	53	121	98	89	134	140	162	154	119	81	111	116	128	95	153	134	165	91	85	129	108	115	162	225	415	313	258	398	238	288	337	278	339
AA123G00005	4146	3945	3489	6122	4245	6002	6828	7376	8041	6002	4182	4621	1978	1947	1944	1992	1357	1629	1515	1614	2328	2000	1791	1978	2284	1958	2355	1805	2273	2200	2361	2138	2402	2307	2453	3083	1578	1714	2117	926	1373	1240	1282	2078	1847	1261	1011	1015	1898
AA123G00006	594	306	490	546	409	367	428	404	474	452	175	266	323	287	318	447	419	305	326	300	313	376	271	295	354	282	378	404	415	318	276	257	273	457	486	539	350	321	426	42	48	66	51	44	57	25	38	32	53
AA123G00007	86	73	84	129	105	77	56	62	64	159	48	93	159	103	126	148	145	137	101	133	200	140	127	162	131	101	110	182	152	129	200	169	199	184	185	221	212	173	255	131	211	182	126	198	136	44	45	34	68
AA123G00008	39	21	23	44	40	18	14	24	26	70	13	44	12	21	14	25	27	32	16	26	26	14	8	9	9	14	9	16	24	18	48	31	49	17	29	41	59	60	83	120	94	103	98	177	111	30	35	52	34
AA123G00009	67	60	64	130	108	121	55	48	49	78	71	144	44	66	79	90	91	79	46	70	66	77	69	64	26	33	39	39	51	49	110	110	140	76	84	73	178	165	195	146	205	213	174	259	214	94	81	100	41
AA123G00010	23	24	21	5	8	9	3	10	5	59	7	23	75	63	219	51	36	23	56	82	242	45	50	44	110	147	72	96	95	71	156	123	143	21	44	32	128	102	116	171	397	238	202	358	253	127	123	76	113
AA123G00011	2	2	1	0	0	1	0	1	1	0	0	0	0	1	0	0	0	1	0	0	2	0	0	1	4	0	3	2	0	0	1	2	0	0	0	0	1	0	0	0	1	0	0	0	0	0	0	0	1
AA123G00012	241	174	209	330	381	284	83	114	98	390	187	206	115	136	126	172	129	145	105	136	168	194	209	230	111	93	118	166	137	100	167	189	180	175	194	206	142	144	205	98	202	115	160	263	149	122	132	128	178
AA123G00013	30	34	41	50	41	57	18	18	21	88	23	31	85	75	110	74	58	51	76	76	117	99	113	126	97	84	103	125	120	106	114	83	99	45	49	76	65	60	109	51	69	66	44	89	47	53	57	61	73
AA123G00014	110	56	71	133	93	114	53	58	39	146	59	75	69	79	60	86	60	47	58	55	56	68	48	72	69	53	70	81	81	63	86	85	72	90	99	82	50	90	111	22	38	37	38	46	36	32	35	32	38
AA123G00015	585	493	469	950	915	942	641	593	620	1260	718	901	371	356	366	408	389	333	331	321	493	331	330	421	375	240	302	390	313	294	361	275	328	502	440	548	368	288	465	83	122	116	88	131	100	154	130	115	208
AA123G00016	7542	6484	6192	10584	11965	11358	9156	9399	10021	13931	11500	12085	4903	4192	4197	6366	5504	5782	4655	4251	5620	5767	6193	6307	4650	3340	3994	5945	6178	5726	5935	5342	5548	7622	7071	7718	5934	5917	7840	3499	5652	5496	3547	4569	4114	5281	4209	4414	4374
AA123G00017	26	32	25	56	31	45	16	14	10	70	30	48	184	176	212	207	135	155	213	205	325	190	185	127	201	168	161	230	204	160	262	259	209	108	122	150	297	236	366	105	154	146	115	124	128	85	79	72	87
AA123G00018	5	5	5	0	5	2	1	3	0	0	3	0	1	0	11	0	2	0	0	0	5	0	0	1	0	0	0	0	1	0	7	3	1	3	1	0	0	0	0	0	2	0	0	3	1	0	0	1	3
AA123G00019	2	1	1	0	0	0	0	0	0	0	0	0	0	0	0	0	0	0	0	1	0	0	0	0	0	0	0	0	0	0	0	0	0	0	0	0	0	0	0	0	0	0	0	0	0	0	0	0	0
AA123G00020	22	35	16	15	8	14	2	5	0	21	5	7	28	21	34	42	34	30	27	37	67	10	16	17	7	18	16	7	21	22	61	53	63	96	118	91	123	111	121	67	124	82	82	119	84	14	15	21	37
AA123G00021	141	140	126	139	138	113	65	76	95	57	59	79	366	293	264	218	176	163	190	195	237	238	226	260	372	333	342	269	310	231	186	176	152	243	212	225	110	87	144	24	52	35	7	13	12	79	71	64	354
AA123G00022	1	2	4	0	1	0	0	1	0	2	0	0	2	4	4	1	2	1	2	4	3	3	0	1	9	5	4	2	1	2	3	4	4	0	0	1	2	3	4	0	0	0	1	3	0	1	4	2	0
AA123G00023	124	137	148	180	163	192	128	202	138	275	179	132	70	59	60	92	94	82	49	60	68	82	95	91	77	44	46	92	116	105	42	48	46	90	97	131	58	60	99	37	60	41	41	47	43	45	33	43	67
AA123G00024	252	204	214	299	247	376	194	232	250	243	186	350	90	68	91	98	84	84	124	100	105	91	95	83	91	72	118	82	111	88	139	122	134	105	118	100	139	126	177	166	252	176	243	423	341	160	159	156	234
AA123G00025	12	2	7	2	1	0	0	0	1	0	2	3	1	0	1	2	7	7	0	1	4	0	1	0	0	0	1	0	0	0	7	12	20	6	7	8	31	17	28	64	79	69	91	134	100	4	7	10	0
AA123G00026	25	12	26	31	15	9	9	19	3	37	23	14	44	38	38	28	24	32	47	44	42	28	39	28	41	31	45	36	31	23	43	43	38	23	19	27	33	39	51	44	58	57	60	58	52	46	70	77	49
AA123G00027	1771	1334	1250	2134	1664	1961	2178	2230	2511	1607	1442	1916	912	884	779	1122	808	1059	768	754	1070	1062	1023	1042	858	781	921	1003	1193	1148	1297	1191	1536	1023	1114	1365	1315	1484	1835	1228	1810	1568	1777	2659	2039	780	860	834	766
AA123G00028	0	3	3	0	0	0	0	0	1	1	0	0	0	0	0	0	0	0	0	0	0	0	0	0	0	0	0	0	0	0	0	0	0	0	0	0	0	0	0	0	0	0	0	0	0	0	0	0	0
AA123G00029	8	4	8	0	4	0	0	0	1	0	1	0	0	0	2	0	0	0	0	0	104	0	2	0	4	0	0	0	0	2	33	19	45	0	0	0	13	9	5	0	0	0	26	39	9	10	8	7	3
AA123G00030	1	1	2	1	0	1	0	0	1	0	0	0	0	2	0	2	0	0	0	0	0	1	0	1	0	0	0	0	0	0	0	0	1	0	0	0	0	0	0	0	0	0	0	2	0	0	0	0	0
AA123G00031	0	0	0	0	0	0	0	0	0	0	0	0	0	0	0	0	0	0	0	0	0	0	0	0	0	0	0	0	0	0	0	0	0	0	0	0	0	0	0	0	0	0	0	0	0	0	0	0	0
AA123G00032	0	0	0	0	0	0	0	0	0	0	0	0	0	0	0	0	0	0	0	0	0	0	0	0	0	0	0	0	0	0	0	0	0	0	0	0	0	0	0	0	0	0	0	0	0	0	0	0	0
AA123G00033	0	0	0	0	0	0	0	0	0	0	0	0	0	0	0	0	0	0	0	0	0	0	0	0	0	0	0	0	0	0	0	0	0	0	0	0	0	0	0	0	0	0	0	0	0	0	0	0	0
AA123G00034	0	0	0	0	0	0	0	0	0	0	0	0	0	0	0	0	0	0	0	0	0	0	0	0	0	0	0	0	0	0	0	0	0	0	0	0	0	0	0	0	0	0	0	0	0	0	0	0	0
AA123G00035	0	0	0	0	0	0	0	0	0	0	0	0	0	0	0	0	0	0	0	0	0	0	0	0	0	0	0	0	0	0	0	0	0	0	0	0	0	0	0	0	0	0	0	0	0	0	0	0	0
AA123G00036	0	0	0	0	0	0	0	0	0	0	0	0	0	0	0	0	0	0	0	0	0	0	0	0	0	0	0	0	0	0	0	0	0	0	0	0	0	0	0	0	0	0	0	0	0	0	0	0	0
AA123G00037	0	0	0	0	0	0	0	0	0	0	0	0	0	0	0	0	0	0	0	0	0	0	0	0	0	0	0	0	0	0	0	0	0	0	0	0	0	0	0	0	0	0	0	0	0	0	0	0	0
AA123G00038	0	0	0	0	0	0	0	0	0	0	0	0	0	0	0	0	0	0	0	0	0	0	0	0	0	0	0	0	0	0	0	0	0	0	0	0	0	0	0	0	0	0	0	0	0	0	0	0	0
AA123G00039	0	0	0	0	0	0	0	0	0	0	0	0	0	0	0	0	0	0	0	0	0	0	0	0	0	0	0	0	0	0	0	0	0	0	0	0	0	0	0	0	0	0	0	0	0	0	0	0	0
AA123G00040	0	0	0	0	0	0	0	0	0	0	0	0	0	0	0	0	0	0	0	0	0	0	0	0	0	0	0	0	0	0	0	0	0	0	0	0	0	0	0	0	0	0	0	0	0	0	0	0	0
AA123G00041	0	0	0	0	0	0	0	0	0	0	0	0	0	0	0	0	0	0	0	0	0	0	0	0	0	0	0	0	0	0	0	0	0	0	0	0	0	0	0	0	0	0	0	0	0	0	0	0	0
AA123G00042	0	0	0	0	0	0	0	0	0	0	0	0	0	0	0	0	0	0	0	0	0	0	0	0	0	0	0	0	0	0	0	0	0	0	0	0	0	0	0	0	0	0	0	0	0	0	0	0	0
AA123G00043	0	0	0	0	0	0	0	0	0	0	0	0	0	0	0	0	0	0	0	0	0	0	0	0	0	0	0	0	0	0	0	0	0	0	0	0	0	0	0	0	0	0	0	0	0	0	0	0	0
AA123G00044	0	0	0	0	0	0	0	0	0	0	0	0	0	0	0	0	0	0	0	0	0	0	0	0	0	0	0	0	0	0	0	0	0	0	0	0	0	0	0	0	0	0	0	0	0	0	0	0	0
AA123G00045	0	0	0	0	0	0	0	0	0	0	0	0	0	0	0	0	0	0	0	0	0	0	0	0	0	0	0	0	0	0	0	0	0	0	0	0	0	0	0	0	0	0	0	0	0	0	0	0	0
AA123G00046	0	0	0	0	0	0	0	0	0	0	0	0	0	0	0	0	0	0	0	0	0	0	0	0	0	0	0	0	0	0	0	0	0	0	0	0	0	0	0	0	0	0	0	0	0	0	0	0	0
AA123G00047	0	0	0	0	0	0	0	0	0	0	0	0	0	0	0	0	0	0	0	0	0	0	0	0	0	0	0	0	0	0	0	0	0	0	0	0	0	0	0	0	0	0	0	0	0	0	0	0	0
AA123G00048	0	0	0	0	0	0	0	0	0	0	0	0	0	0	0	0	0	0	0	0	0	0	0	0	0	0	0	0	0	0	0	0	0	0	0	0	0	0	0	0	0	0	0	0	0	0	0	0	0
AA123G00049	10	5	6	0	1	0	0	0	1	0	0	1	1	0	0	1	0	1	0	0	0	0	0	1	0	0	0	0	0	0	1	1	2	1	2	0	2	1	1	0	0	0	0	0	0	1	0	0	0
AA123G00050	2954	2606	2340	3601	4213	4179	2490	2827	2802	4950	3335	3416	1825	1500	1567	1595	1266	1225	1400	1439	1698	1808	1731	2040	1674	1139	1640	1674	1600	1421	2000	1819	1849	1631	1736	1880	1258	1244	1689	418	750	618	348	446	337	759	750	586	1648
AA123G00051	47	73	53	51	38	34	221	294	195	86	41	23	158	175	202	587	519	201	49	231	538	384	488	501	174	93	90	496	685	428	317	339	364	434	500	267	659	687	880	39	102	49	229	291	248	57	35	39	44
AA123G00052	7	2	0	1	2	1	13	10	5	1	1	0	0	0	0	3	1	2	0	3	3	2	5	4	0	1	0	1	5	7	0	0	0	2	3	1	4	5	1	0	5	3	2	6	4	1	2	3	2
AA123G00053	147	102	133	184	172	123	126	165	159	82	85	103	141	126	107	142	104	130	115	143	97	158	96	134	112	111	132	137	119	141	161	146	174	154	138	168	107	82	140	41	33	38	55	42	34	49	35	46	92
AA123G00054	445	380	370	587	697	576	510	598	591	900	660	685	422	396	458	725	598	551	394	450	607	605	649	650	432	352	392	561	509	403	952	938	1156	958	1030	1042	963	908	1355	332	586	505	507	693	492	304	371	289	349
AA123G00055	172	158	150	242	232	250	260	261	273	409	191	203	148	133	141	251	249	201	140	138	209	285	325	339	172	133	142	287	246	197	255	264	252	249	331	319	186	243	315	281	466	411	253	325	289	225	173	202	152
AA123G00056	106	73	63	113	105	74	45	35	58	85	31	32	38	41	37	68	43	41	34	45	37	59	51	55	40	26	39	62	60	36	47	22	33	73	52	58	42	30	37	3	9	4	9	5	1	6	13	7	2
AA123G00057	3162	2014	2488	2428	2241	2089	2937	3085	3204	1856	1352	1609	996	856	766	1405	967	1115	671	722	792	1340	1360	1820	919	779	932	1201	1296	1361	966	898	1101	1479	1317	1696	639	603	924	151	219	228	205	224	202	300	322	247	440
AA123G00058	12646	11087	11333	9693	10235	9986	11827	12475	13212	10462	8362	7886	1877	1839	1901	4342	3166	3656	1480	1674	2163	3451	3131	4205	1757	1396	1806	3106	3374	2853	2416	2007	2311	5867	5218	6164	2140	2042	3224	485	840	598	646	1003	737	1082	940	857	832
AA123G00059	778	576	513	1128	1116	1216	1058	1090	1134	968	813	735	171	243	173	417	296	330	93	168	259	710	865	963	321	331	277	812	938	1088	204	191	324	360	338	469	219	229	345	59	88	81	136	186	152	109	116	85	128
AA123G00060	107	60	103	124	149	146	94	103	94	139	74	114	227	188	206	163	141	121	182	175	225	159	223	203	224	161	182	159	180	133	284	263	257	144	135	157	190	199	250	144	242	199	178	201	163	168	194	166	187
AA123G00061	157	93	97	217	120	134	115	141	119	179	85	152	208	167	218	193	208	186	225	210	215	151	156	167	197	158	208	185	219	155	291	269	315	212	223	253	272	302	420	133	126	160	141	198	152	129	117	119	80
AA123G00062	101	87	79	186	188	204	133	134	142	208	217	216	102	90	105	80	61	46	98	112	161	103	123	95	73	62	91	115	111	89	260	214	250	73	53	68	89	104	146	92	121	108	97	197	120	178	211	179	312
AA123G00063	5	6	4	6	8	2	1	3	4	0	5	7	0	0	0	1	0	2	0	0	0	0	0	0	0	0	0	0	0	0	0	0	0	2	3	0	0	0	1	0	0	0	0	0	0	0	0	0	1
AA123G00064	9	3	4	0	0	1	1	0	0	1	0	0	17	7	24	5	2	3	5	10	9	5	4	0	2	14	8	5	2	3	20	13	9	0	3	2	6	9	5	4	12	3	4	11	16	2	6	3	22
AA123G00065	181	113	133	102	76	87	74	80	92	154	77	98	108	120	101	156	116	138	103	129	161	161	145	194	121	80	112	174	168	133	180	196	171	168	223	210	171	159	222	83	127	95	78	86	65	51	50	38	73
AA123G00066	11758	9498	9846	14584	16221	14876	11961	15774	15258	12951	9974	11372	6953	6159	5537	7017	4701	5678	4880	5021	5425	6968	6261	7859	7290	5989	7283	5156	5226	5500	5421	5020	5493	7115	7003	7862	3180	2623	4648	362	516	494	488	646	503	1658	1407	1228	6680
AA123G00067	906	674	776	1194	1234	1097	1028	1455	1402	1286	863	975	712	711	718	1288	1138	1225	750	749	862	1197	1091	1242	684	572	711	934	940	788	1246	1131	1311	1534	1499	1668	1302	1395	1765	837	1079	1073	779	1025	839	660	692	656	493
AA123G00068	10	10	2	27	14	18	10	5	11	20	18	24	10	16	15	12	7	13	10	22	14	16	12	10	17	6	16	6	12	12	6	9	15	3	8	11	5	11	18	9	6	10	14	11	14	13	17	10	10
AA123G00069	1	4	3	1	1	1	2	0	3	1	4	0	0	0	0	0	0	0	0	0	1	1	2	1	2	0	0	0	0	0	0	1	0	3	1	0	0	0	0	0	0	0	0	0	1	0	0	0	1
AA123G00070	129	142	131	152	184	177	144	173	164	171	146	179	73	98	89	157	131	128	106	84	110	88	74	89	102	84	90	97	130	99	115	117	118	127	168	188	131	140	167	78	105	69	77	143	92	82	77	74	104
AA123G00071	1799	1641	1197	1632	1293	1514	2967	4085	3335	1420	1058	1126	1021	1380	894	1453	1347	1301	1056	1043	1235	1159	1154	1172	626	619	823	1151	1427	1069	1206	989	1046	1868	2177	1978	993	1234	1370	298	452	378	286	382	330	439	409	400	561
AA123G00072	2	2	0	0	0	0	3	0	0	1	3	0	3	4	5	2	3	2	2	2	10	8	0	5	2	3	2	3	5	4	5	2	3	0	1	0	8	0	7	0	4	5	0	3	4	1	1	1	3
AA123G00073	15	21	10	30	52	22	8	31	14	48	19	29	84	77	100	72	56	90	64	107	114	76	57	81	60	46	58	71	68	54	131	98	124	72	71	80	176	136	215	118	242	177	164	287	210	77	80	72	65
AA123G00074	442	386	338	530	547	553	394	495	393	560	451	385	148	163	129	339	256	216	143	138	147	307	263	292	179	120	181	193	223	170	171	148	177	352	410	402	155	102	278	56	79	42	57	69	51	81	37	66	102
AA123G00075	206	205	157	328	248	325	157	177	196	221	219	279	191	179	142	142	106	138	139	139	160	179	198	194	148	116	174	134	161	154	237	240	249	143	125	189	162	140	216	104	139	141	138	242	158	166	166	203	261
AA123G00076	13	5	12	8	3	2	5	1	6	0	0	0	0	1	0	6	1	1	1	0	0	0	0	0	0	0	0	1	0	1	0	0	1	6	4	4	1	0	1	0	0	0	0	0	0	0	0	0	0
AA123G00077	19770	14040	15754	23376	21811	23081	21313	24545	25922	24293	16978	19966	11323	10147	9550	10414	7590	8979	8818	8694	10435	11708	13174	14272	11713	9731	11588	9592	10888	10499	13052	12344	13355	10703	10703	12731	7235	7983	10370	3648	5545	5994	4724	5534	4606	5891	5135	4996	10392
AA123G00078	24	12	14	37	24	15	7	16	33	31	23	31	122	110	199	127	55	73	105	126	311	97	80	81	110	118	131	86	106	80	239	199	187	116	98	99	126	109	127	23	50	36	47	75	51	27	16	36	57
AA123G00079	372	295	363	622	544	585	399	502	482	654	389	473	605	531	494	466	373	409	496	473	585	493	410	454	496	396	543	446	499	463	814	723	816	422	448	575	563	608	840	359	465	393	416	480	415	487	335	421	650
AA123G00080	433	275	317	397	606	472	368	549	474	377	271	239	306	281	269	243	220	218	171	185	272	306	270	294	400	351	470	285	276	237	272	212	221	256	246	277	122	113	175	20	57	48	34	37	26	63	53	53	212
AA123G00081	1450	866	929	1910	1771	1718	1951	2962	2769	2017	2121	2348	876	725	633	794	508	763	688	682	847	976	1147	1157	667	499	597	721	686	774	1405	1452	1739	769	676	887	815	865	1103	856	1152	1165	1234	1879	1249	1403	1838	1268	1523
AA123G00082	311	258	224	284	241	277	366	371	409	230	208	235	169	164	153	283	192	260	172	167	214	240	228	248	148	133	183	208	212	241	214	209	246	363	328	418	227	243	353	153	203	236	149	205	165	114	90	76	148
AA123G00083	242	213	169	332	306	407	261	267	309	470	344	349	419	332	373	442	416	364	213	418	790	363	408	391	246	243	217	532	587	484	522	625	689	384	397	410	691	736	1071	181	240	173	341	520	396	258	213	200	214
AA123G00084	160	159	162	195	243	256	183	210	199	402	214	293	237	210	205	233	183	194	223	196	247	243	236	254	209	187	224	228	217	241	390	313	320	286	260	319	213	287	318	134	213	213	168	223	198	248	199	234	207
AA123G00085	1	0	1	0	0	0	0	0	1	0	0	0	0	0	1	1	0	0	0	0	0	0	0	0	0	0	0	0	0	0	0	0	0	2	0	0	0	0	0	0	0	0	0	0	0	0	0	0	0
AA123G00086	460	313	316	695	822	707	283	356	354	831	468	545	1074	1008	918	741	580	614	1029	1201	1424	1038	1082	1078	1063	728	900	827	917	709	1895	1649	1894	487	534	571	1088	1078	1299	227	373	292	383	519	354	520	538	394	612
AA123G00087	0	0	0	0	0	0	0	0	0	0	0	0	0	0	0	2	0	0	0	0	0	0	0	0	0	0	0	0	0	0	0	0	0	0	0	0	0	0	0	0	0	0	0	0	0	0	0	0	0
AA123G00088	401	322	316	619	487	489	384	466	483	785	464	420	1006	875	795	664	564	568	831	830	1023	734	682	744	962	747	847	796	935	729	948	724	860	640	635	723	760	708	971	220	255	288	211	216	196	221	233	208	417
AA123G00089	2	3	4	2	2	0	1	1	0	14	2	0	5	5	10	2	7	1	4	6	7	8	2	2	12	5	10	5	5	1	4	8	4	10	11	1	7	5	5	2	2	0	2	4	2	1	3	4	1
AA123G00090	18	22	18	39	22	24	13	17	17	51	62	40	125	116	141	84	77	54	107	100	131	66	60	72	142	73	132	115	107	60	106	83	97	83	79	74	105	105	118	38	97	72	68	94	58	91	70	74	92
AA123G00091	14	4	7	22	11	3	9	9	5	25	11	11	48	31	154	10	6	6	25	20	71	14	17	31	61	116	38	18	31	30	102	70	75	5	11	7	32	40	40	160	450	209	205	566	305	320	341	180	239
AA123G00092	21	11	13	5	8	8	43	46	40	82	24	28	104	72	231	26	13	7	19	111	422	6	9	14	18	18	29	13	19	13	208	195	257	16	12	9	210	116	199	76	127	62	284	472	343	94	81	51	146
AA123G00093	2	2	0	0	0	0	0	1	0	0	0	0	0	0	0	0	0	0	0	0	0	0	0	0	0	0	0	0	0	0	0	0	0	0	0	0	0	0	0	0	0	0	0	0	0	0	0	0	0
AA123G00094	1295	1030	1064	2106	1797	2075	962	1672	1649	1617	1768	2135	2243	2055	1811	2105	1769	2077	2017	2217	2673	1767	1973	1867	1632	1337	1503	1865	1955	1879	3624	2963	3625	2453	2153	2404	3314	3507	4166	5414	9908	7585	7888	10673	7965	8571	8847	7079	4858
AA123G00095	1	1	2	0	1	0	0	0	0	0	0	0	0	0	0	0	0	0	0	1	0	0	1	1	0	0	0	0	0	1	0	0	0	0	0	0	0	0	0	0	0	0	0	0	0	0	0	0	0
AA123G00096	6	0	1	1	1	0	1	0	4	0	0	0	4	0	7	2	1	1	0	1	8	3	0	1	0	0	0	2	0	1	6	4	4	7	5	5	7	4	2	8	7	12	11	17	12	2	2	6	3
AA123G00097	2316	2146	1861	3068	2856	2981	1342	1747	1721	2969	2004	2388	2421	2292	2177	2237	1685	1716	2252	2129	2547	1942	1784	1980	2122	1753	2029	1938	2152	1919	2167	1915	2115	2181	2151	2379	1960	2002	2421	567	710	650	492	601	484	1390	1146	1139	1676
AA123G00098	3	4	3	3	0	0	0	0	1	0	0	0	1	1	2	1	0	0	1	0	27	0	1	0	1	3	0	0	0	0	1	4	1	2	3	2	5	2	6	9	17	22	27	31	38	20	5	5	11
AA123G00099	3117	2904	2500	5692	6357	6700	5368	7470	7190	8568	7245	8161	1502	1447	1290	1589	1223	1719	1272	1391	1663	1543	1890	1897	1186	1166	1382	1618	1718	1720	2473	2395	2917	1993	1870	2314	1643	1943	2374	4147	7730	5445	4210	6312	3944	6773	7446	5150	4502
AA123G00100	764	621	579	1003	834	1088	1051	1048	1240	1168	752	832	262	272	252	361	258	285	231	209	238	356	286	346	209	181	259	242	253	269	442	404	463	381	411	512	297	312	435	134	172	178	127	176	152	105	121	124	126
AA123G00101	44	49	27	61	86	95	33	23	20	120	33	70	94	103	131	87	78	76	96	97	98	97	106	103	133	101	110	68	79	66	131	106	103	76	75	90	112	107	133	85	153	94	101	116	92	46	28	36	46
AA123G00102	256	201	245	267	229	182	212	200	226	269	164	188	89	83	61	137	120	112	52	69	88	122	116	131	83	44	84	106	99	70	93	92	82	133	147	161	72	72	125	32	43	42	30	38	21	30	29	22	26
AA123G00103	305	224	218	382	349	379	235	275	256	347	313	312	225	188	205	207	160	195	208	192	235	258	282	316	211	205	211	201	212	210	375	342	362	210	227	281	258	259	346	344	571	477	404	639	432	309	316	283	348
AA123G00104	680	530	482	881	954	846	547	484	480	765	788	675	371	280	295	325	269	286	265	330	380	371	408	453	346	251	310	359	306	308	435	444	503	318	298	404	291	317	453	156	295	212	151	259	162	217	258	225	254
AA123G00105	151	95	99	87	107	74	69	80	55	100	46	71	124	114	187	144	158	101	119	105	186	115	81	143	146	100	121	137	157	71	128	111	122	161	152	145	113	126	172	40	41	44	50	57	26	31	25	27	49
AA123G00106	215	229	193	312	338	328	154	161	189	305	244	244	360	329	270	219	183	174	260	281	365	281	292	330	306	291	310	309	295	293	369	357	400	214	217	243	214	238	303	295	330	367	295	382	346	426	353	409	626
AA123G00107	4	2	2	1	0	0	0	0	0	0	0	0	0	0	0	0	0	0	0	0	0	0	1	0	1	0	1	0	0	0	0	0	0	0	0	0	0	0	1	0	0	0	0	0	0	0	0	0	1
AA123G00108	1	0	1	0	0	0	0	0	0	0	0	0	0	0	0	0	0	0	0	0	0	0	0	0	0	0	0	0	0	0	0	0	0	2	0	0	0	0	0	0	0	0	0	0	0	0	0	0	0
AA123G00109	0	0	0	0	0	1	0	0	1	0	0	0	1	0	0	1	0	1	0	0	0	1	1	0	0	1	6	0	1	0	2	1	0	1	0	0	1	1	4	0	0	1	0	0	0	0	0	1	1
AA123G00110	7	12	7	1	0	0	3	2	1	0	0	0	0	0	0	1	0	1	0	0	0	0	0	1	0	1	0	1	0	0	0	1	0	0	0	0	0	0	0	1	1	0	2	1	0	0	1	1	0
AA123G00111	97	87	56	115	130	117	61	69	57	130	113	135	60	66	99	89	64	65	55	60	155	81	89	86	43	42	48	57	60	46	185	155	177	83	83	108	123	120	173	122	243	168	233	331	311	145	150	113	112
AA123G00112	22	15	32	32	28	21	23	10	26	27	24	33	45	41	89	53	52	26	43	49	152	35	39	27	64	85	29	43	65	33	103	77	140	40	44	58	84	86	96	81	184	109	143	276	183	69	62	67	57
AA123G00113	298	198	240	196	176	182	201	191	229	299	140	185	189	177	198	221	198	143	166	168	219	173	175	205	225	173	181	256	253	149	165	178	144	156	209	204	146	160	210	53	66	89	62	87	70	56	71	52	88
AA123G00114	23	12	20	28	33	14	36	33	29	30	17	13	42	41	57	54	60	37	46	58	69	66	62	64	41	27	47	63	58	45	84	53	48	57	57	74	68	81	80	41	53	50	27	41	42	37	26	29	24
AA123G00115	371	289	381	583	639	727	228	303	310	621	485	479	447	421	378	360	323	276	344	323	435	385	385	431	464	366	402	383	386	302	424	383	403	375	385	459	227	246	401	74	92	112	65	92	86	148	129	125	277
AA123G00116	22	19	13	24	14	12	3	3	3	8	15	12	2	3	5	11	3	9	3	3	10	6	5	3	2	3	2	18	3	4	18	6	7	1	11	5	13	1	15	3	4	3	6	11	8	3	1	2	1
AA123G00117	160	103	88	216	166	140	178	173	154	217	174	175	220	207	202	174	145	200	223	171	248	200	248	240	218	185	196	205	244	263	383	340	440	150	165	197	274	282	378	273	361	268	327	474	317	229	228	239	248
AA123G00118	195	123	162	228	212	161	69	87	76	139	97	109	587	489	397	230	244	206	440	420	493	229	289	283	507	378	433	303	355	249	361	287	340	298	323	292	266	249	353	52	65	57	32	70	45	60	70	67	198
AA123G00119	223	206	239	314	350	331	246	241	263	488	311	334	159	137	140	254	244	144	160	119	188	200	191	232	188	158	157	208	208	175	132	98	94	247	245	239	137	101	169	30	60	67	40	50	46	54	69	54	114
AA123G00120	4	0	0	0	0	0	0	0	0	0	0	0	0	0	0	0	0	0	0	0	1	0	0	0	0	0	0	0	0	0	0	0	1	0	0	0	0	0	0	0	0	0	0	0	0	0	0	0	0
AA123G00121	6	2	3	3	1	2	0	1	0	0	0	0	0	1	0	0	0	2	0	0	1	3	1	0	0	0	0	1	1	0	0	0	0	1	1	0	0	0	0	0	0	0	0	0	0	0	0	1	0
AA123G00122	793	641	545	1231	1067	1383	1083	1149	1163	1881	1390	1513	554	541	581	808	670	781	559	567	748	830	795	733	433	404	471	584	703	576	1415	1368	1546	548	680	816	1300	1457	1946	1563	2410	2033	2025	2980	2097	1419	1497	1345	692
AA123G00123	1	0	0	0	0	0	0	0	0	0	0	0	0	0	0	0	0	0	0	0	0	0	0	0	0	0	1	0	0	0	0	0	0	0	0	0	0	0	0	0	0	0	0	0	0	0	0	0	0
AA123G00124	5	6	3	0	2	0	0	0	0	0	0	0	0	0	0	1	1	0	0	1	0	0	0	1	0	8	0	0	0	0	1	0	1	2	0	3	0	0	0	0	0	0	0	0	0	0	0	0	0
AA123G00125	915	682	686	1132	1129	1079	1017	1271	1237	1105	1134	1077	549	452	348	377	285	388	372	335	413	426	377	416	478	345	421	348	414	470	563	504	554	499	432	541	287	310	412	146	211	182	170	230	161	320	262	281	695
AA123G00126	216	185	244	279	423	372	276	230	225	593	351	327	304	269	323	201	224	151	224	257	319	268	315	349	368	213	314	292	294	201	290	257	236	241	218	207	194	177	232	57	96	86	58	76	62	146	120	123	220
AA123G00127	230	126	162	331	314	330	104	126	133	210	113	188	659	555	441	272	211	249	463	429	599	398	423	425	654	561	536	419	448	365	595	557	559	215	234	283	306	334	454	82	139	129	129	140	122	95	131	100	234
AA123G00128	20	11	20	5	9	3	4	9	3	3	5	12	11	16	4	4	7	8	7	6	7	6	8	7	12	6	8	2	6	7	8	13	12	9	3	7	3	11	8	3	5	8	3	4	4	3	1	2	3
AA123G00129	6	18	11	3	2	2	21	34	26	11	10	1	50	38	48	117	74	37	16	51	161	145	195	228	67	35	25	192	246	209	73	69	108	72	34	32	131	106	153	28	65	49	128	215	178	36	25	26	6
AA123G00130	1	2	2	1	1	0	0	0	1	0	0	0	2	0	6	1	0	0	0	1	2	0	0	1	0	0	0	0	0	0	2	0	1	0	0	0	2	4	1	1	0	1	2	1	1	1	0	0	0
AA123G00131	0	0	0	0	1	0	0	0	0	0	0	0	0	0	0	0	0	0	0	0	0	0	0	0	0	0	0	0	0	0	0	0	0	0	0	0	0	0	0	0	0	0	0	0	0	0	0	0	0
AA123G00132	1156	1031	962	1933	1899	1875	802	1022	1061	2050	1291	1498	1494	1176	1348	1154	1091	915	1159	1332	1663	1164	1477	1517	1401	992	1189	1348	1249	1000	1864	1711	1779	1064	992	1099	1342	1189	1584	438	778	735	856	937	769	868	1030	649	1060
AA123G00133	1	1	1	0	0	0	0	1	5	1	0	0	0	0	0	0	0	0	0	0	0	0	0	0	0	0	0	0	0	0	0	0	0	0	0	0	0	0	0	0	0	0	0	0	0	0	1	0	0
AA123G00134	0	2	0	0	0	0	0	0	0	0	0	0	1	0	0	0	0	0	0	0	0	0	0	0	0	0	1	1	2	0	0	0	2	0	0	0	1	0	0	0	0	0	0	0	0	1	0	0	0
AA123G00135	1681	1209	1259	1834	1951	1815	1329	1459	1564	2170	1294	1609	952	852	942	1182	985	881	786	748	1109	994	1063	1193	910	776	988	1009	934	770	1140	1105	1177	1078	1225	1320	932	831	1308	283	368	398	356	449	378	308	305	277	468
AA123G00136	12	12	13	39	23	31	12	9	10	15	6	13	30	22	16	24	18	18	21	19	30	22	22	7	36	13	17	17	17	13	35	27	21	35	44	39	30	31	25	14	30	16	7	8	12	5	9	8	17
AA123G00137	0	1	0	0	0	0	0	0	0	0	0	0	0	0	1	0	0	0	0	0	0	0	0	0	0	0	0	0	0	0	0	0	0	0	0	0	0	0	0	0	0	0	0	0	0	0	0	0	0
AA123G00138	7	6	8	0	0	0	0	0	0	0	0	0	0	0	1	0	0	0	3	0	0	0	0	0	0	1	2	0	0	0	0	0	0	0	0	0	0	0	0	0	1	0	0	0	0	0	0	0	0
AA123G00139	9	5	9	11	9	19	8	5	8	29	12	29	24	22	45	22	31	12	24	27	72	26	22	24	39	15	25	23	31	18	30	35	41	22	27	26	41	35	64	26	42	19	29	34	30	22	17	21	29
AA123G00140	8	7	3	0	1	0	0	0	0	0	0	20	0	0	0	0	0	0	0	0	0	0	0	0	0	0	1	0	0	1	0	0	1	0	0	1	0	1	0	0	0	0	0	0	0	0	0	2	0
AA123G00141	103	97	91	237	185	155	51	61	72	160	82	98	388	373	286	197	181	180	351	362	395	242	232	201	281	271	286	252	205	223	293	319	331	130	126	172	250	244	310	74	52	98	49	66	62	91	87	97	170
AA123G00142	45	24	29	29	34	62	39	20	28	98	56	40	56	64	83	44	50	21	56	52	47	33	48	44	80	71	72	49	44	40	62	60	58	40	45	49	45	53	79	17	37	26	16	21	22	30	18	25	48
AA123G00143	0	0	0	0	3	0	0	0	0	0	0	0	0	0	0	0	0	0	0	1	1	0	0	0	0	0	0	0	0	0	0	0	0	0	0	0	0	2	0	0	1	2	0	1	1	0	0	0	2
AA123G00144	387	277	340	496	448	551	353	383	458	503	404	399	236	199	197	215	162	171	185	175	207	206	168	179	185	127	161	169	192	166	286	252	243	227	235	273	159	187	226	137	164	171	119	197	144	158	132	141	376
AA123G00145	0	1	0	0	0	0	0	0	0	0	0	0	0	0	0	1	0	0	0	0	0	0	0	0	1	0	0	0	0	0	0	0	0	0	0	0	0	0	0	0	0	0	0	0	0	0	0	0	0
AA123G00146	0	0	1	0	0	0	0	0	0	0	0	0	0	0	0	0	0	0	0	0	0	0	0	0	0	0	0	0	0	0	0	0	0	0	0	0	0	0	0	0	0	0	0	0	0	0	0	0	0
AA123G00147	24	12	10	14	11	5	15	5	6	2	8	11	1	2	2	2	0	0	1	0	2	2	2	1	0	1	1	1	2	1	1	1	2	0	0	5	0	1	1	0	1	0	1	2	1	0	1	0	0
AA123G00148	4	2	5	9	8	2	3	7	5	0	3	0	6	1	0	1	0	1	1	1	2	2	0	4	1	0	4	1	3	2	0	0	1	3	0	2	2	0	1	0	0	1	0	0	2	1	0	0	0
AA123G00149	0	0	1	0	0	0	0	0	0	0	0	0	0	0	0	0	0	0	0	1	0	0	0	0	0	0	0	0	0	0	0	0	0	0	0	0	0	0	0	0	0	0	0	0	0	0	0	0	0
AA123G00150	3	0	4	0	0	1	0	0	0	0	0	0	0	0	7	2	1	0	1	2	7	0	3	2	3	0	4	0	1	1	14	7	11	2	0	0	2	5	1	1	3	0	24	35	20	14	0	0	3
AA123G00151	0	0	0	0	0	0	0	0	0	0	0	0	0	0	0	0	0	0	0	0	0	0	0	0	0	0	0	0	0	0	0	0	0	0	0	0	0	0	0	0	0	0	0	0	0	0	0	0	0
AA123G00152	1	4	0	0	1	0	0	0	0	0	0	0	0	0	0	0	0	0	0	0	0	0	0	0	0	0	0	0	0	0	0	0	0	0	0	0	0	0	0	0	0	0	0	0	0	0	0	0	0
AA123G00153	9	7	7	6	2	1	0	2	0	0	3	2	0	0	1	3	0	0	0	2	0	1	0	2	0	0	0	0	0	0	22	1	0	4	1	13	0	1	4	1	0	0	0	1	0	0	0	0	1
AA123G00154	158	79	126	138	124	157	79	97	118	175	145	121	238	212	213	169	163	135	175	176	213	181	180	168	187	150	151	194	189	166	274	252	315	161	203	193	255	250	303	94	137	153	128	145	137	102	85	96	164
AA123G00155	2	2	2	0	0	0	0	0	0	0	0	0	0	0	0	0	0	0	1	0	0	0	0	0	0	0	3	0	0	0	0	0	0	0	0	0	1	0	0	0	0	0	0	0	0	0	0	0	0
AA123G00156	0	0	0	0	1	0	0	0	0	0	0	0	2	0	0	0	0	0	0	0	0	0	0	0	1	0	0	1	0	0	0	0	0	0	0	0	0	0	0	0	0	0	0	0	0	0	0	0	0
AA123G00157	1	0	1	0	0	0	0	0	0	0	0	0	0	0	0	0	0	0	0	0	0	0	0	0	0	0	0	0	0	0	0	0	0	0	0	0	0	0	0	0	0	0	0	0	0	0	0	0	0
AA123G00158	72	36	46	107	79	75	56	74	62	79	76	62	71	72	75	75	53	58	92	52	115	76	57	77	77	65	96	66	85	58	151	108	186	52	47	66	69	65	103	44	39	46	56	93	59	60	43	73	84
AA123G00159	5	8	3	0	0	0	0	0	0	0	0	0	1	0	1	0	0	0	0	0	0	0	0	0	0	0	1	0	0	0	0	0	0	0	0	0	0	0	0	0	0	0	0	0	0	0	0	0	0
AA123G00160	0	0	0	0	0	0	0	0	0	0	0	1	0	0	0	0	0	0	0	0	0	0	0	0	0	0	0	0	0	0	0	0	0	0	0	0	0	0	0	0	0	0	0	0	0	0	0	0	0
AA123G00161	1574	974	1154	1704	1988	1603	1389	1937	1767	1164	862	1058	747	647	628	909	626	824	474	631	670	943	1079	1178	677	522	628	733	718	715	1268	1131	1310	975	945	1110	591	643	819	218	307	278	239	329	232	275	266	193	516
AA123G00162	11	5	2	1	2	9	7	1	6	13	10	20	8	5	8	6	7	5	11	3	14	5	7	7	13	9	8	10	9	12	8	4	4	2	7	3	1	4	2	2	5	2	3	3	0	3	2	6	4
AA123G00163	1516	1260	1251	1956	1979	1959	1074	1339	1292	1810	1683	1724	498	466	389	700	477	511	408	412	562	555	509	606	392	336	466	450	473	472	668	571	655	671	639	832	505	500	705	324	588	413	353	581	415	465	444	369	539
AA123G00164	987	902	929	1176	1108	1058	753	908	932	1079	835	956	617	522	639	632	477	372	521	487	612	419	379	416	552	353	430	610	603	407	372	268	364	588	582	555	550	467	683	191	298	225	244	295	192	260	258	228	349
AA123G00165	13	12	5	14	13	12	7	9	25	25	10	11	97	61	202	20	20	19	38	161	445	3	4	6	12	5	3	2	4	0	1639	1319	3019	6	12	13	934	836	1265	235	658	339	1426	2216	1213	214	185	95	373
AA123G00166	926	713	743	1161	1314	1182	906	887	1032	1400	1010	964	334	340	319	470	386	362	290	317	428	442	462	609	423	289	383	433	443	338	538	496	554	557	537	639	335	321	478	153	179	171	164	218	135	234	181	176	304
AA123G00167	1530	1158	1124	2058	2027	1773	1228	1385	1329	1879	1488	1551	2008	1898	1704	1554	1263	1412	1693	1673	2044	2165	2335	2326	1905	1439	1756	1760	1826	1567	2532	2344	2440	1426	1394	1586	1558	1356	1963	422	658	671	564	652	514	820	757	731	1268
AA123G00168	1	1	3	0	0	0	0	0	0	0	0	0	0	0	0	0	0	0	0	0	0	0	0	0	0	0	0	0	0	0	0	0	0	0	0	0	0	0	0	0	0	0	0	0	0	0	0	0	0
AA123G00169	3	2	1	0	0	0	0	0	0	0	0	1	0	0	0	0	0	0	0	0	0	0	0	0	0	0	0	0	0	0	1	1	0	0	0	1	0	1	0	2	1	0	0	0	0	0	0	0	0
AA123G00170	85	77	84	54	36	18	50	57	64	56	24	18	84	92	48	43	47	58	60	65	97	30	39	48	88	43	61	45	55	59	96	94	96	49	55	46	104	91	150	23	36	40	21	23	19	50	41	22	49
AA123G00171	268	169	219	288	288	214	159	173	153	280	220	225	464	419	386	299	243	258	360	331	413	347	362	411	380	264	321	349	378	289	529	466	495	308	310	326	278	332	383	128	178	148	132	153	118	170	187	173	320
AA123G00172	23	11	14	37	43	32	8	14	10	71	24	27	22	9	12	1	9	4	7	11	10	13	17	13	27	17	27	12	13	9	6	7	12	3	4	5	4	4	2	7	14	10	4	5	3	16	21	8	37
AA123G00173	73	62	72	121	80	107	71	122	96	144	97	92	174	142	139	87	71	90	118	142	169	99	158	116	214	184	215	182	151	133	133	90	125	90	81	111	46	69	82	62	176	91	71	148	99	266	234	188	374
AA123G00174	1	1	0	0	0	0	0	0	0	0	0	0	0	0	0	0	0	0	0	0	0	0	0	0	0	0	0	0	0	0	0	0	0	0	0	0	0	0	0	0	0	0	0	0	0	0	0	0	0
AA123G00175	1	0	0	0	0	0	0	0	0	0	0	0	0	0	0	0	0	0	0	0	0	0	0	0	0	0	0	0	0	0	0	0	0	0	0	0	0	1	0	0	0	0	0	0	0	0	0	0	0
AA123G00176	0	0	0	0	0	1	0	0	0	0	0	0	0	0	0	0	0	0	0	0	0	1	0	0	0	0	0	0	0	0	0	0	0	0	0	0	0	0	0	0	0	0	0	0	0	0	0	0	0
AA123G00177	3	2	1	2	3	0	0	0	0	0	0	0	0	0	0	0	3	0	0	0	1	0	6	3	3	0	3	0	0	0	3	0	1	0	0	0	2	0	1	0	0	0	0	0	0	0	0	0	0
AA123G00178	0	1	2	1	0	0	0	0	0	0	0	0	0	0	6	0	0	0	0	0	0	0	0	0	0	5	1	0	0	0	0	0	0	0	0	0	0	0	0	0	0	0	0	0	1	0	0	0	0
AA123G00179	1	1	1	0	0	0	0	3	0	0	0	0	0	0	0	0	0	0	0	0	0	0	0	1	0	0	0	0	0	0	1	0	0	0	0	0	0	0	0	0	0	0	0	0	0	0	0	0	0
AA1241G00001	21	14	23	1	3	2	0	1	2	1	3	0	1	0	4	1	1	1	0	0	3	0	2	1	4	1	2	1	0	2	6	1	3	1	0	3	0	1	2	1	0	1	1	1	2	1	0	0	0
AA1247G00001	112	98	66	190	174	157	104	143	148	239	193	189	31	38	59	77	63	111	28	36	81	71	69	62	35	47	19	41	69	42	106	120	151	110	131	169	82	68	120	174	231	210	207	332	213	94	110	125	89
AA124G00001	16	8	9	8	5	3	6	7	4	1	3	6	10	4	1	7	1	8	4	3	6	7	1	5	5	7	8	12	7	8	8	5	4	3	6	6	3	5	10	2	3	2	3	5	3	4	2	6	5
AA124G00002	16	28	8	23	12	16	12	11	23	61	13	31	9	9	18	11	7	3	7	7	6	9	5	5	7	34	15	15	20	17	10	5	12	5	6	11	7	5	7	6	17	10	6	6	6	16	9	12	12
AA124G00003	1	0	0	0	1	0	0	0	0	0	0	1	0	0	2	0	0	0	0	1	0	0	0	0	0	0	1	0	0	0	0	0	0	1	0	0	0	2	0	0	0	0	0	0	0	0	0	0	0
AA124G00004	2	2	4	1	0	0	0	1	0	0	0	0	0	0	1	0	0	0	0	0	0	0	0	0	0	2	0	0	0	0	0	1	0	0	0	0	0	0	0	0	0	0	0	0	0	0	0	0	0
AA124G00005	0	0	0	0	0	0	0	0	0	0	0	4	0	0	1	0	0	2	0	0	0	1	0	1	0	1	1	1	1	1	1	0	2	2	0	1	0	0	0	0	1	1	0	0	1	1	1	0	0
AA124G00006	1546	1363	1132	2250	2144	2599	1909	2987	2866	1619	1758	1871	413	318	273	534	307	612	248	299	372	462	503	624	288	289	332	388	440	478	493	484	635	602	537	821	297	301	468	455	990	655	540	985	574	1006	1475	885	1314
AA124G00007	1	5	0	0	0	0	0	0	0	0	0	0	1	0	2	0	0	0	1	2	3	0	0	0	6	0	2	0	1	0	1	1	0	0	0	0	0	0	0	0	0	0	0	0	0	0	0	0	0
AA124G00008	0	0	0	0	0	0	0	0	0	0	0	0	1	0	1	0	0	0	0	0	0	0	0	0	1	0	0	0	0	1	0	0	1	0	0	0	0	0	0	0	0	0	0	0	0	0	0	0	0
AA124G00009	0	0	0	0	0	0	0	0	4	0	4	0	1	0	1	1	0	2	0	0	4	0	1	1	0	1	4	1	0	0	1	0	0	0	0	1	3	0	0	0	0	0	0	0	0	0	0	1	1
AA124G00010	1	0	0	0	0	0	0	0	0	0	1	0	4	0	6	1	1	2	1	1	3	0	1	0	4	10	1	0	1	1	0	1	0	0	0	1	0	1	0	0	0	0	0	0	0	1	2	0	2
AA124G00011	7	12	13	12	10	14	1	1	15	41	15	26	101	99	107	85	74	48	80	81	179	64	56	65	77	60	84	51	60	42	156	117	127	34	44	38	194	168	198	68	118	105	147	171	122	83	66	72	79
AA124G00012	0	0	0	0	0	0	0	0	0	0	0	0	0	0	0	0	0	0	0	0	0	0	0	0	0	0	0	0	0	0	0	0	0	0	0	0	0	0	0	0	0	0	0	0	0	0	0	0	0
AA124G00013	1322	1122	1012	2127	1758	2234	1717	1787	1994	1838	1796	1652	690	661	539	1099	702	1116	670	570	591	1273	1310	1499	486	539	519	908	1192	1250	892	832	915	1143	967	1397	577	452	742	221	374	257	164	230	158	803	793	801	855
AA124G00014	17	24	21	27	20	18	23	28	24	87	51	66	70	52	58	57	50	26	57	35	35	75	65	53	63	38	56	55	69	48	76	71	72	58	42	61	83	77	87	104	169	175	113	134	130	131	105	100	79
AA124G00015	0	0	3	1	0	0	0	0	4	0	0	0	0	0	0	0	1	0	0	0	0	0	0	0	0	0	0	0	0	0	0	0	0	0	0	0	0	0	0	0	0	0	0	0	0	0	0	0	0
AA124G00016	139	152	113	228	236	269	83	77	102	289	205	215	229	239	254	209	188	177	279	235	325	171	195	219	270	194	228	242	225	156	332	241	239	217	224	221	261	259	297	102	215	178	122	186	143	190	210	173	169
AA124G00017	630	452	505	658	650	681	530	551	576	727	521	557	271	313	279	402	318	271	247	243	352	304	326	402	288	212	284	304	309	278	335	319	286	405	437	495	269	267	403	168	229	232	202	214	209	185	199	172	293
AA124G00018	3	2	0	0	0	0	0	0	0	0	0	0	0	0	0	0	1	0	0	0	0	0	0	0	0	1	0	1	0	0	0	0	0	0	0	0	0	0	0	0	0	0	0	0	0	0	0	0	0
AA124G00019	233	205	166	186	184	271	92	129	147	166	149	123	204	174	198	213	172	127	130	145	182	204	196	219	160	283	182	234	217	250	185	165	222	178	220	230	180	150	204	102	169	151	98	170	137	103	111	108	168
AA124G00020	0	2	0	0	0	0	0	0	0	0	0	0	0	0	0	0	0	0	0	0	0	0	0	0	0	0	0	0	0	0	0	0	0	0	0	0	0	0	0	0	0	0	0	0	0	0	0	0	0
AA124G00021	0	0	0	1	0	1	0	0	1	0	0	0	0	0	2	0	2	0	0	0	3	2	0	0	0	3	2	3	0	0	0	1	0	0	2	0	0	0	0	0	0	0	0	0	0	0	0	0	0
AA124G00022	1350	989	1098	1670	2056	1588	1723	2173	2048	1756	1137	1158	111	101	91	736	538	553	143	92	139	602	640	559	187	129	179	337	227	267	137	129	184	687	726	823	208	125	327	56	113	95	74	89	61	128	167	112	214
AA1255G00001	3	0	0	0	0	0	0	0	0	0	0	0	0	0	0	0	0	0	0	0	0	0	1	0	0	0	0	0	0	0	0	0	0	0	0	0	0	0	0	0	0	0	0	0	0	0	0	0	0
AA125G00001	1	1	0	0	0	0	0	0	0	0	0	0	0	0	1	0	0	0	0	0	0	0	0	0	0	0	0	0	0	0	1	0	0	0	0	0	0	0	0	0	0	0	0	0	0	0	0	0	0
AA125G00002	3	1	1	1	0	0	0	0	0	0	0	0	0	0	0	0	0	0	0	0	0	0	0	0	0	3	0	0	0	0	0	0	0	0	0	0	0	0	0	0	0	0	0	0	0	0	0	0	0
AA125G00003	0	0	0	0	0	0	0	0	0	0	0	0	0	0	0	0	0	0	0	0	0	0	0	0	1	0	0	0	0	0	0	0	0	0	0	0	0	0	0	0	0	0	0	0	0	0	0	0	0
AA125G00004	0	0	0	0	0	0	0	0	0	0	0	0	0	0	0	0	0	0	0	0	0	0	0	0	0	0	0	0	0	0	0	0	0	0	0	0	0	0	0	0	0	0	0	0	0	0	0	0	0
AA125G00005	0	0	0	0	0	0	0	0	0	0	0	0	0	0	0	0	0	0	0	0	0	0	0	0	0	0	0	0	0	0	0	0	0	0	0	0	0	0	0	0	0	0	0	0	0	0	0	0	0
AA125G00006	4	1	0	0	0	0	0	0	0	0	0	0	0	0	0	0	0	0	0	0	0	0	0	1	0	0	0	0	0	0	0	0	1	0	0	0	0	0	0	0	0	0	0	0	0	0	0	0	0
AA125G00007	2	4	2	0	0	4	0	0	0	1	0	0	0	1	0	0	0	0	1	0	0	0	0	0	0	2	0	0	0	0	0	0	0	2	0	2	0	0	0	0	1	0	0	0	0	0	0	0	0
AA125G00008	2	3	3	0	0	0	2	0	1	0	0	0	1	0	0	1	0	0	0	5	0	1	1	2	3	0	0	4	0	0	0	0	2	0	0	1	0	0	1	0	0	0	0	0	0	0	0	1	0
AA125G00009	2	1	2	4	1	2	0	0	0	0	0	0	0	0	1	1	0	0	0	0	0	1	0	1	0	0	0	0	0	0	0	0	0	2	1	1	0	0	0	0	0	0	0	0	0	0	0	0	0
AA125G00010	0	0	0	0	0	0	0	0	0	0	0	0	0	0	0	0	0	0	0	0	0	0	0	0	0	0	0	0	0	0	0	0	0	0	0	0	0	0	0	0	0	0	0	0	0	0	0	0	0
AA125G00011	0	1	1	0	0	0	0	0	0	0	0	0	0	0	1	0	0	0	0	1	0	0	0	0	0	0	0	0	0	0	0	0	0	0	0	2	0	0	0	0	0	0	0	0	0	0	0	0	0
AA125G00012	5	7	5	1	0	0	1	0	1	0	3	0	0	0	0	1	0	0	0	0	0	0	6	3	0	0	0	0	0	1	0	0	1	0	1	0	0	0	0	0	0	0	0	0	0	0	0	0	0
AA125G00013	0	0	0	0	0	0	0	0	1	0	0	0	0	0	0	0	0	0	0	0	0	0	0	0	0	0	0	0	0	0	0	0	0	0	0	0	0	0	0	0	0	0	0	0	0	0	0	0	0
AA125G00014	5	2	1	1	3	0	1	0	0	0	8	2	1	3	5	2	3	1	3	0	0	7	3	3	3	0	3	2	5	9	0	1	1	1	3	4	0	8	2	0	4	1	0	0	1	0	0	0	1
AA1268G00001	45	41	31	64	40	60	40	41	47	76	68	53	82	57	66	31	40	38	55	53	87	66	63	55	78	70	72	77	81	77	101	61	49	63	56	61	58	47	94	11	18	11	12	30	7	17	34	27	51
AA126G00001	5	2	1	0	0	0	0	0	0	0	0	0	0	0	0	0	0	0	0	0	0	0	0	0	0	0	0	0	0	0	0	0	0	0	0	0	0	0	1	0	0	0	0	0	0	0	0	0	0
AA126G00002	1	1	2	0	0	0	0	0	0	7	0	0	0	0	0	0	0	0	0	0	0	0	0	0	0	0	0	0	0	0	0	0	0	0	0	0	0	0	0	0	0	2	0	0	4	0	0	0	0
AA126G00003	651	552	599	1127	1173	986	342	499	489	991	900	1075	1580	1237	1095	700	499	647	1048	1062	1458	673	733	637	1014	1027	1043	805	864	830	1031	1068	1096	641	562	768	889	931	1265	449	680	603	611	807	582	965	922	814	1952
AA1278G00001	1	2	1	0	0	0	0	0	0	0	0	0	1	2	4	0	0	0	0	1	14	0	0	0	0	0	0	0	0	0	5	5	1	0	0	0	1	0	0	0	0	0	1	3	2	0	1	1	1
AA127G00001	0	0	0	0	1	0	0	0	1	0	0	0	0	0	0	0	0	0	0	0	0	0	0	0	0	0	0	0	0	0	0	0	0	0	0	0	0	0	0	0	0	0	0	0	0	0	0	0	0
AA127G00002	4	0	3	1	0	0	0	0	0	0	1	0	0	0	0	0	0	0	0	0	0	0	1	0	0	0	0	1	0	0	0	0	0	0	0	0	0	0	0	0	0	0	0	0	0	0	0	0	0
AA127G00003	2	0	1	0	0	0	0	0	0	0	0	0	0	0	0	0	0	0	0	0	0	0	0	0	0	0	0	0	0	1	0	0	0	0	0	0	0	0	0	0	0	0	0	0	0	0	1	0	0
AA127G00004	1	0	1	0	0	0	0	0	0	0	0	0	0	0	0	0	0	0	0	0	0	0	0	0	0	0	0	0	0	0	0	0	0	0	0	0	0	0	0	0	0	0	0	0	0	0	0	0	0
AA127G00005	0	0	0	0	0	0	1	0	0	0	0	0	0	0	1	0	0	0	0	0	0	0	0	0	0	0	0	0	0	0	0	0	0	0	0	0	0	0	0	0	0	0	0	0	0	0	0	0	0
AA127G00006	446	276	397	576	717	649	621	1246	1116	1038	914	926	381	352	277	394	301	537	258	278	342	419	536	482	259	246	251	331	358	451	765	635	771	512	448	528	562	620	768	1501	2644	2073	2048	2963	2098	1576	1787	1417	1022
AA127G00007	364	267	281	447	530	545	508	797	728	1321	778	795	334	317	400	493	474	340	341	354	499	505	555	590	344	248	288	471	450	319	633	559	585	404	410	419	652	664	804	609	1180	902	772	1023	773	746	890	657	440
AA127G00008	18	18	15	25	16	29	15	26	30	25	26	36	41	38	33	18	15	24	18	32	35	26	44	35	39	25	39	26	36	55	35	38	43	28	27	41	16	27	34	54	91	73	59	90	78	54	67	48	90
AA127G00009	0	0	0	0	0	0	0	0	0	0	0	0	0	0	0	0	0	0	0	0	0	0	0	0	0	0	0	0	0	0	0	0	0	0	0	0	0	0	0	0	0	0	0	0	0	0	0	0	0
AA127G00010	0	1	0	0	0	0	0	0	0	0	0	0	0	0	0	0	0	0	0	0	0	0	0	1	0	0	0	0	0	0	0	0	0	0	0	0	0	0	0	0	0	0	0	0	0	0	0	0	0
AA127G00011	4	2	5	0	0	0	0	0	0	0	0	0	0	0	0	3	1	0	0	0	0	0	0	0	1	0	0	0	0	0	0	0	0	0	0	0	1	1	0	0	0	0	0	0	0	0	1	0	0
AA127G00012	472	326	369	534	682	564	395	425	502	650	509	488	304	236	267	306	267	289	263	248	323	430	437	480	306	214	301	308	333	276	426	324	402	343	313	386	199	203	304	83	154	101	116	151	72	178	182	169	226
AA127G00013	1	5	1	1	0	0	0	0	0	0	0	0	0	0	0	0	0	0	0	0	1	0	0	0	0	0	0	0	0	0	0	1	0	0	0	0	1	0	0	0	0	0	0	0	0	0	0	0	0
AA127G00014	673	726	502	1313	1073	1359	807	751	898	1341	1436	1404	568	404	371	552	349	488	343	367	599	500	476	496	544	502	477	482	632	648	481	383	441	862	780	886	468	468	623	264	497	322	268	478	355	547	496	448	898
AA127G00015	4	10	2	8	19	26	12	16	9	32	36	23	156	147	131	113	61	169	136	157	152	126	177	173	221	170	147	123	129	140	325	305	346	94	106	99	194	298	257	196	333	277	157	194	140	370	418	289	406
AA127G00016	0	0	0	0	0	0	0	0	0	0	0	0	0	0	0	0	0	0	0	0	0	0	0	0	0	0	0	0	0	0	0	0	0	0	0	0	0	0	0	0	0	0	0	0	0	0	0	0	0
AA127G00017	0	0	0	0	0	0	0	0	0	0	0	0	0	0	0	0	0	0	0	0	0	0	0	0	0	0	0	0	0	0	0	0	0	0	0	0	0	0	0	0	0	0	0	0	0	0	0	0	0
AA127G00018	1	5	2	0	1	4	4	0	6	0	0	0	0	0	0	0	0	0	0	0	0	1	0	0	0	0	0	0	0	0	0	0	0	2	2	0	0	0	0	0	0	0	0	0	0	0	0	0	0
AA127G00019	1712	1302	1441	2478	2308	2280	2115	2439	2420	2965	1795	2181	1033	936	886	1268	978	1108	930	878	1142	1333	1182	1348	1004	728	966	1046	1126	1104	1236	1089	1227	1238	1206	1478	1209	1262	1699	800	1014	962	965	1356	1092	640	603	611	771
AA127G00020	1	2	0	1	0	0	0	0	0	0	0	0	0	0	4	0	2	0	0	0	3	0	2	0	0	1	0	1	1	0	0	0	0	0	1	5	1	0	3	0	0	0	0	0	0	0	0	0	0
AA128G00001	3676	3334	2689	5157	4055	5047	3772	3564	4275	4271	3955	3914	2242	1954	1676	1711	1237	1478	1786	1676	1925	1624	1508	1663	2021	1763	2127	1779	1941	1838	2126	2000	2202	1830	1769	2396	1364	1273	1855	678	918	757	727	1048	774	1623	1450	1436	2589
AA128G00002	86	87	60	108	111	68	31	53	56	61	57	101	3	2	3	21	11	12	3	5	4	11	9	13	5	6	5	6	8	5	1	3	2	24	31	25	5	4	4	2	1	1	0	0	0	0	2	2	2
AA128G00003	83	99	82	161	150	172	88	93	92	229	195	202	89	75	65	84	56	42	104	72	116	59	71	67	66	46	86	74	77	88	116	92	97	85	67	79	104	109	141	100	175	163	122	204	155	248	175	167	178
AA128G00004	2	1	2	11	19	0	0	0	1	0	9	1	0	1	0	1	1	0	0	1	0	3	2	2	0	0	0	0	0	0	0	0	1	0	0	1	0	0	0	2	4	3	2	4	1	0	2	0	4
AA128G00005	2	1	0	1	0	0	0	0	0	1	0	0	0	0	0	0	0	0	0	0	0	0	0	0	0	0	0	1	0	1	0	0	0	0	0	0	0	0	0	0	0	0	0	0	0	0	0	0	0
AA128G00006	1	2	2	2	1	3	0	0	0	0	0	0	4	4	1	2	1	0	3	0	3	1	0	0	0	0	6	4	1	1	2	4	0	0	1	2	0	1	1	0	0	0	0	0	0	0	0	0	2
AA128G00007	2	3	3	0	0	0	0	0	0	0	0	0	0	0	0	0	0	0	0	0	0	0	0	0	0	0	0	0	0	0	0	1	0	0	0	0	0	0	0	0	0	0	0	0	0	0	0	0	0
AA128G00008	204	213	175	317	274	357	221	285	211	579	283	259	145	181	207	396	297	235	187	179	234	328	258	284	138	132	167	311	315	292	233	204	235	447	562	496	291	362	477	180	319	274	208	207	159	123	134	104	110
AA128G00009	33	35	41	91	98	71	25	35	49	170	57	95	85	104	117	161	153	124	100	111	175	66	92	59	92	51	64	77	96	58	188	172	189	151	149	146	323	337	386	374	655	552	497	684	450	215	182	201	87
AA128G00010	4	2	1	2	0	2	1	0	0	1	1	0	0	0	0	0	0	0	0	0	0	0	0	0	0	0	0	0	0	0	1	0	0	0	0	0	0	0	0	0	0	0	0	0	0	0	0	0	0
AA128G00011	492	351	410	526	482	392	418	500	469	537	379	377	231	149	155	302	217	257	180	149	204	259	213	252	151	152	154	285	276	222	192	185	220	282	310	426	222	239	341	119	170	148	159	176	146	107	88	81	130
AA128G00012	3	3	1	0	1	2	0	0	0	0	0	0	1	2	8	3	2	2	2	3	2	1	0	4	2	62	1	2	1	0	3	0	2	6	4	5	0	3	4	0	1	0	0	0	0	0	0	0	0
AA128G00013	0	1	0	0	0	0	0	0	0	0	0	0	0	0	0	0	0	0	0	0	0	0	0	0	0	0	0	0	0	0	0	0	0	0	0	0	0	0	0	0	0	0	0	0	0	0	0	0	0
AA128G00014	1	0	0	0	0	0	0	0	0	0	0	0	0	0	0	0	0	0	0	0	0	0	0	0	0	0	1	0	0	0	0	0	2	0	0	0	0	0	0	0	0	0	0	0	0	0	0	0	0
AA1290G00001	236	216	162	582	469	655	153	214	200	804	489	592	428	408	421	346	272	362	369	337	525	335	353	307	404	379	417	448	432	392	465	402	441	307	346	417	383	368	577	245	380	313	294	334	244	409	424	360	433
AA129G00001	0	1	1	0	0	0	0	0	0	0	0	0	0	0	0	0	0	0	0	0	0	0	0	0	0	0	1	0	0	0	0	0	0	0	0	0	0	0	0	0	0	0	0	0	0	0	0	0	0
AA129G00002	17	6	15	9	3	17	3	9	18	49	30	20	0	5	1	0	2	0	1	2	1	1	0	0	1	2	0	0	0	0	0	0	0	2	1	1	0	0	0	0	1	0	1	0	4	0	1	1	0
AA129G00003	3	1	2	0	0	0	0	0	0	0	0	0	0	0	0	0	0	0	0	0	0	0	0	0	0	0	0	0	0	0	0	0	0	0	0	0	0	0	0	0	0	0	0	0	0	0	0	0	0
AA129G00004	3	0	0	0	0	1	3	0	4	0	0	0	0	0	0	0	0	0	0	0	0	0	0	0	0	0	0	0	0	0	1	0	0	1	0	0	0	0	0	0	0	1	0	0	0	20	0	0	32
AA129G00005	0	0	0	0	0	0	0	0	3	0	0	0	0	0	0	0	0	0	0	0	3	0	3	0	0	0	0	0	0	0	0	0	0	0	0	0	0	0	1	0	0	0	0	0	0	5	2	0	17
AA129G00006	1	0	1	0	0	0	0	0	0	0	0	0	0	0	0	0	0	0	0	1	0	0	0	0	0	0	0	0	0	0	0	0	0	1	0	0	0	0	0	0	0	0	0	0	0	0	0	0	0
AA129G00007	0	3	1	2	0	3	0	1	0	0	0	2	0	1	2	0	0	0	0	0	0	0	0	0	0	0	0	0	0	1	3	0	0	0	3	2	0	1	5	0	1	0	0	0	0	0	0	1	0
AA129G00008	3	1	3	0	0	0	0	0	0	0	0	0	0	0	0	0	0	0	0	0	0	0	1	0	1	0	0	0	0	0	0	0	0	0	0	0	0	0	0	1	0	0	0	0	0	0	0	0	0
AA129G00009	82	66	68	123	91	101	93	101	115	112	132	106	42	37	34	67	39	56	29	25	38	46	60	41	42	22	42	47	51	45	39	40	61	68	61	70	34	47	62	21	44	33	37	22	27	32	26	41	21
AA129G00010	23	18	21	22	18	30	14	9	13	15	11	20	3	4	4	12	7	8	10	1	4	7	7	7	3	0	1	3	9	10	6	8	4	8	7	12	4	4	8	3	4	9	3	5	3	5	5	6	6
AA129G00011	1228	638	1042	1298	1083	969	515	658	692	544	333	489	1123	976	930	726	567	769	956	880	909	861	788	858	1014	793	992	668	705	699	980	916	1082	826	765	978	658	535	895	66	93	134	106	152	109	130	154	136	263
AA129G00012	216	184	172	330	287	240	108	93	126	199	149	122	306	225	318	423	315	342	249	293	411	263	250	295	131	115	135	203	192	155	655	595	659	477	509	510	689	664	898	215	292	270	233	275	198	133	105	115	82
AA129G00013	4	1	2	0	0	0	0	0	0	0	0	0	0	0	2	0	0	0	0	12	0	0	0	0	0	0	0	0	0	0	1	0	0	0	0	0	0	0	0	0	0	0	0	0	0	0	0	0	0
AA129G00014	1	1	0	0	0	0	0	0	0	0	0	0	0	0	0	2	0	0	1	0	0	0	3	0	0	1	0	0	0	0	0	0	0	2	1	0	0	1	0	0	0	0	0	0	0	0	0	0	0
AA129G00015	155	132	127	221	185	192	127	80	123	278	135	160	362	341	309	242	191	226	283	274	368	279	275	332	346	290	353	316	381	284	366	340	352	219	237	286	278	291	354	129	156	154	176	193	185	233	159	193	311
AA12G00001	34	23	26	52	43	62	27	35	60	61	59	75	16	26	31	11	16	18	27	18	22	31	31	26	42	37	43	42	60	34	12	12	7	10	16	19	9	14	20	21	36	33	35	54	49	58	59	70	159
AA12G00002	234	182	208	315	264	269	172	158	158	315	173	151	167	158	145	166	136	123	153	142	196	235	182	222	221	142	180	169	213	219	160	161	144	151	152	168	105	109	150	26	22	31	34	39	27	54	55	57	130
AA12G00003	7	2	4	4	3	1	0	0	0	0	1	0	5	5	4	8	10	11	3	3	12	2	6	1	5	1	3	5	7	1	16	14	31	3	7	5	33	39	34	58	100	61	80	115	62	19	18	9	4
AA12G00004	106	77	60	146	123	120	62	71	51	116	94	91	189	201	183	147	150	157	143	200	204	144	138	125	224	156	165	197	176	119	221	226	234	181	170	208	181	198	238	129	153	131	110	187	126	105	123	106	156
AA12G00005	1951	945	1479	1998	1723	1430	1259	1228	1516	1310	587	783	1114	976	887	1077	859	930	900	878	902	1073	1247	1388	1025	819	970	829	906	864	1133	1141	1129	1159	1087	1373	745	698	1094	81	98	169	142	150	129	121	108	124	164
AA12G00006	268	197	223	373	248	321	240	280	226	325	251	221	186	165	176	216	152	166	159	149	225	196	186	178	181	166	199	185	183	197	230	252	253	223	233	315	196	221	286	102	161	149	127	171	110	109	115	102	108
AA12G00007	54	44	29	67	37	61	19	13	11	28	41	34	112	95	99	53	23	17	71	68	85	44	67	45	158	148	172	63	80	77	109	93	91	35	35	35	56	60	67	40	63	53	70	84	61	86	105	106	133
AA12G00008	61	59	49	46	47	45	73	115	80	54	13	35	144	126	120	160	153	127	153	149	201	204	166	140	138	83	145	165	231	158	176	177	183	140	148	135	165	159	263	13	14	19	24	43	22	34	28	49	38
AA12G00009	2598	3057	2440	4680	6689	5722	3161	4618	5043	6157	3704	3815	1494	1125	1032	2612	1502	1707	1013	1059	1174	2243	2335	2078	1439	1226	1586	2059	1872	1583	1483	1159	1278	3082	2843	2721	1014	671	1221	192	395	259	231	331	241	561	578	395	1840
AA12G00010	175	201	188	224	182	238	90	105	137	140	103	162	210	206	208	245	228	243	195	224	278	223	216	274	209	145	160	188	243	214	325	248	344	307	311	337	246	268	329	99	161	147	151	211	178	147	153	145	203
AA12G00011	220	219	222	316	330	309	108	87	120	256	145	121	425	340	420	393	325	280	375	355	428	332	282	341	397	258	307	341	407	265	479	452	401	337	351	369	347	352	464	87	80	105	81	78	95	104	73	109	159
AA12G00012	223	147	188	295	323	307	235	303	275	349	222	315	99	144	110	264	190	222	91	109	169	206	272	304	125	84	100	151	157	148	210	186	209	265	247	328	166	174	232	154	196	151	135	204	131	92	79	99	79
AA12G00013	495	385	401	472	511	395	447	462	548	520	318	370	82	74	70	260	285	231	86	76	104	254	236	301	83	66	57	165	137	114	240	213	277	367	382	397	282	214	356	26	78	73	60	50	48	10	6	10	30
AA12G00014	1703	1400	1122	2444	2646	2638	1702	2023	2263	3144	2787	2674	1244	1052	924	744	613	675	932	910	1121	900	1044	1137	1348	989	1192	937	879	895	1445	1204	1310	974	863	970	591	587	764	277	516	345	461	642	515	1257	1188	961	1946
AA12G00015	0	0	0	0	0	0	0	0	0	0	0	0	0	0	0	0	0	0	0	0	2	0	0	0	0	0	0	0	0	0	3	0	0	0	0	0	0	0	0	0	0	0	0	0	0	0	0	0	0
AA12G00016	0	0	0	0	0	0	0	0	0	0	0	0	0	0	0	0	0	0	0	0	0	0	0	0	0	0	0	0	0	0	0	0	0	0	0	0	0	0	0	0	0	0	0	0	0	0	0	0	0
AA12G00017	4	0	1	0	0	1	0	0	0	0	1	1	0	0	5	0	1	0	1	0	25	0	0	1	0	0	0	0	0	0	11	11	11	0	2	1	0	0	1	0	0	0	0	0	0	0	0	0	0
AA12G00018	0	0	0	0	0	0	0	0	0	0	0	0	0	0	0	0	0	0	0	0	0	0	0	0	0	0	0	0	0	0	0	0	0	0	0	1	0	0	0	0	0	0	0	0	0	0	0	0	0
AA12G00019	0	0	0	0	0	0	0	0	0	0	0	0	0	0	0	0	0	0	0	0	0	0	0	0	0	0	0	0	0	0	0	0	0	0	0	0	0	0	0	0	0	0	0	0	0	0	0	0	0
AA12G00020	0	1	0	0	0	0	0	0	0	0	0	0	0	0	0	0	0	0	0	0	0	0	0	0	0	0	0	0	0	0	0	0	0	0	0	0	0	1	0	0	0	0	0	0	1	0	0	0	0
AA12G00021	0	0	0	0	0	0	0	0	0	0	0	0	0	0	1	0	0	0	0	0	1	0	0	0	0	0	0	0	0	0	0	0	0	0	0	0	0	0	0	0	2	0	2	2	1	1	2	0	0
AA12G00022	9	6	3	0	0	0	1	0	1	1	1	8	0	0	0	0	2	0	0	0	0	0	0	0	0	0	0	0	0	0	0	0	2	0	0	0	0	0	0	0	0	3	2	0	1	0	0	1	0
AA12G00023	0	0	0	0	0	0	0	0	0	0	0	0	0	0	0	0	0	0	0	0	0	0	0	0	0	0	0	0	0	0	0	0	0	0	0	0	0	0	0	0	0	0	0	0	0	0	0	0	0
AA12G00024	0	0	0	0	0	0	0	0	0	0	0	0	0	0	0	0	0	0	0	0	0	0	0	0	0	0	0	0	0	0	0	0	0	0	0	0	0	0	0	0	0	0	0	0	0	0	0	0	0
AA12G00025	0	0	0	0	0	0	0	0	0	0	0	0	0	0	0	0	0	0	0	0	0	0	0	0	0	0	0	0	0	0	0	0	0	0	0	0	0	0	0	0	0	0	0	0	0	0	0	0	0
AA12G00026	0	0	0	0	0	0	1	0	0	0	0	0	0	1	1	0	1	0	0	2	6	0	0	0	0	0	0	0	0	0	2	3	4	0	0	0	0	0	0	0	0	0	9	14	14	2	0	1	1
AA12G00027	49	40	41	47	41	73	35	32	25	72	52	60	54	48	46	52	35	38	48	82	108	75	53	44	80	63	72	73	56	57	119	87	129	25	49	23	99	80	128	35	44	38	65	121	77	74	54	65	64
AA12G00028	15	10	11	22	12	36	10	4	6	14	16	3	10	9	2	20	30	23	7	5	14	26	12	22	7	12	7	14	21	22	12	12	13	28	44	41	28	29	25	120	237	177	76	103	107	78	60	49	38
AA12G00029	97	73	127	161	140	224	96	99	103	268	170	226	153	164	125	113	137	141	125	141	150	136	145	170	200	101	136	193	194	141	151	142	137	134	104	134	151	178	215	132	220	230	146	188	166	259	220	220	182
AA12G00030	273	238	238	357	377	383	234	376	296	367	197	287	481	415	382	334	240	390	309	427	439	440	564	493	428	425	443	414	454	493	532	447	593	287	298	362	338	338	423	185	296	273	257	318	235	303	333	292	453
AA12G00031	236	198	177	319	294	382	178	190	192	420	216	200	480	445	470	465	344	296	440	426	578	378	396	362	367	280	348	348	406	308	762	605	576	411	363	390	432	410	519	106	178	178	152	206	109	183	157	145	287
AA12G00032	642	599	460	671	688	802	576	798	766	917	783	863	199	210	202	311	291	235	186	192	262	280	349	317	192	157	185	284	235	203	344	332	337	340	335	373	362	330	401	552	1286	954	727	971	689	770	941	638	397
AA12G00033	3	7	1	1	9	7	9	0	6	5	2	0	23	20	45	8	12	7	26	17	41	15	16	12	12	19	15	12	9	7	23	16	16	21	21	17	16	6	26	2	13	13	3	0	5	7	5	6	9
AA12G00034	71	32	44	115	102	87	25	36	23	90	35	54	263	280	245	161	149	140	225	231	273	187	189	207	184	149	179	212	227	175	247	235	280	140	165	164	212	220	315	71	82	96	58	79	56	78	77	72	129
AA12G00035	211	159	164	360	298	351	167	183	216	376	318	288	126	124	237	160	135	175	105	134	239	140	151	159	179	157	134	154	182	156	383	290	366	135	145	160	234	264	303	421	887	468	543	930	634	338	381	297	230
AA12G00036	4805	3856	3500	6208	5031	5523	6652	7970	7878	5936	5370	6123	1941	1604	1514	2163	1464	1892	1450	1355	1764	1928	1932	2072	1650	1436	1591	1315	1538	1506	2273	2171	2480	2072	2202	2853	1518	1649	2232	1012	1422	1275	1431	2288	1448	2269	2349	2003	3534
AA12G00037	2177	1431	1673	2618	1800	1901	1718	2139	2170	1357	936	1332	1431	1196	1052	1290	870	1231	1117	1096	1311	1272	1319	1405	1109	970	1167	1006	1095	1221	1498	1386	1657	1216	1214	1593	1091	973	1374	342	510	505	563	754	650	440	439	464	610
AA12G00038	3800	1841	2679	3397	2509	2014	2352	2103	2534	1720	893	1243	2750	2416	2154	2359	1697	2170	2186	2134	2154	2123	1824	1982	2235	1918	2204	1946	2246	2095	1827	1890	2127	1996	2216	2792	2001	1989	2825	250	336	436	282	320	276	253	277	244	363
AA12G00039	277	144	195	210	108	118	135	152	134	33	29	86	183	175	154	182	137	177	161	127	171	127	92	142	180	143	155	168	188	156	67	48	79	136	203	190	135	154	197	4	5	5	8	3	8	8	4	8	19
AA12G00040	148	54	138	106	60	60	108	89	80	50	18	37	70	71	89	75	55	68	70	59	70	65	32	44	66	59	63	74	81	106	23	18	17	71	84	108	61	40	91	4	9	7	7	7	6	6	10	6	6
AA12G00041	368	274	304	115	82	95	238	231	281	84	80	92	95	74	50	57	50	44	41	46	64	113	96	108	56	58	93	51	65	69	108	89	127	67	92	80	41	32	63	56	76	103	76	81	59	118	108	116	267
AA12G00042	609	565	401	1080	913	1035	541	580	613	913	930	939	524	528	386	432	344	398	450	392	413	418	501	466	436	461	446	493	575	565	437	438	479	462	399	598	384	428	551	319	450	459	341	462	337	528	510	431	892
AA12G00043	95	116	85	139	120	148	53	82	75	211	154	118	101	99	112	60	37	48	111	89	110	73	58	83	96	69	88	74	74	46	136	109	106	50	75	67	73	69	109	28	50	42	29	81	48	74	80	65	122
AA12G00044	1	0	2	0	0	1	0	1	0	1	0	0	0	0	1	1	0	0	0	0	0	1	1	0	0	0	2	0	0	0	2	1	0	2	4	21	0	1	0	0	1	0	0	0	0	0	0	0	19
AA12G00045	33	26	29	41	29	42	39	34	52	45	3	38	8	8	11	8	10	5	4	11	5	11	6	18	10	4	7	26	8	9	15	13	9	9	11	19	11	20	10	1	2	2	5	7	6	3	0	6	1
AA12G00046	107	56	60	61	75	76	73	78	97	100	66	118	66	52	62	65	65	58	49	46	66	73	77	104	111	52	63	94	111	84	66	38	64	58	61	67	42	30	64	16	24	15	30	31	19	12	19	14	30
AA12G00047	2059	1478	1612	2326	2154	2023	1217	1355	1395	1476	989	1191	869	804	801	1154	892	1022	707	720	832	1163	1171	1329	817	700	765	975	1037	959	1190	1091	1234	1278	1324	1634	680	717	1001	357	575	517	353	479	352	428	464	430	626
AA12G00048	8	6	4	2	0	3	0	0	0	0	0	0	0	0	0	1	1	0	0	0	2	2	0	1	4	0	0	0	1	0	0	0	0	0	1	0	1	0	3	0	0	0	0	0	0	0	0	0	0
AA12G00049	344	349	244	508	523	568	242	427	352	575	459	439	218	245	216	337	293	303	209	223	278	256	268	265	215	155	148	281	274	271	350	291	327	444	412	426	404	430	556	561	936	622	511	747	551	437	467	383	283
AA12G00050	37	30	45	32	38	37	29	17	46	60	31	41	31	54	46	34	43	26	39	35	43	29	38	32	53	36	41	27	42	24	46	48	42	30	35	33	39	30	31	9	17	8	12	7	6	21	21	15	34
AA12G00051	384	292	289	407	314	360	356	318	293	366	292	252	99	88	79	176	132	147	119	76	82	169	143	180	110	71	107	131	111	106	139	110	109	228	224	212	83	79	109	20	23	34	25	29	29	47	43	33	81
AA12G00052	4	3	2	0	2	0	0	1	0	0	0	1	0	0	11	0	0	0	1	1	1	0	1	2	0	15	1	1	0	0	0	0	0	2	1	0	0	0	0	0	0	1	0	1	1	2	0	0	0
AA12G00053	1579	1480	1496	1451	1739	1778	1598	1951	1712	2514	1618	1698	351	286	355	744	596	464	266	271	369	591	555	710	374	376	401	540	461	414	279	246	255	870	771	872	328	225	409	89	143	115	123	166	153	274	280	209	453
AA12G00054	140	145	100	170	137	276	89	123	82	248	222	181	60	37	57	75	54	38	41	26	40	71	80	66	96	130	79	80	64	65	28	20	24	68	107	119	8	27	58	60	184	119	14	40	19	98	127	80	208
AA12G00055	0	2	1	0	1	0	1	2	2	0	2	0	0	0	0	0	0	0	0	0	0	0	0	0	0	0	0	0	0	0	0	0	0	0	0	0	0	0	0	0	0	0	0	0	0	0	0	0	0
AA12G00056	1019	927	893	1127	1149	1367	621	684	727	946	736	798	363	321	257	336	228	274	243	223	244	307	309	293	300	311	354	233	311	255	218	233	248	371	403	461	164	172	271	101	133	143	111	115	95	212	164	168	514
AA12G00057	91	56	78	104	146	64	63	67	63	186	84	110	300	278	264	146	124	88	233	237	321	154	198	141	259	177	229	187	187	114	351	279	285	115	102	161	178	121	212	71	101	87	90	91	71	203	199	168	304
AA12G00058	2765	2020	2233	4442	4570	4157	2433	2395	2314	4226	2798	2691	3417	2897	2865	2037	1621	1504	2598	2501	2846	2562	2918	3022	2766	1923	2481	2158	2210	1828	3967	3753	3511	1937	1988	2230	1351	1286	1849	269	470	419	420	523	413	1264	1271	1093	2241
AA12G00059	104	102	93	171	181	219	96	142	139	227	129	194	49	41	93	60	40	49	29	42	174	40	40	58	17	23	27	51	46	34	75	100	114	80	74	70	66	52	91	100	152	101	119	186	135	106	115	86	125
AA12G00060	30	27	29	55	34	53	64	90	99	38	57	104	11	10	6	47	21	50	7	12	14	15	33	27	12	14	9	14	23	20	25	24	28	77	46	96	53	35	51	132	220	160	106	180	138	85	95	91	53
AA12G00061	21	19	23	38	34	42	33	38	23	15	50	34	15	16	19	43	55	43	15	17	28	26	40	42	9	11	11	34	27	14	30	53	40	61	55	70	86	68	83	142	202	149	159	238	140	76	76	73	35
AA12G00062	627	468	539	862	775	676	306	337	390	568	424	485	2095	1850	1885	971	862	897	1608	1633	1856	1155	994	1072	1954	1716	1735	1402	1305	1075	1769	1576	1679	870	916	928	1352	1121	1505	143	188	156	145	186	164	205	222	181	597
AA12G00063	404	372	273	458	430	441	349	463	460	436	384	353	400	401	349	493	509	490	393	361	428	395	478	470	314	221	334	435	370	323	631	547	591	673	604	701	484	546	670	243	344	350	265	344	254	365	296	238	321
AA12G00064	112	104	105	120	155	200	101	137	131	133	110	93	70	50	53	85	65	70	34	29	40	91	106	87	65	56	51	75	67	54	40	21	25	119	123	122	64	48	63	17	52	40	23	35	21	26	28	15	27
AA12G00065	2577	1795	1906	3413	3040	2865	2246	2790	2749	1907	1340	1567	1466	1178	1258	2114	1460	2060	1214	1404	1706	2110	2217	2441	1086	926	1032	1257	1474	1468	3334	3103	3924	1692	1777	2326	2060	2261	3343	977	1206	967	1417	1965	1622	593	570	569	661
AA12G00066	462	368	383	538	453	395	562	579	550	584	395	454	513	430	468	434	378	392	446	413	476	450	411	465	555	433	527	516	541	427	470	405	369	398	419	518	357	403	589	195	291	287	220	288	238	216	221	231	526
AA12G00067	10	5	13	1	1	1	1	3	1	1	0	3	0	2	3	2	0	1	1	2	4	0	0	4	0	0	0	0	0	0	0	5	1	1	3	1	0	4	1	1	0	0	1	3	0	1	2	0	5
AA12G00068	30	30	23	25	23	25	83	76	69	67	57	36	57	45	53	96	59	44	33	32	87	111	121	175	45	23	21	114	186	160	92	89	120	89	95	99	118	140	170	50	91	65	57	68	62	40	33	19	28
AA12G00069	1557	2333	1536	3715	3433	4163	716	743	681	3193	2651	1993	1103	926	1118	1131	1022	672	798	938	1214	791	740	864	951	858	891	1113	1185	868	821	675	637	1629	1628	1430	808	883	1300	324	814	467	227	469	339	634	703	540	822
AA12G00070	1045	842	769	1409	964	1241	688	940	1021	694	715	796	277	279	263	508	323	414	227	254	344	415	411	459	295	206	241	425	492	474	405	347	362	510	448	630	343	350	497	225	287	241	271	327	257	273	225	200	322
AA12G00071	38	55	38	55	46	85	27	48	41	114	62	55	59	47	73	60	33	38	54	71	100	50	56	48	90	60	72	79	76	61	76	52	72	61	64	72	69	71	93	73	148	110	109	144	107	61	52	61	51
AA12G00072	9	8	10	11	10	20	20	13	13	41	26	19	125	111	141	210	169	183	123	182	307	155	135	174	212	158	179	211	175	152	140	137	172	333	268	267	191	238	277	91	185	129	110	132	116	87	101	66	113
AA12G00073	32	43	41	59	83	66	68	116	77	86	89	138	35	26	18	55	41	25	17	29	42	41	29	26	27	42	44	36	41	45	40	24	36	58	55	65	41	32	52	59	64	53	66	85	73	49	37	40	55
AA12G00074	33	53	23	36	32	40	32	23	47	80	39	59	30	22	39	50	32	22	20	20	57	56	24	40	35	41	33	44	36	23	44	24	23	34	51	55	50	41	37	14	22	21	21	31	25	19	21	20	30
AA12G00075	193	149	165	302	311	294	206	286	268	313	302	398	174	156	132	368	262	314	161	130	215	296	182	260	111	74	109	247	284	206	199	207	218	441	372	436	219	216	324	119	133	123	71	70	66	62	62	73	81
AA12G00076	205	178	157	244	260	227	120	134	131	228	165	187	334	294	331	242	236	221	276	304	487	278	297	267	307	267	322	315	293	269	478	408	376	202	200	271	370	419	534	148	252	185	228	370	251	230	229	192	311
AA12G00077	2196	1507	1558	2923	2242	2304	1700	2258	2243	2234	1727	2069	1155	1121	937	1327	909	1151	928	940	1085	1216	1232	1237	816	784	939	1161	1209	1272	1323	1290	1398	1294	1309	1571	957	1163	1476	677	920	854	646	865	626	669	693	684	974
AA12G00078	974	771	813	1369	1316	1167	1415	1484	1607	1742	1616	1745	773	779	803	1041	799	887	702	659	868	1075	978	1132	1079	979	1163	1248	1281	1040	692	656	864	976	1099	1269	685	860	1309	463	492	496	355	470	425	561	444	514	580
AA12G00079	320	197	242	434	363	380	315	333	373	458	261	260	147	123	104	175	123	184	92	106	158	149	150	146	172	126	167	135	127	110	170	179	211	188	244	283	171	137	256	64	72	91	125	166	154	89	73	53	71
AA12G00080	0	3	3	0	2	1	0	3	5	8	3	0	0	0	0	0	0	0	0	0	0	0	0	1	1	0	0	0	1	0	0	0	0	0	0	1	0	0	0	0	0	0	0	1	1	0	0	0	0
AA12G00081	2	1	5	1	4	6	0	1	2	13	2	2	0	0	1	0	2	1	0	0	0	0	2	0	1	0	2	0	1	0	1	1	1	3	0	4	0	4	1	1	3	0	1	1	3	0	1	2	0
AA12G00082	4	0	3	1	1	3	2	0	2	0	0	0	0	0	0	0	0	0	0	0	0	0	2	0	0	8	0	0	0	1	1	0	0	0	0	1	0	0	1	0	1	0	0	0	0	0	0	1	1
AA12G00083	6	13	4	10	3	6	4	3	1	4	2	1	0	0	0	0	0	1	0	0	1	1	0	0	0	0	0	1	0	0	0	1	0	1	3	2	0	0	0	0	0	0	0	0	0	0	0	0	0
AA12G00084	6195	3905	4583	7616	6024	6385	4739	5975	6324	4508	2903	4176	3143	2624	3036	4136	3260	3455	2634	2591	3250	3445	3144	4196	2990	2265	2584	2493	2667	2519	3676	3454	3934	4670	4770	5151	2801	2560	3562	911	1109	1257	1005	1357	1016	990	864	828	1404
AA12G00085	1762	1757	1433	2192	2008	2264	1190	1334	1465	2304	1873	2051	311	301	289	719	525	599	233	322	408	452	454	566	227	185	206	414	374	333	381	333	319	1017	871	1028	428	406	627	530	932	572	359	630	473	269	275	261	283
AA12G00086	0	0	1	0	0	0	0	0	0	0	0	0	0	0	0	0	0	0	0	0	1	0	0	0	0	0	0	0	0	0	0	1	0	0	0	0	0	0	0	0	0	0	0	0	0	0	0	0	0
AA12G00087	4	1	0	0	1	0	0	1	0	0	0	0	1	0	0	0	0	0	0	0	0	0	0	0	0	1	0	0	0	0	0	2	0	0	0	0	0	0	0	0	0	0	0	0	1	0	0	0	0
AA12G00088	2	0	0	1	1	0	0	0	0	0	0	0	0	0	0	0	0	1	0	0	0	0	0	0	0	0	0	0	0	0	0	0	0	1	0	0	0	0	0	0	0	0	0	1	0	0	0	0	0
AA12G00089	14	7	9	10	8	10	20	17	9	10	10	11	31	24	31	36	35	34	33	33	28	45	48	22	20	21	30	50	45	40	39	58	66	27	16	26	43	67	66	82	94	75	79	173	123	55	47	51	45
AA12G00090	44	40	30	59	43	76	15	16	14	35	12	13	96	85	93	71	63	41	83	92	93	59	67	92	131	99	98	109	110	90	91	94	108	56	65	70	94	84	113	7	4	17	10	11	9	10	4	18	19
AA12G00091	33	14	20	30	59	34	29	24	8	36	32	13	27	44	22	28	13	20	28	30	32	27	41	27	34	34	38	27	31	27	36	35	28	20	20	34	20	28	32	6	12	7	9	8	6	16	12	15	25
AA12G00092	22	7	3	33	23	18	12	16	11	26	48	26	16	26	33	37	35	33	31	34	47	31	13	27	26	32	37	31	40	27	41	38	38	35	44	39	61	60	49	32	53	34	25	45	19	47	28	19	23
AA12G00093	176	163	111	177	182	222	133	138	187	213	181	227	132	168	171	146	128	98	127	128	183	144	145	146	176	118	173	163	176	125	168	155	146	160	182	180	141	147	183	55	88	82	86	118	85	86	97	90	149
AA12G00094	2	4	4	3	4	4	1	2	1	15	0	0	0	0	1	0	0	3	0	0	4	0	0	0	0	10	0	1	0	0	0	1	0	3	1	0	0	0	0	0	0	0	0	0	0	1	0	0	0
AA12G00095	923	688	779	1110	1442	1301	990	1462	1312	1866	1234	1309	552	542	611	800	600	589	468	587	691	937	1015	1089	729	460	596	678	662	468	1242	1041	1128	769	730	757	504	506	676	208	328	249	303	353	297	469	401	307	519
AA12G00096	4	2	0	3	0	0	0	1	0	0	4	0	1	1	0	0	0	0	0	0	0	0	1	1	0	0	0	0	0	0	4	0	1	0	0	1	0	1	0	2	3	0	3	1	3	0	0	0	1
AA12G00097	3	3	7	4	5	1	3	0	6	1	2	1	5	1	27	0	1	5	1	2	25	0	0	6	0	0	1	4	3	0	54	26	9	5	13	61	5	11	0	51	98	54	91	231	185	46	95	55	199
AA12G00098	2083	1707	1730	2152	2236	2079	1410	1929	1885	1982	1244	1265	1220	1083	1119	1800	1474	1240	1158	1082	1391	1538	1463	1767	914	693	871	1300	1232	985	1545	1291	1330	1848	1841	1859	1130	967	1576	255	426	391	314	375	288	433	368	346	460
AA12G00099	9	6	2	0	0	0	4	3	0	2	2	0	0	4	1	3	3	2	1	1	2	0	0	1	0	1	3	0	0	1	4	3	4	0	2	1	4	4	4	2	10	11	17	8	17	5	5	4	3
AA12G00100	0	0	0	4	0	1	0	7	0	0	0	0	2	1	0	1	1	0	0	1	3	0	1	3	2	0	0	0	1	0	1	2	1	1	0	0	6	2	3	6	9	2	6	28	12	6	3	7	4
AA12G00101	26	16	22	4	1	1	3	1	2	14	1	3	1	1	3	0	2	0	2	1	0	0	1	4	2	1	2	0	1	0	1	1	2	2	1	0	1	1	1	0	1	2	0	0	0	0	1	0	6
AA12G00102	173	131	136	239	210	234	159	210	167	209	190	201	109	112	90	135	67	126	87	107	113	124	135	148	107	88	102	108	113	153	196	162	182	119	109	165	103	128	116	83	89	102	104	134	108	117	102	109	135
AA12G00103	43	58	14	42	21	33	37	42	21	77	39	66	20	24	8	17	13	23	25	12	25	13	13	6	23	16	24	18	12	13	13	6	9	18	20	20	15	10	22	15	20	12	12	26	19	9	9	13	40
AA12G00104	2255	1612	1893	2885	3046	2796	2016	2217	2296	2881	2032	2188	1558	1165	1219	1043	870	931	930	923	1247	1075	1405	1299	1557	1214	1471	958	840	782	1367	1202	1432	1058	1029	1193	804	788	1121	138	269	280	245	222	168	387	479	308	848
AA12G00105	3502	2772	2664	5441	5924	5201	4398	4717	4614	8703	5692	5384	2075	1688	1964	3091	2553	2185	1867	1849	2429	2613	2862	3007	1613	1143	1464	1785	1890	1631	3838	3621	3874	2780	2922	3300	2778	2833	4219	2282	3507	2805	2580	3591	2584	2727	2850	2185	2074
AA12G00106	268	240	259	332	343	369	144	150	199	265	297	299	164	114	119	97	93	95	114	104	119	137	167	171	166	159	157	141	118	126	144	140	129	136	100	150	62	53	97	25	40	36	33	47	37	108	79	51	169
AA12G00107	511	407	429	666	596	585	290	435	311	441	312	354	631	668	697	506	360	475	539	596	694	505	389	421	762	585	655	508	526	380	540	425	480	437	392	457	399	315	495	60	51	71	58	103	72	184	135	159	369
AA12G00108	309	298	256	408	414	407	150	159	196	342	233	203	209	196	139	159	124	145	144	164	232	184	150	150	220	198	229	225	199	172	122	110	103	199	163	222	86	63	146	22	24	25	23	38	26	74	66	74	234
AA12G00109	318	231	265	407	302	309	153	218	208	285	235	194	296	278	277	412	301	310	283	248	322	318	271	348	286	256	287	347	345	300	355	252	329	381	379	375	327	265	422	71	85	82	72	85	87	89	67	76	101
AA12G00110	2937	2432	2376	3810	3263	3467	2219	2130	2352	3711	2587	2661	2588	2277	2183	2592	2011	1931	2209	2041	2736	2157	1661	1901	2138	1644	1893	2259	2353	1826	2430	2096	2187	2180	2334	2478	2068	2048	2982	590	755	766	541	635	527	663	629	604	1275
AA12G00111	42	44	14	73	57	65	69	104	103	177	178	277	7	8	13	34	22	19	18	11	14	18	10	11	1	9	5	11	18	18	22	11	12	12	18	23	37	52	72	263	482	309	221	389	310	168	143	173	65
AA12G00112	796	628	611	1136	1049	1112	533	701	682	1360	958	921	729	703	558	863	578	705	682	624	838	652	603	628	585	502	664	604	712	635	933	833	838	868	851	983	746	813	1183	295	468	387	337	386	333	320	290	301	504
AA12G00113	98	85	40	145	109	115	47	36	74	145	75	112	143	114	94	81	70	67	126	114	142	90	62	84	116	89	91	95	118	92	110	95	90	77	72	86	106	66	129	28	64	59	48	60	43	69	61	67	157
AA12G00114	0	0	0	0	0	0	0	0	0	0	0	0	0	0	0	0	0	0	0	0	0	0	0	0	0	0	0	0	0	0	0	0	0	0	0	0	0	0	0	0	0	0	0	0	0	0	0	0	0
AA12G00115	12	8	15	24	20	2	6	2	9	29	4	16	31	28	25	16	15	14	22	36	30	24	22	30	27	23	35	36	43	17	27	30	18	17	16	15	17	25	38	12	23	29	16	7	12	26	24	20	32
AA12G00116	6	5	11	5	2	2	0	2	0	0	2	6	9	19	29	18	16	6	20	18	26	24	25	38	40	28	37	20	33	25	24	15	10	11	7	14	13	21	26	3	5	13	5	3	5	4	8	5	10
AA12G00117	0	0	0	0	0	0	0	0	0	0	0	0	0	0	0	0	0	0	0	0	0	0	0	0	0	0	0	0	0	0	0	0	0	0	0	0	0	0	0	0	0	0	0	0	0	0	0	0	0
AA12G00118	0	0	0	0	0	0	0	0	0	0	0	0	0	0	0	0	0	0	0	0	0	0	0	0	0	0	0	0	0	0	0	0	0	0	0	0	0	0	0	0	0	0	0	0	0	0	0	0	0
AA12G00119	0	0	0	0	0	0	0	0	0	0	0	0	0	0	0	0	0	0	0	0	0	0	0	0	0	0	0	0	0	0	0	0	0	0	0	0	0	0	0	0	0	0	0	0	0	0	0	0	0
AA12G00120	0	0	0	0	0	0	0	0	0	0	0	0	0	0	0	0	0	0	0	0	0	0	0	0	0	0	0	0	0	0	0	0	0	0	0	0	0	0	0	0	0	0	0	0	0	0	0	0	0
AA12G00121	0	0	0	0	0	0	0	0	0	0	0	0	0	0	0	0	0	0	0	0	0	0	0	0	0	0	0	0	0	0	0	0	0	0	0	0	0	0	0	0	0	0	0	0	0	0	0	0	0
AA12G00122	0	0	0	0	0	0	0	0	0	0	0	0	0	0	0	0	0	0	0	0	0	0	0	0	0	0	0	0	0	0	0	0	0	0	0	0	0	0	0	0	0	0	0	0	0	0	0	0	0
AA12G00123	0	0	1	0	2	0	0	0	0	0	1	0	1	0	1	0	0	0	0	2	3	1	0	0	0	1	0	0	2	0	0	0	0	2	0	0	0	2	1	0	0	0	0	0	0	0	0	0	0
AA12G00124	12	3	10	8	8	7	3	11	11	30	29	17	21	18	25	12	13	6	17	5	16	13	23	20	33	25	14	15	20	14	17	13	11	8	9	13	9	11	20	7	9	14	4	9	5	7	10	3	16
AA12G00125	0	1	0	0	0	0	0	0	0	0	0	0	0	0	0	0	0	0	0	0	0	0	0	0	0	0	0	0	0	0	0	0	0	0	0	0	0	0	0	0	0	0	0	0	0	0	0	0	0
AA12G00126	63	39	42	126	96	105	57	93	78	118	94	104	195	214	177	179	131	126	185	181	196	242	227	229	195	155	182	187	200	179	397	335	434	127	127	137	277	270	345	124	171	141	138	171	131	112	105	105	143
AA12G00127	56	31	44	67	61	71	116	121	115	75	106	141	50	52	40	50	34	62	38	55	102	62	63	36	35	24	48	28	40	57	134	110	169	78	57	71	145	158	214	163	244	203	234	381	287	113	115	97	93
AA12G00128	18	20	26	32	21	20	6	15	16	15	23	3	21	18	10	19	13	11	11	10	19	15	20	15	21	14	13	17	5	15	36	31	41	9	14	12	18	25	17	11	26	30	28	44	20	32	19	11	42
AA12G00129	1	0	0	0	1	4	0	0	0	0	0	0	0	0	1	0	0	0	0	0	0	0	0	0	0	0	0	0	0	0	0	0	0	0	0	0	1	0	0	0	0	0	0	0	0	0	1	1	0
AA12G00130	6342	6086	5701	7847	7431	8531	5155	6307	6563	8942	6412	6356	4059	3658	3546	5404	4038	4683	3494	3295	4079	5072	3762	4674	5405	4289	5539	5315	5684	4663	2696	2269	2415	6255	6174	6687	2541	2148	3621	364	483	402	279	485	325	1946	1554	1555	4876
AA12G00131	474	300	335	658	515	572	283	324	299	480	362	367	2314	2098	2207	1153	979	968	1786	1713	2230	1511	1453	1382	2646	2394	2333	1813	2027	1732	1620	1487	1713	828	922	1052	1369	1354	1884	301	440	435	312	405	321	339	408	376	708
AA12G00132	3	3	0	0	0	0	0	0	0	0	0	0	2	0	0	0	0	0	0	0	0	0	0	0	4	0	0	0	0	0	0	0	2	0	0	0	0	0	0	0	3	1	0	1	2	0	1	1	0
AA12G00133	0	0	0	0	0	0	0	0	0	0	0	0	0	0	0	0	0	0	0	0	0	0	0	0	0	0	0	0	0	0	0	0	0	0	0	0	0	0	0	0	0	0	0	0	0	0	0	0	0
AA12G00134	0	0	0	0	0	0	0	0	0	0	0	0	0	0	0	0	0	0	0	0	0	0	0	0	0	0	0	0	0	0	0	0	0	0	0	0	0	0	0	0	0	0	0	0	0	0	0	0	0
AA12G00135	1	0	1	0	0	0	0	0	0	0	0	0	0	0	0	0	0	0	0	0	0	0	0	1	0	0	0	0	0	0	0	0	0	0	0	0	0	0	0	0	0	0	1	0	0	0	0	0	0
AA12G00136	1177	1075	852	515	421	520	988	1045	1041	443	343	365	457	423	412	663	518	554	439	434	519	750	759	837	480	417	479	534	587	577	679	719	751	720	764	932	480	558	755	525	923	789	715	903	547	510	519	421	510
AA12G00137	3	9	8	0	0	0	1	1	1	0	0	0	0	3	0	0	0	0	4	0	0	1	0	0	2	0	0	0	3	2	3	4	1	0	0	1	4	0	4	0	1	1	0	0	0	0	0	0	1
AA12G00138	13	6	10	1	2	1	3	5	1	0	2	5	1	4	2	0	0	0	1	2	4	2	2	1	1	0	1	2	1	3	6	2	1	0	0	1	0	4	8	0	1	0	3	3	4	1	3	2	1
AA12G00139	2	6	7	20	0	7	1	1	0	4	1	0	0	0	9	0	1	0	1	0	4	3	1	3	0	1	0	2	3	3	1	0	0	1	3	5	0	0	5	0	0	0	0	0	0	0	0	0	13
AA12G00140	872	663	607	1065	992	1251	420	477	424	611	598	695	357	320	285	289	245	289	246	236	269	318	280	343	320	279	330	294	277	282	324	285	330	420	395	426	174	154	274	70	95	88	40	71	59	205	149	194	387
AA12G00141	0	1	2	0	0	0	0	0	0	0	0	0	0	0	0	0	0	0	0	0	0	0	0	0	0	1	0	0	0	0	0	0	0	0	0	0	0	0	0	0	0	0	0	0	0	0	0	0	0
AA12G00142	1	0	0	0	0	0	0	0	0	0	0	0	1	0	0	5	0	0	0	0	0	1	13	0	0	0	0	0	0	1	0	0	1	0	1	0	0	0	0	0	0	0	0	0	0	0	0	0	0
AA12G00143	849	719	707	1200	962	1190	889	1018	1173	1137	793	916	594	568	490	750	570	619	474	447	624	588	538	577	459	397	460	522	646	590	579	515	544	773	842	976	582	591	790	453	568	545	359	555	439	497	447	470	604
AA12G00144	516	443	372	479	650	607	677	729	763	316	216	399	35	43	41	74	65	86	41	42	51	70	110	92	73	38	62	77	81	55	60	48	68	112	136	156	54	48	67	29	68	55	53	73	50	50	45	54	105
AA12G00145	19	18	23	1	1	0	0	0	0	2	0	4	0	0	0	0	0	0	0	2	2	0	0	0	1	1	3	1	0	1	0	0	0	0	0	0	0	1	1	0	1	1	0	1	0	3	0	0	2
AA12G00146	117	111	71	116	130	146	54	69	94	133	70	90	214	165	160	151	134	154	166	213	252	155	200	217	133	117	127	140	154	125	321	298	315	196	167	216	163	144	185	75	204	105	97	211	142	185	222	145	182
AA12G00147	877	675	672	1268	1233	1186	597	691	686	1001	798	954	1311	1234	1009	855	713	783	978	1037	1223	889	909	981	1217	1147	1242	1042	1181	1044	1096	980	1010	838	896	1038	744	768	1011	355	474	567	377	453	342	791	812	771	1574
AA12G00148	0	0	0	0	0	0	1	0	0	0	0	0	0	0	0	0	0	0	0	0	0	0	0	0	0	0	0	0	0	0	0	0	0	0	0	0	0	0	0	0	0	0	0	0	0	0	0	0	0
AA12G00149	0	8	0	0	0	2	0	0	0	0	0	0	0	0	0	0	0	0	0	0	0	0	0	0	0	0	0	0	0	0	0	0	0	0	0	0	0	0	0	0	0	0	0	0	0	0	0	0	0
AA12G00150	1	6	0	0	0	0	0	0	0	0	0	0	0	0	0	0	0	0	0	0	0	0	0	1	0	0	0	0	0	0	1	0	0	0	0	0	0	0	0	0	0	0	0	0	0	0	0	0	0
AA12G00151	10	8	2	10	7	5	1	0	2	1	19	4	13	7	15	16	15	2	11	18	9	12	21	10	14	5	8	13	17	17	11	12	13	15	14	23	16	15	16	4	3	5	3	9	3	0	9	1	15
AA12G00152	2	0	0	0	0	0	0	0	0	0	0	0	0	0	0	0	0	0	0	0	0	0	0	0	0	1	0	0	0	0	2	0	0	0	0	0	0	0	0	0	0	0	0	0	0	0	0	0	0
AA12G00153	0	0	2	0	0	0	0	5	0	0	0	0	0	0	0	0	0	0	0	0	0	0	0	0	0	0	0	0	0	0	0	0	0	0	0	0	0	0	0	0	0	0	0	0	0	0	0	0	0
AA12G00154	0	0	0	0	0	0	0	0	0	0	0	0	0	0	0	0	0	0	0	0	0	0	0	0	0	0	0	0	0	0	0	0	0	0	0	0	0	0	0	0	0	0	0	0	0	0	0	0	0
AA12G00155	0	0	0	0	0	0	0	0	0	0	0	0	0	0	0	0	0	0	0	0	0	0	0	0	0	0	0	0	0	0	0	0	0	0	0	0	0	0	0	0	0	0	0	0	0	0	0	0	0
AA12G00156	0	0	0	0	0	0	0	0	0	0	0	0	0	0	0	0	0	0	0	0	0	0	0	0	0	0	0	0	0	0	0	0	0	0	0	0	0	0	0	0	0	0	0	0	0	0	0	0	0
AA12G00157	1	1	2	0	0	0	0	0	0	0	0	0	0	0	0	0	0	0	0	0	17	0	0	0	0	0	1	0	0	0	0	0	0	0	0	0	0	0	0	0	0	0	0	0	0	5	0	0	1
AA12G00158	6	6	7	5	3	5	0	0	1	4	1	0	1	0	0	5	1	6	1	4	1	3	1	2	1	2	9	2	4	0	1	1	0	4	7	3	2	4	1	0	1	1	0	0	1	0	0	0	0
AA12G00159	1842	1213	1312	2407	1923	1798	1283	1623	1702	1873	1332	1911	1262	1172	1129	1243	970	1159	1135	1035	1352	1202	1182	1154	1160	1023	1199	1159	1245	1151	1243	1191	1243	1192	1165	1428	1037	1017	1524	282	366	396	366	467	373	517	490	488	592
AA12G00160	1	1	1	0	0	0	0	0	0	0	1	0	0	0	1	0	0	0	1	0	1	0	0	1	0	0	14	0	0	0	9	2	5	0	0	0	3	0	0	0	1	4	10	11	13	1	0	0	0
AA12G00161	108	99	84	149	112	143	58	82	50	93	73	59	274	272	353	335	239	216	263	296	303	318	289	346	361	294	281	299	334	300	500	402	433	298	344	342	323	357	471	119	150	128	161	181	107	112	88	94	161
AA12G00162	269	222	252	483	416	440	307	255	290	482	348	365	483	429	419	364	289	316	453	455	636	419	474	494	433	326	420	441	518	450	578	605	663	288	275	378	461	372	609	165	256	252	316	366	324	336	326	322	364
AA12G00163	1858	1442	1471	2120	2112	2286	2510	2541	2608	3262	2132	2263	1074	1026	976	1633	1284	1214	1036	949	1225	1516	1588	1763	1034	810	1031	1369	1575	1271	1887	1727	1991	1401	1564	1931	1291	1401	2111	822	1268	1064	1306	1559	1196	913	884	789	860
AA12G00164	589	478	498	972	991	1054	514	678	683	966	831	830	654	590	638	547	491	552	505	587	714	565	675	673	615	399	539	580	518	508	906	799	749	638	580	677	665	561	813	224	308	338	300	326	280	303	316	285	425
AA12G00165	374	271	346	350	378	335	442	389	472	503	272	315	118	110	102	193	134	150	83	92	134	177	185	200	124	92	93	120	138	99	180	131	153	179	167	219	102	81	142	40	40	76	51	68	56	60	64	53	81
AA12G00166	453	342	339	702	835	592	653	974	962	1088	889	997	1130	1016	1150	1013	921	952	998	1349	1720	1058	1188	1364	1701	1025	1366	1584	1439	1198	2418	1964	2104	1509	1308	1252	1802	1845	2140	663	1233	951	1013	1395	928	1044	1290	764	1023
AA12G00167	160	106	181	187	126	130	119	112	113	97	89	102	174	186	161	170	166	143	191	185	188	172	118	176	206	152	194	156	199	183	208	173	223	135	166	184	213	218	283	63	60	93	64	76	64	55	37	54	69
AA12G00168	32	23	29	38	45	26	46	49	51	60	46	53	35	32	33	46	33	31	39	36	78	44	61	42	41	28	22	37	32	44	76	102	123	29	17	29	75	75	95	51	63	50	104	179	131	66	64	61	61
AA12G00169	1610	1212	1165	1748	1400	1663	1384	1357	1538	1391	973	880	1401	1202	1160	974	776	780	1001	1025	1043	1177	1115	1207	1474	1305	1637	1424	1476	1215	865	812	784	1036	1024	1179	401	347	674	51	92	59	32	56	58	538	495	455	1300
AA12G00170	361	307	311	633	521	555	231	247	325	662	462	479	633	558	600	565	496	503	576	621	773	597	595	622	699	498	623	639	527	428	858	776	854	630	537	630	814	720	1100	275	413	387	439	484	390	306	335	263	344
AA12G00171	390	322	333	398	390	389	320	324	340	366	249	299	326	250	281	380	335	359	232	222	369	281	293	301	208	176	198	269	309	232	441	379	458	513	478	489	362	491	590	513	772	687	481	599	439	391	365	311	345
AA12G00172	5	1	4	0	0	0	0	0	0	0	0	0	0	0	0	1	0	0	0	0	0	0	2	1	0	0	0	0	0	0	1	0	0	1	0	0	0	1	0	0	0	0	1	0	2	0	0	0	3
AA12G00173	646	447	455	613	489	518	458	468	543	517	437	392	420	392	328	451	350	336	358	336	430	482	501	543	451	370	433	383	482	463	468	445	445	402	443	451	292	275	429	107	205	182	134	159	107	164	182	158	359
AA12G00174	285	198	240	347	400	375	262	326	353	241	219	276	230	200	174	229	194	222	186	212	228	301	297	356	236	212	255	281	279	183	313	287	298	243	201	281	177	191	270	43	63	62	65	50	46	118	134	105	185
AA12G00175	338	198	234	364	205	196	136	151	212	319	88	116	319	384	343	348	277	337	318	319	408	329	207	282	364	347	328	395	401	350	296	230	270	403	380	405	351	316	454	29	15	32	48	25	34	31	19	26	25
AA12G00176	254	180	204	296	327	197	195	154	205	276	111	157	278	247	269	291	209	283	268	232	346	291	328	372	296	235	261	256	296	252	405	342	371	294	257	289	262	287	374	43	63	87	61	62	64	37	34	41	79
AA12G00177	4786	3797	3596	5986	4377	5892	3829	4698	5079	3036	2485	2787	3659	3466	3143	2126	1336	1656	2646	2452	3084	1858	1902	2092	3402	3718	3405	1939	2381	2490	2178	2006	2266	2197	2184	2866	869	861	1346	353	504	423	407	644	587	1064	1049	917	2987
AA12G00178	176	165	159	305	265	265	174	146	198	370	239	270	291	225	312	192	172	133	227	260	350	168	247	238	329	259	230	226	208	186	348	257	311	201	199	198	246	229	277	83	194	145	173	220	180	163	158	142	196
AA12G00179	144	89	68	158	146	127	126	111	106	106	78	77	105	93	89	79	65	89	88	64	121	119	71	105	75	78	114	122	108	117	112	86	128	84	113	118	112	116	126	44	39	45	46	61	56	46	25	52	73
AA12G00180	16	31	16	42	40	14	28	15	13	40	60	37	59	62	78	60	53	68	70	76	107	51	74	58	87	77	72	54	58	34	136	144	147	44	66	79	101	116	155	132	169	144	130	188	153	149	152	132	169
AA12G00181	1090	900	865	1109	965	1081	898	993	1027	1072	747	759	426	442	440	747	571	570	430	363	468	700	612	699	427	300	376	455	477	436	670	554	611	715	678	868	455	420	616	208	243	232	185	238	188	269	199	225	353
AA12G00182	25	43	21	16	3	7	3	9	4	9	5	15	23	20	30	28	8	13	30	35	52	11	22	17	29	22	30	26	25	17	52	31	30	20	23	8	36	21	39	8	19	18	10	18	17	21	29	22	26
AA12G00183	144	100	116	201	197	158	95	142	150	253	107	105	455	437	375	336	330	327	426	366	445	366	313	330	526	390	394	421	415	370	457	405	482	336	319	414	463	487	705	88	87	95	86	92	85	70	94	88	139
AA12G00184	4	4	5	8	4	6	1	0	1	1	0	7	17	19	23	10	5	4	18	14	13	6	13	6	15	7	12	5	13	4	16	8	10	2	2	1	9	6	0	0	0	0	0	0	1	0	3	1	4
AA12G00185	770	519	572	1084	976	874	609	586	559	913	724	597	468	404	353	523	402	432	393	377	433	480	621	541	490	390	384	387	416	479	421	444	491	432	488	612	397	429	577	137	237	187	180	199	147	169	170	211	226
AA12G00186	491	430	432	602	448	527	681	842	765	561	546	689	146	140	122	251	146	210	163	110	121	191	193	207	110	137	132	209	230	225	125	112	134	227	224	270	134	159	175	81	111	123	74	112	92	118	109	111	160
AA12G00187	346	229	286	395	304	273	370	362	476	459	289	268	84	123	120	359	240	258	115	102	155	274	207	319	165	94	97	273	266	206	111	90	161	271	313	403	144	110	205	34	30	30	47	36	46	42	14	28	64
AA12G00188	91	78	66	160	193	163	43	53	74	180	93	71	204	154	153	126	97	127	165	158	250	125	131	145	133	135	164	117	123	89	360	301	289	104	105	96	168	140	185	85	150	93	158	207	139	191	191	156	244
AA12G00189	7077	7030	5274	11361	12912	13100	4461	5464	5787	12617	8800	8822	8137	6649	6715	4091	3654	2972	5508	5815	7845	3641	3675	4235	11266	6828	8331	4713	4038	2882	5336	4305	4405	5334	5029	4331	3448	2904	4499	379	743	622	629	872	669	1931	1936	1339	7314
AA12G00190	957	976	836	1019	1032	1163	1188	1329	1204	978	933	770	469	394	468	925	738	766	338	296	406	681	684	906	634	536	600	749	715	592	310	243	245	1105	1066	1341	253	210	477	91	238	132	100	147	112	307	269	251	311
AA12G00191	78	64	66	79	74	78	67	91	61	101	68	104	37	24	60	33	23	35	21	22	115	31	44	41	52	44	56	37	43	38	67	65	60	51	45	39	23	8	34	14	26	25	25	47	25	56	48	59	60
AA12G00192	2261	2018	1859	3744	3341	4105	3597	4546	4616	8207	5490	6040	4432	3799	3881	4342	3567	3766	3798	3741	5099	3546	3800	3601	3281	2781	3441	3469	3758	3240	6159	5410	5753	4410	4357	4698	6302	6496	8523	5249	9265	8226	8085	10507	8300	5826	5464	4572	6445
AA12G00193	518	291	421	588	709	608	530	722	692	747	340	400	165	183	155	347	238	237	185	164	200	330	286	417	230	139	163	236	245	179	352	316	312	373	372	390	182	219	329	86	148	130	83	133	98	87	69	81	96
AA12G00194	93	116	96	137	140	89	44	65	43	139	96	99	243	222	383	288	231	171	232	246	313	225	221	269	314	266	209	386	342	258	299	216	230	303	286	275	274	305	435	91	149	146	77	138	89	108	79	92	71
AA12G00195	35	19	35	9	9	13	9	15	8	17	7	36	4	6	9	11	7	12	3	1	11	12	7	10	3	1	1	9	5	5	10	9	10	10	8	23	8	4	5	0	4	1	2	10	1	4	3	6	2
AA12G00196	977	722	699	1565	1233	1372	1180	1293	1331	1055	965	1116	661	584	581	662	463	602	495	521	727	602	834	757	473	410	505	521	660	718	1136	1176	1358	598	568	796	1000	1020	1230	1166	1821	1662	2079	2863	2144	1135	1182	983	861
AA12G00197	291	210	185	314	374	383	242	240	264	476	388	342	308	299	339	384	391	354	302	272	460	277	305	334	325	233	270	365	304	231	434	435	467	367	448	462	430	435	635	266	459	418	282	438	308	278	221	178	214
AA12G00198	161	177	138	253	210	198	173	165	180	199	148	213	127	149	145	148	104	130	96	125	143	185	154	218	143	88	142	164	152	137	144	116	161	164	148	224	85	110	145	42	85	86	67	74	65	124	116	101	122
AA12G00199	24	17	10	42	56	58	16	8	24	55	49	37	11	19	7	11	8	14	10	12	9	20	24	25	28	9	11	31	20	14	7	11	5	20	7	27	14	14	12	3	3	12	4	3	1	6	4	6	9
AA12G00200	15	17	17	26	17	39	13	9	10	32	24	22	6	4	5	4	7	0	8	10	17	4	5	2	10	5	14	5	5	6	11	2	3	2	6	4	2	3	3	2	4	1	1	4	2	2	2	2	9
AA12G00201	15	16	13	7	3	22	4	4	7	1	2	2	8	2	7	11	3	4	5	7	11	13	8	5	1	4	1	11	2	7	3	6	5	14	15	20	7	3	3	1	0	0	4	3	4	2	6	1	8
AA12G00202	6	5	8	1	3	1	2	2	0	1	0	1	3	0	1	7	1	3	2	2	3	3	1	1	0	0	1	0	4	0	2	1	1	10	1	3	6	2	6	4	4	0	2	0	2	4	6	0	2
AA12G00203	5	2	1	1	1	0	1	2	0	0	0	1	0	0	1	0	0	0	0	0	0	0	0	0	0	0	0	0	0	0	0	0	0	0	0	0	0	0	2	0	0	0	0	0	0	0	0	0	0
[truncated: 21,601 more rows]
[truncated: 86 more columns]

## Sheet: DS1B
Back to Supplemental DS1 info
Column	name	note
A (Rows 1 - 23595)	Aethionema genes	Aethionema gene identifier.
A (Rows 23598 - 23602)	Category of reads not mapped to gene
B - EF (Row 1)	(Sample names)	Name of each sample
B - EF (Row 2 - 23595)	Counts	Number of counts mapped to each gene for each sample
B - EF (Row 23598 - 23602)	Counts not mapped to gene	Number of counts not mapped to each gene for each sample

## Sheet: DS1C
Back to Supplemental DS1 info															Comparisons	C_T20p9C24h_vs_C_T20i9C24h	C_T20p14C24h_vs_C_T20i14C24h	C_T20p20C24h_vs_C_T20i20C24h	C_T20p24C24h_vs_C_T20i24C24h	C_T20p9C50h_vs_C_T20i9C125h	C_T20p14C24h_vs_C_T20i14C100h	C_T25p9C24h_vs_C_T25i9C24h	C_T25p14C24h_vs_C_T25i14C24h	C_T25p20C24h_vs_C_T25i20C24h	C_T25p24C24h_vs_C_T25i24C24h	C_T25p9C35h_vs_C_T25i9C75h	C_T25p14C24h_vs_C_T25i14C75h	C_T20p9C24h_vs_C_T20m9C24h	C_T20p14C24h_vs_C_T20m14C24h	C_T20p20C24h_vs_C_T20m20C24h	C_T20p24C24h_vs_C_T20m24C24h	C_T20p9C50h_vs_C_T20m9C75h	C_T20p14C24h_vs_C_T20m14C38h	C_T20p20C50h_vs_C_T20m20C75h	C_T25p9C24h_vs_C_T25m9C24h	C_T25p14C24h_vs_C_T25m14C24h	C_T25p20C24h_vs_C_T25m20C24h	C_T25p24C24h_vs_C_T25m24C24h	C_T25p9C35h_vs_C_T25m9C50h	C_T25p20C24h_vs_C_T25m20C100h	A_T20pDRY_vs_A_T20mDRY	A_T25pDRY_vs_A_T25mDRY	A_T20pDRY_vs_A_T25pDRY	A_T20mDRY_vs_A_T25mDRY	C_T20i9C24h_vs_C_T25i9C24h	C_T20i9C75h_vs_C_T25i9C75h	C_T20i9C125h_vs_C_T25i9C75h	C_T20i14C24h_vs_C_T25i14C24h	C_T20i14C75h_vs_C_T25i14C75h
Aethionema genes	TAIR10ID	TAIR10DESCRIPTION	GO_term_BP	GO_term_MF	GO_term_CC	GO_annot_BP	GO_annot_MF	GO_annot_CC	uniprot_id	uniprot_desc	nr_id	nr_desc	gene length	TAPscan	Description	20M+ vs 20IND @9°C; Physical timepoint comparison	20M+ vs 20IND @14°C; Physical timepoint comparison	20M+ vs 20IND @20°C; Physical timepoint comparison	20M+ vs 20IND @24°C; Physical timepoint comparison	20M+ vs 20IND @9°C; Physiological comparison - both samples @ 1% germination	20M+ vs 20IND @14°C; Physiological comparison - both samples @ 1% germination	25M+ vs 25IND @9°C; Physical timepoint comparison	25M+ vs 25IND @14°C; Physical timepoint comparison	25M+ vs 25IND @20°C; Physical timepoint comparison	25M+ vs 25IND @24°C; Physical timepoint comparison	25M+ vs 25IND @9°C; Physiological comparison - both samples @ 1% germination	25M+ vs 25IND @14°C; Physiological comparison - both samples @ 1% germination	20M+ vs 20M- @9°C; Physical timepoint comparison	20M+ vs 20M- @14°C; Physical timepoint comparison	20M+ vs 20M- @20°C; Physical timepoint comparison	20M+ vs 20M- @24°C; Physical timepoint comparison	20M+ vs 20M- @9°C; Physiological comparison - both samples @ 1% germination	20M+ vs 20M- @14°C; Physiological comparison - both samples @ 1% germination	20M+ vs 20M- @20°C; Physiological comparison - both samples @ 1% germination	25M+ vs 25M- @9°C; Physical timepoint comparison	25M+ vs 25M- @14°C; Physical timepoint comparison	25M+ vs 25M- @20°C; Physical timepoint comparison	25M+ vs 25M- @24°C; Physical timepoint comparison	25M+ vs 25M- @9°C; Physiological comparison - both samples @ 1% germination	25M+ vs 25M- @20°C; Physiological comparison - both samples @ 1% germination	Morphotype dry comparisons	Morphotype dry comparisons	Maternal temperature dry comparisons	Maternal temperature dry comparisons	Physical timepoint comparison between IND fruits of different maternal origin	Why does T20IND not germinate at 9°C but T25IND does?; Physical timepoint comparison between IND fruits of different maternal origin	Physiological timepoint comparison - both samples are at 1% germination	Physical timepoint comparison between IND fruits of different maternal origin	Why does T20IND not germinate at 14°C but T25IND does?; Physical timepoint comparison between IND fruits of different maternal origin
AA1006G00001	ARATHwo_AT4G02050.1	sugar transporter protein 7	0098655:0008643	5351	0005886:0016021	cation transmembrane transport:carbohydrate transport	sugar:proton symporter activity	plasma membrane:integral component of membrane	sp|O04249|STP7_ARATH	Sugar transport protein 7	gi|567161232|ref|XP_006396402.1|	hypothetical protein EUTSA_v10028576mg [Eutrema salsugineum]	1766		AA1006G00001															^			^	^
AA100G00001	ARATHwo_AT4G33560.1	Wound-responsive family protein	0001666:0009944:0009862:0010075:0010014:0009855:0010310			response to hypoxia:polarity specification of adaxial/abaxial axis:systemic acquired resistance, salicylic acid mediated signaling pathway:regulation of meristem growth:meristem initiation:determination of bilateral symmetry:regulation of hydrogen peroxide metabolic process					gi|674237198|gb|KFK29963.1|	hypothetical protein AALP_AA7G200200 [Arabis alpina]	1110		AA100G00001	v	v	v	v			v	v		v	v	v	^					v		^		^		^	^		v				v	v
AA100G00002	ARATHwo_AT4G33565.1	RING/U-box superfamily protein		8270	0005634:0005886		zinc ion binding	nucleus:plasma membrane	sp|Q8LFY8|ATL54_ARATH	RING-H2 finger protein ATL54	gi|297802644|ref|XP_002869206.1|	hypothetical protein ARALYDRAFT_328381 [Arabidopsis lyrata subsp. lyrata]	870		AA100G00002						v													v
AA100G00003	ARATHwo_AT2G06500.1	hAT family dimerisation domain		5488	5634		binding	nucleus			gi|685307908|ref|XP_009144671.1|	PREDICTED: zinc finger MYM-type protein 1-like [Brassica rapa]	546		AA100G00003
AA100G00004	ARATHwo_AT4G33580.2	beta carbonic anhydrase 5	0019243:0015976	0004089:0008270	9507	methylglyoxal catabolic process to D-lactate:carbon utilization	carbonate dehydratase activity:zinc ion binding	chloroplast	sp|Q94CE3|BCA5_ARATH	Beta carbonic anhydrase 5, chloroplastic	gi|567217422|ref|XP_006412340.1|	hypothetical protein EUTSA_v10025824mg [Eutrema salsugineum]	2322		AA100G00004					^	^					^
AA100G00005	ARATHwo_AT4G33625.1				0005774:0005634			vacuolar membrane:nucleus			gi|674964530|emb|CDX68992.1|	BnaC01g04610D [Brassica napus]	1256		AA100G00005
AA100G00006	ARATHwo_AT4G33630.1	Protein of unknown function (DUF3506)											3958		AA100G00006	v	v	v	v	v	v	v	v					v
AA100G00007	ARATHwo_AT4G33640.1		0007030:0007033			Golgi organization:vacuole organization			sp|Q6AVK1|COSA_ORYSJ	Costars family protein	gi|195618412|gb|ACG31036.1|	hypothetical protein [Zea mays]	355		AA100G00007	^	^	^		^	^	^	^	^			^	^				^						^		^							v	v
AA100G00008	ARATHwo_AT4G33650.2	dynamin-related protein 3A	0000266:0050826:0009793:0051301:0009640:0019915:0010182:0044375:0009933:0016559:0016567:0009845:0010228:0009658:0009909:0006626:0007049:0010162	0035091:0005525:0042802:0003924	0009941:0016020:0005777:0005829:0005739	mitochondrial fission:response to freezing:embryo development ending in seed dormancy:cell division:photomorphogenesis:lipid storage:sugar mediated signaling pathway:regulation of peroxisome size:meristem structural organization:peroxisome fission:protein ubiquitination:seed germination:vegetative to reproductive phase transition of meristem:chloroplast organization:regulation of flower developme…	phosphatidylinositol binding:GTP binding:identical protein binding:GTPase activity	chloroplast envelope:membrane:peroxisome:cytosol:mitochondrion	sp|Q8S944|DRP3A_ARATH	Dynamin-related protein 3A	gi|567217402|ref|XP_006412330.1|	hypothetical protein EUTSA_v10024438mg [Eutrema salsugineum]	5891		AA100G00008
AA100G00009	ARATHwo_AT5G22860.1	Serine carboxypeptidase S28 family protein	6508	0008236:0004180	0005576:0009507	proteolysis	serine-type peptidase activity:carboxypeptidase activity	extracellular region:chloroplast	sp|Q5RBU7|PCP_PONAB	Lysosomal Pro-X carboxypeptidase	gi|727564458|ref|XP_010454563.1|	PREDICTED: lysosomal Pro-X carboxypeptidase-like [Camelina sativa]	3960		AA100G00009
AA100G00010	ARATHwo_AT4G29090.1	Ribonuclease H-like superfamily protein									gi|685319613|ref|XP_009150027.1|	PREDICTED: putative ribonuclease H protein At1g65750 [Brassica rapa]	3095		AA100G00010
AA1011G00001	ARATHwo_AT4G29090.1	Ribonuclease H-like superfamily protein							sp|P93295|M310_ARATH	Uncharacterized mitochondrial protein AtMg00310	gi|4926870|gb|AAD32950.1|	putative non-LTR retroelement reverse transcriptase [Arabidopsis thaliana]	1776		AA1011G00001
AA1015G00001	ARATHwo_AT1G67930.1	Golgi transport complex protein-related	6891		0009507:0005829:0017119	intra-Golgi vesicle-mediated transport		chloroplast:cytosol:Golgi transport complex	sp|Q8C0L8|COG5_MOUSE	Conserved oligomeric Golgi complex subunit 5	gi|674248446|gb|KFK41211.1|	hypothetical protein AALP_AA2G099800 [Arabis alpina]	2114		AA1015G00001		^			^	^	^							^	^			^	^	^				^	^
AA1015G00002	ARATHwo_AT1G67930.1	Golgi transport complex protein-related	6891		0005829:0017119	intra-Golgi vesicle-mediated transport		cytosol:Golgi transport complex			gi|658036239|ref|XP_008353667.1|	PREDICTED: conserved oligomeric Golgi complex subunit 5-like, partial [Malus domestica]	834		AA1015G00002	^	^			^	^	^	^				^		^	^			^	^	^	^				^						v	v	v	v
AA1016G00001	ARATHwo_AT4G29090.1	Ribonuclease H-like superfamily protein									gi|727544319|ref|XP_010445409.1|	PREDICTED: uncharacterized protein LOC104728065 [Camelina sativa]	771		AA1016G00001
AA1016G00002													219		AA1016G00002
AA1016G00003	ARATHwo_AT1G07550.1	Leucine-rich repeat protein kinase family protein		16301	5886		kinase activity	plasma membrane	sp|C0LGD8|Y1755_ARATH	Probable LRR receptor-like serine/threonine-protein kinase At1g07550	gi|685370366|ref|XP_009118953.1|	PREDICTED: leucine-rich repeat receptor-like serine/threonine-protein kinase At2g14510 [Brassica rapa]	935		AA1016G00003
AA1016G00004	ARATHwo_AT2G14510.1	Leucine-rich repeat protein kinase family protein		16301	16020		kinase activity	membrane	sp|Q9ZQR3|Y2451_ARATH	Leucine-rich repeat receptor-like serine/threonine-protein kinase At2g14510	gi|674923155|emb|CDY10284.1|	BnaC05g05270D, partial [Brassica napus]	3620		AA1016G00004
AA1016G00005			90304	0097159:1901363		nucleic acid metabolic process	organic cyclic compound binding:heterocyclic compound binding		sp|P10978|POLX_TOBAC	Retrovirus-related Pol polyprotein from transposon TNT 1-94	gi|133711804|gb|ABO36622.1|	copia LTR rider [Solanum lycopersicum]	1778		AA1016G00005
AA1017G00001			9987			cellular process					gi|731322483|ref|XP_010671914.1|	PREDICTED: uncharacterized protein LOC104888589 [Beta vulgaris subsp. vulgaris]	2319		AA1017G00001
AA1017G00002	ARATHwo_AT1G31080.1	F-box family protein							sp|Q9SA02|FB26_ARATH	F-box protein At1g31080	gi|565494384|ref|XP_006304831.1|	hypothetical protein CARUB_v10012503mg [Capsella rubella]	1140		AA1017G00002
AA1017G00003	ARATHwo_AT5G28780.1	PIF1 helicase	0032508:0006281:0000723	0003678:0005524	5634	DNA duplex unwinding:DNA repair:telomere maintenance	DNA helicase activity:ATP binding	nucleus	sp|Q6MHJ5|PIF1_BDEBA	ATP-dependent DNA helicase pif1	gi|727620242|ref|XP_010480896.1|	PREDICTED: uncharacterized protein LOC104759695, partial [Camelina sativa]	635		AA1017G00003
AA1017G00004			9987			cellular process					gi|729341262|ref|XP_010540172.1|	PREDICTED: uncharacterized protein LOC104814022 [Tarenaya hassleriana]	2319		AA1017G00004
AA101G00001	ARATHwo_AT3G53950.1	glyoxal oxidase-related protein			5576			extracellular region			gi|297816698|ref|XP_002876232.1|	hypothetical protein ARALYDRAFT_485786 [Arabidopsis lyrata subsp. lyrata]	1608		AA101G00001
AA101G00002	ARATHwo_AT1G59406.1	GDSL-like Lipase/Acylhydrolase superfamily protein	16042	0052689:0016298	5576	lipid catabolic process	carboxylic ester hydrolase activity:lipase activity	extracellular region	sp|P0DI15|GDL27_ARATH	GDSL esterase/lipase At1g59406	gi|565488099|ref|XP_006301689.1|	hypothetical protein CARUB_v10022144mg [Capsella rubella]	1421		AA101G00002
AA101G00003	ARATHwo_AT4G29090.1	Ribonuclease H-like superfamily protein							sp|P0C2F6|RNHX1_ARATH	Putative ribonuclease H protein At1g65750	gi|4926870|gb|AAD32950.1|	putative non-LTR retroelement reverse transcriptase [Arabidopsis thaliana]	1611		AA101G00003
AA101G00004	ARATHwo_AT3G53940.1	Mitochondrial substrate carrier family protein	0055085:0006839:0009220	5215	0016021:0005743	transmembrane transport:mitochondrial transport:pyrimidine ribonucleotide biosynthetic process	transporter activity	integral component of membrane:mitochondrial inner membrane	sp|Q54MZ4|MCFB_DICDI	Mitochondrial substrate carrier family protein B	gi|22331775|ref|NP_190962.2|	mitochondrial substrate carrier family protein [Arabidopsis thaliana]	2811		AA101G00004						^
AA101G00005	ARATHwo_AT3G53920.1	RNApolymerase sigma-subunit C	0006412:0071482:0006355:0019685:0006352	0003899:0003735:0003677:0001053:0003700	0005840:0009507	translation:cellular response to light stimulus:regulation of transcription, DNA-templated:photosynthesis, dark reaction:DNA-templated transcription, initiation	DNA-directed RNA polymerase activity:structural constituent of ribosome:DNA binding:plastid sigma factor activity:sequence-specific DNA binding transcription factor activity	ribosome:chloroplast	sp|O24621|SIGC_ARATH	RNA polymerase sigma factor sigC	gi|565465847|ref|XP_006290815.1|	hypothetical protein CARUB_v10016920mg [Capsella rubella]	4136	Sigma70-like	AA101G00005
AA101G00006	ARATHwo_AT2G06500.1	hAT family dimerisation domain											1772		AA101G00006	^	^	^		^	^		^				^	^
AA101G00007	ARATHwo_AT4G33430.2	BRI1-associated receptor kinase							sp|C0LGP4|Y3475_ARATH	Probable LRR receptor-like serine/threonine-protein kinase At3g47570			668		AA101G00007
AA101G00008	ARATHwo_AT2G06500.1	hAT family dimerisation domain		46983	5634		protein dimerization activity	nucleus			gi|15225128|ref|NP_178689.1|	hAT dimerisation domain-containing protein [Arabidopsis thaliana]	601		AA101G00008
AA101G00009	ARATHwo_AT4G10200.1	TTF-type zinc finger protein with HAT dimerisation domain									gi|727440875|ref|XP_010501913.1|	PREDICTED: zinc finger MYM-type protein 1-like [Camelina sativa]	1000		AA101G00009
AA101G00010	ARATHwo_AT3G53900.2	uracil phosphoribosyltransferase	0016036:0044206:0006223:0032502	0004845:0005525	0005829:0009570	cellular response to phosphate starvation:UMP salvage:uracil salvage:developmental process	uracil phosphoribosyltransferase activity:GTP binding	cytosol:chloroplast stroma	sp|Q9M336|UPP_ARATH	Uracil phosphoribosyltransferase, chloroplastic	gi|567186859|ref|XP_006403642.1|	hypothetical protein EUTSA_v10010595mg [Eutrema salsugineum]	1838		AA101G00010			^						^	^								v							^
AA101G00011	ARATHwo_AT5G03160.1	homolog of mamallian P58IPK	0034976:0044794:0006457:0009408:0009644:0042542		0005788:0005886	response to endoplasmic reticulum stress:positive regulation by host of viral process:protein folding:response to heat:response to high light intensity:response to hydrogen peroxide		endoplasmic reticulum lumen:plasma membrane	sp|Q9LYW9|DNJ36_ARATH	DnaJ protein P58IPK homolog	gi|685380106|ref|XP_009122732.1|	PREDICTED: dnaJ homolog subfamily C member 3 homolog [Brassica rapa]	529		AA101G00011
AA101G00012	ARATHwo_AT5G27700.1	Ribosomal protein S21e	6412	3735	5840	translation	structural constituent of ribosome	ribosome	sp|Q3E902|RS212_ARATH	40S ribosomal protein S21-2	gi|729370550|ref|XP_010547966.1|	PREDICTED: 40S ribosomal protein S21-2-like [Tarenaya hassleriana]	689		AA101G00012	^	^	^	^	^	^	^	^	^	^	^	^	^	^		^	^	^	^		^		^		^					v		v	v
AA101G00013	ARATHwo_AT3G53880.1	NAD(P)-linked oxidoreductase superfamily protein	0009414:0009409:0046686:0009636:0009651:0055114	0070401:0008106:0016229	0009507:0005829	response to water deprivation:response to cold:response to cadmium ion:response to toxic substance:response to salt stress:oxidation-reduction process	NADP+ binding:alcohol dehydrogenase (NADP+) activity:steroid dehydrogenase activity	chloroplast:cytosol	sp|Q9M338|AKRCB_ARATH	Aldo-keto reductase family 4 member C11	gi|567186865|ref|XP_006403644.1|	hypothetical protein EUTSA_v10010554mg [Eutrema salsugineum]	1979		AA101G00013	^	^			^	^	^	^	^			^													^						v	v
AA1024G00001	ARATHwo_AT4G25420.1	2-oxoglutarate (2OG) and Fe(II)-dependent oxygenase superfamily protein	0009908:0009688:0009793:0009740:0048575:0009826:0009845:0048366:0055114:0009737:0009686:0010162	0045544:0005506	5737	flower development:abscisic acid biosynthetic process:embryo development ending in seed dormancy:gibberellic acid mediated signaling pathway:short-day photoperiodism, flowering:unidimensional cell growth:seed germination:leaf development:oxidation-reduction process:response to abscisic acid:gibberellin biosynthetic process:seed dormancy process	gibberellin 20-oxidase activity:iron ion binding	cytoplasm	sp|Q39110|GAOX1_ARATH	Gibberellin 20 oxidase 1	gi|735265262|dbj|BAQ02989.1|	gibberellin 20-oxidase [Rorippa aquatica]	1422		AA1024G00001	^				^	^	^					^						^						^						v		v	v
AA1024G00002	ARATHwo_AT1G43760.1	DNAse I-like superfamily protein									gi|110737963|dbj|BAF00918.1|	putative reverse transcriptase [Arabidopsis thaliana]	1868		AA1024G00002
AA1026G00001	ARATHwo_AT3G54340.1	K-box region and MADS-box transcription factor family protein	0009827:0010093:0006355:0048507:0009909:0048481:0009860:0048441:0048443	0046983:0003677:0003700	0090406:0005634	plant-type cell wall modification:specification of floral organ identity:regulation of transcription, DNA-templated:meristem development:regulation of flower development:ovule development:pollen tube growth:petal development:stamen development	protein dimerization activity:DNA binding:sequence-specific DNA binding transcription factor activity	pollen tube:nucleus	sp|P35632|AP3_ARATH	Floral homeotic protein APETALA 3	gi|297820174|ref|XP_002877970.1|	APETALA3 [Arabidopsis lyrata subsp. lyrata]	1508	MADS_II	AA1026G00001
AA1028G00001	ARATHwo_AT3G18910.1	EIN2 targeting protein2	0009616:0010050	5515		virus induced gene silencing:vegetative phase change	protein binding		sp|Q9LJ74|FB161_ARATH	F-box protein At3g18910	gi|15230238|ref|NP_188521.1|	EIN2 targeting protein2 [Arabidopsis thaliana]	1125		AA1028G00001			v	v		^		v																	^				v	v
AA1028G00002	ARATHwo_AT2G19960.1	hAT family dimerisation domain		0003676:0046983	5634		nucleic acid binding:protein dimerization activity	nucleus			gi|15225271|ref|NP_179586.1|	hAT dimerisation domain-containing protein / transposase-related protein [Arabidopsis thaliana]	399		AA1028G00002
AA1029G00001	ARATHwo_AT1G47420.1	succinate dehydrogenase 5	0006511:0051788:0080129:0009853:0009735		0005749:0005634	ubiquitin-dependent protein catabolic process:response to misfolded protein:proteasome core complex assembly:photorespiration:response to cytokinin		mitochondrial respiratory chain complex II:nucleus	sp|Q9SX77|SDH5_ARATH	Succinate dehydrogenase subunit 5, mitochondrial	gi|567134737|ref|XP_006393580.1|	hypothetical protein EUTSA_v10011700mg [Eutrema salsugineum]	1168		AA1029G00001			^									v					v
AA1029G00002	ARATHwo_AT1G47410.1		0045492:0016926:0010413		5739	xylan biosynthetic process:protein desumoylation:glucuronoxylan metabolic process		mitochondrion			gi|727437874|ref|XP_010500269.1|	PREDICTED: uncharacterized protein LOC104777675 [Camelina sativa]	705		AA1029G00002
AA1029G00003	ARATHwo_AT1G47330.1	CBS domain-containing protein with a domain of unknown function (DUF21)		30554	0016021:0005886		adenyl nucleotide binding	integral component of membrane:plasma membrane	sp|Q8RY60|Y1733_ARATH	DUF21 domain-containing protein At1g47330	gi|9993348|gb|AAG11421.1|AC015449_3	Unknown protein [Arabidopsis thaliana]	4318		AA1029G00003					v
AA102G00001	ARATHwo_AT4G28430.1	Reticulon family protein			0016020:0005783:0005634			membrane:endoplasmic reticulum:nucleus	sp|Q8LDS3|RTNLR_ARATH	Reticulon-like protein B18	gi|727550640|ref|XP_010447981.1|	PREDICTED: reticulon-like protein B18 [Camelina sativa]	3618		AA102G00001	^	^	^	^	^	^	^	^			^	^	^				^	^			^				^					v		v
AA102G00002	ARATHwo_AT4G28450.1	nucleotide binding;protein binding	0000278:0006396:0000462:0009220	0005515:0000166	0005730:0080008:0005834:0032040	mitotic cell cycle:RNA processing:maturation of SSU-rRNA from tricistronic rRNA transcript (SSU-rRNA, 5.8S rRNA, LSU-rRNA):pyrimidine ribonucleotide biosynthetic process	protein binding:nucleotide binding	nucleolus:Cul4-RING E3 ubiquitin ligase complex:heterotrimeric G-protein complex:small-subunit processome	sp|Q5ZLK1|DCA13_CHICK	DDB1- and CUL4-associated factor 13	gi|297799130|ref|XP_002867449.1|	AT4g28450/F20O9_130 [Arabidopsis lyrata subsp. lyrata]	2908		AA102G00002						^											^		^						^					v		v
AA102G00003	ARATHwo_AT2G20580.1	26S proteasome regulatory subunit S2 1A	0043248:0043161:0009751:0051726:0051788:0007010:0045087:0042176:0006094:0009630:0050790	0043130:0030234	0005829:0008540:0009506:0005634:0005886	proteasome assembly:proteasome-mediated ubiquitin-dependent protein catabolic process:response to salicylic acid:regulation of cell cycle:response to misfolded protein:cytoskeleton organization:innate immune response:regulation of protein catabolic process:gluconeogenesis:gravitropism:regulation of catalytic activity	ubiquitin binding:enzyme regulator activity	cytosol:proteasome regulatory particle, base subcomplex:plasmodesma:nucleus:plasma membrane	sp|Q9SIV2|PSD2A_ARATH	26S proteasome non-ATPase regulatory subunit 2 homolog A	gi|567218644|ref|XP_006412951.1|	hypothetical protein EUTSA_v10024363mg [Eutrema salsugineum]	5547		AA102G00003													v	v	v		v	v		v	v	v	v	v
AA102G00004	ARATHwo_AT2G20560.1	DNAJ heat shock family protein	0006457:0009644:0034976:0042542:0009408	51082	5737	protein folding:response to high light intensity:response to endoplasmic reticulum stress:response to hydrogen peroxide:response to heat	unfolded protein binding	cytoplasm	sp|Q3MI00|DNJB1_BOVIN	DnaJ homolog subfamily B member 1	gi|567218640|ref|XP_006412949.1|	hypothetical protein EUTSA_v10025591mg [Eutrema salsugineum]	1575		AA102G00004	v	v	v	v			v	v	v	v				v								v
AA102G00005	ARATHwo_AT5G46090.1	Protein of unknown function (DUF679)	8152	16779	5783	metabolic process	nucleotidyltransferase activity	endoplasmic reticulum			gi|674940775|emb|CDX92877.1|	BnaC07g41350D [Brassica napus]	1240		AA102G00005
AA102G00006	ARATHwo_AT4G28490.1	Leucine-rich receptor-like protein kinase family protein	0010103:0045490:0010468:0046777:0007169:0018108:0002237:0010102:0045087:0048443	0004674:0004714:0005524	0016021:0005886	stomatal complex morphogenesis:pectin catabolic process:regulation of gene expression:protein autophosphorylation:transmembrane receptor protein tyrosine kinase signaling pathway:peptidyl-tyrosine phosphorylation:response to molecule of bacterial origin:lateral root morphogenesis:innate immune response:stamen development	protein serine/threonine kinase activity:transmembrane receptor protein tyrosine kinase activity:ATP binding	integral component of membrane:plasma membrane	sp|P47735|RLK5_ARATH	Receptor-like protein kinase 5	gi|567218636|ref|XP_006412947.1|	hypothetical protein EUTSA_v10024311mg [Eutrema salsugineum]	3407		AA102G00006
AA102G00007	ARATHwo_AT4G28500.1	NAC domain containing protein 73	0010413:0045893:0045492:0007275:2000652	0044212:0003700	5634	glucuronoxylan metabolic process:positive regulation of transcription, DNA-templated:xylan biosynthetic process:multicellular organismal development:regulation of secondary cell wall biogenesis	transcription regulatory region DNA binding:sequence-specific DNA binding transcription factor activity	nucleus	sp|O49459|NAC73_ARATH	NAC domain-containing protein 73	gi|685258196|ref|XP_009129565.1|	PREDICTED: NAC domain-containing protein 8 [Brassica rapa]	1572	NAC	AA102G00007
AA102G00008	ARATHwo_AT1G03860.1	prohibitin 2			16020			membrane	sp|Q9ZNT7|PHB2_ARATH	Prohibitin-2, mitochondrial	gi|567218632|ref|XP_006412945.1|	hypothetical protein EUTSA_v10025900mg [Eutrema salsugineum]	1451		AA102G00008									v	v																					^
AA102G00009	ARATHwo_AT5G44120.3	RmlC-like cupins superfamily protein	0050789:0044763:0010431:0009628:0071310:0048367:1901701:0009793	45735	5773	regulation of biological process:single-organism cellular process:seed maturation:response to abiotic stimulus:cellular response to organic substance:shoot system development:cellular response to oxygen-containing compound:embryo development ending in seed dormancy	nutrient reservoir activity	vacuole	sp|Q02498|CRU1_RAPSA	Cruciferin PGCRURSE5	gi|461838|sp|Q02498.1|CRU1_RAPSA	RecName: Full=Cruciferin PGCRURSE5; AltName: Full=11S globulin; AltName: Full=12S storage protein; Contains: RecName: Full=Cruciferin PGCRURSE5 alpha chain; Contains: RecName: Full=Cruciferin PGCRURSE5 beta chain; Flags: Precursor.	4051		AA102G00009	v	v	v	v	v	v	v	v	v	v		v	v						v					^	v			^	^	^	^	^	^	^
AA102G00010	ARATHwo_AT4G28530.1	NAC domain containing protein 74	0006355:0007275	0003677:0003700	5634	regulation of transcription, DNA-templated:multicellular organismal development	DNA binding:sequence-specific DNA binding transcription factor activity	nucleus	sp|O04017|NAC98_ARATH	Protein CUP-SHAPED COTYLEDON 2	gi|565444124|ref|XP_006284018.1|	hypothetical protein CARUB_v10005139mg [Capsella rubella]	2565	NAC	AA102G00010
AA102G00011	ARATHwo_AT2G18760.1	chromatin remodeling 8	0010332:0006281:0006355	0003677:0005524:0016740:0004386	5634	response to gamma radiation:DNA repair:regulation of transcription, DNA-templated	DNA binding:ATP binding:transferase activity:helicase activity	nucleus	sp|Q9ZV43|CHR8_ARATH	Protein CHROMATIN REMODELING 8	gi|297836766|ref|XP_002886265.1|	predicted protein [Arabidopsis lyrata subsp. lyrata]	4191	SWI/SNF_SNF2	AA102G00011	v						v	v					v																	v
AA102G00012	ARATHwo_AT1G69770.1	chromomethylase 3	0006346:0031048:0006275:0010425:0090116:0051567:0008283:0010069:0051726:0016572:0009909:0006270	0003886:0003677:0003682	5634	methylation-dependent chromatin silencing:chromatin silencing by small RNA:regulation of DNA replication:DNA methylation on cytosine within a CNG sequence:C-5 methylation of cytosine:histone H3-K9 methylation:cell proliferation:zygote asymmetric cytokinesis in embryo sac:regulation of cell cycle:histone phosphorylation:regulation of flower development:DNA replication initiation	DNA (cytosine-5-)-methyltransferase activity:DNA binding:chromatin binding	nucleus	sp|Q94F88|CMT3_ARATH	DNA (cytosine-5)-methyltransferase CMT3	gi|729346430|ref|XP_010541913.1|	PREDICTED: DNA (cytosine-5)-methyltransferase CMT3 [Tarenaya hassleriana]	6430		AA102G00012
AA102G00013	ARATHwo_AT4G28540.1	casein kinase I-like 6	0018105:0046777:0008360:0042732:0009750:0009749:0016055:0009744:0006897	0004674:0005524	0055028:0009506:0005634	peptidyl-serine phosphorylation:protein autophosphorylation:regulation of cell shape:D-xylose metabolic process:response to fructose:response to glucose:Wnt signaling pathway:response to sucrose:endocytosis	protein serine/threonine kinase activity:ATP binding	cortical microtubule:plasmodesma:nucleus	sp|P42158|KC1D_ARATH	Casein kinase I isoform delta-like	gi|674236629|gb|KFK29394.1|	hypothetical protein AALP_AA7G127700 [Arabis alpina]	4094		AA102G00013			v										v
AA102G00014	ARATHwo_AT4G27090.1	Ribosomal protein L14	0001510:0006412:0042254	3735	0005730:0009506:0005774:0009507:0022625:0005794:0005783	RNA methylation:translation:ribosome biogenesis	structural constituent of ribosome	nucleolus:plasmodesma:vacuolar membrane:chloroplast:cytosolic large ribosomal subunit:Golgi apparatus:endoplasmic reticulum	sp|Q9T043|RL142_ARATH	60S ribosomal protein L14-2	gi|565446843|ref|XP_006284740.1|	hypothetical protein CARUB_v10006004mg [Capsella rubella]	1458		AA102G00014	^	^	^	^		^		^				^	^										^				^	v		v		v	v
AA102G00015	ARATHwo_AT4G28550.1	Ypt/Rab-GAP domain of gyp1p superfamily protein			0005634:0005737			nucleus:cytoplasm	sp|Q9CXF4|TBC15_MOUSE	TBC1 domain family member 15	gi|567218622|ref|XP_006412940.1|	hypothetical protein EUTSA_v10025292mg [Eutrema salsugineum]	2516		AA102G00015
AA102G00016	ARATHwo_AT4G28560.1	ROP-interactive CRIB motif-containing protein 7	0040008:0010103:0009416:0009860:0048443:0002237:0007165	5515	0016324:0005737:0090406:0005634:0031225	regulation of growth:stomatal complex morphogenesis:response to light stimulus:pollen tube growth:stamen development:response to molecule of bacterial origin:signal transduction	protein binding	apical plasma membrane:cytoplasm:pollen tube:nucleus:anchored component of membrane	sp|Q5PP26|PII2_ARATH	Piriformospora indica-insensitive protein 2	gi|567218618|ref|XP_006412938.1|	hypothetical protein EUTSA_v10027034mg [Eutrema salsugineum]	1350		AA102G00016
AA102G00017	ARATHwo_AT4G28570.1	Long-chain fatty alcohol dehydrogenase family protein	0006888:0055114	0050660:0009055:0046577	0016021:0005634:0005783	ER to Golgi vesicle-mediated transport:oxidation-reduction process	flavin adenine dinucleotide binding:electron carrier activity:long-chain-alcohol oxidase activity	integral component of membrane:nucleus:endoplasmic reticulum	sp|Q94BP3|FAO4B_ARATH	Long-chain-alcohol oxidase FAO4B	gi|674236636|gb|KFK29401.1|	hypothetical protein AALP_AA7G128800 [Arabis alpina]	2979		AA102G00017			^	^	v					^				^	^	^		^	^													^
AA102G00018	ARATHwo_AT4G28590.1		0006355:0009658		42644	regulation of transcription, DNA-templated:chloroplast organization		chloroplast nucleoid			gi|727550585|ref|XP_010447956.1|	PREDICTED: uncharacterized protein LOC104730481 [Camelina sativa]	1634		AA102G00018	^	^	^		^	^						^													^
AA102G00019	ARATHwo_AT4G28600.1	no pollen germination related 2		5516	5886		calmodulin binding	plasma membrane	sp|Q20144|TMTC1_CAEEL	Transmembrane and TPR repeat-containing protein F38B6.6	gi|297803212|ref|XP_002869490.1|	hypothetical protein ARALYDRAFT_328837 [Arabidopsis lyrata subsp. lyrata]	3858		AA102G00019
AA102G00020	ARATHwo_AT4G28610.1	phosphate starvation response 1	0055063:0071486:0009650:0006355:0007623:0000719:0016036	0097159:0003913:0003700:1901363	5634	sulfate ion homeostasis:cellular response to high light intensity:UV protection:regulation of transcription, DNA-templated:circadian rhythm:photoreactive repair:cellular response to phosphate starvation	organic cyclic compound binding:DNA photolyase activity:sequence-specific DNA binding transcription factor activity:heterocyclic compound binding	nucleus	sp|Q8GUN5|PHL1_ARATH	Protein PHR1-LIKE 1	gi|567218604|ref|XP_006412931.1|	hypothetical protein EUTSA_v10025330mg [Eutrema salsugineum]	2761	GARP_G2-like	AA102G00020			v	v							v																					v
AA102G00021	ARATHwo_AT4G28640.2	indole-3-acetic acid inducible 11	0009733:0050794:0010583:0006351	0005515:0003700	0009506:0009523:0005634	response to auxin:regulation of cellular process:response to cyclopentenone:transcription, DNA-templated	protein binding:sequence-specific DNA binding transcription factor activity	plasmodesma:photosystem II:nucleus	sp|Q38829|IAA11_ARATH	Auxin-responsive protein IAA11	gi|567218598|ref|XP_006412928.1|	hypothetical protein EUTSA_v10026085mg [Eutrema salsugineum]	2205	Aux/IAA	AA102G00021	v	v			v	v									^				^				^							^	^	^
AA102G00022	ARATHwo_AT4G28650.1	Leucine-rich repeat transmembrane protein kinase family protein	0006468:0010103:0007169:0001944:0030154:0048443:0002237:0010067	0004674:0005524	0016021:0005886	protein phosphorylation:stomatal complex morphogenesis:transmembrane receptor protein tyrosine kinase signaling pathway:vasculature development:cell differentiation:stamen development:response to molecule of bacterial origin:procambium histogenesis	protein serine/threonine kinase activity:ATP binding	integral component of membrane:plasma membrane	sp|Q9M0G7|PXL2_ARATH	Leucine-rich repeat receptor-like protein kinase PXL2	gi|727550555|ref|XP_010447945.1|	PREDICTED: leucine-rich repeat receptor-like protein kinase PXL2 [Camelina sativa]	2676		AA102G00022
AA102G00023	ARATHwo_AT4G28660.2	photosystem II reaction center PSB28 protein	0006655:0000038:0010207:0019288:0006355:0009734:0042335	46983	0009570:0009654:0009535:0009539:0005634	phosphatidylglycerol biosynthetic process:very long-chain fatty acid metabolic process:photosystem II assembly:isopentenyl diphosphate biosynthetic process, methylerythritol 4-phosphate pathway:regulation of transcription, DNA-templated:auxin-activated signaling pathway:cuticle development	protein dimerization activity	chloroplast stroma:photosystem II oxygen evolving complex:chloroplast thylakoid membrane:photosystem II reaction center:nucleus	sp|Q8W0Y8|PSB28_ARATH	Photosystem II reaction center PSB28 protein, chloroplastic	gi|727550552|ref|XP_010447944.1|	PREDICTED: photosystem II reaction center PSB28 protein, chloroplastic-like [Camelina sativa]	1293		AA102G00023	^	^	^	^	^	^	^	^	^	^	^	^	^	^	^	^	^		^	^	^	^	^		^		^
AA102G00024	ARATHwo_AT4G28670.1	Protein kinase family protein with domain of unknown function (DUF26)	6468	0005524:0004674	0016021:0009507	protein phosphorylation	ATP binding:protein serine/threonine kinase activity	integral component of membrane:chloroplast	sp|Q9M0G5|CRK43_ARATH	Putative cysteine-rich receptor-like protein kinase 43	gi|567218592|ref|XP_006412925.1|	hypothetical protein EUTSA_v10024680mg [Eutrema salsugineum]	3420		AA102G00024
AA102G00025	ARATHwo_AT4G28680.2	L-tyrosine decarboxylase	0009414:1901695:0009611:0006520	0030170:0004837:0004058	5737	response to water deprivation:tyramine biosynthetic process:response to wounding:cellular amino acid metabolic process	pyridoxal phosphate binding:tyrosine decarboxylase activity:aromatic-L-amino-acid decarboxylase activity	cytoplasm	sp|Q9M0G4|TYDC2_ARATH	Probable tyrosine decarboxylase 2	gi|685258162|ref|XP_009129414.1|	PREDICTED: probable tyrosine decarboxylase 2 [Brassica rapa]	4996		AA102G00025
AA102G00026	ARATHwo_AT4G28700.1	ammonium transporter 1;4	0072488:0015695	15398	0009506:0005886:0016021:0005576	ammonium transmembrane transport:organic cation transport	high-affinity secondary active ammonium transmembrane transporter activity	plasmodesma:plasma membrane:integral component of membrane:extracellular region	sp|Q9SVT8|AMT14_ARATH	Ammonium transporter 1 member 4	gi|674236646|gb|KFK29411.1|	hypothetical protein AALP_AA7G130900 [Arabis alpina]	1512		AA102G00026
AA102G00027	ARATHwo_AT4G28703.1	RmlC-like cupins superfamily protein			5634			nucleus			gi|567218586|ref|XP_006412922.1|	hypothetical protein EUTSA_v10026608mg [Eutrema salsugineum]	455		AA102G00027
AA102G00028	ARATHwo_AT4G28706.4	pfkB-like carbohydrate kinase family protein	0006014:0046835	4747	9507	D-ribose metabolic process:carbohydrate phosphorylation	ribokinase activity	chloroplast	sp|B2V4J8|IOLC_CLOBA	5-dehydro-2-deoxygluconokinase	gi|567218584|ref|XP_006412921.1|	hypothetical protein EUTSA_v10025355mg [Eutrema salsugineum]	2927		AA102G00028					v																		v		v
AA102G00029	ARATHwo_AT4G28710.1	Myosin family protein with Dil domain	0051645:0051646:0008152:0060151:0030048	0016773:0003779:0005524:0003774:0005516	0005737:0016459	Golgi localization:mitochondrion localization:metabolic process:peroxisome localization:actin filament-based movement	phosphotransferase activity, alcohol group as acceptor:actin binding:ATP binding:motor activity:calmodulin binding	cytoplasm:myosin complex	sp|F4JM19|MYO14_ARATH	Myosin-14	gi|567218582|ref|XP_006412920.1|	hypothetical protein EUTSA_v10024210mg [Eutrema salsugineum]	10023		AA102G00029
AA102G00030	ARATHwo_AT4G28720.1	Flavin-binding monooxygenase family protein	0009851:0009742:0055114	0050660:0050661:0004499		auxin biosynthetic process:brassinosteroid mediated signaling pathway:oxidation-reduction process	flavin adenine dinucleotide binding:NADP binding:N,N-dimethylaniline monooxygenase activity		sp|Q9SVU0|YUC8_ARATH	Probable indole-3-pyruvate monooxygenase YUCCA8	gi|674897674|emb|CDY35214.1|	BnaA01g08170D [Brassica napus]	2245		AA102G00030
AA102G00031	ARATHwo_AT4G28730.1	Glutaredoxin family protein	0016226:0045454:0055114	0009055:0004362:0015035	9507	iron-sulfur cluster assembly:cell redox homeostasis:oxidation-reduction process	electron carrier activity:glutathione-disulfide reductase activity:protein disulfide oxidoreductase activity	chloroplast	sp|Q8GWS0|GRXC5_ARATH	Glutaredoxin-C5, chloroplastic	gi|674935999|emb|CDX97456.1|	BnaC08g13210D [Brassica napus]	1501		AA102G00031
AA102G00032	ARATHwo_AT4G28740.1		0009658:0006098		9507	chloroplast organization:pentose-phosphate shunt		chloroplast	sp|Q9SRY4|LPA1_ARATH	Protein LOW PSII ACCUMULATION 1, chloroplastic	gi|4218124|emb|CAA22978.1|	hypothetical protein [Arabidopsis thaliana]	2866		AA102G00032
AA102G00033	ARATHwo_AT2G20260.1	photosystem I subunit E-2	0006364:0009657:0030003:0010207:0070838:0009735:0019344		0009538:0009941:0009535:0010287	rRNA processing:plastid organization:cellular cation homeostasis:photosystem II assembly:divalent metal ion transport:response to cytokinin:cysteine biosynthetic process		photosystem I reaction center:chloroplast envelope:chloroplast thylakoid membrane:plastoglobule	sp|Q9S714|PSAE2_ARATH	Photosystem I reaction center subunit IV B, chloroplastic	gi|674926553|emb|CDY06874.1|	BnaC01g09730D [Brassica napus]	1333		AA102G00033																																v
AA102G00034	ARATHwo_AT4G28760.1	Protein of unknown function (DUF3741)			5634			nucleus			gi|567218568|ref|XP_006412913.1|	hypothetical protein EUTSA_v10024350mg [Eutrema salsugineum]	3710		AA102G00034	v	v	v	v	v	v	v	v	v		v	v	v	^	^	^		^	^	^		^		^	^					^	^		^
AA102G00035	ARATHwo_AT4G28770.2	Tetraspanin family protein	0009627:0007030:0031347:0006816:0009651		0005774:0016021	systemic acquired resistance:Golgi organization:regulation of defense response:calcium ion transport:response to salt stress		vacuolar membrane:integral component of membrane	sp|Q9SVU4|TET20_ARATH	Tetraspanin-20	gi|567218566|ref|XP_006412912.1|	hypothetical protein EUTSA_v10025947mg [Eutrema salsugineum]	2559		AA102G00035
AA102G00036	ARATHwo_AT4G28780.1	GDSL-like Lipase/Acylhydrolase superfamily protein	0016042:0010103:0016556	52689	5576	lipid catabolic process:stomatal complex morphogenesis:mRNA modification	carboxylic ester hydrolase activity	extracellular region	sp|Q9SVU5|GDL67_ARATH	GDSL esterase/lipase At4g28780	gi|685258134|ref|XP_009129278.1|	PREDICTED: GDSL esterase/lipase At4g28780 [Brassica rapa]	3083		AA102G00036
AA102G00037	ARATHwo_AT2G20180.2	phytochrome interacting factor 3-like 5	0009740:0006783:0015995:0048608:0009959:0006355:0010161:0010100:0010187:0009686	0010313:0042802:0003677:0003700	5634	gibberellic acid mediated signaling pathway:heme biosynthetic process:chlorophyll biosynthetic process:reproductive structure development:negative gravitropism:regulation of transcription, DNA-templated:red light signaling pathway:negative regulation of photomorphogenesis:negative regulation of seed germination:gibberellin biosynthetic process	phytochrome binding:identical protein binding:DNA binding:sequence-specific DNA binding transcription factor activity	nucleus	sp|Q8GZM7|PIF1_ARATH	Transcription factor PIF1	gi|4580456|gb|AAD24380.1|	unknown protein [Arabidopsis thaliana]	3078	bHLH	AA102G00037	v	v	v	v	v	v	v	v	v	v	v	v	v		^			^	^	^		^			^			^	^		^
AA102G00038	ARATHwo_AT4G28820.1	HIT-type Zinc finger family protein	9560		5634	embryo sac egg cell differentiation		nucleus			gi|565440103|ref|XP_006282741.1|	hypothetical protein CARUB_v10005894mg [Capsella rubella]	1486		AA102G00038			v	v			v	v	v	v			^	^	^		^	^	^				^		^						^
AA102G00039	ARATHwo_AT4G28830.1	S-adenosyl-L-methionine-dependent methyltransferases superfamily protein	32259	0003676:0008168	5737	methylation	nucleic acid binding:methyltransferase activity	cytoplasm	sp|Q8K1A0|METL5_MOUSE	Methyltransferase-like protein 5	gi|727525515|ref|XP_010438377.1|	PREDICTED: methyltransferase-like protein 5 [Camelina sativa]	2656		AA102G00039	v	v	v				v	v			v
AA102G00040	ARATHwo_AT4G29060.1	elongation factor Ts family protein	0006412:0044763:0044710	3723	9507	translation:single-organism cellular process:single-organism metabolic process	RNA binding	chloroplast	sp|A3PCG2|EFTS_PROM0	Elongation factor Ts	gi|727513619|ref|XP_010433141.1|	PREDICTED: uncharacterized protein LOC104717292 [Camelina sativa]	6162		AA102G00040		^	^		^	^						^		^	^			^	^						^
AA102G00041	ARATHwo_AT4G28840.1		0048366:0045892	5515	5634	leaf development:negative regulation of transcription, DNA-templated	protein binding	nucleus			gi|727525512|ref|XP_010438376.1|	PREDICTED: uncharacterized protein LOC104721987 [Camelina sativa]	2051		AA102G00041
AA102G00042	ARATHwo_AT4G28850.1	xyloglucan endotransglucosylase/hydrolase 26	0071555:0006073	0016762:0004553	0005618:0048046	cell wall organization:cellular glucan metabolic process	xyloglucan:xyloglucosyl transferase activity:hydrolase activity, hydrolyzing O-glycosyl compounds	cell wall:apoplast	sp|Q9SVV2|XTH26_ARATH	Probable xyloglucan endotransglucosylase/hydrolase protein 26	gi|674897688|emb|CDY35228.1|	BnaA01g08030D [Brassica napus]	2132		AA102G00042
AA102G00043	ARATHwo_AT4G28890.1	RING/U-box superfamily protein	0048767:0000041:0016567:0048527:0010043	0008270:0004842	16020	root hair elongation:transition metal ion transport:protein ubiquitination:lateral root development:response to zinc ion	zinc ion binding:ubiquitin-protein transferase activity	membrane	sp|Q5XF85|ATL42_ARATH	E3 ubiquitin-protein ligase ATL42	gi|674926538|emb|CDY06859.1|	BnaC01g09580D [Brassica napus]	1227		AA102G00043
AA102G00044													1724		AA102G00044
AA102G00045													659		AA102G00045
AA102G00046	ARATHwo_AT4G29180.2	root hair specific 16	0006468:0048765	0004674:0005524	0016021:0005886	protein phosphorylation:root hair cell differentiation	protein serine/threonine kinase activity:ATP binding	integral component of membrane:plasma membrane	sp|C0LGR6|Y4291_ARATH	Probable LRR receptor-like serine/threonine-protein kinase At4g29180	gi|727513591|ref|XP_010433126.1|	PREDICTED: probable LRR receptor-like serine/threonine-protein kinase At4g29180 isoform X1 [Camelina sativa]	5316		AA102G00046
AA102G00047	ARATHwo_AT4G29170.1	Mnd1 family protein	0000278:0031047:0045893:0006312:0010332:0006275:0007131:0006261:0000724:0042138:0009560:0006306:0016444:0051726:0009555:0007129:0043687:0007062:0042991:0016568	5515	5730	mitotic cell cycle:gene silencing by RNA:positive regulation of transcription, DNA-templated:mitotic recombination:response to gamma radiation:regulation of DNA replication:reciprocal meiotic recombination:DNA-dependent DNA replication:double-strand break repair via homologous recombination:meiotic DNA double-strand break formation:embryo sac egg cell differentiation:DNA methylation:somatic cell …	protein binding	nucleolus	sp|Q8GYD2|MND1_ARATH	Meiotic nuclear division protein 1 homolog	gi|30688234|ref|NP_194646.2|	meiotic nuclear division protein 1-like protein [Arabidopsis thaliana]	1534		AA102G00047
AA102G00048	ARATHwo_AT2G19830.1	SNF7 family protein	0070676:0007034:0015031	5515	0005886:0000815	intralumenal vesicle formation:vacuolar transport:protein transport	protein binding	plasma membrane:ESCRT III complex	sp|O82197|VP321_ARATH	Vacuolar protein sorting-associated protein 32 homolog 1	gi|449446558|ref|XP_004141038.1|	PREDICTED: vacuolar protein sorting-associated protein 32 homolog 2 [Cucumis sativus]	1913		AA102G00048
AA102G00049	ARATHwo_AT4G29150.1	IQ-domain 25		5516			calmodulin binding		sp|Q8L4D8|IQD31_ARATH	Protein IQ-DOMAIN 31	gi|565450161|ref|XP_006285646.1|	hypothetical protein CARUB_v10007101mg [Capsella rubella]	2597		AA102G00049
AA102G00050	ARATHwo_AT4G29140.1	MATE efflux family protein	0031348:0006855:0046685	0015238:0015297	0005886:0016021	negative regulation of defense response:drug transmembrane transport:response to arsenic-containing substance	drug transmembrane transporter activity:antiporter activity	plasma membrane:integral component of membrane	sp|Q9SZE2|DTX51_ARATH	Protein DETOXIFICATION 51	gi|567218494|ref|XP_006412876.1|	hypothetical protein EUTSA_v10024865mg [Eutrema salsugineum]	423		AA102G00050
AA102G00051	ARATHwo_AT4G29140.1	MATE efflux family protein									gi|729344280|ref|XP_010541192.1|	PREDICTED: multidrug and toxin extrusion protein 2 [Tarenaya hassleriana]	615		AA102G00051
AA102G00052	ARATHwo_AT4G29130.1	hexokinase 1	0009750:0046835:0090332:0010148:0012501:0019320:0051156:0006096:0010255	0004340:0005515:0008270:0008865:0005524	0005774:0009536:0005741:0016021:0005634	response to fructose:carbohydrate phosphorylation:stomatal closure:transpiration:programmed cell death:hexose catabolic process:glucose 6-phosphate metabolic process:glycolytic process:glucose mediated signaling pathway	glucokinase activity:protein binding:zinc ion binding:fructokinase activity:ATP binding	vacuolar membrane:plastid:mitochondrial outer membrane:integral component of membrane:nucleus	sp|Q42525|HXK1_ARATH	Hexokinase-1	gi|727525411|ref|XP_010438337.1|	PREDICTED: hexokinase-1-like [Camelina sativa]	4510		AA102G00052
AA102G00053	ARATHwo_AT4G29120.1	6-phosphogluconate dehydrogenase family protein	0055114:0006098:0006574	0008442:0051287:0004616	0005829:0005739	oxidation-reduction process:pentose-phosphate shunt:valine catabolic process	3-hydroxyisobutyrate dehydrogenase activity:NAD binding:phosphogluconate dehydrogenase (decarboxylating) activity	cytosol:mitochondrion	sp|Q9SZE1|3HID1_ARATH	Probable 3-hydroxyisobutyrate dehydrogenase-like 1, mitochondrial	gi|567134468|ref|XP_006393506.1|	hypothetical protein EUTSA_v10011682mg [Eutrema salsugineum]	939		AA102G00053														v	v	v	v	v	v	v	v	v	v	v
AA102G00054	ARATHwo_AT4G29110.1		10200		5773	response to chitin		vacuole			gi|674236698|gb|KFK29463.1|	hypothetical protein AALP_AA7G137400 [Arabis alpina]	642		AA102G00054
AA102G00055	ARATHwo_AT4G29100.1	basic helix-loop-helix (bHLH) DNA-binding superfamily protein	6355	0003677:0046983	5634	regulation of transcription, DNA-templated	DNA binding:protein dimerization activity	nucleus	sp|Q7XHI5|BH133_ARATH	Transcription factor bHLH133	gi|729343591|ref|XP_010540965.1|	PREDICTED: transcription factor bHLH68-like [Tarenaya hassleriana]	2424		AA102G00055
AA102G00056	ARATHwo_AT4G29100.1	basic helix-loop-helix (bHLH) DNA-binding superfamily protein	6355	0003700:0005488	5634	regulation of transcription, DNA-templated	sequence-specific DNA binding transcription factor activity:binding	nucleus	sp|Q8S3D1|BH068_ARATH	Transcription factor bHLH68	gi|727525429|ref|XP_010438345.1|	PREDICTED: transcription factor bHLH68-like [Camelina sativa]	1945		AA102G00056
AA102G00057	ARATHwo_AT4G29080.1	phytochrome-associated protein 2	0048438:0009740:0080167:0007389:0001708:0009913:0006355:0009734:0006417:0048439:0009686:0006109	0046983:0046872:0003677:0003700:0003682:0003993:0004722	0005802:0009507:0005576:0005768:0005634:0005739	floral whorl development:gibberellic acid mediated signaling pathway:response to karrikin:pattern specification process:cell fate specification:epidermal cell differentiation:regulation of transcription, DNA-templated:auxin-activated signaling pathway:regulation of translation:flower morphogenesis:gibberellin biosynthetic process:regulation of carbohydrate metabolic process	protein dimerization activity:metal ion binding:DNA binding:sequence-specific DNA binding transcription factor activity:chromatin binding:acid phosphatase activity:protein serine/threonine phosphatase activity	trans-Golgi network:chloroplast:extracellular region:endosome:nucleus:mitochondrion	sp|Q9ZSY8|IAA27_ARATH	Auxin-responsive protein IAA27	gi|15235556|ref|NP_194637.1|	phytochrome-associated protein 2 [Arabidopsis thaliana]	1625	Aux/IAA	AA102G00057
AA102G00058	ARATHwo_AT4G29070.1	Phospholipase A2 family protein									gi|567218504|ref|XP_006412881.1|	hypothetical protein EUTSA_v10026099mg [Eutrema salsugineum]	1543		AA102G00058						v							^										^								^	^
AA102G00059	ARATHwo_AT4G29040.1	regulatory particle AAA-ATPase 2A	0051788:0009853:0006094:0006635:0035266:0010078:0010311:0009651:0009407:0090351:0048829:0080129:0051510:0060968:0043161:0006096:0009965:0009933:0042023:0007292:0048232:0046686:0009408:0045087	0016887:0005524	0005829:0008540:0005886:0005634	response to misfolded protein:photorespiration:gluconeogenesis:fatty acid beta-oxidation:meristem growth:maintenance of root meristem identity:lateral root formation:response to salt stress:toxin catabolic process:seedling development:root cap development:proteasome core complex assembly:regulation of unidimensional cell growth:regulation of gene silencing:proteasome-mediated ubiquitin-dependent …	ATPase activity:ATP binding	cytosol:proteasome regulatory particle, base subcomplex:plasma membrane:nucleus	sp|Q9SZD4|PRS4A_ARATH	26S proteasome regulatory subunit 4 homolog A	gi|565443069|ref|XP_006283684.1|	hypothetical protein CARUB_v10004747mg, partial [Capsella rubella]	3389		AA102G00059										v		^		v	v				v	v		v		v	v
AA102G00060													456		AA102G00060	^	^	^	^	^	^	^	^	^	^	^	^		^			^	^	^	^					^
AA102G00061	ARATHwo_AT4G29010.1	Enoyl-CoA hydratase/isomerase family	0009845:0009695:0009908:0006635	0008692:0004165:0003857:0050662:0004300	0005618:0005777:0009506:0009507	seed germination:jasmonic acid biosynthetic process:flower development:fatty acid beta-oxidation	3-hydroxybutyryl-CoA epimerase activity:dodecenoyl-CoA delta-isomerase activity:3-hydroxyacyl-CoA dehydrogenase activity:coenzyme binding:enoyl-CoA hydratase activity	cell wall:peroxisome:plasmodesma:chloroplast	sp|Q9ZPI6|AIM1_ARATH	Peroxisomal fatty acid beta-oxidation multifunctional protein AIM1	gi|727525476|ref|XP_010438362.1|	PREDICTED: peroxisomal fatty acid beta-oxidation multifunctional protein AIM1-like [Camelina sativa]	7211		AA102G00061		v			v		v								^	^		^	^
AA102G00062	ARATHwo_AT4G29000.1	Tesmin/TSO1-like CXC domain-containing protein	6355	3700	5634	regulation of transcription, DNA-templated	sequence-specific DNA binding transcription factor activity	nucleus	sp|Q9SZD1|TCX5_ARATH	Protein tesmin/TSO1-like CXC 5	gi|567218524|ref|XP_006412891.1|	hypothetical protein EUTSA_v10024708mg [Eutrema salsugineum]	5303	CPP	AA102G00062
AA102G00063	ARATHwo_AT3G51670.1	SEC14 cytosolic factor family protein / phosphoglyceride transfer family protein	0007049:0006810:0051301	0008289:0005215	0016021:0005737:0005886	cell cycle:transport:cell division	lipid binding:transporter activity	integral component of membrane:cytoplasm:plasma membrane	sp|Q9SCU1|PATL6_ARATH	Patellin-6	gi|567187721|ref|XP_006403894.1|	hypothetical protein EUTSA_v10010417mg [Eutrema salsugineum]	4298		AA102G00063
AA102G00064	ARATHwo_AT4G28980.2	CDK-activating kinase 1AT	0000278:0010078:0051301:0010440:0042023:0045860:0045736	0005515:0008270:0004693:0008353:0005524:0019912	0005829:0005634	mitotic cell cycle:maintenance of root meristem identity:cell division:stomatal lineage progression:DNA endoreduplication:positive regulation of protein kinase activity:negative regulation of cyclin-dependent protein serine/threonine kinase activity	protein binding:zinc ion binding:cyclin-dependent protein serine/threonine kinase activity:RNA polymerase II carboxy-terminal domain kinase activity:ATP binding:cyclin-dependent protein kinase activating kinase activity	cytosol:nucleus	sp|O80345|CDKF1_ARATH	Cyclin-dependent kinase F-1	gi|567218528|ref|XP_006412893.1|	hypothetical protein EUTSA_v10025049mg [Eutrema salsugineum]	2151		AA102G00064
AA102G00065	ARATHwo_AT4G28950.1	RHO-related protein from plants 9	0007015:0007264:0009738:0015031	5525	0005622:0005576:0005886	actin filament organization:small GTPase mediated signal transduction:abscisic acid-activated signaling pathway:protein transport	GTP binding	intracellular:extracellular region:plasma membrane	sp|O82480|RAC7_ARATH	Rac-like GTP-binding protein ARAC7	gi|685258094|ref|XP_009129108.1|	PREDICTED: rac-like GTP-binding protein ARAC7 [Brassica rapa]	2182		AA102G00065
AA102G00066	ARATHwo_AT4G28940.1	Phosphorylase superfamily protein	9116	3824	5886	nucleoside metabolic process	catalytic activity	plasma membrane	sp|Q07469|BSPA_POPDE	Bark storage protein A	gi|567218534|ref|XP_006412896.1|	hypothetical protein EUTSA_v10025609mg [Eutrema salsugineum]	2442		AA102G00066
AA102G00067	ARATHwo_AT1G77170.1	Tetratricopeptide repeat (TPR)-like superfamily protein	398		0005681:0005739	mRNA splicing, via spliceosome		spliceosomal complex:mitochondrion	sp|Q3ECB8|PP128_ARATH	Pentatricopeptide repeat-containing protein At1g77170	gi|15223858|ref|NP_177842.1|	pentatricopeptide repeat-containing protein [Arabidopsis thaliana]	1344		AA102G00067
AA102G00068	ARATHwo_AT4G28910.2	novel interactor of JAZ	0009867:0045892	5515	5634	jasmonic acid mediated signaling pathway:negative regulation of transcription, DNA-templated	protein binding	nucleus	sp|Q9SV55|NINJA_ARATH	AFP homolog 2	gi|565443426|ref|XP_006283796.1|	hypothetical protein CARUB_v10004886mg [Capsella rubella]	1308		AA102G00068	v	v		v	v	v	v	v	v			v	v	v		v	v			v	v	v	v								^	^
AA102G00069	ARATHwo_AT4G29190.1	Zinc finger C-x8-C-x5-C-x3-H type family protein	0006979:0006355:0006661:0015996	0046872:0003677:0003700	0005634:0005886	response to oxidative stress:regulation of transcription, DNA-templated:phosphatidylinositol biosynthetic process:chlorophyll catabolic process	metal ion binding:DNA binding:sequence-specific DNA binding transcription factor activity	nucleus:plasma membrane	sp|Q9M0G2|C3H49_ARATH	Zinc finger CCCH domain-containing protein 49	gi|567218478|ref|XP_006412868.1|	hypothetical protein EUTSA_v10025226mg [Eutrema salsugineum]	1098	C3H	AA102G00069	v	v			v	v	v	v			v	v		v	v	v	v	v	v	v	v	v	v	v	v				v		^	^
AA102G00070	ARATHwo_AT4G29210.1	gamma-glutamyl transpeptidase 4	0006805:0006751:0006508:0009636	0003840:0016756:0036374	0005774:0016021:0005634	xenobiotic metabolic process:glutathione catabolic process:proteolysis:response to toxic substance	gamma-glutamyltransferase activity:glutathione gamma-glutamylcysteinyltransferase activity:glutathione hydrolase activity	vacuolar membrane:integral component of membrane:nucleus	sp|Q9M0G0|GAGT3_ARATH	Gamma-glutamyltranspeptidase 3	gi|567218466|ref|XP_006412862.1|	hypothetical protein EUTSA_v10024658mg [Eutrema salsugineum]	8480		AA102G00070
AA102G00071	ARATHwo_AT5G56780.1	effector of transcription2	0043247:0048589:0010332:0007131:2000033:0007155:0045010:0042138:0010090:0061025:0009556:0006075:0048765:0032204:0045595:0009887:0010014:0007129:0016049:0007062:0052543	0097100:0003843	0005794:0009506:0000148:0005634	telomere maintenance in response to DNA damage:developmental growth:response to gamma radiation:reciprocal meiotic recombination:regulation of seed dormancy process:cell adhesion:actin nucleation:meiotic DNA double-strand break formation:trichome morphogenesis:membrane fusion:microsporogenesis:(1->3)-beta-D-glucan biosynthetic process:root hair cell differentiation:regulation of telomere maintena…	supercoiled DNA binding:1,3-beta-D-glucan synthase activity	Golgi apparatus:plasmodesma:1,3-beta-D-glucan synthase complex:nucleus			gi|297796565|ref|XP_002866167.1|	hypothetical protein ARALYDRAFT_918835 [Arabidopsis lyrata subsp. lyrata]	1469	HRT	AA102G00071
AA102G00072	ARATHwo_AT4G29220.1	phosphofructokinase 1	0046835:0006002:0006096	0046872:0003872:0005524	0005945:0005886	carbohydrate phosphorylation:fructose 6-phosphate metabolic process:glycolytic process	metal ion binding:6-phosphofructokinase activity:ATP binding	6-phosphofructokinase complex:plasma membrane	sp|Q9M0F9|PFKA1_ARATH	ATP-dependent 6-phosphofructokinase 1	gi|685258054|ref|XP_009128951.1|	PREDICTED: ATP-dependent 6-phosphofructokinase 1 [Brassica rapa]	5076		AA102G00072
AA102G00073	ARATHwo_AT4G29230.1	NAC domain containing protein 75											1743		AA102G00073
AA102G00074	ARATHwo_AT4G29240.1	Leucine-rich repeat (LRR) family protein	7165		5576	signal transduction		extracellular region	sp|Q9LHF1|LRX4_ARATH	Leucine-rich repeat extensin-like protein 4	gi|567218462|ref|XP_006412860.1|	hypothetical protein EUTSA_v10025361mg [Eutrema salsugineum]	1584		AA102G00074
AA102G00075	ARATHwo_AT4G29260.1	HAD superfamily, subfamily IIIB acid phosphatase	0016132:0016311	3993	0005774:0005576:0009507:0005829	brassinosteroid biosynthetic process:dephosphorylation	acid phosphatase activity	vacuolar membrane:extracellular region:chloroplast:cytosol	sp|P27061|PPA1_SOLLC	Acid phosphatase 1	gi|297799070|ref|XP_002867419.1|	acid phosphatase class B family protein [Arabidopsis lyrata subsp. lyrata]	2452		AA102G00075					^			^										v													v	v		v
AA102G00076	ARATHwo_AT2G02650.1	Ribonuclease H-like superfamily protein									gi|685385986|ref|XP_009124883.1|	PREDICTED: uncharacterized protein LOC103849922 [Brassica rapa]	381		AA102G00076
AA102G00077	ARATHwo_AT4G29260.1	HAD superfamily, subfamily IIIB acid phosphatase											613		AA102G00077
AA102G00078	ARATHwo_AT4G29270.1	HAD superfamily, subfamily IIIB acid phosphatase			16023			cytoplasmic membrane-bounded vesicle			gi|641836903|gb|KDO55861.1|	hypothetical protein CISIN_1g024820mg [Citrus sinensis]	399		AA102G00078
AA102G00079	ARATHwo_AT4G29300.1	low-molecular-weight cysteine-rich 27											3609		AA102G00079
AA102G00080	ARATHwo_AT4G29285.1	low-molecular-weight cysteine-rich 24									gi|685368213|ref|XP_009118042.1|	PREDICTED: defensin-like protein 163 [Brassica rapa]	3405		AA102G00080
AA102G00081	ARATHwo_AT4G29305.1	low-molecular-weight cysteine-rich 25							sp|P82739|DF159_ARATH	Defensin-like protein 159	gi|727550356|ref|XP_010447868.1|	PREDICTED: defensin-like protein 159 [Camelina sativa]	525		AA102G00081
AA102G00082	ARATHwo_AT4G29310.1	Protein of unknown function (DUF1005)			0005634:0009505			nucleus:plant-type cell wall			gi|567218448|ref|XP_006412853.1|	hypothetical protein EUTSA_v10025288mg [Eutrema salsugineum]	3404		AA102G00082
AA102G00083	ARATHwo_AT4G29330.1	DERLIN-1	0007010:0009735:0009750:0006094:0010218:0006457:0042542:0006833:0009825:0010114:0006816:0009651:0010498:0007033:0043481:0007030:0010817:0030244:0048193:0034976:0009644:0046686:0048768:0009408:0010193:0071555	0005515:0005524:0005200	0009507:0005789:0005829:0005856:0016021:0005634	cytoskeleton organization:response to cytokinin:response to fructose:gluconeogenesis:response to far red light:protein folding:response to hydrogen peroxide:water transport:multidimensional cell growth:response to red light:calcium ion transport:response to salt stress:proteasomal protein catabolic process:vacuole organization:anthocyanin accumulation in tissues in response to UV light:Golgi orga…	protein binding:ATP binding:structural constituent of cytoskeleton	chloroplast:endoplasmic reticulum membrane:cytosol:cytoskeleton:integral component of membrane:nucleus	sp|Q8VZU9|DERL1_ARATH	Derlin-1	gi|674926501|emb|CDY06822.1|	BnaC01g09210D [Brassica napus]	2047		AA102G00083					v	v
AA102G00084	ARATHwo_AT4G29340.1	profilin 4	0006457:0009644:0007015:0042542:0009408	3785	0009524:0005634:0048046:0015629	protein folding:response to high light intensity:actin filament organization:response to hydrogen peroxide:response to heat	actin monomer binding	phragmoplast:nucleus:apoplast:actin cytoskeleton	sp|Q38904|PROF3_ARATH	Profilin-3	gi|297803110|ref|XP_002869439.1|	hypothetical protein ARALYDRAFT_328774 [Arabidopsis lyrata subsp. lyrata]	2082		AA102G00084
AA102G00085	ARATHwo_AT4G29350.1	profilin 2	0008154:0009826	3779	0005829:0005618:0005730:0009506:0015629:0005819:0009507:0009524:0005886:0048046	actin polymerization or depolymerization:unidimensional cell growth	actin binding	cytosol:cell wall:nucleolus:plasmodesma:actin cytoskeleton:spindle:chloroplast:phragmoplast:plasma membrane:apoplast	sp|Q42418|PROF2_ARATH	Profilin-2	gi|565446113|ref|XP_006284576.1|	hypothetical protein CARUB_v10005801mg, partial [Capsella rubella]	1401		AA102G00085	^					^		^			v			v	v		v	v													v	v		v
AA102G00086	ARATHwo_AT4G29360.1	O-Glycosyl hydrolases family 17 protein	0000226:0006346:0031048:0042127:0000911:0051567:0048449:0009965:0005975:0006306:0009909:0006952:0071555	42973	0046658:0009505:0005576	microtubule cytoskeleton organization:methylation-dependent chromatin silencing:chromatin silencing by small RNA:regulation of cell proliferation:cytokinesis by cell plate formation:histone H3-K9 methylation:floral organ formation:leaf morphogenesis:carbohydrate metabolic process:DNA methylation:regulation of flower development:defense response:cell wall organization	glucan endo-1,3-beta-D-glucosidase activity	anchored component of plasma membrane:plant-type cell wall:extracellular region	sp|Q8VYE5|E1312_ARATH	Glucan endo-1,3-beta-glucosidase 12	gi|565450285|ref|XP_006285688.1|	hypothetical protein CARUB_v10007158mg [Capsella rubella]	3537		AA102G00086						^
AA102G00087													3		AA102G00087
AA102G00088	ARATHwo_AT4G29380.1	protein kinase family protein / WD-40 repeat family protein	0009630:0006635:0006891:0016236:0006869:0010351:0006623:0016558:0048573:0009846:0045324:0006468:0000303:0009555:0044265:0008219:0009873:0009863:0030242	0004674:0005524	0071561:0080008:0005794:0005770:0005643:0034271:0034272	gravitropism:fatty acid beta-oxidation:intra-Golgi vesicle-mediated transport:macroautophagy:lipid transport:lithium ion transport:protein targeting to vacuole:protein import into peroxisome matrix:photoperiodism, flowering:pollen germination:late endosome to vacuole transport:protein phosphorylation:response to superoxide:pollen development:cellular macromolecule catabolic process:cell death:eth…	protein serine/threonine kinase activity:ATP binding	nucleus-vacuole junction:Cul4-RING E3 ubiquitin ligase complex:Golgi apparatus:late endosome:nuclear pore:phosphatidylinositol 3-kinase complex I:phosphatidylinositol 3-kinase complex II	sp|Q54S77|VPS15_DICDI	Probable serine/threonine-protein kinase vps15	gi|297803098|ref|XP_002869433.1|	kinase family protein [Arabidopsis lyrata subsp. lyrata]	7458		AA102G00088	v	v	v	v	v	v	v	v	v	v		v
AA102G00089	ARATHwo_AT4G35733.1	F-box family protein with a domain of unknown function (DUF295)							sp|B3H6C3|FB311_ARATH	F-box protein At4g35733	gi|661888879|emb|CDP07322.1|	unnamed protein product [Coffea canephora]	870		AA102G00089						v			v																v
AA102G00090	ARATHwo_AT4G35733.1	F-box family protein with a domain of unknown function (DUF295)									gi|567207292|ref|XP_006409263.1|	hypothetical protein EUTSA_v10023034mg [Eutrema salsugineum]	1029		AA102G00090
AA102G00091	ARATHwo_AT4G35733.1	F-box family protein with a domain of unknown function (DUF295)							sp|B3H6C3|FB311_ARATH	F-box protein At4g35733	gi|297852190|ref|XP_002893976.1|	hypothetical protein ARALYDRAFT_473796 [Arabidopsis lyrata subsp. lyrata]	1909		AA102G00091
AA102G00092	ARATHwo_AT5G56670.1	Ribosomal protein S30 family protein											1112		AA102G00092
AA102G00093	ARATHwo_AT4G29400.1	Protein of unknown function (DUF3531)									gi|79489598|ref|NP_194669.2|	uncharacterized protein [Arabidopsis thaliana]	1804		AA102G00093		^	^		^	^						^		^	^		^	^							^
AA102G00094	ARATHwo_AT4G29410.1	Ribosomal L28e protein family	0009735:0009220:0006412:0001510:0009909:0034968:0042254	3735	0009507:0005618:0022625:0009506:0005886	response to cytokinin:pyrimidine ribonucleotide biosynthetic process:translation:RNA methylation:regulation of flower development:histone lysine methylation:ribosome biogenesis	structural constituent of ribosome	chloroplast:cell wall:cytosolic large ribosomal subunit:plasmodesma:plasma membrane	sp|Q9M0E2|RL282_ARATH	60S ribosomal protein L28-2	gi|727513542|ref|XP_010433099.1|	PREDICTED: 60S ribosomal protein L28-2-like [Camelina sativa]	1637		AA102G00094	^	^	^	^	^	^	^	^					^										^				^	v				v	v	v
AA102G00095	ARATHwo_AT4G29420.1	F-box/RNI-like superfamily protein	6914		5634	autophagy		nucleus	sp|Q9M0E1|FBL77_ARATH	F-box/LRR-repeat protein At4g29420	gi|567218424|ref|XP_006412841.1|	hypothetical protein EUTSA_v10025196mg [Eutrema salsugineum]	2007		AA102G00095
AA102G00096	ARATHwo_AT4G29440.1	Regulator of Vps4 activity in the MVB pathway protein							sp|Q54I39|IST1L_DICDI	IST1-like protein	gi|727550314|ref|XP_010447853.1|	PREDICTED: WASH complex subunit FAM21-like [Camelina sativa]	4287		AA102G00096															^			^	^	^
AA102G00097	ARATHwo_AT4G29460.1	Phospholipase A2 family protein	0006629:0009860:0009555:0009846	4623	0090406:0005783:0005794	lipid metabolic process:pollen tube growth:pollen development:pollen germination	phospholipase A2 activity	pollen tube:endoplasmic reticulum:Golgi apparatus	sp|Q9M0D7|PLA2C_ARATH	Phospholipase A2-gamma	gi|727513534|ref|XP_010433095.1|	PREDICTED: phospholipase A2-gamma-like [Camelina sativa]	839		AA102G00097
AA102G00098	ARATHwo_AT2G19680.1	Mitochondrial ATP synthase subunit G protein	0051788:0009853:0080129:0006511:0015986:0046686:0019932:0006626	15078	0009536:0000276	response to misfolded protein:photorespiration:proteasome core complex assembly:ubiquitin-dependent protein catabolic process:ATP synthesis coupled proton transport:response to cadmium ion:second-messenger-mediated signaling:protein targeting to mitochondrion	hydrogen ion transmembrane transporter activity	plastid:mitochondrial proton-transporting ATP synthase complex, coupling factor F(o)			gi|674884735|emb|CDY47763.1|	BnaC07g41970D [Brassica napus]	1825		AA102G00098	^	^	^			^						^	^		v			v							^
AA102G00099	ARATHwo_AT4G29490.1	Metallopeptidase M24 family protein	0009987:0006508	0030145:0004177		cellular process:proteolysis	manganese ion binding:aminopeptidase activity		sp|P12955|PEPD_HUMAN	Xaa-Pro dipeptidase	gi|565440585|ref|XP_006282897.1|	hypothetical protein CARUB_v10007150mg, partial [Capsella rubella]	4539		AA102G00099
[truncated: 23,451 more rows]
[truncated: 267 more columns]

## Sheet: DS1D
Back to Supplemental DS1 info
Column	name	note
A	Aethionema genes	Aethionema gene identifier.
B	TAIR10ID	Best hit when blasted against the Arabidopsis TAIR10 database.
[truncated: 20 more rows]

## Sheet: DS1E
Back to Supplemental DS1 info
[truncated: 136 more rows]

## Sheet: DS1F
Back to Supplemental DS1 info
[truncated: 9 more rows]
