# Supplementary material for: The dimorphic diaspore model Aethionema arabicum (Brassicaceae): Distinct molecular and morphological control of responses to parental and germination temperatures
Source: Plant Cell. 2024 Mar 21;36(7):2465–90. doi: 10.1093/plcell/koae085 (PMC11218780; doi:10.1093/plcell/koae085)
Supplement: koae085_Supplementary_Data [file koae085_supplementary_data.zip › Supplemental Data Set S2.xlsx]

## Sheet: Supplemental DS2 info
Supplemental Data Set S2. Chandler et al. (2024). Dimorphic Germination Control. Plant Cell
Sheet	Contents
Supplemental DS2 info	Description of DS2 sheets and legend
Table explanations	Explanation of columns in WGCNA and GO term analysis sheets.
WGCNA module memberships	WGCNA output for assigning genes to modules
BP GO classic	Biological process GO term enrichment p-values (classic method)
CC GO classic	Cellular component GO term enrichment p-values (classic method)
MF GO classic	Molecular function GO term enrichment p-values (classic method)
BP GO elim	Biological process GO term enrichment p-values (elim method)
CC GO elim	Cellular component GO term enrichment p-values (elim method)
MF GO elim	Molecular function GO term enrichment p-values (elim method)

## Sheet: Table explanations
Back to Supplemental DS2 info
WGCNA module memberships
Column	name	note
A (Rows 2 - 11262)	ID	Aethionema gene identifier.
B (Rows 2 - 11262)	moduleColor	Assigned WGCNA module colour for each gene
C - M (Rows 2 - 11262)	MM.[color]	Module membership for given module [color] (i.e. correlation with module eigengene)
N - X (Rows 2 - 11262)	p.MM.[color]	p-value for module membership for given module [color]
BP GO classic, CC GO classic, MF GO classic
Gene Ontology (GO) term enrichment significance for Biological Process (BP), Cellular Component (CC) and Molecular Function (MF) terms.
Column	name	note
A	GO.ID	GO term ID
B	Term	GO term
C - M	[module colors]	p-value for enrichment test using Fisher's exact test
BP GO elim, CC GO elim, MF GO elim
Gene Ontology (GO) term enrichment significance for Biological Process (BP), Cellular Component (CC) and Molecular Function (MF) terms.
Column	name	note
A	GO.ID	GO term ID
B	Term	GO term
C - M	[module colors]	p-value for enrichment test using TopGO elim algorithm

## Sheet: WGCNA module memberships
Back to Supplemental DS2 info
ID	moduleColor	MM.black	MM.blue	MM.brown	MM.green	MM.grey	MM.magenta	MM.pink	MM.purple	MM.red	MM.turquoise	MM.yellow	p.MM.black	p.MM.blue	p.MM.brown	p.MM.green	p.MM.grey	p.MM.magenta	p.MM.pink	p.MM.purple	p.MM.red	p.MM.turquoise	p.MM.yellow
AA1029G00003	black	0.850538	0.47713	0.610673	0.384838	-0.206297	0.185423	-0.618775	-0.291824	0.866163	-0.0980795	0.037297	1.40837e-13	0.000919924	8.40056e-06	0.00904611	0.173951	0.222669	5.88379e-06	0.0517631	1.54432e-14	0.521541	0.80782
AA102G00020	black	0.75891	0.645724	0.515648	-0.280863	0.399101	0.727198	-0.588457	0.355864	0.295064	0.212598	-0.128619	1.53189e-09	1.6693e-06	0.0002888	0.0616388	0.00661198	1.536e-08	2.12412e-05	0.016433	0.0491023	0.160883	0.399771
AA102G00037	black	0.753841	0.381026	0.794861	0.0481563	0.581332	0.845455	-0.502034	0.269983	0.288798	-0.113797	0.301452	2.26608e-09	0.00981445	7.04059e-11	0.753419	2.81967e-05	2.73988e-13	0.000441814	0.0728762	0.0543525	0.456687	0.0441797
AA102G00083	black	0.687949	0.347575	0.585309	0.345594	0.0514554	0.205593	-0.479771	-0.250839	0.677188	-0.155559	0.166709	1.77427e-07	0.019312	2.40928e-05	0.0200595	0.73711	0.175458	0.000853289	0.0965085	3.25189e-07	0.307544	0.273723
AA102G00096	black	0.860052	0.742203	0.487149	-0.177522	0.0622069	0.607905	-0.740544	0.213796	0.477007	0.23158	-0.2384	3.78367e-14	5.37901e-09	0.000689438	0.243357	0.684781	9.46618e-06	6.06168e-09	0.158483	0.000923139	0.125853	0.11478
AA102G00117	black	0.780534	0.759493	0.377442	-0.0536881	-0.057146	0.40732	-0.491549	0.164501	0.59103	0.317767	-0.289833	2.57345e-10	1.46353e-09	0.0105875	0.726137	0.709249	0.00548556	0.00060574	0.280218	1.91447e-05	0.0334085	0.0534556
AA102G00224	black	0.791502	0.156524	0.797655	0.44256	-0.125044	0.330595	-0.862341	-0.425497	0.631995	-0.471006	0.342056	9.62758e-11	0.304516	5.40373e-11	0.00233344	0.413109	0.0265501	2.71827e-14	0.0035696	3.21944e-06	0.00109257	0.0214556
AA102G00253	black	0.861583	0.586476	0.714399	-0.0709467	0.350449	0.751948	-0.620316	0.24784	0.421929	0.0613516	0.0212928	3.03486e-14	2.2997e-05	3.56582e-08	0.643281	0.0182689	2.61661e-09	5.49212e-06	0.100693	0.00389086	0.688895	0.889583
AA102G00286	black	0.832094	0.511277	0.744531	0.00736615	0.474885	0.823581	-0.613455	0.243328	0.376455	-0.044817	0.177732	1.41455e-12	0.000331691	4.54174e-09	0.961697	0.000980143	3.74204e-12	7.4418e-06	0.107251	0.0108094	0.770035	0.242792
AA104G00008	black	0.803891	0.734082	0.432429	-0.247103	0.0629694	0.588094	-0.732375	0.228176	0.396158	0.264128	-0.276636	2.94837e-11	9.57431e-09	0.00301125	0.101744	0.681122	2.15535e-05	1.07791e-08	0.13167	0.00706149	0.0795595	0.0658283
AA106G00006	black	0.626499	0.476464	0.5599	-0.136394	0.572463	0.770259	-0.325169	0.412257	0.189026	0.112089	0.0893777	4.15063e-06	0.000937443	6.35901e-05	0.371644	3.97503e-05	6.15287e-10	0.0292921	0.00489255	0.213651	0.463515	0.559313
AA10G00024	black	0.754972	0.508168	0.449354	0.0783745	-0.258775	0.360111	-0.855717	-0.156267	0.517789	-0.0413013	-0.107855	2.07825e-09	0.000365595	0.00195804	0.608829	0.0860818	0.0151045	6.9668e-14	0.305321	0.00026968	0.787641	0.480678
AA10G00099	black	0.855456	0.474742	0.647135	0.227091	-0.0956035	0.485978	-0.852969	-0.15293	0.590031	-0.153905	0.0924431	7.22264e-14	0.000984117	1.55745e-06	0.133566	0.532159	0.000713404	1.01546e-13	0.315893	1.99351e-05	0.312781	0.545862
AA10G00103	black	0.627104	0.176928	0.576805	0.525168	-0.135928	0.0512427	-0.564782	-0.490855	0.713008	-0.349957	0.271836	4.0371e-06	0.244964	3.36411e-05	0.000212232	0.373298	0.738158	5.30989e-05	0.000618305	3.89691e-08	0.0184441	0.0708551
AA10G00214	black	0.873962	0.35425	0.793303	0.315141	-0.0184328	0.457728	-0.90907	-0.299213	0.621836	-0.326194	0.237849	4.60658e-15	0.0169633	8.14651e-11	0.0349791	0.90434	0.00156956	5.91558e-18	0.0458572	5.12961e-06	0.0287568	0.115646
AA10G00277	black	0.85812	0.510332	0.575574	0.349753	-0.243384	0.166776	-0.769815	-0.384674	0.849634	-0.137366	0.00155681	4.97918e-14	0.000341676	3.52786e-05	0.0185172	0.107168	0.273528	6.3826e-10	0.00907792	1.5881e-13	0.368215	0.991902
AA10G00297	black	0.845674	0.550105	0.604943	0.343844	-0.0346309	0.341703	-0.553138	-0.134338	0.786479	-0.0363479	0.0848177	2.66361e-13	9.05472e-05	1.07429e-05	0.0207404	0.821325	0.0215992	8.12585e-05	0.378964	1.52103e-10	0.812621	0.579604
AA10G00304	black	0.850428	0.413042	0.835142	0.169642	0.426062	0.748747	-0.627815	0.0969357	0.470962	-0.182196	0.293494	1.429e-13	0.00480358	9.85338e-13	0.26525	0.00352089	3.3272e-09	3.90736e-06	0.526433	0.00109393	0.230966	0.0503774
AA10G00337	black	0.880384	0.829222	0.448252	-0.182934	0.0336124	0.56949	-0.748873	0.189368	0.526753	0.284275	-0.313177	1.59952e-15	1.97568e-12	0.00201507	0.229051	0.826498	4.4502e-05	3.29617e-09	0.212808	0.000201438	0.0584159	0.0361929
AA10G00372	black	0.760352	0.240823	0.77669	0.305559	0.0654311	0.422949	-0.763525	-0.261804	0.523976	-0.339465	0.297194	1.36807e-09	0.11103	3.58489e-10	0.0412331	0.669356	0.00379656	1.06358e-09	0.0823417	0.000220686	0.0225289	0.0474138
AA10G00406	black	0.918979	0.444888	0.807051	0.293631	0.120335	0.599315	-0.7864	-0.100656	0.635124	-0.221032	0.243056	5.47601e-19	0.00219819	2.15103e-11	0.0502647	0.431057	1.36158e-05	1.53193e-10	0.510606	2.77966e-06	0.144531	0.107657
AA10G00410	black	0.915396	0.42038	0.772932	0.460329	-0.0850999	0.325489	-0.714334	-0.310851	0.847534	-0.248149	0.201106	1.33858e-18	0.00403804	4.92586e-10	0.00146372	0.578338	0.0291243	3.58066e-08	0.0376749	2.09305e-13	0.100256	0.185278
AA10G00424	black	0.730445	0.287271	0.651899	0.451681	-0.0406811	0.259984	-0.591657	-0.311996	0.693266	-0.27329	0.269238	1.23115e-08	0.055698	1.22907e-06	0.00184235	0.790757	0.0845732	1.86633e-05	0.0369395	1.30272e-07	0.0693019	0.0737011
AA10G00432	black	0.845417	0.60975	0.523083	0.011144	-0.0960491	0.356793	-0.728405	-0.0606527	0.645668	0.087726	-0.178841	2.75316e-13	8.74276e-06	0.000227219	0.942081	0.53024	0.0161342	1.41525e-08	0.692263	1.67388e-06	0.566624	0.239817
AA10G00457	black	0.781667	0.0900955	0.83814	0.690829	-0.189481	0.168207	-0.772459	-0.617362	0.795278	-0.581024	0.457481	2.33112e-10	0.556149	6.85476e-13	1.5021e-07	0.212531	0.269372	5.1248e-10	6.26529e-06	6.77017e-11	2.85392e-05	0.00157998
AA114G00010	black	0.602674	0.409831	0.472331	-0.00124308	0.222207	0.61177	-0.617767	0.125336	0.235216	-0.0549208	0.0901681	1.18265e-05	0.00517655	0.00105296	0.993534	0.142356	8.0096e-06	6.15359e-06	0.412011	0.119854	0.720102	0.55583
AA114G00019	black	0.799803	0.230546	0.763458	0.410161	-0.190132	0.295572	-0.826069	-0.406643	0.652998	-0.378334	0.249466	4.39643e-11	0.127599	1.06931e-09	0.00513711	0.210934	0.0486952	2.83157e-12	0.0055716	1.16306e-06	0.0103903	0.0984072
AA115G00008	black	0.754532	0.625116	0.464957	0.213794	-0.000466448	0.320807	-0.375203	0.0266345	0.702188	0.153887	-0.0556418	2.14952e-09	4.42122e-06	0.00129096	0.158487	0.997574	0.0316639	0.0110964	0.862123	7.64208e-08	0.312837	0.716579
AA119G00017	black	0.823339	0.81011	0.447594	-0.371826	0.243982	0.746754	-0.679069	0.408249	0.319201	0.350573	-0.309876	3.84412e-12	1.57647e-11	0.00204975	0.0119036	0.106281	3.85738e-09	2.93047e-07	0.00536941	0.0325761	0.018225	0.0383112
AA11G00006	black	0.891092	0.357985	0.814979	0.39931	0.0116983	0.464897	-0.83211	-0.285277	0.679553	-0.329014	0.285304	2.37885e-16	0.0157578	9.50057e-12	0.00658112	0.939205	0.00129306	1.41185e-12	0.0574949	2.85263e-07	0.0273261	0.0574703
AA11G00045	black	0.740536	0.433797	0.435734	0.267105	-0.432496	0.156139	-0.877647	-0.383573	0.661024	-0.145137	-0.0526648	6.06534e-09	0.00291059	0.00277323	0.0761038	0.00300626	0.305723	2.52877e-15	0.009295	7.71794e-07	0.341473	0.73116
AA11G00085	black	0.668944	0.424895	0.631875	-0.150702	0.520056	0.742799	-0.48225	0.306619	0.202232	0.0309227	0.108404	5.08695e-07	0.00362208	3.23746e-06	0.323079	0.000250697	5.15188e-09	0.000794735	0.0404992	0.182778	0.840193	0.478433
AA11G00150	black	0.778222	0.170206	0.783856	0.623264	-0.134988	0.167243	-0.746206	-0.574841	0.793691	-0.50306	0.385076	3.14378e-10	0.263641	1.92224e-10	4.80918e-06	0.376643	0.272167	4.01653e-09	3.62885e-05	7.85701e-11	0.000428141	0.00899982
AA123G00088	black	0.912952	0.645124	0.53095	0.260651	-0.319677	0.238549	-0.804414	-0.27186	0.846389	-0.00316676	-0.1275	2.40863e-18	1.71912e-06	0.00017522	0.0837504	0.0323031	0.114547	2.79931e-11	0.0708301	2.42883e-13	0.983528	0.403919
AA12G00008	black	0.869186	0.53901	0.632292	0.244876	-0.138116	0.311001	-0.705666	-0.204918	0.748502	-0.0546212	-0.00464002	9.75204e-15	0.000133366	3.17501e-06	0.104965	0.36558	0.0375783	6.17479e-08	0.176911	3.38855e-09	0.721567	0.975867
AA12G00031	black	0.785334	0.399488	0.644846	0.453362	-0.0740902	0.221409	-0.617688	-0.33201	0.775435	-0.197349	0.194644	1.68531e-10	0.00655478	1.74261e-06	0.00176263	0.628605	0.143831	6.17523e-06	0.0258712	3.98907e-10	0.193798	0.200101
AA12G00062	black	0.860002	0.380611	0.679725	0.494019	-0.251767	0.154657	-0.808989	-0.502842	0.871443	-0.304142	0.156434	3.81066e-14	0.00990147	2.8255e-07	0.000562844	0.0952417	0.310394	1.76771e-11	0.000431015	6.86749e-15	0.0422312	0.3048
AA12G00078	black	0.671727	0.269386	0.577445	0.388908	-0.209311	0.24993	-0.701698	-0.336326	0.573238	-0.280407	0.195608	4.38063e-07	0.0735363	3.28162e-05	0.0082833	0.167609	0.0977623	7.87313e-08	0.023889	3.85912e-05	0.0620811	0.197838
AA12G00112	black	0.832251	0.548808	0.697424	0.0847028	0.331799	0.687532	-0.583877	0.143408	0.473796	-0.0110816	0.12862	1.38871e-12	9.48061e-05	1.01848e-07	0.58012	0.0259714	1.81728e-07	2.55028e-05	0.347315	0.00101062	0.942405	0.399767
AA12G00161	black	0.832417	0.740625	0.415571	0.0448146	-0.0673347	0.346533	-0.58271	0.0421527	0.705911	0.229884	-0.229104	1.36179e-12	6.02679e-09	0.00452652	0.770048	0.660311	0.0197023	2.67071e-05	0.783367	6.08178e-08	0.128728	0.130065
AA12G00164	black	0.752724	0.38231	0.547892	0.383992	-0.305609	0.235664	-0.767378	-0.34334	0.668252	-0.201461	0.107743	2.46719e-09	0.00954957	9.79261e-05	0.009212	0.0411985	0.11913	7.79382e-10	0.02094	5.27819e-07	0.184486	0.481134
AA12G00176	black	0.950619	0.613473	0.712376	0.0254293	0.105199	0.627405	-0.79762	0.0564725	0.59036	0.00413073	-0.0271193	1.79405e-23	7.43615e-06	4.05659e-08	0.868305	0.491611	3.98182e-06	5.4216e-11	0.712528	1.96712e-05	0.978516	0.859638
AA12G00183	black	0.907433	0.522294	0.694706	0.361529	-0.103652	0.30499	-0.646572	-0.224013	0.845446	-0.0982829	0.0713706	8.53686e-18	0.00023314	1.19681e-07	0.0146819	0.498039	0.0416317	1.60128e-06	0.139057	2.7431e-13	0.520674	0.641293
AA12G00194	black	0.764498	0.696296	0.447245	0.0916244	0.113296	0.402452	-0.398791	0.118045	0.637005	0.217189	-0.124974	9.83804e-10	1.08927e-07	0.00206838	0.549439	0.458685	0.00613063	0.00665819	0.439941	2.54277e-06	0.151823	0.413371
AA12G00206	black	0.762405	0.622373	0.532585	-0.310638	0.29947	0.735808	-0.662725	0.345904	0.244601	0.204218	-0.161389	1.16294e-09	5.00682e-06	0.000165875	0.0378136	0.0456619	8.48493e-09	7.06405e-07	0.019941	0.105369	0.178427	0.289542
AA130G00006	black	0.934497	0.488186	0.764171	0.260829	-0.0323372	0.501177	-0.852079	-0.180691	0.67637	-0.186409	0.120327	6.63142e-21	0.000668838	1.00997e-09	0.0835308	0.832985	0.000453525	1.14543e-13	0.234908	3.40163e-07	0.220176	0.431089
AA13G00089	black	0.891268	0.356554	0.828464	0.291831	0.0396867	0.499245	-0.83534	-0.214947	0.62448	-0.287778	0.240143	2.30202e-16	0.0162106	2.15585e-12	0.0517571	0.795761	0.000480976	9.62256e-13	0.1562	4.55109e-06	0.0552482	0.112073
AA13G00140	black	0.874127	0.661632	0.564103	-0.024891	-0.00390773	0.520845	-0.706744	0.0910405	0.578949	0.135586	-0.134261	4.4864e-15	7.47796e-07	5.44574e-05	0.871069	0.979675	0.000244373	5.77606e-08	0.551997	3.09524e-05	0.37451	0.379242
AA143G00011	black	0.755709	0.229636	0.68828	0.327591	-0.145874	0.262541	-0.754809	-0.353216	0.632301	-0.314244	0.200876	1.96371e-09	0.129152	1.74083e-07	0.0280403	0.339	0.0814507	2.10437e-09	0.0173104	3.1737e-06	0.0355292	0.185792
AA14G00005	black	0.760503	0.26875	0.678253	0.331037	-0.21452	0.287319	-0.868429	-0.395639	0.586226	-0.333374	0.172493	1.35187e-09	0.0742452	3.06605e-07	0.0263365	0.157043	0.0556551	1.09536e-14	0.00714347	2.32284e-05	0.0252305	0.257182
AA14G00017	black	0.767726	0.453821	0.562918	0.42251	-0.169256	0.222793	-0.675782	-0.334975	0.737579	-0.167585	0.113149	7.57569e-10	0.00174136	5.69016e-05	0.00383684	0.266355	0.141278	3.51324e-07	0.0244954	7.4883e-09	0.271173	0.459271
AA14G00055	black	0.811383	0.396029	0.611354	0.491657	-0.264962	0.131074	-0.709843	-0.446127	0.852481	-0.232111	0.148691	1.38294e-11	0.00708187	8.15577e-06	0.000603791	0.0785784	0.390759	4.76032e-08	0.00212912	1.08485e-13	0.124962	0.329653
AA156G00002	black	0.737747	0.65883	0.483055	-0.262793	0.39007	0.788693	-0.508707	0.449873	0.262279	0.244096	-0.127474	7.39961e-09	8.64371e-07	0.000776485	0.0811486	0.00807596	1.24523e-10	0.0003595	0.0019317	0.0817667	0.106112	0.404017
AA159G00004	black	0.871752	0.579065	0.739731	-0.0210528	0.415168	0.786988	-0.643804	0.235638	0.425431	0.0203027	0.0978628	6.54187e-15	3.08124e-05	6.42532e-09	0.890819	0.00456972	1.45302e-10	1.83347e-06	0.119172	0.00357531	0.894687	0.522467
AA15G00121	black	0.942882	0.731294	0.561521	0.0850378	-0.07135	0.431975	-0.755321	-0.0288327	0.742807	0.125667	-0.150344	3.79524e-22	1.1614e-08	5.99151e-05	0.578617	0.64139	0.00304531	2.02326e-09	0.850867	5.14883e-09	0.410767	0.324244
AA15G00187	black	0.928911	0.405282	0.848798	0.343154	0.0749121	0.538549	-0.796983	-0.185878	0.682909	-0.278695	0.25178	3.64016e-20	0.0057481	1.7734e-13	0.0210141	0.62479	0.000135493	5.76087e-11	0.221517	2.36387e-07	0.0637606	0.0952242
AA15G00189	black	0.730771	0.112981	0.745858	0.533893	-0.224186	0.153996	-0.785803	-0.553525	0.702199	-0.495137	0.33331	1.20392e-08	0.459941	4.12072e-09	0.000158727	0.138745	0.31249	1.61615e-10	8.01358e-05	7.63703e-08	0.000544355	0.0252602
AA15G00200	black	0.78174	0.401511	0.632239	0.169116	-0.0252959	0.504397	-0.895716	-0.164887	0.467072	-0.212014	0.13127	2.3162e-10	0.00626261	3.18295e-06	0.266755	0.86899	0.0004109	9.81691e-17	0.279075	0.00121822	0.162064	0.390047
AA15G00258	black	0.907739	0.724306	0.549935	-0.0157773	-0.00845059	0.559561	-0.811559	0.0564504	0.574819	0.121882	-0.150646	7.97438e-18	1.86551e-08	9.10937e-05	0.91807	0.956064	6.43867e-05	1.35795e-11	0.712636	3.63201e-05	0.425113	0.323261
AA15G00320	black	0.876729	0.334453	0.78366	0.355945	-0.085541	0.390362	-0.838417	-0.326269	0.698348	-0.331269	0.207223	2.94174e-15	0.0247333	1.95587e-10	0.0164066	0.576363	0.00802454	6.62642e-13	0.028718	9.63715e-08	0.0262248	0.171984
AA167G00003	black	0.889774	0.467167	0.661561	0.417894	-0.27951	0.171319	-0.749602	-0.404777	0.889213	-0.182495	0.052345	3.03986e-16	0.00121503	7.50569e-07	0.00428453	0.0629559	0.260484	3.12144e-09	0.00581473	3.37058e-16	0.230189	0.732732
AA16G00004	black	0.868465	0.632146	0.506943	0.040715	-0.240717	0.399252	-0.916303	-0.128414	0.605508	0.0369214	-0.165605	1.08935e-14	3.19672e-06	0.000379792	0.790587	0.111192	0.0065896	1.07156e-18	0.400532	1.0488e-05	0.809719	0.276957
AA16G00039	black	0.873439	0.749196	0.531101	-0.196138	0.172041	0.709869	-0.746668	0.272699	0.424674	0.21705	-0.193957	5.00822e-15	3.21778e-09	0.000174342	0.196601	0.258451	4.75258e-08	3.88188e-09	0.0699297	0.00364158	0.152092	0.201723
AA16G00056	black	0.944003	0.629877	0.634499	0.230852	-0.140377	0.420181	-0.84045	-0.166464	0.75302	-0.0404064	-0.017948	2.50606e-22	3.55265e-06	2.8628e-06	0.127081	0.357705	0.0040573	5.15708e-13	0.274438	2.41227e-09	0.792139	0.906844
AA16G00096	black	0.900517	0.419567	0.711565	0.439429	-0.245506	0.226311	-0.836006	-0.433615	0.857865	-0.272137	0.129053	3.74368e-17	0.00411725	4.27068e-08	0.00252683	0.104047	0.134942	8.88223e-13	0.00292384	5.16125e-14	0.0705311	0.398169
AA16G00098	black	0.753215	0.425519	0.584182	0.338831	0.00814819	0.28113	-0.445518	-0.131633	0.733252	-0.084325	0.101511	2.37672e-09	0.00356763	2.51965e-05	0.0227982	0.957634	0.0613817	0.00216282	0.388724	1.01431e-08	0.581816	0.507001
AA16G00121	black	0.86629	0.312177	0.779296	0.576871	-0.162278	0.196643	-0.736309	-0.487952	0.881402	-0.370637	0.28139	1.51501e-14	0.036824	2.86548e-10	3.35552e-05	0.286857	0.195429	8.19071e-09	0.000673445	1.34519e-15	0.0121997	0.0611323
AA177G00001	black	0.946849	0.558128	0.740425	0.219858	0.0119127	0.472569	-0.730375	-0.109157	0.737088	-0.0789345	0.0486212	8.40301e-23	6.78451e-05	6.11368e-09	0.146731	0.938093	0.00104598	1.23708e-08	0.475362	7.75291e-09	0.606264	0.751114
AA17G00128	black	0.773103	0.292092	0.64486	0.545439	-0.248579	0.186493	-0.792262	-0.494381	0.76613	-0.369194	0.256164	4.85577e-10	0.051539	1.74146e-06	0.000106736	0.0996492	0.219964	8.97415e-11	0.000556792	8.62498e-10	0.012567	0.08941
AA182G00001	black	0.763759	0.417872	0.665237	0.126726	0.241099	0.552293	-0.474353	0.107694	0.513284	-0.0491687	0.127163	1.04391e-09	0.00428669	6.19243e-07	0.406803	0.110608	8.37525e-05	0.000994945	0.481334	0.000311333	0.748403	0.405173
AA184G00007	black	0.847416	0.636152	0.555501	-0.0166621	-0.0343314	0.565536	-0.777879	0.0674688	0.492027	0.0808294	-0.119356	2.12555e-13	2.64781e-06	7.46299e-05	0.913492	0.822845	5.16276e-05	3.23771e-10	0.659676	0.000597219	0.59762	0.434842
AA186G00003	black	0.800239	0.7045	0.510866	-0.137374	0.331282	0.674967	-0.535814	0.31233	0.431809	0.224105	-0.122979	4.2148e-11	6.63463e-08	0.000336	0.368184	0.0262188	3.67363e-07	0.000148735	0.0367273	0.00305781	0.13889	0.420927
AA18G00071	black	0.759852	0.539534	0.562876	-0.092076	0.115025	0.556996	-0.649377	0.137254	0.388853	0.0958397	-0.0876922	1.42296e-09	0.000130991	5.69902e-05	0.547465	0.451811	7.06976e-05	1.39394e-06	0.368608	0.00829328	0.531141	0.566774
AA18G00098	black	0.852193	0.68631	0.564961	-0.235304	0.212956	0.753465	-0.80042	0.26409	0.337335	0.160114	-0.151997	1.12783e-13	1.949e-07	5.27461e-05	0.119712	0.160162	2.33194e-09	4.14145e-11	0.0796041	0.0234445	0.293419	0.318891
AA18G00185	black	0.871218	0.433164	0.706468	0.206086	-0.0588748	0.511553	-0.890277	-0.164293	0.578002	-0.202189	0.119739	7.11402e-15	0.00295677	5.87574e-08	0.174402	0.700857	0.000328821	2.76942e-16	0.280834	3.21143e-05	0.182872	0.433361
AA18G00186	black	0.722405	0.324535	0.567121	0.559797	-0.226002	0.129292	-0.66955	-0.46155	0.778853	-0.296671	0.230701	2.11687e-08	0.0296275	4.86549e-05	6.38307e-05	0.135491	0.397291	4.92468e-07	0.00141623	2.97734e-10	0.0478241	0.127336
AA18G00213	black	0.901626	0.545953	0.682798	0.323901	-0.0810982	0.35733	-0.680296	-0.197663	0.782011	-0.0801906	0.0623448	2.97577e-17	0.000104834	2.37872e-07	0.0299662	0.596398	0.0159638	2.73695e-07	0.193076	2.2617e-10	0.600528	0.684119
AA190G00001	black	0.854173	0.672602	0.486654	-0.0627205	-0.141787	0.428941	-0.711633	0.0548802	0.597159	0.174507	-0.254023	8.6168e-14	4.1782e-07	0.000699492	0.682315	0.352848	0.00328176	4.25224e-08	0.7203	1.48922e-05	0.251583	0.092214
AA198G00006	black	0.719766	0.507253	0.506995	-0.00969474	-0.00943697	0.450462	-0.565342	0.0982756	0.450654	0.0912409	-0.097269	2.51889e-08	0.000376159	0.000379189	0.949603	0.950941	0.0019022	5.20021e-05	0.520705	0.00189263	0.551119	0.525005
AA19G00069	black	0.85941	0.236504	0.864102	0.415544	0.0245201	0.46035	-0.851732	-0.331262	0.633986	-0.431631	0.364881	4.14687e-14	0.117782	2.09916e-14	0.0045295	0.872974	0.00146287	1.20016e-13	0.026228	2.93265e-06	0.00307133	0.0137226
AA19G00162	black	0.843287	0.312393	0.723144	0.565171	-0.242483	0.145583	-0.685696	-0.478688	0.897736	-0.332891	0.223672	3.61291e-13	0.0366867	2.01559e-08	5.23339e-05	0.108514	0.339973	2.01857e-07	0.000880068	6.58189e-17	0.0254558	0.139676
AA19G00269	black	0.853676	0.481524	0.592072	0.37022	-0.276563	0.24536	-0.777644	-0.313444	0.791292	-0.143907	0.0498002	9.22354e-14	0.0008115	1.83509e-05	0.0123048	0.0659019	0.104259	3.30376e-10	0.0360261	9.81601e-11	0.345622	0.745279
AA19G00273	black	0.806032	0.287981	0.673036	0.450525	-0.225269	0.26655	-0.830776	-0.418858	0.722142	-0.35358	0.232038	2.38262e-11	0.0550693	4.08105e-07	0.00189907	0.136798	0.076738	1.65025e-12	0.00418746	2.15412e-08	0.0171876	0.125085
AA19G00303	black	0.827372	0.445183	0.615675	0.223422	-0.219668	0.340819	-0.883949	-0.27003	0.625928	-0.167637	0.0271105	2.44227e-12	0.00218156	6.75052e-06	0.140131	0.14709	0.0219624	8.66089e-16	0.0728237	4.26051e-06	0.271024	0.859683
AA19G00330	black	0.734116	0.791037	0.305182	-0.133129	0.0727498	0.42712	-0.475489	0.224283	0.523608	0.372354	-0.298899	9.55168e-09	1.00489e-10	0.0414967	0.383308	0.634846	0.00343128	0.000963622	0.138569	0.000223357	0.0117743	0.0460963
AA19G00478	black	0.816956	0.646201	0.596521	-0.143705	0.262087	0.753207	-0.613688	0.314384	0.348546	0.163466	-0.0759583	7.70291e-12	1.63072e-06	1.52901e-05	0.346308	0.0819993	2.37818e-09	7.36632e-06	0.0354431	0.0189542	0.283297	0.619949
AA1G00002	black	0.794178	0.692786	0.462281	0.0516636	0.0693389	0.409714	-0.5132	0.0687398	0.631637	0.186536	-0.145327	7.50702e-11	1.33997e-07	0.00138847	0.736085	0.65084	0.00519059	0.000312164	0.653665	3.27367e-06	0.219856	0.340832
AA1G00064	black	0.734072	0.788862	0.269732	-0.183746	-0.043931	0.337339	-0.58129	0.11387	0.531543	0.353349	-0.391339	9.58044e-09	1.2263e-10	0.0731528	0.226954	0.774462	0.0234429	2.82434e-05	0.456397	0.000171777	0.0172655	0.00785475
AA1G00140	black	0.779191	0.185117	0.761933	0.593798	-0.251329	0.157532	-0.763832	-0.554386	0.770284	-0.450799	0.330002	2.89154e-10	0.223447	1.20734e-09	1.71023e-05	0.0958386	0.301375	1.03779e-09	7.76943e-05	6.14009e-10	0.00188547	0.0268389
AA20G00031	black	0.800315	0.129151	0.817021	0.63643	-0.212515	0.200909	-0.833362	-0.59209	0.774874	-0.555622	0.406927	4.18366e-11	0.397807	7.64941e-12	2.61305e-06	0.16105	0.185719	1.21803e-12	1.83374e-05	4.18299e-10	7.43052e-05	0.00553535
AA20G00063	black	0.82631	0.64283	0.555676	-0.0738279	0.118383	0.533608	-0.539362	0.186956	0.535938	0.181344	-0.157932	2.75529e-12	1.9224e-06	7.4161e-05	0.629824	0.438625	0.000160258	0.000131764	0.218801	0.000148111	0.233193	0.300132
AA20G00097	black	0.859481	0.401716	0.701601	0.391319	-0.186657	0.22375	-0.690717	-0.330133	0.819345	-0.195558	0.105243	4.1049e-14	0.00623368	7.9198e-08	0.00785826	0.219551	0.139534	1.51194e-07	0.0267746	5.95731e-12	0.197956	0.491428
AA20G00125	black	0.804166	0.410687	0.644282	0.433928	-0.21319	0.217831	-0.648038	-0.319253	0.769392	-0.172221	0.12172	2.8692e-11	0.00507475	1.79127e-06	0.00290114	0.159695	0.150587	1.48959e-06	0.0325458	6.60876e-10	0.257945	0.425733
AA219G00006	black	0.69063	0.566253	0.471638	-0.0871245	0.270769	0.683428	-0.460602	0.333444	0.312366	0.161524	-0.0234276	1.51959e-07	5.02618e-05	0.00107351	0.569298	0.0720137	2.29569e-07	0.00145298	0.0251978	0.0367039	0.289132	0.878591
AA21G00035	black	0.87594	0.709658	0.577603	-0.201111	0.185347	0.741314	-0.799075	0.247358	0.384308	0.161971	-0.159309	3.34669e-15	4.81588e-08	3.26168e-05	0.185268	0.222863	5.73533e-09	4.71609e-11	0.101379	0.00914958	0.287782	0.295885
AA21G00105	black	0.758305	0.473299	0.69483	-0.0747901	0.499529	0.795561	-0.598903	0.247135	0.280569	-0.0341848	0.135629	1.60602e-09	0.00102481	1.18812e-07	0.625356	0.000476843	6.59163e-11	1.38518e-05	0.101697	0.0619239	0.823589	0.374358
AA21G00122	black	0.783266	0.209106	0.76623	0.551587	-0.110554	0.288212	-0.709963	-0.422278	0.721756	-0.434899	0.354374	2.02521e-10	0.168034	8.5557e-10	8.58938e-05	0.4697	0.0548653	4.72463e-08	0.00385833	2.20987e-08	0.00283171	0.016922
AA21G00123	black	0.726926	0.686636	0.40196	-0.375075	0.219302	0.725334	-0.651862	0.411045	0.218841	0.296622	-0.268725	1.56448e-08	1.91305e-07	0.00619932	0.0111261	0.147782	1.74148e-08	1.23133e-06	0.00503271	0.148657	0.0478627	0.0742731
AA21G00132	black	0.859211	0.633692	0.634671	-0.103703	0.274824	0.714949	-0.73495	0.183473	0.420053	0.0717243	-0.0417104	4.26571e-14	2.97354e-06	2.83967e-06	0.497824	0.067691	3.44213e-08	9.01074e-09	0.227657	0.00406978	0.639638	0.785586
AA21G00144	black	0.775847	0.587745	0.536127	0.0660634	0.0838836	0.42581	-0.602064	0.0128748	0.566826	0.0780732	-0.0438698	3.85187e-10	2.18582e-05	0.000147159	0.666346	0.583801	0.00354252	1.21345e-05	0.933104	4.91967e-05	0.610211	0.774768
AA21G00156	black	0.757192	0.645296	0.441887	-0.105168	0.0628109	0.426208	-0.663765	0.0516358	0.485512	0.160901	-0.199778	1.75118e-09	1.7047e-06	0.0023739	0.49174	0.681882	0.00350841	6.69022e-07	0.736222	0.000723151	0.291023	0.188258
AA21G00196	black	0.740477	0.409113	0.512704	0.192676	-0.22887	0.268696	-0.790227	-0.234352	0.585336	-0.108677	0.00725339	6.09117e-09	0.00526337	0.00031709	0.204777	0.130469	0.0743059	1.0825e-10	0.121259	2.40675e-05	0.477317	0.962283
AA21G00220	black	0.855469	0.672772	0.557958	-0.108626	0.0962357	0.614562	-0.658229	0.202436	0.492674	0.164964	-0.167079	7.21016e-14	4.13974e-07	6.8267e-05	0.477526	0.529438	7.08949e-06	8.91478e-07	0.182326	0.000585853	0.278848	0.272645
AA21G00269	black	0.841566	0.507158	0.609733	0.260123	-0.0947547	0.322307	-0.647219	-0.177399	0.734434	-0.0662646	0.0198393	4.48717e-13	0.000377265	8.74927e-06	0.0844014	0.535822	0.0308311	1.55107e-06	0.24369	9.34147e-09	0.66539	0.897078
AA21G00291	black	0.675194	0.602805	0.315829	-0.113485	-0.208569	0.231415	-0.520255	0.0504665	0.524226	0.261777	-0.34403	3.62826e-07	1.17614e-05	0.0345621	0.457929	0.169153	0.12613	0.000249088	0.741987	0.000218891	0.0823744	0.020667
AA21G00302	black	0.524259	0.284128	0.642071	-0.112793	0.733388	0.814027	-0.246327	0.427013	0.0432365	-0.0167642	0.262115	0.00021865	0.0585519	1.9944e-06	0.460692	1.00477e-08	1.05018e-11	0.102858	0.00344025	0.777937	0.912964	0.0819645
AA21G00339	black	0.71521	0.626291	0.436619	-0.134935	0.145388	0.597712	-0.614397	0.201332	0.340661	0.159567	-0.135159	3.38495e-08	4.19029e-06	0.00271238	0.37683	0.34063	1.45545e-05	7.141e-06	0.184774	0.0220282	0.295093	0.376031
AA21G00448	black	0.783481	0.610316	0.459683	-0.068284	-0.0546267	0.510219	-0.733234	0.0812582	0.462321	0.112328	-0.171472	1.98709e-10	8.53148e-06	0.00148938	0.655819	0.72154	0.000342897	1.01558e-08	0.595671	0.00138699	0.462556	0.260053
AA21G00531	black	0.797713	0.411538	0.560782	0.46436	-0.379234	0.0258635	-0.621481	-0.435208	0.911112	-0.158608	0.0212412	5.37381e-11	0.00497528	6.15652e-05	0.00131217	0.0101947	0.866077	5.21215e-06	0.00280992	3.7065e-18	0.298042	0.889849
AA21G00540	black	0.857713	0.520736	0.572102	0.400332	-0.280411	0.174243	-0.647309	-0.311251	0.883505	-0.084046	0.00872248	5.2728e-14	0.000245234	4.03014e-05	0.00643155	0.0620768	0.252313	1.54415e-06	0.0374167	9.35867e-16	0.58307	0.954651
AA2350G00001	black	0.823094	0.321531	0.759783	0.493226	-0.0142739	0.38704	-0.625438	-0.247082	0.720381	-0.290934	0.308743	3.9499e-12	0.0312596	1.43068e-09	0.00057631	0.925854	0.00862625	4.35696e-06	0.101773	2.41936e-08	0.0525138	0.0390609
AA23G00023	black	0.72991	0.264264	0.601429	0.612241	-0.32004	0.0115556	-0.543963	-0.492415	0.887218	-0.287904	0.207263	1.27717e-08	0.0793983	1.24628e-05	7.84718e-06	0.0320968	0.939946	0.000112383	0.000590372	4.84614e-16	0.0551373	0.171901
AA23G00041	black	0.779031	0.58367	0.530967	-0.0152045	0.157065	0.460378	-0.50444	0.114515	0.565726	0.117583	-0.117254	2.93177e-10	2.57129e-05	0.000175125	0.921035	0.302829	0.00146179	0.00041036	0.453833	5.12632e-05	0.441748	0.443033
AA23G00093	black	0.855095	0.625988	0.541044	0.0325185	-0.116844	0.487298	-0.811556	-0.0128954	0.549462	0.0670517	-0.119968	7.59205e-14	4.24874e-06	0.000124354	0.832062	0.444642	0.000686443	1.35833e-11	0.932998	9.26351e-05	0.661653	0.432476
AA24G00025	black	0.869294	0.290613	0.799863	0.555183	-0.196983	0.230523	-0.755527	-0.460455	0.841616	-0.373806	0.27759	9.59051e-15	0.0527869	4.37111e-11	7.5492e-05	0.194642	0.127638	1.99147e-09	0.00145877	4.4593e-13	0.0114245	0.0648635
AA25G00094	black	0.914594	0.548323	0.732406	0.189311	0.150801	0.610633	-0.767429	-0.0267583	0.602249	-0.0971026	0.135794	1.62638e-18	9.64462e-05	1.07562e-08	0.212948	0.322758	8.41508e-06	7.7616e-10	0.861488	1.20404e-05	0.525718	0.373773
AA25G00106	black	0.761081	0.412993	0.58389	0.323023	-0.0870843	0.167923	-0.593925	-0.304065	0.755465	-0.128804	0.0723294	1.2916e-09	0.00480905	2.54901e-05	0.0304401	0.569476	0.270195	1.70136e-05	0.0422862	2.0009e-09	0.399089	0.636809
AA25G00107	black	0.835787	0.400061	0.611012	0.55298	-0.371127	0.0478475	-0.722348	-0.518003	0.94534	-0.24355	0.114822	9.11899e-13	0.00647089	8.27776e-06	8.17198e-05	0.0120769	0.754951	2.12497e-08	0.000267839	1.51122e-22	0.106921	0.452613
AA25G00117	black	0.712241	0.391684	0.489921	0.539215	-0.396752	-0.0367543	-0.633879	-0.520299	0.854048	-0.184948	0.0808062	4.09163e-08	0.00779553	0.000635573	0.000132434	0.00696874	0.810564	2.94748e-06	0.000248733	8.766e-14	0.223878	0.597725
AA25G00155	black	0.77641	0.489244	0.687656	-0.106432	0.460062	0.781656	-0.568174	0.297609	0.305139	0.030611	0.0929531	3.67166e-10	0.000648377	1.80448e-07	0.486517	0.00147427	2.33333e-10	4.67669e-05	0.0470902	0.0415271	0.841783	0.543639
AA26G00025	black	0.661744	0.188553	0.582798	0.289943	-0.223806	0.223574	-0.762042	-0.349789	0.528134	-0.29682	0.174197	7.43473e-07	0.214819	2.66146e-05	0.0533609	0.139431	0.139854	1.19696e-09	0.0185042	0.000192443	0.0477065	0.25244
AA26G00143	black	0.841099	0.727143	0.48808	-0.122458	0.109611	0.518226	-0.63472	0.148594	0.548694	0.214946	-0.228721	4.75672e-13	1.54168e-08	0.000670918	0.422911	0.47352	0.000265923	2.83316e-06	0.329973	9.5189e-05	0.156202	0.130725
AA26G00314	black	0.816636	0.415803	0.580573	0.335989	-0.323994	0.218499	-0.833088	-0.358979	0.728127	-0.183214	0.0554105	7.96993e-12	0.00450189	2.90487e-05	0.0240391	0.0299163	0.149308	1.25823e-12	0.0154496	1.44224e-08	0.228326	0.717708
AA26G00329	black	0.880542	0.81843	0.415596	-0.0464997	-0.197775	0.408905	-0.696653	0.0740252	0.652766	0.292865	-0.332136	1.55732e-15	6.57627e-12	0.00452395	0.761649	0.192818	0.00528865	1.06637e-07	0.628906	1.17672e-06	0.0508954	0.0258115
AA26G00379	black	0.784352	0.556331	0.626058	-0.122474	0.408098	0.743295	-0.555268	0.304376	0.348794	0.0984585	0.0201718	1.83943e-10	7.24217e-05	4.23527e-06	0.422852	0.00538809	4.9696e-09	7.52607e-05	0.0420652	0.0188638	0.519926	0.895363
AA26G00469	black	0.871029	0.752455	0.543752	-0.206304	0.17769	0.725402	-0.733727	0.291136	0.409113	0.229039	-0.187994	7.32687e-15	2.51799e-09	0.00011321	0.173935	0.242904	1.73346e-08	9.81396e-09	0.0523429	0.00526334	0.130176	0.216206
AA26G00485	black	0.654976	0.504574	0.335588	0.272729	-0.304538	0.127047	-0.663896	-0.292787	0.64351	-0.0222891	-0.0511084	1.05245e-06	0.000408677	0.0242188	0.0698975	0.0419505	0.405606	6.64438e-07	0.0509606	1.8599e-06	0.88445	0.73882
AA26G00753	black	0.812396	0.608473	0.504047	0.108841	-0.0346177	0.448357	-0.789615	-0.0725968	0.575086	0.0131218	-0.0438119	1.24518e-11	9.23785e-06	0.000415359	0.476652	0.821392	0.00200955	1.14488e-10	0.63556	3.59483e-05	0.931824	0.775057
AA26G00759	black	0.785819	0.726643	0.427505	-0.0880123	0.0547867	0.509943	-0.462048	0.270143	0.528073	0.316983	-0.234035	1.6139e-10	1.59462e-08	0.00339921	0.565354	0.720757	0.000345876	0.00139727	0.0726999	0.000192832	0.0338711	0.121779
AA26G00815	black	0.718814	0.0700197	0.754761	0.684497	-0.290779	0.0546406	-0.76454	-0.683459	0.788382	-0.568142	0.403523	2.68051e-08	0.647635	2.11211e-09	2.16093e-07	0.0526456	0.721472	9.80503e-10	2.29163e-07	1.28095e-10	4.68233e-05	0.00598332
AA283G00003	black	0.878938	0.76785	0.494607	-0.147794	-0.0217907	0.551959	-0.762515	0.152161	0.521697	0.241387	-0.267186	2.04029e-15	7.49946e-10	0.000553053	0.332613	0.887017	8.47602e-05	1.1528e-09	0.318361	0.000237711	0.11017	0.0760107
AA295G00002	black	0.833564	0.796064	0.375684	-0.172091	-0.143485	0.398122	-0.679966	0.112852	0.580601	0.323013	-0.39294	1.18923e-12	6.28587e-11	0.0109855	0.25831	0.347056	0.00675872	2.78778e-07	0.460458	2.90171e-05	0.0304454	0.00758309
AA296G00003	black	0.815919	0.769869	0.413914	-0.230392	-0.00522586	0.505837	-0.653232	0.214557	0.480643	0.322503	-0.347958	8.60165e-12	6.35418e-10	0.00470645	0.127861	0.972821	0.000393042	1.14939e-06	0.15697	0.000832258	0.0307233	0.0191701
AA29G00027	black	0.898468	0.365641	0.799148	0.375633	-0.0634568	0.452689	-0.881919	-0.294593	0.680937	-0.326457	0.235792	5.68237e-17	0.0135126	4.68289e-11	0.010997	0.678786	0.00179415	1.23117e-15	0.0494817	2.64078e-07	0.0286212	0.118924
AA29G00174	black	0.885935	0.305877	0.846113	0.512831	-0.0106188	0.401191	-0.788571	-0.357331	0.756156	-0.397313	0.357946	6.09923e-16	0.0410122	2.51714e-13	0.00031582	0.944806	0.0063081	1.25913e-10	0.0159634	1.89719e-09	0.00688211	0.0157701
AA29G00318	black	0.860868	0.823415	0.388077	-0.0763287	-0.160565	0.39867	-0.720778	0.0511998	0.635022	0.282334	-0.340502	3.3652e-14	3.81198e-12	0.00843428	0.618239	0.292043	0.00667633	2.35692e-08	0.73837	2.79305e-06	0.0602324	0.0220942
AA29G00325	black	0.841879	0.333177	0.731752	0.484886	-0.154838	0.196174	-0.631076	-0.383243	0.855288	-0.273022	0.195962	4.31461e-13	0.0253221	1.1253e-08	0.000736422	0.309822	0.196519	3.36033e-06	0.00936095	7.39259e-14	0.0695863	0.197011
AA2G00055	black	0.708358	0.492274	0.539587	-0.227515	0.212261	0.73649	-0.7564	0.249098	0.172109	0.0496208	-0.0542583	5.22428e-08	0.00059285	0.000130751	0.132824	0.161565	8.08703e-09	1.86189e-09	0.0989217	0.258259	0.746166	0.723343
AA2G00106	black	0.857639	0.736082	0.42492	0.0780137	-0.188718	0.273115	-0.706296	-0.102371	0.746492	0.168983	-0.257577	5.32748e-14	8.32289e-09	0.00361988	0.610484	0.214412	0.0694872	5.93877e-08	0.503391	3.93269e-09	0.267139	0.0875965
AA2G00110	black	0.891663	0.714748	0.544296	0.0265783	0.0400542	0.52325	-0.626513	0.126763	0.643411	0.17827	-0.129181	2.13723e-16	3.48695e-08	0.000111088	0.862411	0.793911	0.000225984	4.14808e-06	0.406665	1.86889e-06	0.241345	0.397698
AA2G00130	black	0.832071	0.376031	0.630828	0.436952	-0.303105	0.090113	-0.739596	-0.469304	0.881533	-0.237457	0.0857005	1.41842e-12	0.0109058	3.39922e-06	0.00268977	0.0429739	0.556072	6.48759e-09	0.00114543	1.3155e-15	0.116265	0.57565
AA2G00181	black	0.936774	0.706838	0.633138	-0.0159633	0.154491	0.633369	-0.756694	0.122959	0.58555	0.106681	-0.0817255	3.17045e-21	5.74264e-08	3.05175e-06	0.917107	0.310919	3.01892e-06	1.82006e-09	0.421002	2.38628e-05	0.485493	0.59355
AA2G00183	black	0.787233	0.651622	0.465328	-0.14539	0.0370533	0.522931	-0.569427	0.215146	0.481526	0.217037	-0.241235	1.4212e-10	1.24627e-06	0.00127792	0.340623	0.809052	0.000228348	4.46085e-05	0.155808	0.00081144	0.152118	0.110402
AA2G00196	black	0.809283	0.415867	0.627826	0.393665	-0.253556	0.174523	-0.592954	-0.300155	0.81034	-0.132371	0.0542141	1.71546e-11	0.00449511	3.90539e-06	0.00746268	0.092835	0.25154	1.77027e-05	0.0451454	1.53967e-11	0.386046	0.723559
AA2G00216	black	0.801117	0.26546	0.748519	0.352334	-0.042605	0.36255	-0.775113	-0.319802	0.643742	-0.354537	0.245286	3.87032e-11	0.0779982	3.38439e-09	0.017611	0.781099	0.0143838	4.09923e-10	0.0322323	1.83906e-06	0.0168677	0.104367
AA2G00228	black	0.708037	0.27176	0.611074	0.355219	-0.166706	0.259111	-0.859318	-0.416816	0.562621	-0.332181	0.211005	5.3301e-08	0.0709376	8.25567e-06	0.0166431	0.273731	0.0856608	4.20119e-14	0.00439538	5.75309e-05	0.0257899	0.164117
AA30G00012	black	0.903253	0.812998	0.439174	0.0108977	-0.129019	0.38414	-0.696459	0.0288966	0.728676	0.252429	-0.277749	2.11378e-17	1.16953e-11	0.0025432	0.943359	0.398294	0.00918273	1.07871e-07	0.85054	1.38942e-08	0.0943448	0.0647037
AA30G00091	black	0.936604	0.431336	0.783798	0.415044	-0.110253	0.370673	-0.865517	-0.345902	0.792012	-0.276295	0.20183	3.3538e-21	0.00309383	1.93205e-10	0.00458313	0.470917	0.0121904	1.70134e-14	0.0199417	9.18386e-11	0.0661754	0.183668
AA30G00106	black	0.767421	0.505614	0.521171	0.251206	-0.148677	0.17394	-0.653739	-0.274841	0.731312	-0.0416564	-0.0279201	7.76671e-10	0.000395757	0.000241803	0.0960064	0.329699	0.253152	1.12038e-06	0.0676739	1.15996e-08	0.785857	0.855537
AA30G00116	black	0.776286	0.329029	0.58786	0.4962	-0.383569	0.13447	-0.811683	-0.485319	0.773979	-0.289007	0.15882	3.71038e-10	0.0273184	2.17573e-05	0.000527262	0.00929591	0.378492	1.34068e-11	0.000727206	4.51139e-10	0.0541706	0.29739
AA30G00128	black	0.768716	0.164026	0.795128	0.62238	-0.0672995	0.278889	-0.633885	-0.429809	0.746098	-0.473183	0.424064	6.98644e-10	0.281628	6.86618e-11	5.0053e-06	0.660478	0.0635681	2.94662e-06	0.00321248	4.04842e-09	0.00102815	0.00369569
AA30G00143	black	0.673193	0.347888	0.461935	0.499466	-0.393713	-0.0384398	-0.493392	-0.411868	0.833886	-0.135038	0.0549476	4.04626e-07	0.0191959	0.00140155	0.000477757	0.00745483	0.802048	0.000573476	0.00493719	1.1447e-12	0.376464	0.719971
AA30G00148	black	0.737847	0.4272	0.560152	0.0881706	-0.140005	0.422043	-0.7825	-0.103257	0.445973	-0.0765944	-0.00313894	7.34746e-09	0.0034246	6.3006e-05	0.564651	0.358995	0.00388022	2.16668e-10	0.499687	0.00213757	0.617013	0.983673
AA30G00215	black	0.964569	0.672345	0.660088	0.16905	-0.0132358	0.49845	-0.755356	-0.0431535	0.742566	0.0240108	-0.0349972	1.63901e-26	4.23662e-07	8.10094e-07	0.266945	0.931233	0.000492693	2.0178e-09	0.778352	5.23956e-09	0.875592	0.819466
AA30G00270	black	0.775248	0.626986	0.555578	-0.155661	0.317995	0.659429	-0.590282	0.253348	0.366972	0.161866	-0.0829217	4.05272e-10	4.05898e-06	7.44235e-05	0.307225	0.0332753	8.38142e-07	1.97336e-05	0.0931114	0.0131514	0.288101	0.588138
AA311G00007	black	0.882518	0.629713	0.514263	0.224111	-0.338389	0.212067	-0.786313	-0.264614	0.810808	0.0180968	-0.157379	1.11063e-15	3.57967e-06	0.000301819	0.138879	0.0229878	0.161956	1.54397e-10	0.0789867	1.46734e-11	0.906075	0.30185
AA31G00074	black	0.778553	0.619458	0.399673	0.0317521	-0.278237	0.192147	-0.625682	-0.0977413	0.685711	0.178018	-0.269145	3.05526e-10	5.70719e-06	0.00652754	0.835965	0.064216	0.206047	4.30868e-06	0.522986	2.01675e-07	0.24202	0.0738045
AA31G00124	black	0.767741	0.646056	0.542742	-0.163713	0.379018	0.755343	-0.517823	0.389691	0.334839	0.210247	-0.0539094	7.5663e-10	1.64235e-06	0.000117259	0.282559	0.0102414	2.01983e-09	0.000269388	0.00814307	0.0245569	0.165673	0.725052
AA31G00147	black	0.854499	0.359304	0.691824	0.585278	-0.306967	0.123089	-0.694463	-0.482299	0.926424	-0.291817	0.19136	8.2402e-14	0.0153497	1.41751e-07	2.41226e-05	0.0402611	0.420508	1.21412e-07	0.000793602	7.4346e-20	0.0517686	0.207945
AA31G00163	black	0.764752	0.211448	0.716921	0.567531	-0.189109	0.221899	-0.700861	-0.447024	0.751871	-0.414589	0.322429	9.63916e-10	0.163213	3.0314e-08	4.7912e-05	0.213447	0.142923	8.2833e-08	0.00208029	2.63177e-09	0.00463246	0.0307639
AA31G00195	black	0.735219	0.611075	0.459051	-0.167029	0.190083	0.611031	-0.625683	0.228537	0.352249	0.160742	-0.146214	8.84256e-09	8.25522e-06	0.00151489	0.272791	0.211054	8.27116e-06	4.3084e-06	0.131044	0.0176405	0.291505	0.337863
AA31G00213	black	0.811997	0.322239	0.719126	0.329007	-0.0649518	0.460992	-0.816481	-0.226853	0.573863	-0.293197	0.238469	1.29777e-11	0.0308685	2.6265e-08	0.0273293	0.671641	0.00143776	8.10276e-12	0.133985	3.76784e-05	0.0506217	0.114673
AA31G00232	black	0.726631	0.167095	0.743585	0.580037	-0.0854685	0.175662	-0.663911	-0.512712	0.737673	-0.458783	0.371513	1.59591e-08	0.272599	4.86593e-09	2.96646e-05	0.576688	0.248409	6.6394e-07	0.000317018	7.43895e-09	0.00152582	0.0119809
AA31G00299	black	0.848398	0.56802	0.561828	0.0295328	-0.068156	0.440339	-0.860853	-0.0987055	0.576919	-0.0162443	-0.0827228	1.8693e-13	4.70399e-05	5.92404e-05	0.847289	0.656423	0.0024692	3.37218e-14	0.518874	3.34928e-05	0.915653	0.589036
AA31G00337	black	0.768422	0.20005	0.711027	0.550105	-0.249468	0.120138	-0.739783	-0.55497	0.789866	-0.427001	0.268229	7.15673e-10	0.187645	4.41838e-08	9.05474e-05	0.0984052	0.431817	6.40153e-09	7.60749e-05	1.11887e-10	0.00344123	0.0748299
AA31G00373	black	0.717989	0.305175	0.575471	0.352269	-0.160784	0.109634	-0.547145	-0.3326	0.757624	-0.190095	0.0900803	2.82849e-08	0.0415015	3.54202e-05	0.0176334	0.291378	0.473425	0.000100536	0.0255924	1.69345e-09	0.211024	0.556216
AA31G00400	black	0.845347	0.4173	0.60213	0.486794	-0.391014	0.0769333	-0.818132	-0.523274	0.896932	-0.240119	0.0852615	2.77807e-13	0.00434533	1.21007e-05	0.000696634	0.00791098	0.615452	6.79056e-12	0.000225805	7.72446e-17	0.11211	0.577615
AA31G00423	black	0.899189	0.275766	0.888973	0.468022	0.0148187	0.443493	-0.840991	-0.353395	0.715857	-0.430777	0.363265	4.91122e-17	0.0667174	3.52249e-16	0.00118677	0.923032	0.0022784	4.82114e-13	0.0172499	3.24711e-08	0.00313678	0.0141782
AA31G00482	black	0.778141	0.532628	0.65869	0.0256624	0.375814	0.735294	-0.608935	0.193034	0.359217	-0.00600312	0.128756	3.16568e-10	0.000165638	8.70616e-07	0.867109	0.0109555	8.79659e-09	9.05569e-06	0.20392	0.0153765	0.968781	0.399268
AA31G00519	black	0.670062	0.460525	0.572947	-0.191215	0.427105	0.851751	-0.648487	0.342042	0.107125	0.0123659	0.0730124	4.7913e-07	0.00145598	3.90222e-05	0.208297	0.00343251	1.19705e-13	1.45682e-06	0.0214615	0.483667	0.935743	0.633621
AA31G00547	black	0.829164	0.602876	0.664872	-0.0770369	0.351857	0.790218	-0.603534	0.306957	0.358817	0.105558	0.0297766	1.98893e-12	1.1726e-05	6.31238e-07	0.614974	0.0177758	1.0834e-10	1.14047e-05	0.0402674	0.0154993	0.490126	0.846043
AA31G00615	black	0.808605	0.314951	0.666778	0.513782	-0.34607	0.145411	-0.749231	-0.462866	0.812373	-0.300224	0.170741	1.83804e-11	0.035095	5.70806e-07	0.000306454	0.0198777	0.340551	3.20932e-09	0.00136661	1.24814e-11	0.0450933	0.26212
AA31G00637	black	0.803233	0.802475	0.322583	-0.286764	-0.0560492	0.470447	-0.655069	0.233823	0.498744	0.372657	-0.438153	3.14593e-11	3.38956e-11	0.0306796	0.0561504	0.714592	0.00110971	1.04749e-06	0.122126	0.000488327	0.0117006	0.00260965
AA31G00656	black	0.868997	0.674005	0.552488	0.116076	0.00809847	0.480621	-0.738084	-0.0290471	0.63282	0.053388	-0.0680558	1.00401e-14	3.87156e-07	8.31727e-05	0.44766	0.957893	0.000832787	7.22523e-09	0.849771	3.09761e-06	0.727609	0.656897
AA31G00679	black	0.679591	0.42098	0.480663	0.128162	-0.127978	0.319927	-0.755498	-0.21364	0.475534	-0.111672	-0.00922895	2.84662e-07	0.00398047	0.00083178	0.401462	0.402144	0.0321611	1.99586e-09	0.158794	0.000962381	0.465192	0.952021
AA31G00684	black	0.931818	0.728982	0.569652	-0.0744327	0.00462134	0.599758	-0.84366	0.0941583	0.564958	0.128811	-0.1841	1.52768e-20	1.36077e-08	4.42302e-05	0.627014	0.975964	1.33664e-05	3.44615e-13	0.538404	5.2751e-05	0.399063	0.226047
AA31G00701	black	0.603952	0.210579	0.482176	0.538682	-0.469495	-0.129926	-0.486718	-0.527153	0.785471	-0.221541	0.111236	1.12044e-05	0.16499	0.000796412	0.000134876	0.0011394	0.394959	0.000698184	0.000198792	1.66481e-10	0.143586	0.466947
AA31G00707	black	0.829201	0.690873	0.486081	0.00733436	0.0246338	0.548404	-0.659287	0.143619	0.539585	0.168319	-0.121609	1.98049e-12	1.49831e-07	0.000711267	0.961863	0.872391	9.61695e-05	8.4429e-07	0.3466	0.000130762	0.269049	0.426159
AA31G00781	black	0.95885	0.516627	0.806378	0.237992	0.0952091	0.578639	-0.772268	-0.0768744	0.676696	-0.145262	0.143259	3.86473e-25	0.000279918	2.30146e-11	0.115422	0.533859	3.13288e-05	5.20715e-10	0.615723	3.34133e-07	0.341051	0.347821
AA31G00854	black	0.832209	0.569538	0.706201	-0.0830777	0.458094	0.82958	-0.602101	0.308592	0.352015	0.0430522	0.0748624	1.39552e-12	4.44212e-05	5.9737e-08	0.587434	0.00155429	1.89581e-12	1.21153e-05	0.0391619	0.0177209	0.778859	0.625021
AA32G00012	black	0.814968	0.266244	0.772102	0.436644	-0.0844504	0.255747	-0.640531	-0.350811	0.762121	-0.315509	0.237773	9.51185e-12	0.07709	5.27994e-10	0.00271064	0.581253	0.0899507	2.14822e-06	0.0181413	1.18945e-09	0.0347551	0.115766
AA32G00021	black	0.875176	0.45804	0.731816	0.138211	0.0557526	0.520844	-0.734898	-0.0437464	0.590901	-0.10432	0.0766208	3.78866e-15	0.00155651	1.12033e-08	0.365245	0.716038	0.000244383	9.04392e-09	0.775385	1.92453e-05	0.495257	0.616891
AA32G00108	black	0.819683	0.568971	0.522379	0.0613694	-0.181941	0.440157	-0.888897	-0.108169	0.524611	-0.00711743	-0.0934326	5.74297e-12	4.53838e-05	0.000232493	0.688809	0.231632	0.00248068	3.57186e-16	0.479394	0.00021614	0.96299	0.541553
AA32G00109	black	0.773967	0.451837	0.580647	0.0513375	-0.00461724	0.498144	-0.652975	0.0430706	0.493321	-0.0207924	-0.00876039	4.51565e-10	0.00183485	2.8965e-05	0.737691	0.975986	0.000497269	1.16442e-06	0.778767	0.000574687	0.892162	0.954455
AA32G00111	black	0.7396	0.370905	0.608482	0.222911	-0.0522894	0.388393	-0.521784	-0.0479844	0.578991	-0.0835802	0.0843251	6.4859e-09	0.0121323	9.23419e-06	0.141064	0.733005	0.00837667	0.00023704	0.754272	3.09014e-05	0.585168	0.581816
AA32G00124	black	0.9194	0.3564	0.8691	0.344759	0.101031	0.508345	-0.798728	-0.217037	0.683189	-0.310976	0.282683	4.91626e-19	0.0162602	9.88248e-15	0.020382	0.509025	0.000363584	4.87591e-11	0.152118	2.32692e-07	0.0375943	0.0599027
AA32G00137	black	0.860558	0.598829	0.647917	0.0338221	0.193195	0.566096	-0.599375	0.102554	0.570097	0.0614595	-0.0198358	3.51855e-14	1.38945e-05	1.49852e-06	0.825432	0.203536	5.05591e-05	1.35816e-05	0.502623	4.34925e-05	0.688375	0.897096
AA32G00169	black	0.822546	0.549656	0.671364	0.152137	0.294282	0.629223	-0.52323	0.125992	0.543525	-0.0119238	0.120275	4.19693e-12	9.20005e-05	4.4672e-07	0.318439	0.0497336	3.66174e-06	0.000226131	0.409548	0.00011411	0.938036	0.431287
AA32G00198	black	0.834198	0.612991	0.615051	0.06527	0.14006	0.615956	-0.724087	0.0661237	0.480163	0.0290863	0.0269662	1.10302e-12	7.5945e-06	6.9387e-06	0.670124	0.358806	6.66731e-06	1.89293e-08	0.66606	0.000843785	0.849571	0.860423
AA32G00199	black	0.866267	0.677868	0.619158	-0.0234536	0.269035	0.678889	-0.555633	0.25423	0.518043	0.152834	-0.0436355	1.52028e-14	3.13214e-07	5.78399e-06	0.878457	0.0739267	2.95994e-07	7.42746e-05	0.0919407	0.000267497	0.316202	0.77594
AA32G00238	black	0.852521	0.663639	0.510218	0.0536458	-0.149761	0.335543	-0.708761	-0.0663027	0.66837	0.135359	-0.18759	1.07903e-13	6.73472e-07	0.000342907	0.726344	0.326145	0.0242391	5.09441e-08	0.665209	5.24506e-07	0.375318	0.217215
AA32G00298	black	0.898337	0.453649	0.759381	0.156743	0.0557959	0.547587	-0.810923	-0.0851362	0.583383	-0.147477	0.115115	5.83421e-17	0.0017493	1.47644e-09	0.303832	0.715827	9.89824e-05	1.45011e-11	0.578176	2.6007e-05	0.333661	0.451452
AA32G00367	black	0.873185	0.595135	0.630715	0.106182	0.0543935	0.452974	-0.617532	0.00164293	0.666509	0.0466353	-0.0511589	5.21536e-15	1.61892e-05	3.41717e-06	0.487547	0.722681	0.00178074	6.21799e-06	0.991454	5.79005e-07	0.760974	0.738571
AA32G00400	black	0.743391	0.754791	0.39019	-0.315064	0.230948	0.720807	-0.637692	0.38131	0.262582	0.310124	-0.260115	4.93502e-09	2.1073e-09	0.00805492	0.0350262	0.126919	2.35252e-08	2.46095e-06	0.00975537	0.0814016	0.0381485	0.084411
AA32G00444	black	0.925022	0.514944	0.818554	0.109764	0.28227	0.734019	-0.735055	0.0872974	0.523309	-0.107915	0.163249	1.09993e-19	0.000295351	6.48922e-12	0.472899	0.0602929	9.61647e-09	8.94481e-09	0.568528	0.000225548	0.480431	0.283944
AA32G00517	black	0.791372	0.427174	0.543316	0.451511	-0.367619	0.0973494	-0.699675	-0.433696	0.84476	-0.185444	0.0435175	9.74381e-11	0.00342679	0.000114943	0.00185062	0.012979	0.524661	8.89849e-08	0.00291793	2.99519e-13	0.222616	0.77653
AA32G00534	black	0.710758	0.614754	0.492789	-0.0698727	0.290239	0.573171	-0.382641	0.278574	0.421584	0.200169	-0.0945146	4.49406e-08	7.02989e-06	0.000583848	0.648326	0.0531063	3.86902e-05	0.00948229	0.0638807	0.00392328	0.187376	0.536861
AA32G00556	black	0.90795	0.369245	0.77245	0.506301	-0.189088	0.24709	-0.820954	-0.456366	0.864785	-0.333095	0.220595	7.60758e-18	0.0125539	5.12854e-10	0.000387437	0.213497	0.101762	5.00021e-12	0.00162768	1.89738e-14	0.0253604	0.145347
AA32G00562	black	0.79878	0.596628	0.553896	0.155066	0.114152	0.397999	-0.401787	0.0716337	0.685417	0.122218	-0.0305517	4.85176e-11	1.52229e-05	7.90745e-05	0.309101	0.455274	0.00677732	0.00622371	0.640061	2.05087e-07	0.423828	0.842086
AA32G00648	black	0.694171	0.359223	0.427581	0.416922	-0.568064	-0.0508958	-0.751245	-0.531976	0.775936	-0.176384	-0.0208166	1.23524e-07	0.0153747	0.00339285	0.00438438	4.69611e-05	0.739869	2.75928e-09	0.000169303	3.82273e-10	0.246441	0.892037
AA32G00865	black	0.689469	0.588649	0.444831	0.021114	0.248105	0.513197	-0.433543	0.177758	0.459898	0.139414	-0.0313563	1.62543e-07	2.10782e-05	0.00220142	0.890504	0.100319	0.000312192	0.00292906	0.24272	0.0014808	0.361047	0.837982
AA32G00872	black	0.596903	0.244771	0.447246	0.399037	-0.355185	-0.0886832	-0.406369	-0.399847	0.762984	-0.14844	0.0157894	1.50504e-05	0.105119	0.00206834	0.0066215	0.0166543	0.562382	0.00560677	0.00650213	1.11053e-09	0.330478	0.918007
AA32G00875	black	0.866681	0.748468	0.44984	-0.106288	-0.119346	0.400507	-0.703871	0.0722594	0.627157	0.255154	-0.316189	1.42837e-14	3.39725e-09	0.00193337	0.48711	0.434883	0.00640612	6.8956e-08	0.637136	4.02731e-06	0.090725	0.0343454
AA32G00895	black	0.87728	0.631035	0.603065	0.162607	-0.00800573	0.380556	-0.64321	-0.0739407	0.715599	0.0647131	-0.0478392	2.68693e-15	3.36665e-06	1.1633e-05	0.28587	0.958374	0.00991292	1.88722e-06	0.6293	3.30136e-08	0.67278	0.754992
AA32G00923	black	0.819515	0.413973	0.684136	0.355434	-0.0141635	0.406102	-0.632115	-0.171971	0.680697	-0.176663	0.195229	5.84884e-12	0.00469989	2.20556e-07	0.0165729	0.926426	0.0056412	3.20144e-06	0.258646	2.67645e-07	0.245682	0.198726
AA32G01098	black	0.796648	0.6294	0.600604	-0.235034	0.460183	0.828101	-0.588888	0.402215	0.284867	0.169233	-0.0533082	5.94709e-11	3.63191e-06	1.29018e-05	0.120149	0.00146949	2.24725e-12	2.08759e-05	0.00616357	0.0578708	0.266421	0.728001
AA32G01110	black	0.726078	0.26531	0.620144	0.566506	-0.248466	0.158789	-0.593455	-0.387936	0.768643	-0.289664	0.254346	1.65649e-08	0.0781728	5.53451e-06	4.97896e-05	0.0998091	0.297486	1.73442e-05	0.00846022	7.02803e-10	0.0536011	0.0917873
AA32G01226	black	0.772508	0.664306	0.556519	-0.239096	0.45019	0.827298	-0.492508	0.470245	0.280782	0.235328	-0.0907235	5.1038e-10	6.50305e-07	7.19303e-05	0.113694	0.00191577	2.46288e-12	0.000588749	0.00111593	0.0617179	0.119673	0.553389
AA33G00002	black	0.859516	0.446241	0.671748	0.353147	-0.160505	0.356149	-0.888923	-0.335176	0.692104	-0.239581	0.140106	4.08487e-14	0.00212283	4.37566e-07	0.0173336	0.292227	0.0163408	3.5545e-16	0.0244044	1.3945e-07	0.11294	0.358644
AA33G00029	black	0.9179	0.466322	0.79511	0.294875	0.104296	0.561002	-0.731663	-0.0958288	0.660011	-0.181221	0.202282	7.1978e-19	0.00124358	6.87797e-11	0.0492545	0.495358	6.10689e-05	1.13222e-08	0.531188	8.1331e-07	0.233516	0.182667
AA33G00033	black	0.861862	0.574363	0.583436	0.205923	-0.0955199	0.280713	-0.597167	-0.130538	0.789723	0.0302491	-0.06907	2.91435e-14	3.69617e-05	2.59516e-05	0.17475	0.532519	0.0617839	1.48871e-05	0.392719	1.13365e-10	0.84363	0.652107
AA33G00080	black	0.937105	0.487473	0.747718	0.293361	-0.101541	0.44612	-0.902035	-0.253439	0.71091	-0.210225	0.111466	2.84228e-21	0.000682951	3.59193e-09	0.050487	0.506878	0.00212948	2.73223e-17	0.0929909	4.45105e-08	0.165718	0.466019
AA33G00261	black	0.648456	0.121014	0.68336	0.550842	-0.155798	0.102121	-0.577968	-0.497762	0.691208	-0.429768	0.308736	1.45905e-06	0.428442	2.30457e-07	8.82051e-05	0.306793	0.504441	3.21575e-05	0.000503042	1.46939e-07	0.00321572	0.0390656
AA33G00286	black	0.660953	0.380102	0.689808	-0.0270888	0.59469	0.803441	-0.368382	0.339769	0.220897	-0.0324166	0.226509	7.74609e-07	0.010009	1.59383e-07	0.859794	1.64882e-05	3.0822e-11	0.0127782	0.0224005	0.144784	0.83258	0.134593
AA33G00331	black	0.872211	0.641794	0.608589	-0.123484	0.189805	0.646071	-0.674866	0.199509	0.486485	0.128783	-0.108466	6.08549e-15	2.0213e-06	9.19182e-06	0.419007	0.211735	1.64115e-06	3.69402e-07	0.188865	0.000702947	0.399166	0.47818
AA33G00333	black	0.83644	0.535423	0.516725	0.20401	-0.343414	0.240976	-0.811209	-0.241126	0.719895	-0.0262106	-0.101507	8.42897e-13	0.000150723	0.000279039	0.178878	0.0209104	0.110796	1.40795e-11	0.110567	2.49762e-08	0.864296	0.50702
AA35G00016	black	0.880138	0.771258	0.469608	0.0225192	-0.0781243	0.430465	-0.714898	0.0305621	0.660748	0.202157	-0.21141	1.66773e-15	5.66411e-10	0.00113583	0.883265	0.609976	0.00316105	3.45343e-08	0.842033	7.82913e-07	0.182944	0.163291
AA35G00047	black	0.758001	0.560886	0.487562	0.117842	-0.0708097	0.393348	-0.743545	-0.10275	0.526112	0.0115311	-0.045496	1.64447e-09	6.13302e-05	0.000681166	0.440734	0.643923	0.00751524	4.87999e-09	0.501806	0.00020574	0.940073	0.766648
AA35G00071	black	0.835429	0.517689	0.709669	-0.0787608	0.342311	0.835413	-0.722093	0.257738	0.317116	-0.0197734	0.0846404	9.52022e-13	0.000270548	4.81265e-08	0.607059	0.0213525	9.53856e-13	2.16112e-08	0.0873925	0.0337922	0.897418	0.5804
AA35G00078	black	0.894699	0.802907	0.438263	0.0413622	-0.180964	0.344536	-0.719624	-0.0211897	0.732896	0.236874	-0.270771	1.19693e-16	3.24852e-11	0.00260245	0.787334	0.234191	0.0204689	2.54246e-08	0.890114	1.03972e-08	0.11719	0.0720117
AA36G00008	black	0.799171	0.742136	0.484714	-0.238092	0.257507	0.750659	-0.648599	0.352018	0.318744	0.257946	-0.178683	4.67263e-11	5.40495e-09	0.000740095	0.115264	0.0876862	2.88363e-09	1.44878e-06	0.01772	0.0328395	0.0871274	0.240238
AA37G00032	black	0.76374	0.313371	0.611492	0.614561	-0.341237	0.013414	-0.631792	-0.545598	0.905177	-0.303564	0.18497	1.04547e-09	0.0360716	8.10711e-06	7.08958e-06	0.02179	0.930309	3.24999e-06	0.000106144	1.4e-17	0.0426437	0.223821
AA37G00153	black	0.869333	0.266638	0.860959	0.520719	-0.0317838	0.395157	-0.8236	-0.390307	0.719696	-0.433171	0.378443	9.53332e-15	0.0766379	3.32127e-14	0.000245374	0.835803	0.00722035	3.73435e-12	0.00803435	2.53039e-08	0.00295626	0.0103666
AA38G00011	black	0.874545	0.538241	0.717823	0.0511532	0.276322	0.686516	-0.745259	0.0734079	0.485221	-0.0668144	0.103638	4.19471e-15	0.000136925	2.85919e-08	0.738599	0.0661483	1.92624e-07	4.30583e-09	0.631778	0.000729296	0.662779	0.498094
AA38G00035	black	0.944131	0.785878	0.549493	-0.00962499	0.0109271	0.55273	-0.747784	0.101598	0.653086	0.185388	-0.191508	2.38958e-22	1.60534e-10	9.25337e-05	0.949965	0.943206	8.24533e-05	3.57417e-09	0.506637	1.15789e-06	0.222757	0.207588
AA38G00036	black	0.823586	0.355004	0.688925	0.448851	-0.167931	0.216364	-0.597347	-0.314544	0.82551	-0.218007	0.157895	3.74011e-12	0.0167137	1.67733e-07	0.0019839	0.27017	0.153424	1.47767e-05	0.0353443	3.01561e-12	0.150249	0.300249
AA38G00081	black	0.832247	0.600918	0.656991	-0.211591	0.376303	0.833425	-0.685179	0.333794	0.292129	0.104295	-0.0373715	1.38935e-12	1.27326e-05	9.49829e-07	0.162922	0.0108438	1.20908e-12	2.07876e-07	0.0250359	0.0515077	0.495361	0.807443
AA39G00120	black	0.797609	0.622502	0.552806	-0.0627404	0.27936	0.67302	-0.536656	0.277854	0.439224	0.143558	-0.0512384	5.4271e-11	4.97785e-06	8.223e-05	0.68222	0.063104	4.08462e-07	0.000144538	0.0645985	0.00254002	0.346808	0.73818
AA39G00140	black	0.907971	0.44	0.738374	0.263158	-0.116508	0.419326	-0.931856	-0.281139	0.668615	-0.227125	0.117353	7.57346e-18	0.00249053	7.07793e-09	0.080711	0.445959	0.00414096	1.51032e-20	0.0613732	5.17703e-07	0.133508	0.442647
AA39G00145	black	0.846041	0.406157	0.6926	0.419535	-0.15471	0.217396	-0.63284	-0.333025	0.832925	-0.197899	0.120743	2.54042e-13	0.00563406	1.35461e-07	0.00412039	0.310225	0.151424	3.09468e-06	0.0253929	1.28263e-12	0.192533	0.429486
AA39G00205	black	0.796208	0.862602	0.304088	-0.389548	0.0327858	0.558979	-0.651401	0.344455	0.408929	0.451962	-0.475743	6.2004e-11	2.61665e-14	0.0422694	0.00816853	0.830701	6.57698e-05	1.26013e-06	0.0205006	0.0052858	0.00182881	0.000956736
AA39G00237	black	0.677176	0.211791	0.608469	0.557554	-0.28523	0.0881359	-0.593234	-0.470848	0.742249	-0.34729	0.234183	3.2541e-07	0.162516	9.23917e-06	6.92783e-05	0.057538	0.564805	1.75012e-05	0.00109739	5.3612e-09	0.019418	0.121536
AA39G00246	black	0.873029	0.611521	0.529225	0.142164	-0.231377	0.235702	-0.741143	-0.198201	0.777785	0.0512933	-0.159094	5.34645e-15	8.09697e-06	0.000185596	0.351558	0.126195	0.119068	5.80619e-09	0.191843	3.26391e-10	0.737909	0.296545
AA39G00248	black	0.719372	0.409295	0.616411	0.16063	0.228666	0.508323	-0.388045	0.115987	0.511821	-0.0155343	0.130807	2.58467e-08	0.00524127	6.5345e-06	0.291845	0.130821	0.000363839	0.00844021	0.448009	0.000326052	0.919328	0.391734
AA39G00250	black	0.735266	0.459234	0.430738	0.210477	-0.374443	0.0156048	-0.698057	-0.374775	0.763698	-0.036931	-0.154049	8.81344e-09	0.00150749	0.00313985	0.1652	0.0112738	0.918963	9.80624e-08	0.0111961	1.04903e-09	0.80967	0.312324
AA39G00266	black	0.755323	0.627508	0.512302	0.132329	0.193374	0.529377	-0.434412	0.153912	0.544411	0.129369	0.0196497	2.02296e-09	3.96293e-06	0.000321149	0.386199	0.203109	0.000184659	0.00286635	0.31276	0.000110644	0.397007	0.898056
AA39G00301	black	0.585423	0.380455	0.574426	-0.151859	0.650528	0.800882	-0.353036	0.407567	0.124661	0.0270601	0.170655	2.39836e-05	0.0099343	3.68731e-05	0.319334	1.3163e-06	3.95989e-11	0.0173714	0.00545453	0.414552	0.859942	0.262365
AA39G00320	black	0.854822	0.706748	0.493473	-0.0571734	0.0362634	0.519383	-0.601706	0.175288	0.593337	0.213959	-0.204121	7.88234e-14	5.77472e-08	0.00057208	0.709116	0.813049	0.0002562	1.23185e-05	0.249435	1.74281e-05	0.158157	0.178636
AA39G00356	black	0.742908	0.171388	0.803883	0.514539	0.11609	0.299936	-0.600923	-0.367451	0.679067	-0.422624	0.409719	5.11123e-09	0.26029	2.95071e-11	0.00029918	0.447605	0.0453099	1.27303e-05	0.0130236	2.93085e-07	0.00382637	0.00518999
AA39G00362	black	0.765512	0.663151	0.417037	-0.0401177	0.0740625	0.48681	-0.560022	0.172814	0.523227	0.211755	-0.159943	9.06721e-10	6.9086e-07	0.00437244	0.793591	0.628733	0.000696308	6.33076e-05	0.256285	0.000226151	0.16259	0.293942
AA39G00450	black	0.870212	0.658164	0.615687	-0.0839504	0.187333	0.668162	-0.668337	0.210632	0.472347	0.131639	-0.105835	8.3219e-15	8.94473e-07	6.74702e-06	0.583501	0.217855	5.30358e-07	5.25428e-07	0.164881	0.00105248	0.388702	0.488981
AA39G00482	black	0.864356	0.570848	0.590735	-0.0134073	-0.0807198	0.528624	-0.86013	-0.00649977	0.515184	0.010254	-0.0990527	2.02202e-14	4.22718e-05	1.93753e-05	0.930344	0.598118	0.000189342	3.74157e-14	0.9662	0.000293107	0.946699	0.517397
AA39G00514	black	0.62594	0.511176	0.453734	-0.25071	0.224552	0.729691	-0.653857	0.310119	0.0936847	0.121031	-0.0766545	4.2581e-06	0.000332737	0.00174536	0.0966857	0.138084	1.2964e-08	1.11372e-06	0.0381516	0.540458	0.428376	0.616736
AA39G00521	black	0.943031	0.498494	0.774504	0.183256	0.0318794	0.552905	-0.814351	-0.083889	0.650585	-0.136882	0.0919897	3.5929e-22	0.000492038	4.31601e-10	0.228217	0.835316	8.19392e-05	1.01504e-11	0.583777	1.31258e-06	0.369918	0.547842
AA39G00572	black	0.794888	0.255627	0.741042	0.438315	-0.155386	0.316213	-0.772725	-0.375018	0.667844	-0.356968	0.278449	7.02281e-11	0.0901075	5.84891e-09	0.00259901	0.30809	0.0343305	5.01215e-10	0.0111395	5.39395e-07	0.0160785	0.0640044
AA39G00583	black	0.789312	0.32043	0.626022	0.522085	-0.354101	0.135126	-0.85994	-0.543645	0.783022	-0.346541	0.187701	1.17698e-10	0.0318761	4.24221e-06	0.000234733	0.0170128	0.376149	3.84482e-14	0.000113633	2.06919e-10	0.019699	0.216938
AA39G00664	black	0.884993	0.500457	0.623381	0.352413	-0.284398	0.232073	-0.772756	-0.31338	0.818029	-0.109881	0.0212205	7.20834e-16	0.000463593	4.78391e-06	0.0175842	0.0583019	0.125027	4.99894e-10	0.0360656	6.86611e-12	0.472423	0.889955
AA39G00680	black	0.883451	0.716464	0.561902	-0.171322	0.144895	0.666941	-0.713495	0.249505	0.470193	0.206038	-0.186904	9.44678e-16	3.12225e-08	5.9078e-05	0.260475	0.342286	5.65907e-07	3.7779e-08	0.098354	0.00111754	0.174504	0.218932
AA39G00738	black	0.820175	0.576177	0.649421	-0.0988103	0.300808	0.797326	-0.732334	0.23469	0.31767	0.0264988	0.0217165	5.44365e-12	3.44682e-05	1.39088e-06	0.518428	0.0446573	5.57573e-11	1.08099e-08	0.120708	0.0334658	0.862819	0.887399
AA39G00744	black	0.952153	0.582925	0.682023	0.204028	-0.142546	0.410708	-0.863073	-0.19998	0.745017	-0.0828297	-0.021192	9.24609e-24	2.64812e-05	2.48481e-07	0.178839	0.350253	0.00507233	2.4426e-14	0.187803	4.38292e-09	0.588553	0.890102
AA39G00791	black	0.817928	0.639265	0.518476	-0.067054	0.0236549	0.512878	-0.586417	0.159822	0.537302	0.170422	-0.184532	6.94106e-12	2.28286e-06	0.000263798	0.661642	0.877422	0.000315352	2.30513e-05	0.294311	0.000141391	0.263025	0.22494
AA39G00818	black	0.859652	0.686026	0.513872	-0.0340302	0.0125372	0.47997	-0.658767	0.0729447	0.606839	0.145872	-0.193373	4.0064e-14	1.98091e-07	0.000305586	0.824375	0.934855	0.000848457	8.67189e-07	0.633937	9.90862e-06	0.339007	0.203112
AA3G00026	black	0.87733	0.483323	0.724905	0.224242	0.0515228	0.476688	-0.691498	-0.10678	0.657867	-0.12678	0.0915932	2.66488e-15	0.000770516	1.79223e-08	0.138643	0.736778	0.000931503	1.44471e-07	0.485087	9.08218e-07	0.4066	0.549576
AA3G00053	black	0.825342	0.672801	0.544394	-0.0471145	0.179844	0.592691	-0.673754	0.147947	0.494875	0.128841	-0.0867936	3.07326e-12	4.13331e-07	0.000110708	0.758592	0.237146	1.78936e-05	3.92493e-07	0.332106	0.00054863	0.398953	0.570771
AA3G00118	black	0.882698	0.592728	0.535549	0.16269	-0.259956	0.346763	-0.841113	-0.176184	0.710619	-0.0181537	-0.107099	1.07659e-15	1.7867e-05	0.00015008	0.285618	0.0846077	0.0196154	4.74853e-13	0.246984	4.53351e-08	0.905781	0.483778
AA3G00167	black	0.732919	0.320859	0.613725	0.418975	-0.137815	0.233058	-0.53776	-0.238694	0.708788	-0.181665	0.174836	1.03804e-08	0.0316349	7.35446e-06	0.00417573	0.366636	0.123388	0.000139196	0.11432	5.08583e-08	0.232352	0.250679
AA3G00191	black	0.71403	0.226542	0.707055	0.577871	-0.00593874	0.168485	-0.509782	-0.42074	0.771732	-0.358631	0.35056	3.65101e-08	0.134535	5.66584e-08	3.22787e-05	0.969116	0.26857	0.000347627	0.00400342	5.44519e-10	0.0155567	0.0182297
AA3G00200	black	0.887263	0.612941	0.649293	0.113586	0.0866077	0.507663	-0.627373	0.0279262	0.654911	0.0380374	-0.0322657	4.8067e-16	7.61107e-06	1.39975e-06	0.457528	0.571599	0.000371392	3.98761e-06	0.855506	1.0559e-06	0.804079	0.833349
AA3G00202	black	0.940083	0.65739	0.706982	-0.052129	0.218801	0.740004	-0.781483	0.174215	0.497486	0.0575468	-0.0280866	1.03222e-21	9.30679e-07	5.69142e-08	0.733794	0.148733	6.30102e-09	2.36885e-10	0.252392	0.000507255	0.7073	0.854684
AA3G00231	black	0.893962	0.858718	0.376355	-0.0828084	-0.22371	0.363924	-0.73775	0.046617	0.692939	0.31964	-0.396044	1.37999e-16	4.57492e-14	0.010832	0.588649	0.139606	0.0139908	7.39821e-09	0.761065	1.32797e-07	0.0323242	0.00707948
AA40G00009	black	0.834962	0.610273	0.638523	-0.0256738	0.370713	0.737199	-0.604599	0.240485	0.437576	0.068683	0.0390757	1.00678e-12	8.54733e-06	2.36528e-06	0.867051	0.0121806	7.69225e-09	1.0901e-05	0.111546	0.00264789	0.653934	0.79884
AA40G00054	black	0.721183	0.222929	0.678621	0.434117	-0.146911	0.136538	-0.535794	-0.370719	0.743569	-0.284221	0.189732	2.29499e-08	0.14103	3.00419e-07	0.00288751	0.335542	0.371134	0.000148835	0.0121789	4.87153e-09	0.0584654	0.211913
AA40G00162	black	0.886277	0.643552	0.617138	0.145871	0.0782941	0.537568	-0.708978	0.00861395	0.627904	0.0302971	0.00541826	5.73788e-16	1.85612e-06	6.32775e-06	0.339011	0.609198	0.000140113	5.0257e-08	0.955215	3.8915e-06	0.843385	0.971821
AA40G00164	black	0.75849	0.25473	0.727335	0.551244	0.0335493	0.276717	-0.548876	-0.327956	0.760285	-0.346056	0.354897	1.58302e-09	0.0912805	1.52176e-08	8.69505e-05	0.826818	0.0657455	9.45804e-05	0.0278558	1.37534e-09	0.019883	0.0167489
AA40G00165	black	0.92192	0.640667	0.61321	0.017087	-0.00818926	0.577507	-0.872705	0.0102524	0.579003	0.0200257	-0.0813254	2.54798e-19	2.13422e-06	7.52218e-06	0.911295	0.957421	3.27378e-05	5.62848e-15	0.946708	3.08874e-05	0.896116	0.595366
AA40G00201	black	0.877147	0.773589	0.521314	-0.187049	0.139885	0.658442	-0.668503	0.267977	0.474053	0.260522	-0.233624	2.74665e-15	4.66153e-10	0.000240687	0.218568	0.359412	8.81778e-07	5.20815e-07	0.0751138	0.00100335	0.083909	0.122453
AA40G00223	black	0.810179	0.510906	0.665778	-0.139043	0.288236	0.769948	-0.822077	0.171657	0.282366	-0.0311108	0.0356213	1.56527e-11	0.000335576	6.01833e-07	0.36234	0.0548443	6.31305e-10	4.4202e-12	0.259532	0.0602018	0.839234	0.816302
AA40G00228	black	0.818481	0.62502	0.582583	-0.170948	0.201513	0.746599	-0.75774	0.240956	0.322392	0.100689	-0.0982913	6.54038e-12	4.44076e-06	2.68412e-05	0.261535	0.184373	3.90167e-09	1.67822e-09	0.110826	0.0307843	0.510466	0.520638
AA40G00241	black	0.858825	0.628671	0.562254	0.221696	-0.0280016	0.401901	-0.695526	-0.115637	0.705048	0.000306849	-0.0130357	4.50621e-14	3.75626e-06	5.83156e-05	0.143299	0.855119	0.00620754	1.14016e-07	0.449392	6.41456e-08	0.998404	0.93227
AA40G00245	black	0.912353	0.709028	0.579933	0.0558003	0.030852	0.537521	-0.742258	0.0537436	0.629113	0.118422	-0.0859544	2.77445e-18	5.00996e-08	2.97859e-05	0.715806	0.840553	0.000140337	5.35769e-09	0.725865	3.68052e-06	0.43847	0.574515
AA40G00270	black	0.860467	0.553304	0.626468	0.19378	-0.0181444	0.507753	-0.77747	-0.0913357	0.606038	-0.0817406	0.050684	3.56471e-14	8.0774e-05	4.15658e-06	0.202144	0.905829	0.000370355	3.35338e-10	0.550703	1.02536e-05	0.593482	0.740914
AA40G00272	black	0.89499	0.420787	0.776712	0.324323	-0.0538327	0.377493	-0.767116	-0.260082	0.725561	-0.212312	0.150788	1.13102e-16	0.00399889	3.57804e-10	0.0297405	0.725428	0.0105761	7.96147e-10	0.084452	1.7151e-08	0.16146	0.322801
AA40G00295	black	0.835816	0.623294	0.586821	-0.0850144	0.154221	0.674018	-0.787328	0.157869	0.404633	0.0792623	-0.0487359	9.08717e-13	4.80272e-06	2.26821e-05	0.578722	0.311775	3.86894e-07	1.40909e-10	0.300327	0.00583386	0.604765	0.750546
AA40G00297	black	0.845341	0.739266	0.486982	-0.11108	0.129358	0.596994	-0.625856	0.238652	0.511994	0.249035	-0.180862	2.78031e-13	6.64212e-09	0.000692822	0.467573	0.397047	1.49941e-05	4.27442e-06	0.114385	0.000324286	0.0990105	0.234459
AA40G00326	black	0.789374	0.506762	0.689204	-0.112661	0.351009	0.804116	-0.725213	0.229871	0.260094	-0.0170392	0.0659022	1.17036e-10	0.00038193	1.65051e-07	0.461221	0.0180714	2.88339e-11	1.75558e-08	0.12875	0.0844374	0.911542	0.667113
AA40G00368	black	0.877663	0.627343	0.643458	0.0868583	0.188828	0.617355	-0.663417	0.0821937	0.570348	0.0227101	0.0243232	2.52241e-15	3.99306e-06	1.86465e-06	0.570483	0.21414	6.26711e-06	6.81343e-07	0.591429	4.30814e-05	0.882283	0.873987
AA40G00383	black	0.898577	0.693353	0.572491	0.104872	0.0472404	0.47191	-0.607217	0.0489348	0.712676	0.119969	-0.0930337	5.55899e-17	1.29609e-07	3.97091e-05	0.492966	0.757966	0.00106541	9.74964e-06	0.749561	3.98012e-08	0.432471	0.543288
AA40G00389	black	0.719844	0.707497	0.357151	-0.0829636	0.116398	0.447904	-0.536051	0.140889	0.492541	0.23637	-0.212767	2.50602e-08	5.51217e-08	0.0160205	0.587948	0.446392	0.00203333	0.00014754	0.355939	0.000588168	0.117996	0.160543
AA40G00405	black	0.776342	0.392217	0.597548	0.425468	-0.172262	0.220113	-0.747611	-0.395757	0.735616	-0.248042	0.153151	3.693e-10	0.00770479	1.46541e-05	0.00357207	0.257829	0.146251	3.62033e-09	0.0071247	8.60018e-09	0.100407	0.315187
AA40G00419	black	0.818648	0.221668	0.81708	0.530279	-0.0653879	0.311864	-0.81995	-0.46741	0.707315	-0.460711	0.37959	6.42359e-12	0.143351	7.60112e-12	0.000179193	0.669562	0.0370234	5.57844e-12	0.00120695	5.57492e-08	0.0014487	0.0101182
AA40G00434	black	0.905292	0.393758	0.780053	0.369717	-0.0981941	0.369958	-0.8978	-0.353574	0.732467	-0.297587	0.197073	1.3654e-17	0.00744742	2.68346e-10	0.0124329	0.521053	0.0123713	6.4978e-17	0.0171894	1.0711e-08	0.0471078	0.194435
AA40G00438	black	0.654919	0.31274	0.453389	0.433945	-0.466733	-0.0659	-0.516602	-0.435458	0.792804	-0.138959	-0.00259647	1.05546e-06	0.0364674	0.00176137	0.00289991	0.00122962	0.667124	0.000280139	0.00279246	8.53392e-11	0.362633	0.986494
AA40G00440	black	0.827291	0.542228	0.666954	-0.0764199	0.227197	0.736312	-0.719626	0.186071	0.36378	0.00955976	0.0135027	2.46497e-12	0.000119365	5.65511e-07	0.617818	0.133381	8.18939e-09	2.54208e-08	0.221029	0.0140318	0.950304	0.92985
AA40G00459	black	0.92079	0.80753	0.457792	0.0163309	-0.150065	0.378709	-0.714549	0.00741143	0.747024	0.239421	-0.278859	3.43099e-19	2.0495e-11	0.00156688	0.915206	0.325153	0.0103084	3.53169e-08	0.961462	3.78119e-09	0.113188	0.0635978
AA40G00474	black	0.891702	0.692028	0.59589	-0.0108329	0.153938	0.658073	-0.762409	0.126815	0.515317	0.088147	-0.0590542	2.12169e-16	1.4007e-07	1.56935e-05	0.943695	0.312677	8.9866e-07	1.16259e-09	0.40647	0.000291864	0.564756	0.699988
AA40G00477	black	0.913533	0.328704	0.885459	0.355991	0.0806921	0.518921	-0.852375	-0.2494	0.654068	-0.35257	0.311633	2.09803e-18	0.0274802	6.63797e-16	0.016392	0.598244	0.000260042	1.10048e-13	0.0984992	1.10192e-06	0.0175304	0.0371715
AA40G00553	black	0.884693	0.488692	0.6201	0.338105	-0.327132	0.226137	-0.873769	-0.386578	0.805036	-0.174816	0.00868138	7.60045e-16	0.000658982	5.54552e-06	0.0231102	0.0282742	0.135252	4.7514e-15	0.00871295	2.6318e-11	0.250731	0.954865
AA40G00561	black	0.778416	0.672429	0.429504	0.0336365	0.0325922	0.405472	-0.426303	0.146277	0.637162	0.228486	-0.174436	3.09164e-10	4.21745e-07	0.00323667	0.826375	0.831686	0.00572317	0.00350029	0.337651	2.52389e-06	0.131132	0.251779
AA40G00607	black	0.975346	0.706892	0.63179	0.0585808	-0.0502114	0.531659	-0.849541	-0.0114992	0.682196	0.0688424	-0.112019	7.50033e-30	5.72342e-08	3.25029e-06	0.702282	0.743247	0.000171115	1.60779e-13	0.940238	2.46079e-07	0.653181	0.463796
AA40G00620	black	0.683068	0.199794	0.667063	0.537347	-0.0610939	0.15525	-0.404911	-0.32604	0.755097	-0.291027	0.300957	2.34288e-07	0.188222	5.6226e-07	0.000141173	0.690136	0.30852	0.00579694	0.0288368	2.05832e-09	0.0524354	0.0445465
AA41G00029	black	0.874215	0.648653	0.55088	-0.0162961	-0.0548897	0.530637	-0.730184	0.0820755	0.567479	0.110942	-0.155994	4.42347e-15	1.44489e-06	8.80855e-05	0.915385	0.720254	0.000177064	1.25345e-08	0.591965	4.80061e-05	0.46813	0.30618
AA424G00006	black	0.891335	0.713301	0.565309	-0.0118559	0.0184336	0.501116	-0.699636	0.0778839	0.614415	0.165374	-0.160632	2.27334e-16	3.82486e-08	5.20659e-05	0.938388	0.904335	0.000454371	8.9193e-08	0.61108	7.13534e-06	0.277638	0.29184
AA42G00007	black	0.858656	0.466576	0.579989	0.390098	-0.319534	0.147138	-0.826413	-0.440014	0.85808	-0.189182	0.0351431	4.61533e-14	0.00123493	2.97211e-05	0.00807104	0.0323851	0.334787	2.7233e-12	0.00248966	5.00712e-14	0.213265	0.818726
AA42G00013	black	0.881047	0.532302	0.694961	0.149452	0.067409	0.447309	-0.678549	-0.0755559	0.666662	-0.0480473	0.0160347	1.42928e-15	0.000167463	1.17891e-07	0.327156	0.659959	0.00206499	3.01624e-07	0.621809	5.74323e-07	0.75396	0.916738
AA42G00038	black	0.745929	0.663383	0.35972	-0.0810507	-0.125086	0.416367	-0.631258	0.0882048	0.497109	0.207841	-0.25179	4.09921e-09	6.82556e-07	0.0152232	0.596613	0.412949	0.00444235	3.33188e-06	0.5645	0.00051305	0.170681	0.0952098
AA43G00039	black	0.843131	0.61209	0.635619	-0.0884319	0.282229	0.77319	-0.630876	0.290653	0.395466	0.0958237	-0.0166646	3.68497e-13	7.89886e-06	2.71535e-06	0.563494	0.0603325	4.82054e-10	3.39158e-06	0.0527534	0.00717104	0.53121	0.913479
AA43G00085	black	0.859744	0.669303	0.500513	0.115334	-0.0939698	0.374727	-0.775041	-0.109398	0.686986	0.0571013	-0.119479	3.95405e-14	4.99015e-07	0.000462802	0.450587	0.539221	0.0112073	4.12425e-10	0.474383	1.87515e-07	0.709467	0.434367
AA43G00117	black	0.906927	0.64177	0.545582	0.225333	-0.262088	0.278747	-0.758095	-0.206982	0.816117	0.0172994	-0.130199	9.54783e-18	2.02363e-06	0.000106205	0.136682	0.0819977	0.0637089	1.63248e-09	0.172494	8.42237e-12	0.910197	0.393957
AA44G00010	black	0.882589	0.283641	0.819295	0.55249	-0.138992	0.267169	-0.794065	-0.474666	0.836516	-0.413407	0.314712	1.09692e-15	0.0590041	5.9894e-12	8.31662e-05	0.362517	0.0760308	7.58699e-11	0.000986213	8.35121e-13	0.00476271	0.0352413
AA44G00053	black	0.715098	0.327832	0.531047	0.606799	-0.427477	-0.00815259	-0.650666	-0.546514	0.846695	-0.265144	0.153782	3.40952e-08	0.0279185	0.000174654	9.9255e-06	0.00340147	0.957612	1.30726e-06	0.000102791	2.33453e-13	0.0783658	0.313172
AA44G00054	black	0.895897	0.440487	0.774119	0.257372	0.100122	0.566049	-0.881651	-0.167945	0.591224	-0.245212	0.214715	9.47461e-17	0.00245994	4.45835e-10	0.0878582	0.512861	5.06478e-05	1.28911e-15	0.27013	1.89945e-05	0.104474	0.156659
AA44G00225	black	0.94801	0.614201	0.705243	0.11001	0.0952335	0.62258	-0.780841	0.0331825	0.620367	-0.0174558	0.0238877	5.28784e-23	7.20267e-06	6.33782e-08	0.4719	0.533754	4.96026e-06	2.50556e-10	0.828683	5.47967e-06	0.909388	0.876225
AA44G00226	black	0.958901	0.733328	0.615049	0.034077	0.0239899	0.550209	-0.814599	0.0226212	0.657586	0.0961801	-0.121095	3.76407e-25	1.00899e-08	6.93909e-06	0.824137	0.8757	9.02135e-05	9.88899e-12	0.88274	9.21367e-07	0.529677	0.428133
AA44G00234	black	0.830015	0.396228	0.641903	0.300071	-0.169968	0.349115	-0.845542	-0.272664	0.662589	-0.213168	0.123319	1.80282e-12	0.00705053	2.01069e-06	0.0452087	0.26432	0.0187469	2.70927e-13	0.069967	7.11435e-07	0.159737	0.419635
AA44G00293	black	0.861957	0.461416	0.616941	0.514301	-0.343348	0.132457	-0.733691	-0.44355	0.909244	-0.198303	0.0870665	2.87475e-14	0.00142137	6.38321e-06	0.000301456	0.0209365	0.385738	9.83818e-09	0.00227503	5.68696e-18	0.191608	0.569556
AA44G00343	black	0.789047	0.376272	0.635912	0.352124	-0.0205348	0.286836	-0.623718	-0.261069	0.733367	-0.20476	0.157034	1.20574e-10	0.0108509	2.67808e-06	0.0176835	0.89349	0.0560863	4.71142e-06	0.0832372	1.00624e-08	0.177253	0.302924
AA44G00354	black	0.906202	0.458162	0.74176	0.323651	-0.0631101	0.43401	-0.885087	-0.279458	0.696086	-0.240074	0.165538	1.11984e-17	0.00155144	5.55382e-09	0.0301003	0.680447	0.00289525	7.09017e-16	0.0630069	1.10292e-07	0.112179	0.277154
AA44G00363	black	0.724372	0.521866	0.536807	-0.167283	0.193498	0.611447	-0.546747	0.269508	0.331513	0.143944	-0.0999393	1.85725e-08	0.000236406	0.000143797	0.272049	0.202814	8.12315e-06	0.000101953	0.0734005	0.0261081	0.345496	0.513636
AA44G00485	black	0.758679	0.198655	0.760796	0.549211	-0.0891133	0.274279	-0.784152	-0.48293	0.679258	-0.468046	0.383429	1.55976e-09	0.190806	1.32097e-09	9.34647e-05	0.56048	0.0682602	1.87234e-10	0.000779301	2.89992e-07	0.00118596	0.0093239
AA44G00564	black	0.818527	0.382357	0.678229	0.442102	-0.0432401	0.27239	-0.643173	-0.316491	0.787163	-0.238205	0.207409	6.50831e-12	0.00953994	3.07012e-07	0.00236086	0.777918	0.0702602	1.89059e-06	0.0341646	1.43027e-10	0.115086	0.171591
AA44G00581	black	0.814917	0.51201	0.5404	0.32662	-0.209503	0.191252	-0.548137	-0.21433	0.830917	-0.0247906	-0.023359	9.56338e-12	0.000324121	0.000127144	0.028537	0.16721	0.208208	9.70805e-05	0.157421	1.62344e-12	0.871585	0.878944
AA44G00676	black	0.916931	0.711783	0.54538	0.164033	-0.086508	0.382994	-0.725911	-0.0896362	0.768554	0.0876204	-0.113466	9.1722e-19	4.21205e-08	0.000106957	0.281608	0.572044	0.00941112	1.67522e-08	0.558173	7.0796e-10	0.567093	0.458004
AA44G00677	black	0.759357	0.610629	0.453243	-0.0854061	-0.0465455	0.39408	-0.567767	0.109858	0.526802	0.202952	-0.225273	1.47925e-09	8.41656e-06	0.00176814	0.576967	0.761421	0.00739462	4.74888e-05	0.472517	0.000201116	0.181192	0.13679
AA46G00038	black	0.918992	0.646068	0.585852	0.106537	-0.0825204	0.412818	-0.750428	-0.0805274	0.727363	0.0445052	-0.113671	5.45823e-19	1.6414e-06	2.3577e-05	0.486087	0.589951	0.00482888	2.93421e-09	0.598994	1.51895e-08	0.771592	0.457188
AA46G00045	black	0.786623	0.690901	0.429991	-0.229574	-0.0305766	0.508696	-0.705567	0.172165	0.421768	0.251525	-0.309496	1.50146e-10	1.49589e-07	0.00319816	0.129257	0.841959	0.000359627	6.21244e-08	0.258103	0.00390591	0.0955712	0.0385614
AA46G00102	black	0.751473	0.28459	0.620803	0.603076	-0.313319	0.0184232	-0.687674	-0.582864	0.87473	-0.350313	0.208537	2.71209e-09	0.0581255	5.37359e-06	1.16276e-05	0.0361041	0.904389	1.80261e-07	2.65459e-05	4.072e-15	0.0183173	0.16922
AA46G00139	black	0.841518	0.33702	0.689186	0.611654	-0.321557	0.0875712	-0.712402	-0.535815	0.935474	-0.325034	0.207379	4.51392e-13	0.0235829	1.65218e-07	8.05018e-06	0.0312448	0.567311	4.05005e-08	0.000148729	4.8473e-21	0.0293632	0.171654
AA47G00008	black	0.890395	0.8254	0.407633	-0.0030458	-0.162764	0.348329	-0.639548	0.0482653	0.744866	0.292929	-0.325546	2.70933e-16	3.05311e-12	0.00544616	0.984158	0.285396	0.0190336	2.25214e-06	0.752879	4.43164e-09	0.0508426	0.0290944
AA49G00031	black	0.819154	0.879293	0.312261	-0.252332	-0.0421753	0.451815	-0.588743	0.247847	0.546884	0.441797	-0.45403	6.08199e-12	1.92269e-15	0.0367706	0.0944761	0.783254	0.00183589	2.09986e-05	0.100683	0.000101464	0.00237934	0.00173179
AA4G00016	black	0.730581	0.366806	0.532694	0.513957	-0.447652	-0.0323316	-0.604528	-0.487833	0.853656	-0.167858	0.054492	1.21978e-08	0.0131962	0.000165267	0.000304764	0.00204671	0.833013	1.09342e-05	0.000675784	9.24853e-14	0.270384	0.722199
AA4G00030	black	0.738597	0.314993	0.653876	0.484862	-0.0487432	0.227483	-0.608045	-0.37951	0.729096	-0.29982	0.252496	6.96661e-09	0.0350693	1.11269e-06	0.000736922	0.75051	0.13288	9.40931e-06	0.0101353	1.35021e-08	0.0453979	0.0942547
AA4G00045	black	0.832631	0.52445	0.568896	0.31868	-0.116838	0.277439	-0.573411	-0.155818	0.801253	-0.0306705	0.025842	1.32787e-12	0.000217284	4.55121e-05	0.0328764	0.444665	0.0650154	3.83365e-05	0.306731	3.81946e-11	0.84148	0.866187
AA4G00079	black	0.877322	0.54915	0.637314	0.219251	-0.044332	0.460209	-0.797465	-0.142749	0.658745	-0.0922602	0.0570409	2.66842e-15	9.3667e-05	2.50564e-06	0.147879	0.772458	0.00146846	5.50227e-11	0.349558	8.68168e-07	0.54666	0.709761
AA4G00127	black	0.801804	0.459485	0.512945	0.26879	-0.421809	0.169296	-0.866725	-0.375423	0.720797	-0.134505	-0.060535	3.61963e-11	0.00149733	0.000314686	0.0741999	0.00390215	0.266239	1.41891e-14	0.0110456	2.35408e-08	0.378367	0.692831
AA4G00148	black	0.846252	0.727567	0.463772	0.0922663	-0.0414027	0.419443	-0.668966	0.0104	0.664255	0.155977	-0.140581	2.47222e-13	1.49802e-08	0.00133334	0.546634	0.787131	0.00412942	5.08093e-07	0.945942	6.52061e-07	0.30623	0.357003
AA4G00172	black	0.876595	0.383669	0.81725	0.331024	0.169153	0.531891	-0.633739	-0.0946367	0.663426	-0.220839	0.272777	3.00716e-15	0.00927605	7.4644e-12	0.0263426	0.266649	0.000169785	2.96698e-06	0.536333	6.80998e-07	0.144893	0.0698472
AA4G00212	black	0.734633	0.500231	0.374561	0.364673	-0.464412	0.0408174	-0.759767	-0.426006	0.786942	-0.0841615	-0.0767444	9.21313e-09	0.000466789	0.0112461	0.0137805	0.00131031	0.790072	1.43242e-09	0.00352569	1.4591e-10	0.582551	0.616322
AA4G00226	black	0.824323	0.764887	0.48038	-0.315946	0.237703	0.744675	-0.635925	0.410728	0.340231	0.321178	-0.259044	3.44493e-12	9.53561e-10	0.000838554	0.0344915	0.115876	4.49387e-09	2.67631e-06	0.00506988	0.0222069	0.0314562	0.0857443
AA4G00271	black	0.903141	0.533231	0.676559	0.301123	-0.128903	0.336716	-0.742588	-0.229027	0.77736	-0.0950512	0.0323681	2.16468e-17	0.00016231	3.36658e-07	0.044423	0.398725	0.0237166	5.23123e-09	0.130198	3.38532e-10	0.534541	0.832827
AA4G00274	black	0.824159	0.249706	0.820451	0.601523	-0.0345097	0.335071	-0.688326	-0.398133	0.761759	-0.429022	0.405071	3.50866e-12	0.0980734	5.28259e-12	1.24138e-05	0.82194	0.024452	1.73622e-07	0.00675702	1.22413e-09	0.00327519	0.00577582
AA50G00024	black	0.882095	0.843709	0.385736	-0.197154	-0.125348	0.458842	-0.735686	0.15123	0.594704	0.338747	-0.411459	1.19449e-15	3.42486e-13	0.00887278	0.194248	0.411963	0.00152341	8.55787e-09	0.321368	1.64787e-05	0.0228343	0.00498443
AA50G00045	black	0.734944	0.591319	0.457863	-0.232274	0.0594744	0.629545	-0.809267	0.174638	0.260288	0.125688	-0.169266	9.01494e-09	1.89214e-05	0.00156391	0.124691	0.697954	3.60769e-06	1.71833e-11	0.251222	0.0841971	0.410687	0.266327
AA53G00304	black	0.66981	0.60037	0.412443	-0.221175	0.229322	0.619135	-0.387124	0.409552	0.310544	0.284295	-0.181017	4.85641e-07	1.30287e-05	0.00487135	0.144266	0.129691	5.78986e-06	0.00861049	0.00521017	0.0378745	0.0583973	0.234049
AA53G00341	black	0.843519	0.572511	0.649963	-0.101325	0.252437	0.717061	-0.651805	0.240018	0.413564	0.0724458	-0.0323267	3.50819e-13	3.96773e-05	1.35392e-06	0.507787	0.0943341	3.00406e-08	1.23486e-06	0.112265	0.00474522	0.636265	0.833038
AA53G00343	black	0.878651	0.776548	0.44704	-0.140892	-0.134375	0.483327	-0.800327	0.090837	0.557451	0.245948	-0.320011	2.14047e-15	3.62859e-10	0.00207943	0.355927	0.378833	0.000770426	4.1791e-11	0.55289	6.95387e-05	0.103404	0.0321132
AA53G00358	black	0.69311	0.365817	0.588917	0.0235948	0.200903	0.642525	-0.64087	0.124988	0.322851	-0.103999	0.121602	1.31471e-07	0.0134644	2.08521e-05	0.877731	0.185732	1.95103e-06	2.11345e-06	0.413318	0.0305335	0.496591	0.426186
AA53G00488	black	0.821609	0.790948	0.459231	-0.228016	0.231287	0.619443	-0.554684	0.321419	0.459201	0.330579	-0.26379	4.65359e-12	1.01316e-10	0.00150759	0.13195	0.126345	5.7108e-06	7.68642e-05	0.0313217	0.00150881	0.0265578	0.0799592
AA53G00505	black	0.853741	0.756807	0.513848	-0.275384	0.230107	0.719331	-0.721491	0.308252	0.380158	0.252917	-0.231924	9.14222e-14	1.80414e-09	0.000305814	0.067111	0.128346	2.59164e-08	2.24875e-08	0.0393895	0.00999717	0.0936888	0.125275
AA53G00510	black	0.79038	0.543585	0.521889	-0.113625	-0.00490159	0.466397	-0.7771	0.0125376	0.464355	0.054972	-0.158405	1.0674e-10	0.000113872	0.000236227	0.457372	0.974507	0.00124103	3.46142e-10	0.934852	0.00131235	0.719851	0.298671
AA53G00521	black	0.757745	0.661901	0.418721	-0.280652	0.0562561	0.594307	-0.671048	0.271647	0.338058	0.256374	-0.275436	1.67755e-09	7.37426e-07	0.00420109	0.0618433	0.713582	1.6749e-05	4.54402e-07	0.0710597	0.0231302	0.0891394	0.0670574
AA53G00530	black	0.850477	0.539835	0.660398	0.0752579	0.171211	0.54069	-0.645023	0.0323334	0.579058	-0.0136415	0.0297127	1.41978e-13	0.000129641	7.97219e-07	0.623188	0.260788	0.000125881	1.72763e-06	0.833004	3.08214e-05	0.92913	0.84637
AA53G00650	black	0.840594	0.766749	0.435669	-0.264189	-0.00397712	0.589438	-0.794518	0.207472	0.421092	0.270043	-0.329237	5.06566e-13	8.20301e-10	0.00277772	0.0794869	0.979314	2.0418e-05	7.27121e-11	0.171458	0.00396982	0.0728096	0.0272152
AA53G00662	black	0.960571	0.631842	0.651502	0.184123	-0.103674	0.402475	-0.797858	-0.144831	0.783645	-0.0158602	-0.0615101	1.56883e-25	3.24249e-06	1.25373e-06	0.225988	0.497944	0.00612737	5.29969e-11	0.342501	1.95844e-10	0.917641	0.688132
AA53G00697	black	0.837294	0.66482	0.504487	0.0424497	0.0112893	0.41276	-0.629558	0.0329501	0.645736	0.143082	-0.139901	7.60007e-13	6.32984e-07	0.000409765	0.781878	0.941327	0.00483538	3.60546e-06	0.829865	1.66831e-06	0.348424	0.359355
AA53G00713	black	0.818792	0.748236	0.452639	-0.137315	0.0115032	0.507955	-0.566503	0.234246	0.522066	0.315804	-0.277927	6.3247e-12	3.4564e-09	0.00179651	0.368394	0.940217	0.000368031	4.9795e-05	0.121432	0.000234872	0.0345768	0.0645257
AA53G00722	black	0.788434	0.622826	0.489757	0.0952179	-0.0398624	0.485422	-0.621007	0.0579867	0.544623	0.102703	-0.0820267	1.27484e-10	4.90542e-06	0.000638657	0.533821	0.794877	0.000725048	5.3246e-06	0.705164	0.000109826	0.502002	0.592185
AA53G00744	black	0.834571	0.496921	0.647409	0.226495	-0.0573634	0.377548	-0.718879	-0.151096	0.64869	-0.071009	0.0567833	1.05496e-12	0.000515958	1.53654e-06	0.134618	0.708192	0.0105639	2.66925e-08	0.321802	1.44227e-06	0.642988	0.711014
AA53G00751	black	0.720642	0.555431	0.380795	0.0626889	-0.173815	0.372371	-0.716867	-0.0393165	0.51531	0.0627174	-0.117615	2.37822e-08	7.48207e-05	0.0098628	0.682467	0.2535	0.0117701	3.0421e-08	0.797626	0.000291927	0.68233	0.441619
AA53G00759	black	0.638659	0.425393	0.59053	-0.00043333	0.482309	0.717907	-0.336878	0.341601	0.276886	0.0397025	0.162903	2.35004e-06	0.00357863	1.9537e-05	0.997746	0.000793374	2.8436e-08	0.023645	0.0216411	0.0655741	0.795682	0.28498
AA53G00779	black	0.916257	0.530641	0.702652	0.16494	-0.016181	0.475502	-0.782102	-0.101068	0.67629	-0.0873266	0.0228739	1.08378e-18	0.000177039	7.4292e-08	0.278917	0.915981	0.000963252	2.24372e-10	0.50887	3.41667e-07	0.568399	0.88144
AA53G00848	black	0.799849	0.264956	0.67654	0.647442	-0.33737	0.0535821	-0.745717	-0.606409	0.908609	-0.401891	0.260606	4.37665e-11	0.0785863	3.37e-07	1.53409e-06	0.0234293	0.726657	4.16359e-09	1.00925e-05	6.5633e-18	0.00620908	0.0838049
AA53G00918	black	0.816353	0.509068	0.63755	-0.0452549	0.176304	0.640761	-0.671409	0.13996	0.438337	-0.00384578	-0.00738865	8.21351e-12	0.000355477	2.47769e-06	0.767851	0.24666	2.12459e-06	4.45642e-07	0.359152	0.00259754	0.979997	0.96158
AA53G01069	black	0.760664	0.423316	0.51269	0.282925	-0.341359	0.168027	-0.663194	-0.265065	0.725564	-0.0833014	-0.03591	1.33487e-09	0.0037631	0.000317232	0.0596744	0.0217401	0.269894	6.89309e-07	0.0784586	1.71476e-08	0.586424	0.814839
AA53G01099	black	0.793992	0.554475	0.619309	-0.139454	0.250271	0.743123	-0.737258	0.227298	0.289012	0.0640092	-0.00877512	7.63874e-11	7.74451e-05	5.74509e-06	0.360907	0.0972914	5.03213e-09	7.66029e-09	0.133204	0.0541655	0.676142	0.954378
AA53G01147	black	0.773837	0.206929	0.748202	0.553694	-0.11846	0.159578	-0.660562	-0.489364	0.797649	-0.405155	0.317881	4.56534e-10	0.172608	3.46494e-09	7.96515e-05	0.438324	0.295061	7.90485e-07	0.000646093	5.40692e-11	0.00576472	0.0333417
AA53G01168	black	0.823619	0.250579	0.823768	0.459929	-0.00249703	0.386711	-0.763496	-0.360502	0.668597	-0.414588	0.340785	3.72638e-12	0.0968666	3.66489e-12	0.00147957	0.987012	0.00868778	1.06611e-09	0.0149871	5.18186e-07	0.00463258	0.0219768
AA53G01172	black	0.90608	0.787032	0.486177	-0.0517298	-0.0712969	0.473843	-0.773638	0.062827	0.635051	0.21461	-0.258021	1.15027e-17	1.44725e-10	0.000709283	0.735759	0.641639	0.00100931	4.64263e-10	0.681805	2.78921e-06	0.156865	0.0870332
AA53G01178	black	0.584341	0.283575	0.443737	0.277009	-0.258348	0.260092	-0.692184	-0.259972	0.436809	-0.198023	0.109419	2.50378e-05	0.0590657	0.00226416	0.0654494	0.0866197	0.0844391	1.38804e-07	0.0845882	0.00269946	0.192249	0.474299
AA53G01213	black	0.886013	0.602813	0.656038	0.011235	0.101508	0.626705	-0.800494	0.0645414	0.509415	0.00965221	-0.0128482	6.01502e-16	1.17574e-05	9.97152e-07	0.941609	0.507014	4.11165e-06	4.11188e-11	0.6736	0.000351639	0.949824	0.933242
AA53G01304	black	0.665235	0.143498	0.634738	0.423117	-0.210022	0.073742	-0.685426	-0.497227	0.670897	-0.372762	0.222566	6.1931e-07	0.34701	2.83076e-06	0.0037812	0.166137	0.630223	2.04978e-07	0.000511221	4.58105e-07	0.011675	0.141696
AA53G01330	black	0.793763	0.604359	0.563067	-0.141745	0.253628	0.775033	-0.69212	0.296838	0.310244	0.108189	-0.0398277	7.80399e-11	1.10128e-05	5.65896e-05	0.352994	0.0927393	4.12708e-10	1.39325e-07	0.047693	0.0380697	0.479313	0.795051
AA53G01355	black	0.747904	0.571602	0.483624	0.0312069	0.099305	0.43887	-0.601576	0.00635777	0.530049	0.0490808	-0.0723978	3.54259e-09	4.10765e-05	0.000763843	0.838743	0.516326	0.00256281	1.23859e-05	0.966938	0.000180576	0.748838	0.636489
AA53G01433	black	0.775966	0.473328	0.580461	0.184144	0.0191914	0.449345	-0.559787	0.0100625	0.593853	-0.0300268	0.0575082	3.81314e-10	0.00102398	2.91768e-05	0.225933	0.900422	0.0019585	6.3854e-05	0.947693	1.70637e-05	0.844765	0.707488
AA54G00039	black	0.932618	0.494793	0.714973	0.406061	-0.190597	0.267708	-0.740191	-0.318566	0.882231	-0.161042	0.0839668	1.19496e-20	0.000549983	3.43691e-08	0.0056464	0.209798	0.0754176	6.21729e-09	0.0329427	1.16688e-15	0.290595	0.583427
AA54G00065	black	0.66056	0.378642	0.669659	0.0173849	0.531551	0.719011	-0.420336	0.257856	0.270143	-0.0403639	0.221638	7.90551e-07	0.010323	4.89596e-07	0.909755	0.00017173	2.64628e-08	0.0040423	0.0872427	0.0726994	0.792353	0.143407
AA54G00131	black	0.817269	0.535001	0.693478	-0.0987156	0.401871	0.754338	-0.602464	0.262786	0.366006	0.0436324	0.03875	7.44941e-12	0.00015289	1.28666e-07	0.518831	0.00621184	2.18161e-09	1.19317e-05	0.0811573	0.0134127	0.775955	0.800483
AA54G00151	black	0.863324	0.482416	0.767727	0.141051	0.351449	0.711547	-0.628528	0.11115	0.506593	-0.104056	0.205286	2.35425e-14	0.00079093	7.57503e-10	0.355381	0.0179174	4.27546e-08	3.78121e-06	0.467292	0.000383945	0.496356	0.176118
AA54G00178	black	0.699199	0.328564	0.530233	0.508184	-0.230855	0.140942	-0.506512	-0.314019	0.774103	-0.196414	0.174619	9.15692e-08	0.0275502	0.000179469	0.00036541	0.127076	0.355756	0.000384913	0.0356682	4.46446e-10	0.195961	0.251276
AA54G00272	black	0.741317	0.556131	0.477818	-0.137021	0.0463917	0.513977	-0.633805	0.157412	0.420308	0.131026	-0.163458	5.73392e-09	7.29506e-05	0.000902116	0.369428	0.762186	0.000304572	2.95776e-06	0.301746	0.00404505	0.390934	0.283322
AA54G00308	black	0.752452	0.607278	0.440131	0.0213134	-0.0045236	0.490093	-0.746155	0.0195173	0.467432	0.0661692	-0.0787213	2.51864e-09	9.72421e-06	0.00248229	0.889476	0.976473	0.000632373	4.03158e-09	0.89874	0.0012062	0.665844	0.60724
AA54G00332	black	0.941328	0.641333	0.724938	0.0705039	0.221882	0.661123	-0.730987	0.0860716	0.591356	0.0138431	0.0333481	6.65349e-22	2.06678e-06	1.78832e-08	0.645359	0.142956	7.67831e-07	1.18617e-08	0.573991	1.88927e-05	0.928086	0.827841
AA54G00341	black	0.969468	0.575663	0.690615	0.257699	-0.181507	0.365254	-0.872955	-0.24856	0.805093	-0.102465	-0.00909895	7.02108e-28	3.51583e-05	1.52096e-07	0.0874417	0.232766	0.0136192	5.40973e-15	0.0996768	2.61678e-11	0.502997	0.952696
AA54G00358	black	0.946377	0.543587	0.680722	0.385491	-0.223004	0.284006	-0.794563	-0.317894	0.880048	-0.14057	0.0470435	1.01149e-22	0.000113865	2.67272e-07	0.00891967	0.140893	0.0586648	7.24083e-11	0.0333341	1.69321e-15	0.357038	0.758944
AA54G00384	black	0.672607	0.469119	0.643274	-0.145722	0.626069	0.840152	-0.407461	0.414645	0.180546	0.0642026	0.138386	4.17705e-07	0.00115134	1.88138e-06	0.339509	4.2331e-06	5.35086e-13	0.00546784	0.00462635	0.235291	0.675218	0.364632
AA54G00385	black	0.86287	0.318487	0.724477	0.57096	-0.300657	0.109977	-0.787901	-0.553604	0.915537	-0.356766	0.210277	2.51619e-14	0.0329884	1.8443e-08	4.20917e-05	0.0447696	0.472033	1.33797e-10	7.99101e-05	1.29329e-18	0.0161431	0.165612
AA56G00036	black	0.841788	0.757112	0.467999	-0.0390829	-0.0186049	0.42525	-0.551178	0.124002	0.627986	0.279117	-0.255221	4.36408e-13	1.76211e-09	0.00118751	0.798804	0.903451	0.00359107	8.71557e-05	0.417044	3.87671e-06	0.0633434	0.0906378
AA56G00039	black	0.830538	0.502988	0.545025	0.23073	-0.271343	0.320702	-0.799097	-0.215331	0.683167	-0.0881029	-0.0328161	1.69654e-12	0.000429088	0.000108295	0.127287	0.0713884	0.0317228	4.70592e-11	0.155445	2.32973e-07	0.564952	0.830547
AA579G00002	black	0.767962	0.520255	0.658626	-0.0593449	0.461487	0.741387	-0.423417	0.334013	0.376081	0.0815155	0.0697999	7.43091e-10	0.000249088	8.7348e-07	0.698581	0.00141867	5.70543e-09	0.00375392	0.0249351	0.0108944	0.594503	0.648669
AA57G00016	black	0.785584	0.284294	0.663931	0.618624	-0.315921	0.0315675	-0.607906	-0.531592	0.92519	-0.322776	0.215123	1.6482e-10	0.0583982	6.63247e-07	5.92333e-06	0.0345062	0.836906	9.46559e-06	0.000171498	1.04991e-19	0.0305743	0.155854
AA57G00033	black	0.811496	0.758301	0.466883	-0.190826	0.141155	0.553664	-0.510932	0.291951	0.493851	0.328102	-0.27985	1.36684e-11	1.60645e-09	0.00122457	0.209242	0.355022	7.97376e-05	0.000335305	0.0516569	0.00056567	0.027782	0.062623
AA57G00086	black	0.686019	0.518279	0.363479	0.101787	-0.205543	0.34584	-0.652942	-0.040243	0.511036	0.0504646	-0.105732	1.98172e-07	0.000265473	0.0141171	0.505843	0.175565	0.0199656	1.16635e-06	0.792961	0.000334211	0.741997	0.489406
AA57G00089	black	0.806342	0.601403	0.549725	0.036909	0.191038	0.502697	-0.551974	0.10137	0.572402	0.0930548	-0.0549486	2.30988e-11	1.24761e-05	9.17777e-05	0.809782	0.208727	0.000432935	8.47152e-05	0.507597	3.98429e-05	0.543197	0.719966
AA57G00132	black	0.908041	0.670043	0.611076	0.179878	0.00647201	0.403729	-0.639698	-0.0564124	0.760487	0.0697634	-0.0588693	7.45499e-18	4.79614e-07	8.25508e-06	0.237056	0.966344	0.00595537	2.23594e-06	0.712821	1.35359e-09	0.64884	0.700884
AA57G00150	black	0.826532	0.372519	0.696907	0.442306	-0.0884701	0.213972	-0.680828	-0.374624	0.812044	-0.245869	0.19188	2.68682e-12	0.011734	1.05038e-07	0.0023486	0.563325	0.158131	2.65681e-07	0.0112314	1.29146e-11	0.103519	0.206691
AA57G00169	black	0.805325	0.5665	0.555861	0.247954	-0.0604585	0.376862	-0.680835	-0.152673	0.648593	-0.0373418	0.0270169	2.55698e-11	4.98007e-05	7.36658e-05	0.100532	0.6932	0.0107174	2.6558e-07	0.316718	1.44919e-06	0.807593	0.860163
AA57G00173	black	0.816159	0.768036	0.470638	-0.251119	0.19801	0.707136	-0.704042	0.308254	0.344296	0.274983	-0.226288	8.38522e-12	7.38595e-10	0.00110383	0.0961248	0.192279	5.63729e-08	6.82378e-08	0.0393886	0.0205626	0.0675258	0.134984
AA57G00210	black	0.885371	0.73073	0.581411	-0.149583	0.232566	0.696141	-0.639903	0.287214	0.483743	0.214573	-0.155097	6.74208e-16	1.20733e-08	2.81094e-05	0.326726	0.124203	1.09931e-07	2.21411e-06	0.0557486	0.000761214	0.156939	0.309003
AA57G00211	black	0.759613	0.281664	0.692819	0.419713	-0.125906	0.173774	-0.589145	-0.360206	0.751678	-0.261848	0.178355	1.44989e-09	0.0608698	1.33736e-07	0.00410294	0.409871	0.253612	2.06614e-05	0.015076	2.67045e-09	0.0822882	0.241116
AA57G00219	black	0.844933	0.614918	0.652759	-0.121814	0.355792	0.804166	-0.723467	0.253106	0.347794	0.0585802	0.0103246	2.92978e-13	6.97915e-06	1.17712e-06	0.425373	0.0164564	2.86898e-11	1.97275e-08	0.0934358	0.0192307	0.702285	0.946333
AA57G00223	black	0.782824	0.250879	0.72784	0.559635	-0.117838	0.155609	-0.696719	-0.496975	0.811006	-0.381926	0.298007	2.1057e-10	0.0964546	1.47055e-08	6.42123e-05	0.44075	0.307387	1.06215e-07	0.000515119	1.43779e-11	0.00962822	0.046782
AA57G00233	black	0.798571	0.466512	0.65583	0.192109	0.123701	0.414102	-0.638205	-0.114128	0.60231	-0.0891225	0.0917671	4.94997e-11	0.0012371	1.00774e-06	0.206138	0.418185	0.00468571	2.4015e-06	0.455368	1.20091e-05	0.56044	0.548815
AA57G00271	black	0.88502	0.447104	0.678405	0.314498	-0.200105	0.341944	-0.808407	-0.270245	0.741791	-0.184201	0.0854523	7.17433e-16	0.002076	3.04046e-07	0.0353728	0.187521	0.0215013	1.87539e-11	0.072587	5.54154e-09	0.225787	0.57676
AA57G00334	black	0.805693	0.52032	0.529685	0.0440611	-0.131457	0.419929	-0.829104	-0.102533	0.538947	-0.0322176	-0.0855771	2.46488e-11	0.000248564	0.000182775	0.773811	0.389364	0.00408184	2.00285e-12	0.502713	0.000133656	0.833594	0.576202
AA57G00369	black	0.802695	0.343095	0.709871	0.44191	-0.0986369	0.345394	-0.789179	-0.354693	0.665679	-0.320995	0.258508	3.3171e-11	0.0210376	4.75201e-08	0.00237249	0.519166	0.0201365	1.19132e-10	0.0168162	6.04978e-07	0.0315582	0.0864173
AA57G00444	black	0.764445	0.601529	0.469252	0.0783337	-0.0140169	0.330293	-0.454177	0.0435696	0.652144	0.156413	-0.140645	9.88031e-10	1.24106e-05	0.0011471	0.609016	0.927185	0.0266969	0.00172504	0.776269	1.21408e-06	0.304863	0.35678
AA57G00497	black	0.855564	0.633839	0.611198	-0.0945823	0.182881	0.687052	-0.800002	0.138811	0.406296	0.0660107	-0.061703	7.11536e-14	2.95303e-06	8.21125e-06	0.536568	0.229187	1.86805e-07	4.31255e-11	0.363147	0.0056161	0.666597	0.687204
AA59G00005	black	0.93905	0.703522	0.624167	0.0437071	0.0847445	0.621546	-0.750889	0.0996713	0.612745	0.0897333	-0.0652856	1.47492e-21	7.04435e-08	4.61636e-06	0.775581	0.579932	5.1969e-06	2.83411e-09	0.514772	7.67661e-06	0.557745	0.670049
AA5G00045	black	0.830637	0.50365	0.605329	0.335838	-0.0894134	0.290912	-0.528622	-0.144754	0.795959	-0.0462571	0.0458423	1.6771e-12	0.000420465	1.05682e-05	0.0241066	0.559155	0.0525329	0.000189354	0.342762	6.34844e-11	0.762857	0.764922
AA5G00047	black	0.869966	0.747012	0.501104	-0.061674	0.0398106	0.487424	-0.731858	0.059671	0.586806	0.180855	-0.209771	8.64557e-15	3.78458e-09	0.000454541	0.687343	0.795137	0.000683925	1.11709e-08	0.697004	2.26963e-05	0.234475	0.166656
AA5G00074	black	0.861596	0.782227	0.40366	-0.0232824	-0.147425	0.312425	-0.716806	-0.033127	0.707135	0.233364	-0.314321	3.02921e-14	2.21927e-10	0.0059647	0.879338	0.333834	0.0366667	3.05402e-08	0.828966	5.6377e-08	0.122881	0.0354815
AA5G00112	black	0.853084	0.367166	0.663994	0.529959	-0.318142	0.124011	-0.740859	-0.486286	0.905279	-0.280654	0.156631	9.99784e-14	0.0130997	6.61043e-07	0.000181119	0.0331894	0.417007	5.92608e-09	0.000707029	1.36926e-17	0.0618416	0.304184
AA5G00146	black	0.910825	0.752492	0.572485	-0.0578538	0.146689	0.619957	-0.728612	0.145396	0.561129	0.162903	-0.138478	3.96073e-18	2.51097e-09	3.97175e-05	0.705809	0.336278	5.58111e-06	1.39545e-08	0.340602	6.07857e-05	0.284982	0.364312
AA5G00175	black	0.849474	0.430381	0.689148	0.480932	-0.105999	0.313861	-0.69941	-0.313785	0.785138	-0.228847	0.219367	1.62203e-13	0.00316758	1.65589e-07	0.000825392	0.488302	0.0357665	9.04132e-08	0.0358133	1.71513e-10	0.130509	0.147659
AA5G00195	black	0.874454	0.556244	0.627355	0.162957	-0.118674	0.395675	-0.795405	-0.1529	0.65504	-0.0362874	-0.0182291	4.25711e-15	7.26524e-05	3.99081e-06	0.284819	0.437493	0.00713779	6.68908e-11	0.31599	1.04901e-06	0.812927	0.905392
AA5G00199	black	0.629796	0.168805	0.599738	0.356221	-0.155978	0.322437	-0.779024	-0.333876	0.44203	-0.36032	0.284965	3.56603e-06	0.267651	1.33775e-05	0.0163178	0.30623	0.0307597	2.93368e-10	0.0249982	0.00236524	0.0150416	0.0577807
AA5G00244	black	0.922341	0.489756	0.70848	0.353119	-0.172197	0.342566	-0.88558	-0.333775	0.778062	-0.205617	0.110643	2.27814e-19	0.000638674	5.1847e-08	0.0173432	0.258011	0.0212495	6.49706e-16	0.0250444	3.18723e-10	0.175407	0.469337
AA5G00328	black	0.863714	0.562787	0.553908	0.367593	-0.268749	0.18614	-0.779506	-0.363248	0.848269	-0.0965022	-0.0106763	2.22294e-14	5.71789e-05	7.90411e-05	0.0129859	0.0742459	0.220854	2.81395e-10	0.0141832	1.90109e-13	0.528293	0.944508
AA60G00071	black	0.802818	0.883675	0.254119	-0.222314	-0.138469	0.371518	-0.580559	0.203532	0.595776	0.458149	-0.481481	3.27714e-11	9.08459e-16	0.0920869	0.142157	0.364345	0.0119797	2.90651e-05	0.179921	1.57674e-05	0.00155197	0.000812487
AA60G00141	black	0.820207	0.187424	0.884018	0.467419	0.0281768	0.421863	-0.802829	-0.364179	0.624559	-0.472058	0.402753	5.42497e-12	0.217629	8.55696e-16	0.00120664	0.854223	0.00389705	3.27356e-11	0.0139188	4.53474e-06	0.00106101	0.00608884
AA60G00143	black	0.911696	0.522262	0.719479	0.064667	0.0999834	0.605771	-0.77765	0.0222824	0.570861	-0.0676841	0.0325487	3.23606e-18	0.000233379	2.56662e-08	0.673	0.51345	1.03709e-05	3.3021e-10	0.884485	4.22508e-05	0.658656	0.831908
AA60G00280	black	0.932947	0.500172	0.711339	0.220834	-0.126019	0.408872	-0.844672	-0.209115	0.730817	-0.140444	0.0332917	1.07914e-20	0.000467624	4.33218e-08	0.144902	0.409446	0.00529268	3.02909e-13	0.168016	1.20015e-08	0.357475	0.828128
AA61G00046	black	0.777562	0.639846	0.504835	-0.0024843	0.130918	0.609535	-0.697093	0.126602	0.425209	0.0886339	-0.0450013	3.32704e-10	2.22014e-06	0.000405391	0.987078	0.391331	8.82433e-06	1.03879e-07	0.407266	0.00359464	0.5626	0.769116
AA61G00179	black	0.947262	0.635496	0.72826	0.0716591	0.187366	0.638492	-0.723116	0.0845968	0.611211	0.0227405	0.020917	7.13513e-23	2.73126e-06	1.42922e-08	0.639943	0.217773	2.36886e-06	2.01944e-08	0.580595	8.20677e-06	0.882127	0.891519
AA61G00218	black	0.861599	0.308109	0.811282	0.432181	0.0246251	0.441467	-0.860618	-0.340619	0.668202	-0.393464	0.33493	3.02763e-14	0.0394861	1.39733e-11	0.0030298	0.872436	0.00239943	3.4886e-14	0.0220454	5.29224e-07	0.00749597	0.024516
AA61G00234	black	0.831178	0.612551	0.540598	0.111728	-0.0232765	0.453753	-0.645541	0.0302792	0.615362	0.0917961	-0.0477248	1.57462e-12	7.74179e-06	0.000126281	0.464963	0.879368	0.00174451	1.68434e-06	0.843477	6.84438e-06	0.548688	0.75556
AA61G00307	black	0.763542	0.597637	0.567698	-0.13821	0.237371	0.605752	-0.504389	0.257106	0.39708	0.179934	-0.114716	1.06213e-09	1.46001e-05	4.76124e-05	0.365251	0.116401	1.03794e-05	0.000411005	0.0881987	0.00691791	0.236907	0.453035
AA61G00309	black	0.888412	0.716879	0.559606	-0.0858434	0.0390409	0.598081	-0.824249	0.0918305	0.502281	0.131343	-0.161404	3.90253e-16	3.03962e-08	6.42802e-05	0.575011	0.799015	1.43335e-05	3.47368e-12	0.548538	0.00043849	0.38978	0.289496
AA61G00315	black	0.741203	0.343575	0.774967	0.0362771	0.553963	0.772839	-0.510436	0.211833	0.315972	-0.140365	0.266499	5.78126e-09	0.0208468	4.15014e-10	0.81298	7.88859e-05	4.96449e-10	0.000340567	0.162432	0.0344757	0.357747	0.0767973
AA61G00316	black	0.925972	0.550525	0.681945	0.372276	-0.126402	0.34649	-0.754635	-0.254529	0.830887	-0.130417	0.0870579	8.44346e-20	8.92061e-05	2.49566e-07	0.0117933	0.408014	0.0197185	2.13262e-09	0.0915458	1.62897e-12	0.393161	0.569594
AA61G00331	black	0.950052	0.628496	0.635706	0.16943	-0.124961	0.399348	-0.840999	-0.161656	0.759703	-0.0271725	-0.0751948	2.28025e-23	3.78671e-06	2.70418e-06	0.265857	0.413423	0.00657541	4.81669e-13	0.288734	1.43961e-09	0.859366	0.623481
AA61G00336	black	0.859552	0.447232	0.590938	0.466819	-0.382957	0.0660092	-0.809056	-0.515193	0.928209	-0.217314	0.0413785	4.06363e-14	0.00206911	1.9216e-05	0.0012267	0.00941847	0.666604	1.7556e-11	0.000293025	4.46501e-20	0.151581	0.787253
AA61G00344	black	0.766015	0.676101	0.541874	-0.147075	0.440166	0.746156	-0.451797	0.396179	0.358596	0.230438	-0.0486835	8.70577e-10	3.45235e-07	0.000120836	0.334996	0.00248009	4.03138e-09	0.00183678	0.00705826	0.0155678	0.127783	0.750806
AA61G00361	black	0.756047	0.434713	0.485519	0.437104	-0.374149	0.0556628	-0.66626	-0.412386	0.828242	-0.124552	0.0355269	1.91324e-09	0.00284491	0.000723	0.00267953	0.0113432	0.716476	5.867e-07	0.00487779	2.21141e-12	0.414964	0.81678
AA61G00444	black	0.782027	0.466109	0.584006	0.416337	-0.0916283	0.219228	-0.629764	-0.317164	0.770427	-0.149246	0.127286	2.25858e-10	0.00125088	2.53733e-05	0.0044455	0.549422	0.147922	3.5712e-06	0.0337637	6.06795e-10	0.32783	0.404715
AA61G00460	black	0.905164	0.552507	0.691939	0.10826	0.00348391	0.477161	-0.75483	-0.0605646	0.642738	-0.0288863	-0.0183762	1.40383e-17	8.31158e-05	1.40805e-07	0.479022	0.981879	0.000919097	2.10101e-09	0.692688	1.93095e-06	0.850593	0.904632
AA61G00502	black	0.654255	0.531548	0.323213	-0.151744	-0.218107	0.382173	-0.779265	0.0203884	0.335942	0.129708	-0.250055	1.09158e-06	0.000171752	0.030337	0.319706	0.150058	0.00957762	2.87325e-10	0.894245	0.02406	0.395758	0.0975894
AA61G00509	black	0.907099	0.714197	0.552509	0.0355408	-0.0767087	0.467361	-0.744829	0.00946703	0.654358	0.13341	-0.176576	9.1921e-18	3.61225e-08	8.31089e-05	0.81671	0.616486	0.00120855	4.44368e-09	0.950785	1.08587e-06	0.382298	0.245917
AA61G00524	black	0.908296	0.481443	0.713564	0.450519	-0.159973	0.319581	-0.769885	-0.321631	0.822579	-0.202518	0.159947	7.04205e-18	0.000813376	3.76122e-08	0.00189934	0.293851	0.0323582	6.34554e-10	0.0312042	4.18187e-12	0.182147	0.293931
AA61G00531	black	0.857683	0.320482	0.797396	0.510717	-0.0523798	0.276135	-0.696776	-0.397684	0.810534	-0.338127	0.293291	5.29498e-14	0.0318464	5.53899e-11	0.000337577	0.732561	0.066339	1.05857e-07	0.00682522	1.50933e-11	0.0231004	0.0505441
AA61G00550	black	0.929579	0.630205	0.669575	0.179181	0.0668365	0.514643	-0.761163	-0.0685202	0.688983	-0.0297976	0.0212542	2.99206e-20	3.49903e-06	4.91796e-07	0.23891	0.662674	0.000298195	1.28326e-09	0.654702	1.67169e-07	0.845936	0.889781
AA61G00567	black	0.871779	0.885712	0.363184	-0.204048	-0.0693444	0.500766	-0.730527	0.191309	0.561681	0.366421	-0.404887	6.51411e-15	6.3465e-16	0.0142015	0.178795	0.650814	0.000459243	1.2243e-08	0.20807	5.95616e-05	0.0133001	0.00580018
AA61G00581	black	0.860214	0.508743	0.669477	0.169739	0.0724729	0.561212	-0.738755	-0.0280641	0.580662	-0.102897	0.0857204	3.69686e-14	0.000359095	4.94379e-07	0.264973	0.636138	6.05999e-05	6.88841e-09	0.8548	2.89477e-05	0.501191	0.575561
AA63G00001	black	0.839183	0.589891	0.671744	0.042323	0.326929	0.643653	-0.49722	0.197096	0.525374	0.0732924	0.0428006	6.03126e-13	2.00483e-05	4.37655e-07	0.782513	0.0283781	1.84698e-06	0.000511335	0.19438	0.000210798	0.632316	0.780119
AA63G00011	black	0.920977	0.379507	0.806391	0.461258	-0.116772	0.387867	-0.870262	-0.358379	0.770286	-0.329991	0.263367	3.26673e-19	0.0101359	2.29842e-11	0.00142745	0.444921	0.00847296	8.25785e-15	0.015635	6.13884e-10	0.0268441	0.0804621
AA63G00012	black	0.909837	0.567466	0.615114	0.280837	-0.210628	0.348505	-0.888542	-0.268043	0.751885	-0.107069	0.0122365	4.96931e-18	4.80292e-05	6.91932e-06	0.0616646	0.164889	0.0189691	3.81158e-16	0.0750395	2.62904e-09	0.4839	0.936414
AA64G00026	black	0.717031	0.262923	0.649085	0.57597	-0.262957	0.0837973	-0.605461	-0.485564	0.780615	-0.31051	0.245796	3.00983e-08	0.0809923	1.41432e-06	3.47439e-05	0.0809515	0.58419	1.0509e-05	0.000722057	2.55551e-10	0.0378964	0.103626
AA65G00005	black	0.685736	0.540722	0.363217	-0.00548431	-0.180646	0.159628	-0.56568	-0.119406	0.604871	0.126183	-0.26045	2.01387e-07	0.00012574	0.014192	0.971478	0.235027	0.294908	5.13501e-05	0.434648	1.07758e-05	0.40883	0.0839979
AA65G00023	black	0.840011	0.281706	0.734876	0.543317	-0.280682	0.200215	-0.815103	-0.50217	0.817876	-0.391653	0.248015	5.44565e-13	0.0608299	9.05779e-09	0.00011494	0.0618144	0.187273	9.37779e-12	0.00043998	6.97975e-12	0.00780089	0.100445
AA65G00108	black	0.76884	0.470581	0.675172	-0.0733767	0.329787	0.81091	-0.711107	0.232809	0.248463	-0.0490338	0.101654	6.91538e-10	0.00110559	3.63262e-07	0.631923	0.026944	1.45198e-11	4.39601e-08	0.123801	0.0998132	0.74907	0.506402
AA65G00112	black	0.826	0.393619	0.595665	0.534945	-0.432898	0.00586598	-0.723003	-0.536916	0.943836	-0.229564	0.0738058	2.8535e-12	0.00747035	1.58397e-05	0.000153183	0.00297637	0.969494	2.0346e-08	0.000143265	2.66758e-22	0.129275	0.629927
AA65G00127	black	0.730607	0.29034	0.611511	0.495979	-0.287209	0.216403	-0.685394	-0.372486	0.685811	-0.278394	0.21505	1.21758e-08	0.0530206	8.10055e-06	0.000530777	0.055753	0.153348	2.05351e-07	0.011742	2.00539e-07	0.0640592	0.155997
AA65G00186	black	0.78175	0.335711	0.705004	0.385324	0.0195217	0.259384	-0.576391	-0.284466	0.733404	-0.224272	0.200244	2.31405e-10	0.0241636	6.43178e-08	0.00895192	0.898717	0.0853188	3.41841e-05	0.0582397	1.00368e-08	0.138589	0.187208
AA65G00238	black	0.658028	0.312312	0.540385	0.463335	-0.14303	0.117851	-0.612431	-0.430277	0.683332	-0.255505	0.197448	9.00752e-07	0.0367385	0.00012721	0.0013493	0.348602	0.440696	7.78237e-06	0.00317572	2.30822e-07	0.0902659	0.19357
AA65G00269	black	0.723844	0.291587	0.55036	0.593751	-0.424639	-0.0371156	-0.709088	-0.618416	0.864511	-0.32202	0.169377	1.92389e-08	0.0519621	8.97301e-05	1.71352e-05	0.00364467	0.808737	4.99123e-08	5.97865e-06	1.97588e-14	0.030989	0.266009
AA65G00309	black	0.660143	0.192394	0.624619	0.559249	-0.117061	0.146695	-0.393392	-0.331783	0.748904	-0.300239	0.290455	8.07786e-07	0.205453	4.52256e-06	6.5126e-05	0.44379	0.336259	0.00750792	0.0259792	3.28857e-09	0.0450823	0.0529219
AA65G00321	black	0.762357	0.724087	0.380358	0.0602035	-0.0702603	0.271082	-0.445464	0.0476481	0.690643	0.277085	-0.23329	1.1674e-09	1.89297e-08	0.00995467	0.694431	0.646504	0.0716725	0.00216586	0.755941	1.51846e-07	0.0653724	0.123005
AA65G00337	black	0.785536	0.771799	0.440375	-0.306376	0.24707	0.744463	-0.624721	0.397891	0.302554	0.313528	-0.254776	1.65519e-10	5.41474e-10	0.00246695	0.0406666	0.101791	4.56435e-09	4.5016e-06	0.00679372	0.0433732	0.0359733	0.09122
AA66G00010	black	0.88964	0.538986	0.700416	0.0320989	0.119044	0.632219	-0.846013	0.00557883	0.504789	-0.0856839	0.0178988	3.11546e-16	0.000133477	8.50904e-08	0.834198	0.436055	3.18592e-06	2.54982e-13	0.970987	0.000405974	0.575724	0.907098
AA68G00051	black	0.93019	0.577132	0.628869	0.23041	-0.245582	0.323796	-0.866468	-0.261063	0.778951	-0.0790804	-0.0582145	2.49613e-20	3.32176e-05	3.72212e-06	0.12783	0.103935	0.0300223	1.47507e-14	0.0832451	2.95228e-10	0.605596	0.704058
AA6G00007	black	0.775667	0.685131	0.451607	-0.206534	0.16012	0.619922	-0.54738	0.331677	0.401801	0.282234	-0.220454	3.91113e-10	2.08453e-07	0.00184596	0.173446	0.293401	5.58986e-06	9.9708e-05	0.0260294	0.00622174	0.0603275	0.145612
AA6G00043	black	0.876234	0.416345	0.65264	0.484128	-0.355523	0.112304	-0.788249	-0.484988	0.918339	-0.242233	0.0867822	3.1902e-15	0.00444461	1.18417e-06	0.000752782	0.0165438	0.462651	1.29652e-10	0.000734238	6.44371e-19	0.108891	0.570822
AA6G00061	black	0.879451	0.642214	0.526783	0.061974	-0.170282	0.407256	-0.731673	-0.0222142	0.672324	0.0958791	-0.16242	1.87216e-15	1.9806e-06	0.000201239	0.685901	0.263425	0.00549363	1.13146e-08	0.884836	4.2416e-07	0.530972	0.286431
AA6G00124	black	0.803776	0.401371	0.614847	0.447831	-0.195167	0.272542	-0.748741	-0.339317	0.742425	-0.22955	0.182681	2.982e-11	0.00628248	7.00098e-06	0.00203721	0.198872	0.0700976	3.32893e-09	0.0225914	5.29313e-09	0.129299	0.229707
AA6G00135	black	0.820358	0.675425	0.453978	-0.0938528	-0.0713615	0.36688	-0.64233	0.049598	0.609784	0.206278	-0.281635	5.33639e-12	3.58272e-07	0.00173418	0.539729	0.641336	0.0131763	1.96951e-06	0.746279	8.72996e-06	0.173991	0.0608978
AA6G00237	black	0.876216	0.731262	0.438198	0.150343	-0.255984	0.296551	-0.784872	-0.14812	0.757123	0.115857	-0.196854	3.1994e-15	1.16394e-08	0.00260669	0.324246	0.089644	0.0479184	1.75623e-10	0.331534	1.76051e-09	0.448524	0.194941
AA6G00248	black	0.812193	0.599275	0.607461	0.0141444	0.197339	0.607224	-0.649121	0.11551	0.466658	0.0690781	0.0162106	1.27163e-11	1.36384e-05	9.64808e-06	0.926525	0.193821	9.74639e-06	1.41175e-06	0.449894	0.00123216	0.652069	0.915828
AA6G00298	black	0.833274	0.598333	0.593914	0.218126	0.0874115	0.404239	-0.557034	-0.0544325	0.704279	0.0204534	0.0248658	1.23076e-12	1.41839e-05	1.70213e-05	0.150022	0.568021	0.00588661	7.05985e-05	0.72249	6.72505e-08	0.89391	0.871199
AA6G00321	black	0.836672	0.544906	0.526646	0.249934	-0.276259	0.289753	-0.767043	-0.20312	0.724473	-0.0391224	-0.0460492	8.19536e-13	0.000108744	0.000202148	0.0977576	0.0662127	0.0535245	8.00926e-10	0.180822	1.84479e-08	0.798604	0.763892
AA6G00337	black	0.928003	0.551297	0.653914	0.240222	-0.166824	0.33297	-0.799524	-0.218977	0.790215	-0.0724849	-0.0154549	4.73829e-20	8.67852e-05	1.11055e-06	0.111951	0.273387	0.025419	4.51637e-11	0.148399	1.08374e-10	0.636082	0.919738
AA73G00022	black	0.872997	0.721063	0.516945	-0.0412298	0.0164187	0.465753	-0.706046	0.0464541	0.607405	0.176341	-0.189409	5.37324e-15	2.3132e-08	0.00027708	0.788	0.914751	0.00126313	6.03152e-08	0.761876	9.67125e-06	0.246557	0.212706
AA742G00001	black	0.936188	0.601976	0.697009	0.153405	0.00033534	0.53513	-0.724999	-0.0102299	0.66754	-0.00124175	0.0072072	3.84343e-21	1.21794e-05	1.04401e-07	0.314376	0.998256	0.000152228	1.78104e-08	0.946825	5.48205e-07	0.993541	0.962523
AA753G00002	black	0.918478	0.713757	0.528926	0.124211	-0.165883	0.3805	-0.802853	-0.11559	0.741674	0.0781287	-0.159793	6.21982e-19	3.71508e-08	0.000187453	0.416252	0.27614	0.0099249	3.26587e-11	0.449576	5.58836e-09	0.609956	0.2944
AA76G00013	black	0.719372	0.650791	0.259242	-0.0301792	-0.393345	0.071231	-0.618674	-0.135673	0.692658	0.233945	-0.407001	2.58471e-08	1.29916e-06	0.0854963	0.843987	0.00751563	0.641948	5.91031e-06	0.374201	1.35008e-07	0.121925	0.00552594
AA78G00019	black	0.840139	0.584534	0.630305	-0.203966	0.240263	0.763893	-0.818099	0.22199	0.315461	0.0572497	-0.0737105	5.36008e-13	2.48466e-05	3.48288e-06	0.178973	0.111889	1.03274e-09	6.81487e-12	0.142756	0.0347842	0.708745	0.63037
AA79G00040	black	0.556965	0.399601	0.188751	0.203747	-0.618769	-0.0730939	-0.728983	-0.40174	0.599848	-0.0290596	-0.213811	7.07759e-05	0.00653821	0.214329	0.179451	5.88533e-06	0.633241	1.36062e-08	0.0062303	1.3316e-05	0.849707	0.158452
AA7G00011	black	0.782965	0.303177	0.647458	0.580229	-0.271325	0.0919394	-0.696265	-0.532248	0.864624	-0.336638	0.229422	2.07961e-10	0.0429222	1.53286e-06	2.94433e-05	0.0714077	0.548061	1.09123e-07	0.000167767	1.94327e-14	0.0237511	0.129518
AA7G00029	black	0.784413	0.607273	0.481798	0.0114567	-0.00874997	0.450148	-0.760839	-0.0294727	0.520791	0.0544905	-0.101921	1.82943e-10	9.72599e-06	0.000805127	0.940459	0.954509	0.00191787	1.31656e-09	0.847596	0.000244801	0.722207	0.505278
AA7G00071	black	0.873936	0.416049	0.844559	0.150493	0.371455	0.756445	-0.730784	0.0522815	0.46025	-0.211175	0.273955	4.62578e-15	0.00447581	3.07331e-13	0.32376	0.0119952	1.85537e-09	1.20291e-08	0.733044	0.00146682	0.16377	0.0685998
AA7G00087	black	0.820428	0.674715	0.52186	-0.0490497	0.208597	0.556692	-0.569092	0.169486	0.54662	0.160093	-0.118919	5.2959e-12	3.72459e-07	0.000236455	0.748992	0.169095	7.1482e-05	4.51768e-05	0.265697	0.000102407	0.293485	0.436538
AA7G00102	black	0.744712	0.349835	0.577177	0.540156	-0.33449	0.14078	-0.683245	-0.431355	0.773907	-0.250699	0.180947	4.4819e-09	0.0184876	3.31593e-05	0.000128218	0.0247161	0.356315	2.31952e-07	0.00309235	4.53877e-10	0.0967009	0.234234
AA814G00001	black	0.709893	0.675215	0.394915	0.0698388	0.144012	0.437322	-0.322581	0.197605	0.575605	0.239671	-0.112018	4.74548e-08	3.62407e-07	0.00725911	0.648486	0.345268	0.00266486	0.0306809	0.193208	3.52369e-05	0.1128	0.463799
AA81G00026	black	0.874013	0.661846	0.564663	0.0304349	0.0535364	0.488957	-0.590222	0.0956517	0.646244	0.138819	-0.124307	4.56923e-15	7.39519e-07	5.33346e-05	0.842682	0.726881	0.000653876	1.97818e-05	0.531951	1.62727e-06	0.363121	0.41589
AA83G00006	black	0.876178	0.751539	0.461598	-0.0191947	-0.152451	0.441426	-0.703951	0.0695312	0.634482	0.222251	-0.258605	3.21947e-15	2.69877e-09	0.00141441	0.900405	0.317429	0.00240192	6.8619e-08	0.649934	2.86507e-06	0.142275	0.0862953
AA84G00008	black	0.779477	0.727912	0.404642	-0.116404	0.0897603	0.451589	-0.595393	0.121994	0.535623	0.233629	-0.242718	2.82099e-10	1.46339e-08	0.00583267	0.446371	0.557626	0.00184682	1.60185e-05	0.424684	0.0001497	0.122446	0.108161
AA85G00007	black	0.791612	0.620243	0.51884	-0.0666878	0.0968051	0.614877	-0.57089	0.229378	0.447236	0.156548	-0.111549	9.52972e-11	5.51008e-06	0.000260727	0.66338	0.526993	6.99178e-06	4.22033e-05	0.129595	0.00206886	0.304441	0.465686
AA85G00014	black	0.766867	0.321822	0.615032	0.505696	-0.308469	0.137541	-0.733883	-0.444173	0.775953	-0.27117	0.185956	8.12478e-10	0.0310983	6.94438e-06	0.000394762	0.039244	0.367599	9.70745e-09	0.002239	3.81728e-10	0.0715761	0.221318
AA87G00035	black	0.877601	0.834278	0.439502	-0.184177	0.0540778	0.540328	-0.662227	0.218768	0.561427	0.32902	-0.326911	2.54837e-15	1.09255e-12	0.00252217	0.225848	0.724227	0.000127462	7.24992e-07	0.148795	6.01222e-05	0.027323	0.0283874
AA87G00049	black	0.774276	0.561965	0.472519	-0.00423589	-0.128171	0.468545	-0.726217	0.0443622	0.486232	0.0734378	-0.1409	4.39977e-10	5.8941e-05	0.00104744	0.977969	0.401431	0.00116974	1.64104e-08	0.772307	0.000708147	0.631639	0.355902
AA87G00063	black	0.875881	0.450592	0.644337	0.391752	-0.2829	0.214189	-0.729117	-0.335199	0.849128	-0.161864	0.0551287	3.37909e-15	0.00189575	1.78649e-06	0.0077838	0.0596983	0.1577	1.34831e-08	0.0243941	1.69794e-13	0.288105	0.719085
AA87G00105	black	0.951773	0.526143	0.738798	0.30783	-0.0765183	0.453957	-0.86225	-0.225115	0.745277	-0.173973	0.115529	1.09166e-23	0.000205528	6.86738e-09	0.039674	0.617364	0.00173512	2.75454e-14	0.137073	4.3002e-09	0.253061	0.449819
AA87G00119	black	0.770956	0.52677	0.581123	0.157758	0.0682494	0.505153	-0.685206	-0.0447507	0.50278	-0.0507116	0.064283	5.80777e-10	0.000201327	2.84292e-05	0.300673	0.655982	0.00040144	2.07568e-07	0.770367	0.000431836	0.740778	0.674834
AA87G00135	black	0.907705	0.554149	0.643791	0.213418	-0.146282	0.436121	-0.9195	-0.209929	0.671072	-0.122379	0.0177193	8.03646e-18	7.83596e-05	1.83462e-06	0.159238	0.337637	0.00274648	4.79242e-19	0.166329	4.53805e-07	0.423213	0.908026
AA87G00141	black	0.757372	0.326251	0.696977	0.263399	0.0157918	0.448808	-0.810842	-0.234946	0.487018	-0.273224	0.222705	1.72692e-09	0.0287273	1.04598e-07	0.0804239	0.917995	0.00198613	1.46224e-11	0.120291	0.000692082	0.0693714	0.141441
AA87G00159	black	0.84602	0.412902	0.723088	0.245703	-0.0108138	0.405291	-0.799071	-0.24077	0.633496	-0.218094	0.119768	2.54738e-13	0.00481941	2.02322e-08	0.10376	0.943794	0.00574692	4.71795e-11	0.111111	3.00101e-06	0.150083	0.433249
AA87G00209	black	0.879691	0.683678	0.575922	0.0936092	0.114436	0.476133	-0.583369	0.0535878	0.68217	0.120415	-0.0797026	1.79819e-15	2.2635e-07	3.48085e-05	0.540786	0.454145	0.000946243	2.60211e-05	0.726629	2.46427e-07	0.430748	0.602754
AA87G00228	black	0.872481	0.527719	0.678725	0.132797	0.0851703	0.617397	-0.846623	-0.0276734	0.515726	-0.104567	0.0982568	5.83146e-15	0.000195111	2.98688e-07	0.384505	0.578023	6.25551e-06	2.35623e-13	0.8568	0.000288083	0.49423	0.520785
AA87G00295	black	0.770938	0.640929	0.570885	-0.121849	0.431884	0.719755	-0.503192	0.320327	0.368239	0.164889	-0.0324339	5.81662e-10	2.10744e-06	4.22112e-05	0.425238	0.00305216	2.52064e-08	0.000426415	0.0319342	0.0128154	0.279069	0.832492
AA8G00032	black	0.784899	0.41352	0.543775	0.567205	-0.37145	0.0472687	-0.683143	-0.492138	0.898238	-0.210093	0.124121	1.75207e-10	0.0047501	0.00011312	4.85014e-05	0.0119965	0.757825	2.33292e-07	0.000595257	5.95219e-17	0.165989	0.416593
AA8G00039	black	0.878655	0.511831	0.611139	0.220771	-0.221807	0.334987	-0.797943	-0.19916	0.72222	-0.0825036	-0.0307194	2.13911e-15	0.000325951	8.23255e-06	0.145019	0.143094	0.0244901	5.25706e-11	0.189656	2.14304e-08	0.590027	0.84123
AA8G00043	black	0.878498	0.603312	0.676088	-0.0177868	0.272739	0.750066	-0.744036	0.176497	0.443008	0.016258	0.0498403	2.19597e-15	1.15123e-05	3.45487e-07	0.907677	0.0698878	3.01491e-09	4.70854e-09	0.246132	0.00230685	0.915583	0.745081
AA8G00060	black	0.669504	0.187838	0.68658	0.469612	-0.0115856	0.16066	-0.555146	-0.401056	0.665681	-0.335618	0.296373	4.93669e-07	0.216596	1.91923e-07	0.00113571	0.93979	0.291754	7.55932e-05	0.00632731	6.04897e-07	0.0242052	0.0480592
AA8G00147	black	0.916137	0.328582	0.859946	0.393432	-0.027128	0.436367	-0.85036	-0.321486	0.717741	-0.36076	0.274041	1.11644e-18	0.0275415	3.84128e-14	0.00750125	0.859593	0.00272954	1.44203e-13	0.0312843	2.8745e-08	0.0149098	0.0685092
AA8G00203	black	0.93107	0.465976	0.747601	0.387083	-0.121426	0.364322	-0.773729	-0.279159	0.813467	-0.210424	0.132198	1.91697e-20	0.00125542	3.62315e-09	0.00861811	0.426861	0.0138787	4.607e-10	0.0633018	1.11359e-11	0.165308	0.386675
AA8G00240	black	0.822516	0.507041	0.608942	0.121622	-0.0302737	0.45933	-0.828213	-0.137606	0.54899	-0.104329	0.0210391	4.21082e-12	0.000378643	9.05323e-06	0.426108	0.843505	0.00150361	2.21868e-12	0.367369	9.41992e-05	0.495218	0.89089
AA8G00250	black	0.927312	0.665065	0.581142	0.189214	-0.218285	0.337907	-0.842443	-0.195036	0.762685	0.0241059	-0.109713	5.7789e-20	6.24864e-07	2.84082e-05	0.213188	0.149717	0.0231956	4.01931e-13	0.199179	1.13733e-09	0.875104	0.473105
AA8G00256	black	0.900345	0.468719	0.720682	0.290984	-0.0608698	0.444732	-0.90155	-0.267708	0.677705	-0.232329	0.138084	3.87872e-17	0.00116414	2.37183e-08	0.0524715	0.691216	0.00220704	3.02315e-17	0.0754177	3.16053e-07	0.124599	0.365692
AA8G00320	black	0.879119	0.500934	0.742707	0.0172974	0.230476	0.668064	-0.728341	0.0983011	0.487405	-0.0562051	0.0744145	1.97961e-15	0.0004569	5.18626e-09	0.910207	0.127718	5.3314e-07	1.42143e-08	0.520597	0.000684304	0.713831	0.627098
AA91G00003	black	0.629136	0.160017	0.605067	0.281566	-0.17556	0.196806	-0.700616	-0.355342	0.503934	-0.304287	0.178893	3.67658e-06	0.293717	1.06863e-05	0.0609642	0.248691	0.195052	8.40675e-08	0.0166028	0.000416799	0.0421279	0.239678
AA93G00026	black	0.9486	0.73048	0.57847	0.109676	-0.0994577	0.406048	-0.725277	-0.0424801	0.771599	0.125918	-0.155081	4.16127e-23	1.22826e-08	3.1535e-05	0.473255	0.515678	0.0056481	1.74809e-08	0.781725	5.50586e-10	0.409824	0.309054
AA93G00031	black	0.799737	0.234571	0.791206	0.569913	0.00850717	0.253227	-0.624959	-0.420766	0.797101	-0.408589	0.37066	4.42433e-11	0.120901	9.89394e-11	4.37963e-05	0.95577	0.0932743	4.45302e-06	0.00400096	5.69648e-11	0.0053274	0.0121938
AA93G00080	black	0.859759	0.81598	0.425866	-0.104742	0.0514852	0.537862	-0.656542	0.190298	0.573015	0.289919	-0.259304	3.94513e-14	8.54596e-12	0.00353768	0.493506	0.736964	0.000138714	9.71858e-07	0.210527	3.89208e-05	0.053381	0.0854186
AA93G00082	black	0.813191	0.640467	0.517215	0.1624	0.0639925	0.399573	-0.519586	0.00232961	0.689635	0.094682	-0.0543264	1.14623e-11	2.1549e-06	0.000274699	0.286491	0.676223	0.00654232	0.000254527	0.987882	1.60983e-07	0.536137	0.72301
AA93G00210	black	0.777122	0.526036	0.574098	0.0805335	0.031474	0.396115	-0.486409	0.0462688	0.597806	0.07749	-0.0695363	3.45475e-10	0.000206254	3.73394e-05	0.598966	0.837382	0.00706828	0.000704497	0.762799	1.4498e-05	0.61289	0.64991
AA93G00211	black	0.94989	0.59807	0.722266	0.0885303	0.0733882	0.620664	-0.813522	0.0200574	0.605247	-0.034064	0.0190162	2.44066e-23	1.43398e-05	2.1365e-08	0.563058	0.63187	5.40717e-06	1.10725e-11	0.895953	1.06052e-05	0.824203	0.901326
AA93G00222	black	0.836025	0.337598	0.653701	0.552322	-0.384869	0.0355619	-0.758176	-0.563447	0.935087	-0.305989	0.139019	8.86101e-13	0.0233298	1.12253e-06	8.36656e-05	0.00903995	0.816603	1.62226e-09	5.57974e-05	5.4901e-21	0.0409346	0.362421
AA93G00245	black	0.905216	0.661942	0.550011	0.168721	-0.137606	0.389343	-0.78361	-0.11316	0.737646	0.0362741	-0.0887222	1.38804e-17	7.35855e-07	9.08505e-05	0.267892	0.367368	0.00820524	1.96458e-10	0.459228	7.45314e-09	0.812995	0.562209
AA93G00265	black	0.768448	0.700083	0.343044	-0.0531738	-0.154552	0.310821	-0.591565	0.0615359	0.615759	0.265949	-0.291265	7.14161e-10	8.68227e-08	0.0210576	0.72866	0.310726	0.0376946	1.87335e-05	0.688008	6.72551e-06	0.0774307	0.0522339
AA94G00016	black	0.855649	0.305384	0.767525	0.551463	-0.197087	0.197371	-0.684901	-0.439129	0.86508	-0.329381	0.25186	7.03246e-14	0.0413557	7.70063e-10	8.62731e-05	0.194401	0.193746	2.11193e-07	0.00254609	1.81581e-14	0.027144	0.0951155
AA96G00029	black	0.693394	0.521399	0.586029	-0.123618	0.519987	0.741156	-0.45741	0.336248	0.263664	0.0980143	0.0642662	1.29297e-07	0.000240018	2.34115e-05	0.4185	0.00025125	5.80116e-09	0.00158297	0.023924	0.0801089	0.52182	0.674914
AA96G00031	black	0.904888	0.757991	0.532048	0.0467326	-0.0259577	0.472072	-0.739257	0.0168627	0.662948	0.159457	-0.154221	1.49027e-17	1.64575e-09	0.000168893	0.760491	0.865594	0.00106059	6.64646e-09	0.912455	6.98235e-07	0.29543	0.311778
AA96G00035	black	0.676999	0.682097	0.272837	-0.16358	-0.0148399	0.345881	-0.517171	0.162729	0.483537	0.313366	-0.315646	3.28591e-07	2.47451e-07	0.0697833	0.282956	0.922922	0.0199498	0.000275082	0.285503	0.000765768	0.0360744	0.0346722
AA96G00094	black	0.909386	0.499163	0.714426	0.264532	-0.113619	0.455228	-0.835205	-0.191088	0.671728	-0.149424	0.0894348	5.50649e-18	0.000482177	3.55956e-08	0.0790836	0.457397	0.00167767	9.77935e-13	0.208606	4.38048e-07	0.327246	0.559061
AA96G00107	black	0.799707	0.466141	0.567849	0.333333	-0.139918	0.262211	-0.73699	-0.309995	0.731124	-0.164895	0.0698686	4.4372e-11	0.00124978	4.73417e-05	0.0252497	0.359298	0.0818485	7.8071e-09	0.0382331	1.17506e-08	0.279053	0.648346
AA98G00007	black	0.740194	0.740082	0.293246	-0.0599629	-0.189331	0.229815	-0.476965	0.0729891	0.652761	0.343724	-0.374657	6.21588e-09	6.2658e-09	0.050581	0.695593	0.212898	0.128845	0.000924239	0.633729	1.17697e-06	0.0207877	0.0112237
AA99G00010	black	0.793135	0.528358	0.598641	0.0146753	0.132927	0.57303	-0.537402	0.162272	0.49529	0.0630974	-0.0305766	8.27491e-11	0.000191019	1.40037e-05	0.923775	0.384039	3.88996e-05	0.000140909	0.286876	0.000541856	0.680508	0.841959
AA9G00005	black	0.712116	0.247076	0.610701	0.289447	-0.111565	0.332241	-0.857778	-0.354793	0.528817	-0.353984	0.196874	4.12416e-08	0.101782	8.39033e-06	0.0537882	0.46562	0.0257618	5.22465e-14	0.0167833	0.000188133	0.0170519	0.194893
AA9G00027	black	0.685579	0.501847	0.495101	-0.0925895	0.0629352	0.455301	-0.494354	0.15459	0.399405	0.140967	-0.128943	2.03199e-07	0.000444341	0.000544943	0.545224	0.681285	0.00167444	0.000557244	0.310606	0.00656702	0.35567	0.398576
AA9G00028	black	0.836477	0.722503	0.504847	-0.102087	0.173967	0.585088	-0.640991	0.195434	0.503274	0.204425	-0.163453	8.39061e-13	2.10325e-08	0.000405249	0.504585	0.253076	2.43054e-05	2.10111e-06	0.198246	0.000425346	0.177976	0.283334
AA9G00090	black	0.747685	0.489395	0.596403	-0.225688	0.270529	0.693542	-0.6672	0.246454	0.266959	0.0628033	-0.0680923	3.60054e-09	0.00064551	1.53647e-05	0.136049	0.0722755	1.28182e-07	5.58189e-07	0.102674	0.0762701	0.681918	0.656725
AA9G00102	black	0.843303	0.334787	0.718033	0.401202	-0.213237	0.245978	-0.803411	-0.392272	0.752915	-0.28293	0.164008	3.60554e-13	0.0245809	2.82038e-08	0.0063065	0.159599	0.103361	3.09127e-11	0.00769546	2.43162e-09	0.0596696	0.281682
AA9G00159	black	0.932268	0.466756	0.803587	0.323561	0.0410499	0.494317	-0.723738	-0.14393	0.722508	-0.178276	0.185811	1.33119e-20	0.00122883	3.03805e-11	0.0301487	0.788903	0.000557858	1.9375e-08	0.345546	2.1026e-08	0.241327	0.221686
AA9G00161	black	0.897467	0.53703	0.758724	0.0915769	0.263803	0.664121	-0.624659	0.125791	0.557608	-0.0259347	0.0987774	6.9447e-17	0.000142708	1.55435e-09	0.549647	0.0799434	6.56661e-07	4.51434e-06	0.410303	6.91409e-05	0.865712	0.518568
AA9G00185	black	0.830218	0.523878	0.67539	0.0295433	0.245434	0.684207	-0.750514	0.101187	0.427449	-0.0477043	0.10627	1.76076e-12	0.000221392	3.58953e-07	0.847235	0.10415	2.19673e-07	2.91536e-09	0.508369	0.00340383	0.755662	0.487185
AA1015G00001	blue	0.48626	0.832241	-0.0509391	-0.629618	-0.0268974	0.413039	-0.323215	0.551809	0.142657	0.712416	-0.696813	0.000707573	1.39033e-12	0.739655	3.5955e-06	0.860775	0.00480388	0.0303359	8.52147e-05	0.349873	4.04641e-08	1.05627e-07
AA1024G00001	blue	0.302228	0.686192	-0.041192	-0.644013	0.454532	0.591979	-0.0316983	0.758009	-0.10545	0.656363	-0.459092	0.0436105	1.96222e-07	0.788189	1.81494e-06	0.00170892	1.84202e-05	0.836239	1.64343e-09	0.49057	9.80767e-07	0.00151323
AA1029G00001	blue	0.219034	0.35481	-0.162858	0.269315	-0.682677	-0.554153	-0.0374999	-0.371238	0.668342	0.248218	-0.366908	0.14829	0.0167775	0.285116	0.0736156	2.39503e-07	7.83467e-05	0.806794	0.0120493	5.25291e-07	0.100158	0.0131687
AA102G00002	blue	0.368335	0.731725	0.0147668	-0.662643	0.381545	0.691372	-0.164672	0.781029	-0.137985	0.658217	-0.460821	0.0127905	1.1274e-08	0.923301	7.09458e-07	0.00970676	1.45535e-07	0.279711	2.46469e-10	0.366038	8.9205e-07	0.00144442
AA102G00022	blue	0.407695	0.676934	-0.138154	-0.271922	-0.43835	-0.0995822	-0.242312	0.10127	0.457877	0.56405	-0.668118	0.00543843	3.29779e-07	0.365445	0.0707631	0.00259674	0.51515	0.108772	0.508016	0.00156334	5.45641e-05	5.31604e-07
AA102G00038	blue	0.755882	0.799135	0.394032	-0.171924	0.22852	0.582612	-0.466999	0.32814	0.44118	0.358066	-0.24184	1.93772e-09	4.68888e-11	0.00740255	0.25878	0.131073	2.68111e-05	0.00122068	0.0277631	0.00241703	0.0157323	0.109484
AA102G00040	blue	0.282317	0.805179	-0.295225	-0.58366	-0.238239	0.181472	-0.171994	0.477835	0.0778904	0.794019	-0.781009	0.0602483	2.59459e-11	0.0489732	2.57226e-05	0.115033	0.232856	0.258584	0.000901682	0.61105	7.61961e-11	2.46918e-10
AA102G00064	blue	0.540423	0.722735	0.178813	-0.436438	0.234313	0.521112	-0.405195	0.418522	0.154473	0.465583	-0.385299	0.000127047	2.0711e-08	0.23989	0.00272472	0.121323	0.000242268	0.00575952	0.00422108	0.310977	0.00126903	0.00895675
AA102G00093	blue	0.430447	0.904843	-0.144407	-0.495965	-0.0719741	0.310301	-0.198397	0.510965	0.207287	0.770244	-0.69663	0.00316247	1.50482e-17	0.343932	0.000531003	0.638469	0.0380325	0.191393	0.000334955	0.171849	6.16046e-10	1.06781e-07
AA102G00100	blue	0.56222	0.896101	0.0475642	-0.610146	0.164033	0.616031	-0.4291	0.605451	0.104868	0.653987	-0.593297	5.83887e-05	9.10255e-17	0.756358	8.59441e-06	0.281608	6.64516e-06	0.00326899	1.05134e-05	0.492983	1.10645e-06	1.74562e-05
AA102G00107	blue	0.729807	0.704161	0.302072	-0.0411513	-0.218372	0.292629	-0.732234	-0.056433	0.535304	0.210399	-0.285687	1.28619e-08	6.7742e-08	0.0437243	0.788394	0.14955	0.0510915	1.08844e-08	0.712721	0.000151331	0.16536	0.0571215
AA102G00170	blue	0.00260286	0.315232	-0.383535	0.203493	-0.645304	-0.605864	0.187152	-0.251046	0.488348	0.359646	-0.398019	0.986461	0.0349234	0.00930275	0.180005	1.70404e-06	1.03297e-05	0.21831	0.0962251	0.000665666	0.0152455	0.0067743
AA102G00180	blue	0.587481	0.835051	0.014778	-0.219605	-0.2951	0.193638	-0.531781	0.108513	0.452747	0.477875	-0.553856	2.20903e-05	9.96194e-13	0.923243	0.147209	0.0490729	0.202482	0.000170413	0.477987	0.0017914	0.000900667	7.91887e-05
AA102G00209	blue	0.285394	0.660893	-0.161216	-0.181387	-0.0577396	0.0227154	-0.0080692	0.219745	0.339745	0.546379	-0.460841	0.0573882	7.77044e-07	0.290065	0.233081	0.706364	0.882255	0.958045	0.146944	0.0224106	0.000103279	0.00144365
AA102G00223	blue	0.611517	0.920496	0.000918052	-0.400004	-0.161587	0.341503	-0.409642	0.385884	0.391058	0.649062	-0.649745	8.09844e-06	3.70421e-19	0.995225	0.00647915	0.288941	0.0216811	0.0051993	0.00884453	0.00790324	1.41593e-06	1.36869e-06
AA102G00225	blue	0.858317	0.806062	0.391826	-0.0156348	-0.161381	0.408924	-0.72367	0.0535516	0.641536	0.261888	-0.280356	4.84215e-14	2.37544e-11	0.00777124	0.918807	0.289566	0.00528632	1.94639e-08	0.726806	2.04661e-06	0.0822394	0.0621305
AA102G00239	blue	0.717306	0.83283	0.305897	-0.428994	0.244161	0.721267	-0.463276	0.564117	0.252687	0.497767	-0.392647	2.95681e-08	1.29717e-12	0.0409978	0.0032775	0.106017	2.28225e-08	0.00135149	5.44287e-05	0.0939972	0.000502972	0.00763212
AA102G00250	blue	0.355969	0.756159	-0.174957	-0.380928	-0.243051	0.0725864	-0.281568	0.214505	0.252435	0.617437	-0.6433	0.0163989	1.89688e-09	0.250344	0.00983488	0.107664	0.635608	0.0609616	0.157074	0.0943367	6.2444e-06	1.87899e-06
AA102G00259	blue	0.409487	0.874748	-0.12857	-0.581766	0.123417	0.415024	-0.199158	0.579716	0.113337	0.739545	-0.655958	0.00521794	4.05991e-15	0.399955	2.77197e-05	0.419261	0.00458532	0.189661	3.004e-05	0.458521	6.51144e-09	1.0012e-06
AA102G00266	blue	0.341966	0.916378	-0.331434	-0.518735	-0.259051	0.0895741	-0.177614	0.402958	0.243172	0.841002	-0.834706	0.021492	1.052e-18	0.0261459	0.000261604	0.0857355	0.558446	0.243109	0.00606067	0.107483	4.81459e-13	1.03811e-12
AA102G00277	blue	0.704255	0.767103	0.358352	-0.33745	0.27055	0.634064	-0.363072	0.489771	0.331227	0.438535	-0.333869	6.73496e-08	7.97026e-10	0.0156432	0.0233942	0.0722531	2.92194e-06	0.0142336	0.000638389	0.0262451	0.00258459	0.0250012
AA102G00285	blue	0.314721	0.744873	-0.292061	-0.437522	-0.384234	-0.10675	-0.150242	0.219459	0.347957	0.707807	-0.805663	0.0352358	4.42931e-09	0.0515648	0.00265149	0.00916427	0.485208	0.324574	0.147485	0.0191705	5.40682e-08	2.47224e-11
AA102G00299	blue	0.636583	0.756893	0.186621	-0.355673	-0.0633481	0.329413	-0.459004	0.270174	0.393926	0.481453	-0.502731	2.59414e-06	1.79213e-09	0.219641	0.0164949	0.679307	0.0271286	0.0015168	0.0726652	0.00741993	0.000813145	0.000432492
AA102G00336	blue	0.588856	0.928696	0.0151387	-0.450719	0.00077306	0.424416	-0.310262	0.497654	0.325518	0.685483	-0.63118	2.09035e-05	3.87597e-20	0.921375	0.00188942	0.995979	0.00366441	0.038058	0.000504682	0.029109	2.04311e-07	3.34405e-06
AA102G00337	blue	0.237498	0.445545	0.103924	-0.68102	0.501765	0.734532	-0.184246	0.723668	-0.365595	0.428932	-0.282682	0.116201	0.0021613	0.496906	2.62846e-07	0.000445467	9.27826e-09	0.225673	1.94656e-08	0.0135252	0.00328243	0.0599036
AA103G00004	blue	0.391608	0.889511	-0.255496	-0.383332	-0.282166	0.0839945	-0.23326	0.302328	0.329493	0.733673	-0.739361	0.00780859	3.19047e-16	0.0902777	0.00934319	0.0603917	0.583302	0.123054	0.0435378	0.0270891	9.8509e-09	6.5974e-09
AA103G00010	blue	0.0574493	0.541892	-0.306778	-0.761905	0.0653391	0.361654	-0.078067	0.645208	-0.330615	0.665812	-0.637971	0.707774	0.000120763	0.0403903	1.21005e-09	0.669794	0.0146451	0.610239	1.71203e-06	0.0265405	6.0075e-07	2.42844e-06
AA103G00021	blue	0.701689	0.864188	0.227388	-0.463127	0.108312	0.637065	-0.506857	0.513032	0.26228	0.540368	-0.486789	7.87741e-08	2.07276e-14	0.133046	0.00135696	0.478807	2.53546e-06	0.000380814	0.000313822	0.0817656	0.000127288	0.000696738
AA105G00004	blue	0.278485	0.652384	-0.0114913	-0.609576	0.48215	0.531088	0.0776286	0.748786	-0.0804701	0.665765	-0.436928	0.0639688	1.19953e-06	0.940279	8.80882e-06	0.000797018	0.000174417	0.612253	3.31757e-09	0.599254	6.02241e-07	0.00269137
AA105G00026	blue	0.608773	0.649397	0.101892	-0.0122867	-0.495304	0.056286	-0.631994	-0.14945	0.579919	0.249514	-0.40819	9.11921e-06	1.39256e-06	0.505403	0.936154	0.00054163	0.713437	3.21956e-06	0.327162	2.98022e-05	0.0983404	0.00537675
AA105G00036	blue	0.331802	0.804015	-0.128889	-0.708891	0.308967	0.528008	-0.0445908	0.789647	-0.0444799	0.794754	-0.625232	0.0259698	2.91238e-11	0.398775	5.0531e-08	0.0389116	0.000193249	0.771165	1.14155e-10	0.771719	7.11187e-11	4.39789e-06
AA108G00003	blue	-0.0172836	0.514047	-0.510594	-0.398474	-0.414907	-0.326838	0.0371339	0.1128	0.111722	0.649722	-0.740248	0.910278	0.000303892	0.000338887	0.00670563	0.00459794	0.0284249	0.808644	0.460665	0.464989	1.37023e-06	6.192e-09
AA108G00012	blue	0.486871	0.785099	-0.0986363	-0.0643331	-0.369124	-0.102814	-0.211154	0.0349786	0.635002	0.549272	-0.562821	0.000695058	1.72113e-10	0.519169	0.674594	0.0125852	0.501535	0.163812	0.81956	2.79567e-06	9.32634e-05	5.71077e-05
AA10G00010	blue	0.221931	0.588063	-0.365299	0.0377666	-0.786399	-0.486308	-0.131006	-0.217369	0.573378	0.490711	-0.632167	0.142864	2.1581e-05	0.0136067	0.805447	1.532e-10	0.000706581	0.391006	0.151476	3.83848e-05	0.000620934	3.19363e-06
AA10G00018	blue	0.512879	0.672001	0.19123	-0.562232	0.253964	0.624257	-0.356752	0.577518	0.0337904	0.49642	-0.436073	0.000315348	4.31628e-07	0.208261	5.83632e-05	0.0922927	4.59754e-06	0.0161473	3.27237e-05	0.825593	0.000523794	0.00274977
AA10G00090	blue	0.518057	0.831523	0.00148156	-0.401439	-0.0244848	0.40952	-0.268744	0.47975	0.260038	0.623027	-0.568351	0.000267374	1.51254e-12	0.992293	0.00627278	0.873156	0.00521394	0.0742515	0.000853802	0.0845064	4.86114e-06	4.64575e-05
AA10G00112	blue	0.681251	0.879754	0.124307	-0.116475	-0.182483	0.201253	-0.37494	0.163809	0.621181	0.521143	-0.48967	2.59476e-07	1.77921e-15	0.415889	0.446089	0.230221	0.184949	0.0111577	0.282273	5.28295e-06	0.000242023	0.000640299
AA10G00142	blue	0.306428	0.87898	-0.366252	-0.572443	-0.275609	0.112283	-0.237559	0.406937	0.160645	0.816035	-0.845359	0.0406312	2.02612e-15	0.0133459	3.97806e-05	0.0668788	0.462736	0.116103	0.00553414	0.291801	8.49639e-12	2.77391e-13
AA10G00148	blue	0.558867	0.875362	0.0586182	-0.572703	0.127982	0.588189	-0.448667	0.557208	0.116985	0.623124	-0.570087	6.60402e-05	3.67648e-15	0.702101	3.93885e-05	0.402129	2.14713e-05	0.00199343	7.0155e-05	0.444088	4.83985e-06	4.35084e-05
AA10G00168	blue	0.729062	0.8588	0.23058	-0.393594	0.0399616	0.573299	-0.552553	0.424053	0.353477	0.498018	-0.475913	1.35338e-08	4.5223e-14	0.127542	0.00747445	0.794377	3.8501e-05	8.29793e-05	0.00369671	0.0172221	0.000499163	0.000952139
AA10G00173	blue	0.598711	0.503936	0.481867	-0.398355	0.539637	0.826655	-0.489477	0.492116	0.0237546	0.186957	-0.0686177	1.39627e-05	0.000416777	0.000803527	0.0067236	0.000130528	2.6497e-12	0.000643938	0.000595646	0.87691	0.218797	0.654242
AA10G00179	blue	0.606454	0.649557	0.306699	-0.307593	0.0778652	0.510417	-0.399427	0.372302	0.245911	0.38775	-0.319091	1.0073e-05	1.38154e-06	0.0404447	0.0398346	0.611166	0.000340767	0.00656382	0.0117868	0.103458	0.00849449	0.0326391
AA10G00212	blue	0.354941	0.723499	0.00815343	-0.68223	0.484621	0.694195	-0.182244	0.766503	-0.15091	0.629976	-0.44627	0.0167344	1.9686e-08	0.957607	2.45599e-07	0.00074209	1.23348e-07	0.230843	8.36852e-10	0.322404	3.53631e-06	0.00212124
AA10G00267	blue	0.449732	0.927244	-0.164643	-0.535815	-0.119662	0.293533	-0.276646	0.480357	0.212802	0.785905	-0.737846	0.00193884	5.8922e-20	0.279796	0.000148729	0.433656	0.0503451	0.0658183	0.000839119	0.160472	1.60148e-10	7.34803e-09
AA10G00283	blue	0.557452	0.723455	0.281439	-0.527926	0.543496	0.787351	-0.279965	0.694712	0.0340018	0.497573	-0.301253	6.95343e-05	1.9744e-08	0.061085	0.000193777	0.000114225	1.40626e-10	0.0625104	1.1964e-07	0.824519	0.000505924	0.0443268
AA10G00310	blue	0.462803	0.819102	-0.0622841	-0.577371	-0.0295366	0.340799	-0.227145	0.534576	0.194666	0.725302	-0.691748	0.00136896	6.11606e-12	0.684411	3.29111e-05	0.847269	0.021971	0.133472	0.000155105	0.200049	1.74522e-08	1.42386e-07
AA10G00312	blue	0.420682	0.830267	-0.197824	-0.173139	-0.381915	-0.0618003	-0.181481	0.135358	0.508013	0.646553	-0.652777	0.00400898	1.75079e-12	0.192705	0.255378	0.00963038	0.686736	0.232832	0.375324	0.000367372	1.60274e-06	1.17605e-06
AA10G00318	blue	0.552223	0.910499	-0.0294472	-0.353565	-0.0379151	0.284666	-0.287913	0.370145	0.40158	0.657417	-0.600047	8.39648e-05	4.26978e-18	0.847726	0.0171925	0.804696	0.0580555	0.0551285	0.0123239	0.00625281	9.29392e-07	1.32056e-05
AA10G00333	blue	0.50801	0.777487	0.124598	-0.491199	0.367035	0.655901	-0.316431	0.601217	0.0681793	0.543091	-0.381609	0.000367402	3.34855e-10	0.414791	0.000612042	0.0131347	1.00412e-06	0.0342003	1.25743e-05	0.656313	0.000115843	0.00969339
AA10G00352	blue	0.3651	0.802776	-0.302644	-0.209505	-0.560277	-0.211742	-0.144215	0.0960473	0.529111	0.70003	-0.763807	0.0136618	3.29089e-11	0.0433078	0.167205	6.27185e-05	0.162616	0.344582	0.530248	0.000186304	8.70967e-08	1.03991e-09
AA10G00363	blue	0.507145	0.929772	-0.0908347	-0.578001	0.00225591	0.447788	-0.303181	0.583089	0.18664	0.757443	-0.698347	0.000377421	2.82572e-20	0.5529	3.21153e-05	0.988266	0.00203949	0.0429195	2.63109e-05	0.219593	1.71731e-09	9.63745e-08
AA10G00366	blue	0.50396	0.579113	0.257487	-0.430018	0.263816	0.71025	-0.536668	0.454561	-0.0459287	0.297137	-0.236849	0.000416468	3.07549e-05	0.0877113	0.00319604	0.0799282	4.64012e-08	0.00014448	0.00170761	0.764492	0.0474581	0.117231
AA10G00385	blue	0.288711	0.754183	-0.265112	-0.617082	-0.146282	0.271425	-0.228035	0.501562	0.0241084	0.716537	-0.729512	0.0544286	2.20755e-09	0.0784033	6.34342e-06	0.337637	0.0713	0.131917	0.000448236	0.875091	3.10758e-08	1.31236e-08
AA10G00387	blue	0.250953	0.685254	-0.351374	-0.0739893	-0.615222	-0.291887	-0.114337	-0.0202423	0.478924	0.58115	-0.65227	0.0963525	2.06991e-07	0.0179436	0.629073	6.88663e-06	0.0517103	0.454538	0.894999	0.000874166	2.83989e-05	1.20638e-06
AA10G00391	blue	0.563713	0.942784	-0.0999672	-0.484756	-0.222009	0.263025	-0.486229	0.328908	0.343608	0.687388	-0.744817	5.52497e-05	3.93355e-22	0.513518	0.000739195	0.142721	0.0808707	0.000708207	0.0273789	0.0208336	1.83237e-07	4.44768e-09
AA10G00400	blue	0.588234	0.703859	0.303366	-0.373811	0.463825	0.659478	-0.239749	0.570205	0.202192	0.448344	-0.259532	2.14331e-05	6.90047e-08	0.0427858	0.0114234	0.00133142	8.36014e-07	0.11268	4.3314e-05	0.182865	0.00201022	0.0851348
AA10G00408	blue	0.13266	0.4976	-0.390917	0.0530237	-0.720423	-0.559435	-0.00896509	-0.240204	0.540187	0.466418	-0.584444	0.385002	0.000505502	0.00792775	0.729397	2.41267e-08	6.46828e-05	0.953391	0.111978	0.000128083	0.00124031	2.49355e-05
AA10G00467	blue	0.386843	0.801091	-0.174193	-0.654853	-0.065195	0.299089	-0.227562	0.541604	0.119678	0.754713	-0.755286	0.00866302	3.88032e-11	0.252452	1.05899e-06	0.670481	0.0459518	0.132742	0.000121973	0.433597	2.11982e-09	2.02864e-09
AA1172G00001	blue	0.606837	0.831545	0.0731868	-0.123031	-0.230027	0.15837	-0.27222	0.192897	0.575185	0.542458	-0.507755	9.90944e-06	1.50858e-12	0.632808	0.420729	0.128482	0.298777	0.0704424	0.204249	3.58117e-05	0.000118417	0.000370325
AA118G00012	blue	0.473884	0.890817	-0.0827539	-0.644801	0.0186143	0.404701	-0.291625	0.573371	0.139117	0.77204	-0.722997	0.00100812	2.5045e-16	0.588896	1.74645e-06	0.903402	0.00582478	0.0519306	3.83942e-05	0.362083	5.30699e-10	2.03542e-08
AA118G00063	blue	0.252774	0.755019	-0.330156	-0.26389	-0.325859	-0.0818719	-0.0189312	0.251225	0.335236	0.712315	-0.666064	0.0938814	2.07071e-09	0.0267634	0.0798405	0.0289312	0.592887	0.901766	0.09598	0.0243775	4.07248e-08	5.92791e-07
AA119G00007	blue	0.161265	0.687181	-0.464544	-0.349465	-0.463237	-0.196021	-0.0986716	0.160213	0.258018	0.686353	-0.765923	0.289918	1.85424e-07	0.0013056	0.0186205	0.0013529	0.196874	0.519018	0.293117	0.087037	1.94426e-07	8.77058e-10
AA11G00002	blue	0.386317	0.625206	-0.118678	-0.144996	-0.551143	-0.0390133	-0.456617	-0.0416784	0.35497	0.406017	-0.525667	0.00876223	4.40318e-06	0.437475	0.341947	8.72655e-05	0.799155	0.00161682	0.785747	0.0167248	0.00565212	0.000208779
AA11G00022	blue	0.582853	0.93387	-0.0436107	-0.492987	-0.0966967	0.33993	-0.369533	0.439299	0.348512	0.711643	-0.697919	2.65565e-05	8.08727e-21	0.776064	0.000580426	0.527458	0.0223332	0.0124799	0.00253521	0.0189664	4.24952e-08	9.8874e-08
AA11G00025	blue	0.205106	0.47273	-0.297641	-0.0110573	-0.764936	-0.340814	-0.259121	-0.187031	0.40652	0.369618	-0.546901	0.176506	0.00104127	0.0470656	0.942531	9.49795e-10	0.0219648	0.085648	0.218612	0.00558736	0.0124581	0.000101401
AA11G00029	blue	0.679308	0.836921	0.0903894	-0.225183	-0.370066	0.221091	-0.567054	0.143587	0.525816	0.497944	-0.568597	2.8918e-07	7.95187e-13	0.554857	0.13695	0.0123438	0.144423	4.87771e-05	0.346707	0.000207757	0.000500287	4.60289e-05
AA11G00044	blue	0.443669	0.801011	0.0283414	-0.627393	0.344004	0.588277	-0.127043	0.732498	0.0490463	0.701186	-0.541961	0.00226812	3.91041e-11	0.853381	3.98398e-06	0.0206772	2.13962e-05	0.405619	1.0688e-08	0.749009	8.12193e-08	0.000120473
AA11G00046	blue	0.523066	0.69874	0.15493	-0.404734	0.226037	0.633879	-0.430263	0.490629	0.0924697	0.422222	-0.322452	0.000227349	9.41313e-08	0.309529	0.00582047	0.135428	2.94747e-06	0.00317682	0.000622442	0.545746	0.00386361	0.0307512
AA11G00055	blue	0.49993	0.7425	-0.0368816	-0.0129863	-0.442445	-0.0401383	-0.22496	0.0373861	0.596781	0.490868	-0.518537	0.000471084	5.26452e-09	0.80992	0.932527	0.0023403	0.793488	0.13735	0.807369	1.51268e-05	0.000618058	0.000263282
AA11G00080	blue	0.386138	0.724258	-0.155297	-0.290045	-0.288931	-0.0858501	-0.19584	0.122396	0.440177	0.59481	-0.660508	0.00879601	1.87146e-08	0.308373	0.0532728	0.0542368	0.574981	0.197297	0.423147	0.00247937	1.64067e-05	7.92692e-07
AA11G00081	blue	0.395805	0.853165	-0.269958	-0.33771	-0.450916	-0.0241402	-0.326032	0.162026	0.38049	0.680251	-0.762804	0.00711719	9.88839e-14	0.0729035	0.0232813	0.00187971	0.874927	0.0288412	0.287617	0.00992698	2.74395e-07	1.12659e-09
AA11G00086	blue	0.247195	0.793305	-0.336302	-0.371508	-0.256026	-0.0714006	-0.00618407	0.294027	0.296006	0.766593	-0.74072	0.101612	8.14465e-11	0.0238997	0.0119823	0.0895895	0.641153	0.96784	0.0499411	0.0483495	8.30768e-10	5.98546e-09
AA11G00143	blue	0.428193	0.914165	-0.220424	-0.44825	-0.220511	0.158747	-0.284651	0.344255	0.302672	0.739686	-0.752329	0.00334247	1.80345e-18	0.145667	0.00201517	0.145506	0.297614	0.0580692	0.0205787	0.0432873	6.44581e-09	2.54208e-09
AA11G00145	blue	0.283718	0.539837	0.0412868	-0.407061	0.423917	0.466406	0.160367	0.666501	0.0388219	0.539108	-0.311717	0.0589322	0.000129634	0.787713	0.00551832	0.00370883	0.00124073	0.292647	5.79262e-07	0.80012	0.000132919	0.0371173
AA11G00151	blue	0.685488	0.754853	0.389037	-0.441351	0.477962	0.816023	-0.439341	0.592178	0.152589	0.41333	-0.25853	2.04253e-07	2.0972e-09	0.0082601	0.00240653	0.000898442	8.50725e-12	0.00253247	1.82716e-05	0.316987	0.00477136	0.0863898
AA121G00004	blue	0.46896	0.79404	-0.0287812	-0.602349	0.0470904	0.538782	-0.455723	0.544088	0.028909	0.60562	-0.584346	0.00115639	7.60479e-11	0.851131	1.19895e-05	0.758711	0.000134412	0.00165576	0.000111896	0.850477	1.04378e-05	2.50332e-05
AA1237G00001	blue	0.220422	0.60482	-0.288477	-0.322792	-0.397129	0.00205251	-0.31931	0.115178	0.147102	0.485982	-0.603116	0.145672	1.07992e-05	0.0546332	0.0305655	0.0069104	0.989324	0.0325135	0.451206	0.334906	0.00071333	1.16078e-05
AA123G00060	blue	0.253848	0.693126	-0.357045	-0.163831	-0.510089	-0.293575	-0.0162951	0.0617202	0.502229	0.639387	-0.709556	0.0924457	1.31351e-07	0.0160542	0.282208	0.00034429	0.0503107	0.91539	0.687121	0.000439188	2.2695e-06	4.84676e-08
AA123G00061	blue	0.707343	0.846434	0.19163	-0.152011	-0.213213	0.256796	-0.42426	0.19142	0.585086	0.489081	-0.495999	5.56544e-08	2.41456e-13	0.207292	0.318846	0.159647	0.0885954	0.00367822	0.207802	2.43074e-05	0.000651494	0.000530453
AA123G00067	blue	0.451389	0.763386	0.0710257	-0.563603	0.314596	0.674954	-0.222122	0.7194	-0.0117684	0.616659	-0.446476	0.00185654	1.07554e-09	0.64291	5.54756e-05	0.0353127	3.67622e-07	0.142512	2.57999e-08	0.938841	6.46332e-06	0.00211001
AA123G00070	blue	0.459855	0.714545	-0.0151489	-0.411468	-0.133927	0.361584	-0.520527	0.282093	0.147109	0.452409	-0.516894	0.00148252	3.53257e-08	0.921323	0.00498339	0.380438	0.0146657	0.000246905	0.0604616	0.334883	0.00180743	0.000277533
AA123G00078	blue	0.738548	0.770984	0.247534	-0.107507	-0.2087	0.210646	-0.5444	0.05347	0.63557	0.36943	-0.431214	6.99072e-09	5.79453e-10	0.101129	0.482102	0.168881	0.164854	0.000110682	0.727207	2.72163e-06	0.0125065	0.00310314
AA123G00090	blue	0.489295	0.673817	-0.0345197	0.108243	-0.501633	-0.243092	-0.26521	-0.194888	0.735414	0.383551	-0.474809	0.000647397	3.9115e-07	0.821889	0.479088	0.00044726	0.107603	0.0782894	0.199527	8.72284e-09	0.00929956	0.000982259
AA123G00114	blue	0.530377	0.919787	-0.0730921	-0.534419	-0.0708215	0.413357	-0.412087	0.480026	0.220224	0.692108	-0.687124	0.000178607	4.45143e-19	0.633249	0.000155934	0.643868	0.00476826	0.00491201	0.000847109	0.146043	1.39421e-07	1.8603e-07
AA124G00011	blue	0.23028	0.703209	-0.349315	-0.331197	-0.389117	-0.21456	-0.0704756	0.140948	0.350983	0.692194	-0.739584	0.128052	7.18079e-08	0.0186746	0.0262592	0.00824566	0.156964	0.645492	0.355735	0.0180807	1.38722e-07	6.49328e-09
AA124G00016	blue	0.546034	0.644473	0.0703717	0.131558	-0.46678	-0.0407928	-0.500538	-0.200749	0.621728	0.246353	-0.348391	0.000104536	1.7747e-06	0.64598	0.388996	0.00122802	0.790196	0.000462453	0.186075	5.15458e-06	0.102819	0.0190107
AA128G00008	blue	0.451628	0.706094	0.163489	-0.531972	0.531267	0.759644	-0.171896	0.734013	-0.0404572	0.532	-0.311088	0.00184495	6.01362e-08	0.283229	0.000169325	0.000173372	1.44632e-09	0.258859	9.62002e-09	0.791883	0.000169168	0.0375218
AA1290G00001	blue	0.440097	0.500546	0.0227576	0.331764	-0.602001	-0.258929	-0.268562	-0.319522	0.719189	0.183301	-0.269413	0.00248442	0.000462337	0.882038	0.0259879	1.21663e-05	0.0858887	0.0744554	0.0323921	2.61583e-08	0.228101	0.073506
AA129G00012	blue	0.531211	0.85923	0.0891852	-0.580582	0.322636	0.639856	-0.231188	0.701065	0.098534	0.687908	-0.511764	0.000173697	4.25454e-14	0.560162	2.90383e-05	0.0306505	2.21905e-06	0.126512	8.18172e-08	0.519604	1.77847e-07	0.000326637
AA12G00004	blue	0.556149	0.846302	-0.0411579	-0.17692	-0.27571	0.0779179	-0.224556	0.19952	0.583407	0.598736	-0.601125	7.29031e-05	2.45619e-13	0.788361	0.244986	0.0667749	0.610924	0.138076	0.188842	2.59822e-05	1.39481e-05	1.2623e-05
AA12G00012	blue	0.276954	0.547981	-0.00275873	-0.62899	0.321316	0.653011	-0.205755	0.716435	-0.227709	0.518234	-0.377267	0.0655057	9.76191e-05	0.985651	3.7015e-06	0.0313791	1.16229e-06	0.17511	3.12812e-08	0.132484	0.000265855	0.0106264
AA12G00063	blue	0.607507	0.760857	0.236103	-0.238894	0.235055	0.569331	-0.321855	0.442299	0.295799	0.443365	-0.271042	9.62893e-06	1.31464e-09	0.118424	0.114008	0.120114	4.47702e-05	0.0310799	0.00234903	0.0485139	0.00228587	0.0717158
AA12G00065	blue	0.445441	0.629853	0.119496	-0.643969	0.231965	0.61494	-0.400125	0.58778	-0.0695436	0.505013	-0.454221	0.00216715	3.55657e-06	0.434299	1.81878e-06	0.125208	6.97264e-06	0.00646159	2.18272e-05	0.649875	0.00040317	0.00172305
AA12G00072	blue	0.553063	0.87704	-0.0249327	-0.334269	-0.0807966	0.223107	-0.30921	0.303575	0.439618	0.623911	-0.599934	8.14761e-05	2.79525e-15	0.870855	0.0248175	0.597769	0.140704	0.0387505	0.0426364	0.00251478	4.67027e-06	1.32682e-05
AA12G00076	blue	0.474918	0.740305	-0.094177	-0.161115	-0.447242	-0.141758	-0.337594	-0.0419011	0.570752	0.513852	-0.626012	0.000979253	6.1665e-09	0.538323	0.290372	0.00206857	0.352949	0.0233316	0.784629	4.24251e-05	0.000305782	4.24407e-06
AA12G00126	blue	0.591979	0.816857	-0.0320157	-0.184065	-0.47799	0.00472592	-0.402484	0.0722664	0.610582	0.55157	-0.652347	1.84204e-05	7.78431e-12	0.834622	0.226135	0.000897732	0.975421	0.00612616	0.637103	8.43354e-06	8.59462e-05	1.20172e-06
AA12G00146	blue	0.457677	0.649001	-0.0346234	0.13189	-0.430238	-0.12438	-0.280666	-0.115385	0.628826	0.362337	-0.388335	0.00157169	1.42017e-06	0.821362	0.38779	0.00317877	0.415612	0.0618296	0.450388	3.72958e-06	0.0144457	0.00838721
AA12G00166	blue	0.395377	0.800726	-0.250735	-0.272355	-0.449628	-0.0736435	-0.300216	0.109028	0.441038	0.622712	-0.710878	0.00718521	4.02048e-11	0.0966513	0.0702983	0.00194411	0.630682	0.0450999	0.475889	0.00242577	4.93093e-06	4.46016e-08
AA12G00170	blue	0.710003	0.947874	0.0704748	-0.322188	-0.258407	0.256523	-0.52953	0.224386	0.540452	0.59685	-0.655254	4.71276e-08	5.58472e-23	0.645496	0.0308964	0.0865446	0.0889474	0.000183727	0.138384	0.000126917	1.50836e-05	1.03766e-06
AA12G00188	blue	0.208315	0.368651	-0.242993	0.224673	-0.848098	-0.581647	-0.145973	-0.402487	0.631002	0.26838	-0.449098	0.169685	0.0127078	0.10775	0.137867	1.94425e-13	2.78501e-05	0.338669	0.00612581	3.37183e-06	0.0746595	0.00197116
AA12G00197	blue	0.498771	0.912379	-0.0586423	-0.528018	0.0675374	0.428445	-0.302697	0.519377	0.196387	0.705204	-0.643641	0.000487935	2.75715e-18	0.701984	0.000193186	0.659351	0.00332192	0.0432689	0.000256252	0.196022	6.35334e-08	1.84806e-06
AA12G00216	blue	0.329433	0.825384	-0.166792	-0.674824	0.27074	0.492429	-0.101451	0.72252	-0.0231129	0.774443	-0.632943	0.0271187	3.05878e-12	0.273479	3.70247e-07	0.072045	0.000590126	0.507257	2.10087e-08	0.88021	4.33816e-10	3.07983e-06
AA12G00221	blue	0.456819	0.84229	-0.19149	-0.479174	-0.370689	0.117758	-0.416258	0.272691	0.30229	0.686468	-0.788926	0.00160816	4.09776e-13	0.207632	0.000867963	0.0121864	0.441063	0.00445376	0.0699389	0.0435655	1.93155e-07	1.21918e-10
AA131G00039	blue	0.326637	0.809871	-0.238079	-0.354635	-0.161414	0.0712691	-0.0594147	0.342163	0.30131	0.720567	-0.664678	0.028528	1.6155e-11	0.115285	0.0168355	0.289465	0.641769	0.698243	0.0214122	0.0442853	2.38984e-08	6.37723e-07
AA131G00050	blue	0.43761	0.711523	0.0474942	-0.596766	0.176851	0.491093	-0.193903	0.618831	0.0634725	0.632197	-0.547997	0.00264564	4.28208e-08	0.756705	1.51364e-05	0.245173	0.000613962	0.201852	5.86907e-06	0.678711	3.1891e-06	9.75632e-05
AA134G00010	blue	0.486286	0.834397	0.0456959	-0.564814	0.289869	0.636953	-0.262947	0.676875	0.0485177	0.650057	-0.497149	0.000707028	1.07714e-12	0.765652	5.30354e-05	0.0534243	2.54909e-06	0.0809641	3.30853e-07	0.751627	1.34757e-06	0.000512432
AA1399G00002	blue	0.65952	0.785106	0.11743	-0.0251164	-0.392167	-0.00519761	-0.447633	-0.0695122	0.715075	0.415298	-0.499419	8.34198e-07	1.72002e-10	0.442345	0.869912	0.00771316	0.972968	0.0020477	0.650024	3.41447e-08	0.00455577	0.000478437
AA139G00007	blue	0.740306	0.855049	0.327625	-0.317968	0.238083	0.639152	-0.454377	0.449703	0.360268	0.463106	-0.349432	6.16635e-09	7.64007e-14	0.0280233	0.0332909	0.115278	2.29518e-06	0.00171593	0.00194028	0.0150574	0.00135775	0.0186326
AA13G00011	blue	0.540143	0.880632	-0.0803145	-0.373771	-0.175116	0.234297	-0.348397	0.331478	0.403974	0.639065	-0.659515	0.000128277	1.53367e-15	0.599963	0.0114329	0.249908	0.12135	0.0190088	0.0261245	0.0059222	2.30476e-06	8.34411e-07
AA13G00017	blue	0.73917	0.830281	0.288331	-0.332668	0.0301636	0.51929	-0.589144	0.307427	0.374374	0.440653	-0.427719	6.68772e-09	1.74793e-12	0.0547611	0.0255605	0.844067	0.000256971	2.06624e-05	0.0399475	0.0112901	0.00244962	0.00338147
AA13G00035	blue	0.233805	0.60714	-0.308526	-0.232021	-0.435358	-0.257558	-0.157411	-0.0117806	0.385827	0.538185	-0.657392	0.122156	9.78176e-06	0.0392062	0.125113	0.00279946	0.0876213	0.30175	0.938778	0.00885531	0.000137189	9.30559e-07
AA13G00043	blue	0.385958	0.709008	-0.232078	-0.0149557	-0.629222	-0.291883	-0.185337	-0.0882715	0.638957	0.534283	-0.631635	0.00883035	5.01631e-08	0.125019	0.922323	3.66193e-06	0.0517138	0.222889	0.564205	2.31671e-06	0.000156652	3.27384e-06
AA13G00045	blue	0.364533	0.676638	-0.243235	-0.148967	-0.515637	-0.230884	-0.236451	-0.0353731	0.551322	0.510773	-0.661841	0.0138196	3.35185e-07	0.107389	0.328745	0.000288904	0.127027	0.117866	0.81756	8.671e-05	0.000336987	7.39721e-07
AA13G00053	blue	0.438427	0.720392	-0.169433	-0.0504351	-0.605576	-0.175427	-0.269538	-0.0282402	0.602602	0.51514	-0.617767	0.00259168	2.41748e-08	0.265847	0.742142	1.04575e-05	0.249053	0.0733672	0.853898	1.18622e-05	0.000293516	6.1536e-06
AA13G00068	blue	0.325822	0.654962	0.00929833	-0.550417	0.418939	0.626894	-0.0690239	0.745558	-0.0902653	0.597366	-0.378412	0.0289502	1.05318e-06	0.951661	8.95486e-05	0.00417933	4.07616e-06	0.652325	4.21247e-09	0.555402	1.47646e-05	0.0103733
AA13G00074	blue	0.720658	0.792906	0.196845	-0.0200459	-0.335408	0.187573	-0.644457	-0.050017	0.631507	0.317024	-0.403404	2.37562e-08	8.45344e-11	0.194961	0.896012	0.0242998	0.217256	1.77609e-06	0.744207	3.29348e-06	0.0338469	0.00599953
AA13G00097	blue	0.879872	0.759512	0.524384	0.00447804	0.0243923	0.501242	-0.698848	0.0660485	0.608443	0.184383	-0.169644	1.74429e-15	1.46143e-09	0.00021776	0.97671	0.873631	0.000452634	9.35202e-08	0.666418	9.24957e-06	0.225321	0.265244
AA13G00099	blue	0.491296	0.654127	0.247904	-0.495309	0.550828	0.75099	-0.292469	0.626283	-0.0175353	0.429256	-0.241411	0.000610285	1.09864e-06	0.100603	0.000541559	8.82476e-05	2.81265e-09	0.0512242	4.19192e-06	0.908977	0.00325645	0.110133
AA13G00114	blue	0.505438	0.849063	-0.092139	-0.334571	-0.335085	0.125566	-0.260615	0.299774	0.423132	0.684739	-0.688945	0.000397915	1.71264e-13	0.547189	0.0246791	0.0244456	0.411147	0.0837937	0.0454324	0.00377983	2.13147e-07	1.67536e-07
AA13G00115	blue	0.59896	0.824193	0.11504	-0.392847	0.0345252	0.522614	-0.362652	0.502976	0.265223	0.567768	-0.490899	1.38189e-05	3.49532e-12	0.451753	0.00759864	0.821861	0.000230721	0.0143544	0.000429245	0.0782743	4.74872e-05	0.000617488
AA13G00121	blue	0.449613	0.802777	-0.099886	-0.669356	-0.0664174	0.366985	-0.410239	0.486099	0.101156	0.682489	-0.722217	0.00194488	3.2905e-11	0.513862	4.97596e-07	0.664664	0.013148	0.00512786	0.000710891	0.508499	2.42057e-07	2.14352e-08
AA13G00122	blue	0.512679	0.852888	-0.0398834	-0.452968	-0.124455	0.372948	-0.443068	0.387233	0.220696	0.606115	-0.613001	0.000317342	1.02668e-13	0.794771	0.001781	0.41533	0.01163	0.00230332	0.00859018	0.14516	1.02198e-05	7.59105e-06
AA13G00143	blue	0.265447	0.710827	-0.33039	-0.256745	-0.452972	-0.149158	-0.0293769	0.186673	0.391822	0.671731	-0.720334	0.0780127	4.47428e-08	0.0266496	0.0886614	0.00178082	0.328119	0.848085	0.219511	0.0077719	4.37977e-07	2.42684e-08
AA142G00007	blue	0.64453	0.661657	0.267237	0.0291966	-0.134022	0.300103	-0.56501	-0.00728933	0.488576	0.199181	-0.211944	1.76969e-06	7.46812e-07	0.0759534	0.849007	0.380098	0.0451847	5.26497e-05	0.962097	0.000661231	0.189608	0.162205
AA143G00007	blue	0.36984	0.572616	0.14115	-0.621145	0.427084	0.765279	-0.285481	0.711813	-0.22309	0.470758	-0.31133	0.0124015	3.952e-05	0.355038	5.29166e-06	0.00343433	9.23885e-10	0.0573095	4.20411e-08	0.140736	0.00110015	0.0373659
AA144G00007	blue	0.696337	0.894446	0.0732907	-0.0805239	-0.418667	0.0834174	-0.492231	0.0338736	0.692188	0.50572	-0.564638	1.08658e-07	1.25696e-16	0.632324	0.599009	0.00420651	0.585901	0.000593613	0.82517	1.38772e-07	0.000394466	5.3384e-05
AA145G00005	blue	0.532646	0.552677	0.326271	-0.401998	0.273439	0.643529	-0.309337	0.518033	0.0830969	0.360459	-0.243875	0.000165537	8.26102e-05	0.0287171	0.00619394	0.0691434	1.85816e-06	0.0386664	0.000267583	0.587347	0.0150001	0.106438
AA14G00008	blue	0.454369	0.623631	-0.106374	0.0966406	-0.707304	-0.361654	-0.31454	-0.267803	0.744959	0.381755	-0.551292	0.0017163	4.72996e-06	0.486758	0.527699	5.57891e-08	0.0146451	0.0353472	0.0753107	4.40168e-09	0.0096633	8.68007e-05
AA14G00009	blue	0.334443	0.787487	-0.180042	-0.623884	0.0839274	0.335833	-0.0615703	0.635851	0.0895772	0.780202	-0.684132	0.0247376	1.3891e-10	0.236622	4.67611e-06	0.583604	0.024109	0.687842	2.68569e-06	0.558433	2.64898e-10	2.20603e-07
AA14G00024	blue	0.52787	0.753556	0.138352	-0.477787	0.168589	0.585664	-0.483973	0.452653	0.0791741	0.473493	-0.428657	0.000194133	2.31582e-09	0.364753	0.000902926	0.268271	2.3755e-05	0.000756158	0.00179589	0.605168	0.00101925	0.00330466
AA14G00045	blue	0.0626127	0.344912	-0.319968	0.250162	-0.644326	-0.610271	0.125578	-0.320342	0.554001	0.321402	-0.382488	0.682833	0.0203227	0.0321377	0.0974417	1.7874e-06	8.5479e-06	0.411099	0.0319259	7.87788e-05	0.0313312	0.00951336
AA14G00047	blue	0.432417	0.675601	-0.176805	0.0443094	-0.694881	-0.302262	-0.281022	-0.179211	0.693872	0.442439	-0.596977	0.00301211	3.5484e-07	0.245297	0.772571	1.18451e-07	0.043586	0.0614857	0.238828	1.25718e-07	0.00234063	1.50044e-05
AA14G00059	blue	0.589925	0.734153	0.246024	-0.577467	0.340143	0.735263	-0.379072	0.651814	0.0677834	0.517257	-0.411536	2.00205e-05	9.52661e-09	0.103294	3.2789e-05	0.0222438	8.81544e-09	0.0102296	1.23432e-06	0.658186	0.000274329	0.00497547
AA14G00063	blue	0.664042	0.895537	0.0636452	-0.233442	-0.263589	0.163884	-0.403095	0.173084	0.588042	0.578455	-0.610654	6.59385e-07	1.0166e-16	0.677884	0.122754	0.0801983	0.282051	0.00604178	0.25553	2.15985e-05	3.15542e-05	8.40731e-06
AA14G00101	blue	0.280752	0.713222	-0.34491	-0.198715	-0.610771	-0.187413	-0.254686	0.0298626	0.382359	0.596697	-0.692349	0.0617465	3.84408e-08	0.0203234	0.190668	8.36473e-06	0.217655	0.0913383	0.845604	0.00953972	1.51793e-05	1.37467e-07
AA151G00008	blue	0.666155	0.602024	0.436686	-0.159722	0.377655	0.608707	-0.322219	0.379667	0.353383	0.252731	-0.103133	5.89942e-07	1.21549e-05	0.00270782	0.294618	0.0105402	9.14514e-06	0.0308791	0.0101017	0.017254	0.0939389	0.500204
AA154G00012	blue	0.308482	0.842488	-0.332169	-0.406486	-0.250068	0.0191476	-0.089637	0.341615	0.304382	0.775086	-0.762714	0.0392352	3.99671e-13	0.0257959	0.00559164	0.0975722	0.900648	0.558169	0.0216351	0.0420612	4.10878e-10	1.13476e-09
AA154G00013	blue	0.381591	0.839333	-0.222377	-0.32127	-0.208414	0.0170586	-0.0318598	0.325171	0.421173	0.746381	-0.701878	0.00969706	5.92089e-13	0.142043	0.031405	0.169478	0.911442	0.835416	0.0292915	0.00396211	3.96498e-09	7.78766e-08
AA15G00019	blue	0.675032	0.892633	0.215684	-0.511853	0.241321	0.678733	-0.415426	0.598487	0.218265	0.594432	-0.487746	3.66064e-07	1.77934e-16	0.154751	0.00032573	0.11027	2.98567e-07	0.00454202	1.40937e-05	0.149754	1.66635e-05	0.000677513
AA15G00026	blue	0.573158	0.775724	0.0962434	-0.142874	-0.221212	0.110124	-0.267149	0.152447	0.543161	0.515494	-0.503264	3.87092e-05	3.89224e-10	0.529405	0.349134	0.144197	0.471439	0.0760536	0.317442	0.000115562	0.000290223	0.000425467
AA15G00031	blue	0.612598	0.918437	0.0212753	-0.349985	-0.0777255	0.335673	-0.288866	0.416232	0.436389	0.663653	-0.608897	7.72588e-06	6.28477e-19	0.889673	0.018434	0.611807	0.0241806	0.0542934	0.0044565	0.00272804	6.7297e-07	9.07051e-06
AA15G00037	blue	0.532573	0.803958	0.0623917	-0.553569	0.0408116	0.408359	-0.349104	0.470092	0.203914	0.626657	-0.617544	0.000165943	2.92883e-11	0.683894	8.00096e-05	0.790101	0.00535579	0.0187509	0.0011207	0.179088	4.12072e-06	6.21484e-06
AA15G00051	blue	0.212994	0.767573	-0.398203	-0.333998	-0.345893	-0.158269	0.00409695	0.22565	0.325521	0.753055	-0.755381	0.160087	7.67068e-10	0.00674652	0.0249417	0.0199454	0.29909	0.978691	0.136117	0.0291076	2.4059e-09	2.01397e-09
AA15G00062	blue	0.352298	0.662152	-0.212419	-0.323261	-0.445083	-0.162633	-0.321547	0.0222685	0.40516	0.54146	-0.702115	0.0176237	7.27833e-07	0.161245	0.0303109	0.00218723	0.285791	0.0312504	0.884556	0.00576416	0.000122579	7.67605e-08
AA15G00075	blue	0.357449	0.876004	-0.173136	-0.707323	0.185103	0.500546	-0.155841	0.722253	-0.0245469	0.811243	-0.690966	0.015926	3.31193e-15	0.255386	5.57211e-08	0.223483	0.000462328	0.306658	2.13833e-08	0.872837	1.40305e-11	1.49017e-07
AA15G00076	blue	0.547117	0.595079	0.313247	-0.270377	0.32701	0.611469	-0.477486	0.326408	0.131965	0.240102	-0.1629	0.000100636	1.62268e-05	0.0361488	0.0724423	0.0283366	8.11512e-06	0.000910683	0.0286464	0.38752	0.112136	0.284989
AA15G00084	blue	0.400611	0.522381	0.166379	-0.284525	0.213045	0.508022	-0.402367	0.298287	0.0286129	0.252597	-0.196246	0.00639112	0.000232482	0.274686	0.0581854	0.159984	0.000367269	0.00614239	0.046566	0.851991	0.0941195	0.196351
AA15G00094	blue	0.456537	0.761677	-0.0230728	-0.455429	0.0258673	0.291854	-0.194831	0.418971	0.259848	0.614402	-0.59749	0.00162027	1.23214e-09	0.880416	0.00166872	0.866057	0.0517382	0.19966	0.00417618	0.0847419	7.13944e-06	1.46889e-05
AA15G00105	blue	0.461298	0.877785	-0.139496	-0.55136	-0.163974	0.241049	-0.220318	0.47761	0.262886	0.780312	-0.775406	0.00142593	2.47205e-15	0.360761	8.65925e-05	0.281784	0.110685	0.145866	0.000907468	0.0810367	2.62366e-10	3.99865e-10
AA15G00114	blue	0.798235	0.865244	0.350626	-0.19893	0.104995	0.564864	-0.557034	0.303953	0.481786	0.391774	-0.331872	5.112e-11	1.77201e-14	0.0182063	0.19018	0.492454	5.29359e-05	7.05989e-05	0.0423658	0.000805415	0.00778007	0.0259368
AA15G00137	blue	0.187731	0.535893	-0.123507	-0.517018	0.218876	0.228587	0.175658	0.55703	0.0417371	0.621435	-0.508375	0.216863	0.000148334	0.418919	0.000276434	0.148589	0.130958	0.248422	7.061e-05	0.785452	5.22312e-06	0.00036325
AA15G00193	blue	0.367886	0.905307	-0.293895	-0.491068	-0.22837	0.156883	-0.194424	0.435207	0.245218	0.808015	-0.782999	0.0129083	1.36114e-17	0.0500493	0.000614414	0.131333	0.303395	0.200619	0.00281003	0.104466	1.95152e-11	2.07348e-10
AA15G00196	blue	0.625704	0.788474	0.249158	-0.568705	0.311195	0.771697	-0.523611	0.60006	0.0542907	0.49362	-0.407389	4.30432e-06	1.27025e-10	0.0988372	4.5841e-05	0.037453	5.46117e-10	0.000223339	1.31988e-05	0.723185	0.000569583	0.00547689
AA15G00197	blue	0.629164	0.919256	0.0707654	-0.351084	-0.0173131	0.451191	-0.401042	0.424313	0.357905	0.604829	-0.54271	3.67171e-06	5.10213e-19	0.644131	0.0180452	0.910125	0.00186622	0.00632933	0.00367353	0.0157827	1.0795e-05	0.000117389
AA15G00204	blue	0.590207	0.945184	-0.0157883	-0.515467	-0.0157735	0.406064	-0.348499	0.491452	0.319897	0.708937	-0.688686	1.97938e-05	1.60403e-22	0.918013	0.000290476	0.91809	0.00564609	0.0189712	0.000607472	0.0321779	5.03869e-08	1.70062e-07
AA15G00276	blue	0.693314	0.848051	0.0912003	-0.261685	-0.406422	0.173855	-0.635112	0.0776205	0.542711	0.490303	-0.616235	1.29907e-07	1.95627e-13	0.551297	0.0824867	0.00559993	0.253386	2.78116e-06	0.61229	0.000117385	0.000628461	6.5857e-06
AA15G00281	blue	0.792408	0.86692	0.273372	-0.237677	-0.0751942	0.464406	-0.612461	0.240424	0.515089	0.415016	-0.445832	8.85343e-11	1.37781e-14	0.0692148	0.115917	0.623483	0.0013105	7.77211e-06	0.11164	0.000293997	0.00458616	0.00214536
AA165G00001	blue	0.552761	0.702159	0.191596	-0.293229	0.225454	0.403182	-0.247213	0.360873	0.328352	0.449254	-0.352743	8.23628e-05	7.65578e-08	0.207374	0.0505949	0.136466	0.00602989	0.101587	0.0148762	0.0276564	0.00196315	0.0174712
AA166G00013	blue	0.442445	0.686626	-0.120602	-0.165747	-0.455946	0.00248913	-0.284449	0.11167	0.470133	0.499838	-0.580235	0.00234032	1.91413e-07	0.430028	0.276541	0.00164597	0.987053	0.0582552	0.465198	0.00111943	0.000472396	2.94362e-05
AA168G00001	blue	0.680626	0.78524	0.341235	-0.416289	0.411354	0.776133	-0.437781	0.565426	0.189898	0.429474	-0.292805	2.68702e-07	1.69959e-10	0.0217909	0.00445049	0.00499664	3.75905e-10	0.00263426	5.18399e-05	0.211506	0.00323904	0.0509458
AA16G00042	blue	0.44548	0.910604	-0.102276	-0.575629	0.11861	0.42501	-0.2021	0.595676	0.147953	0.766967	-0.662909	0.00216493	4.16732e-18	0.503789	3.52039e-05	0.437741	0.00361203	0.183069	1.5833e-05	0.332085	8.05884e-10	6.99674e-07
AA16G00060	blue	0.269631	0.628441	-0.129273	-0.172088	-0.0559922	0.00583022	0.0652014	0.226894	0.331861	0.536438	-0.455708	0.0732651	3.79631e-06	0.39736	0.258318	0.71487	0.96968	0.670451	0.133914	0.0259417	0.000145614	0.00165644
AA16G00062	blue	0.517676	0.713642	0.118164	-0.105353	0.0548591	0.205506	-0.0875726	0.273301	0.497476	0.485279	-0.352249	0.00027066	3.74264e-08	0.439475	0.490973	0.720403	0.175644	0.567305	0.0692899	0.000507401	0.000728064	0.0176405
AA16G00071	blue	0.199605	0.824306	-0.340696	-0.667726	0.0321147	0.24842	0.0223442	0.638247	-0.0193765	0.878651	-0.768437	0.188649	3.4516e-12	0.0220137	5.42812e-07	0.834118	0.0998734	0.884166	2.39668e-06	0.899466	2.14044e-15	7.14799e-10
AA16G00072	blue	0.627756	0.734936	0.19487	-0.178138	-0.0756524	0.275528	-0.559676	0.0868575	0.443114	0.346661	-0.372488	3.91805e-06	9.01986e-09	0.199568	0.241697	0.621363	0.0669627	6.41145e-05	0.570486	0.00230061	0.019654	0.0117417
AA16G00110	blue	0.599008	0.827164	-0.0300393	-0.0617578	-0.537103	-0.080825	-0.37548	-0.0263416	0.709617	0.517737	-0.618686	1.37913e-05	2.50089e-12	0.844701	0.68694	0.000142355	0.597639	0.0110324	0.863625	4.82844e-08	0.000270138	5.90703e-06
AA170G00003	blue	0.630033	0.752302	0.100465	-0.170444	-0.319717	0.241113	-0.498018	0.160961	0.493527	0.42856	-0.479777	3.52705e-06	2.54734e-09	0.511413	0.262964	0.0322807	0.110587	0.000499166	0.290838	0.00057116	0.00331258	0.00085316
AA172G00009	blue	0.517967	0.795968	-0.00129109	-0.502869	-0.0323642	0.323848	-0.296742	0.432408	0.275988	0.637802	-0.635105	0.000268151	6.343e-11	0.993284	0.000430658	0.832847	0.0299945	0.0477681	0.00301282	0.0664892	2.44807e-06	2.78217e-06
AA17G00032	blue	0.0876115	0.369093	-0.391121	0.147651	-0.841083	-0.633947	-0.109969	-0.40855	0.52717	0.301058	-0.5121	0.567132	0.0125932	0.00789244	0.333085	4.76607e-13	2.93804e-06	0.472068	0.00533231	0.00019868	0.0444714	0.0003232
AA17G00054	blue	0.372223	0.906513	-0.219105	-0.558112	0.0145401	0.284134	-0.0854597	0.580379	0.183415	0.83597	-0.729819	0.0118062	1.04599e-17	0.148155	6.7884e-05	0.924475	0.0585465	0.576727	2.92701e-05	0.227809	8.91987e-13	1.28516e-08
AA17G00061	blue	0.389023	0.772919	-0.0961952	-0.371393	-0.00618893	0.198561	-0.13673	0.383137	0.270403	0.655865	-0.555326	0.00826259	4.93141e-10	0.529612	0.0120107	0.967815	0.19102	0.370456	0.00938222	0.0724141	1.00593e-06	7.51038e-05
AA17G00077	blue	0.589734	0.717509	-0.00290992	0.0360137	-0.651819	-0.193884	-0.445931	-0.195745	0.767252	0.39136	-0.561585	2.01756e-05	2.91809e-08	0.984864	0.814313	1.23401e-06	0.201897	0.00213991	0.197517	7.8739e-10	0.00785109	5.97734e-05
AA17G00111	blue	0.366095	0.572543	0.169319	-0.525289	0.600026	0.666059	-0.0575488	0.704789	-0.0674419	0.49128	-0.252353	0.0133885	3.96296e-05	0.266174	0.000211385	1.32174e-05	5.92955e-07	0.707291	6.51771e-08	0.659803	0.000610581	0.0944483
AA17G00115	blue	0.547229	0.942745	-0.074991	-0.486914	-0.105895	0.311382	-0.393647	0.397731	0.313905	0.711268	-0.699804	0.000100239	3.98969e-22	0.624425	0.000694188	0.488735	0.0373322	0.00746568	0.00681811	0.0357392	4.35145e-08	8.82941e-08
AA184G00002	blue	0.579208	0.888754	0.0348207	-0.529543	0.0709616	0.443066	-0.327023	0.519311	0.279791	0.678942	-0.627011	3.06409e-05	3.66666e-16	0.820361	0.000183646	0.643211	0.00230343	0.0283299	0.000256798	0.0626808	2.95117e-07	4.05444e-06
AA184G00004	blue	0.324008	0.7015	-0.000866118	-0.704253	0.511657	0.661243	-0.00990117	0.842551	-0.133967	0.686039	-0.478597	0.0299087	7.96858e-08	0.995495	6.73567e-08	0.00032774	7.63066e-07	0.948531	3.96519e-13	0.380293	1.97938e-07	0.000882352
AA185G00004	blue	0.41121	0.681714	-0.00423716	-0.596646	0.0144658	0.392696	-0.278075	0.515932	0.0676083	0.609985	-0.605467	0.00501341	2.52828e-07	0.977962	1.52115e-05	0.92486	0.00762389	0.0643777	0.000286201	0.659015	8.6546e-06	1.05059e-05
AA18G00016	blue	0.611003	0.891895	0.0647697	-0.264938	-0.0385567	0.31146	-0.332465	0.315799	0.460399	0.583927	-0.521088	8.28131e-06	2.04578e-16	0.67251	0.0786065	0.801458	0.0372821	0.0256561	0.0345801	0.00146096	2.54519e-05	0.000242453
AA18G00019	blue	0.849484	0.900167	0.313949	-0.109261	-0.150162	0.380153	-0.664008	0.112842	0.651563	0.382397	-0.407795	1.6199e-13	4.02333e-17	0.0357116	0.474941	0.324836	0.00999821	6.6057e-07	0.460496	1.24993e-06	0.00953194	0.00542589
AA18G00032	blue	0.618303	0.765256	0.0905551	-0.320216	-0.228588	0.264509	-0.464401	0.241757	0.433673	0.495256	-0.56571	6.00854e-06	9.25618e-10	0.554128	0.0319967	0.130957	0.0791098	0.00131068	0.109609	0.00291962	0.000542407	5.12934e-05
AA18G00033	blue	0.52987	0.881702	-0.0757649	-0.436628	-0.151846	0.203417	-0.238393	0.383483	0.403307	0.711234	-0.718384	0.000181654	1.27781e-15	0.620843	0.00271176	0.319376	0.180171	0.114791	0.00931294	0.00601275	4.36084e-08	2.75681e-08
AA18G00066	blue	0.416409	0.72823	-0.167379	-0.0428747	-0.506218	-0.204262	-0.13442	0.000426793	0.62729	0.546811	-0.618115	0.00443789	1.4322e-08	0.271771	0.779748	0.000388431	0.178332	0.378673	0.99778	4.00285e-06	0.000101722	6.05921e-06
AA18G00073	blue	0.244147	0.716354	-0.224824	-0.63717	-0.0452471	0.337908	-0.192802	0.562715	-0.0900243	0.716255	-0.664505	0.106038	3.14451e-08	0.137595	2.52291e-06	0.767889	0.0231953	0.204475	5.73309e-05	0.556463	3.16474e-08	6.43561e-07
AA18G00075	blue	0.182456	0.797121	-0.471002	-0.444184	-0.38511	-0.0656957	0.0159834	0.374881	0.210735	0.838915	-0.82686	0.230292	5.68564e-11	0.00109269	0.00223833	0.00899319	0.668096	0.917003	0.0111712	0.164671	6.23388e-13	2.5889e-12
AA18G00083	blue	0.250764	0.816596	-0.403224	-0.481305	-0.351545	0.0343047	-0.183184	0.345106	0.175932	0.777196	-0.798919	0.0966121	8.00421e-12	0.00602405	0.000816613	0.0178839	0.822981	0.228403	0.0202473	0.247673	3.43303e-10	4.78717e-11
AA18G00118	blue	0.331612	0.67973	-0.236049	-0.215263	-0.565442	-0.125952	-0.321419	0.00991903	0.378199	0.515867	-0.660669	0.0260607	2.82466e-07	0.11851	0.155578	5.1809e-05	0.409697	0.0313215	0.948438	0.0104199	0.000286792	7.86102e-07
AA18G00127	blue	0.296319	0.820758	-0.240567	-0.671658	0.0736981	0.313546	0.0208444	0.689077	0.0620159	0.859647	-0.758269	0.0481014	5.10833e-12	0.111422	4.39692e-07	0.630428	0.0359623	0.891894	1.66265e-07	0.685699	4.00917e-14	1.61056e-09
AA18G00154	blue	0.577294	0.801321	0.00296318	-0.0859629	-0.441021	-0.03717	-0.429374	-0.0289736	0.629871	0.481245	-0.572967	3.30091e-05	3.79425e-11	0.984587	0.574477	0.00242681	0.808462	0.00324707	0.850147	3.55357e-06	0.000818021	3.89925e-05
AA18G00155	blue	0.816441	0.886196	0.345617	-0.246906	0.0626053	0.595718	-0.614803	0.332986	0.455015	0.42237	-0.364157	8.13697e-12	5.82127e-16	0.0200509	0.102025	0.682868	1.58056e-05	7.01481e-06	0.0254113	0.00168716	0.00384979	0.0139253
AA18G00158	blue	0.601836	0.574055	0.367408	-0.437917	0.285344	0.61765	-0.485017	0.408479	0.138799	0.303695	-0.276648	1.22513e-05	3.74022e-05	0.0130352	0.00262522	0.0574337	6.18553e-06	0.00073362	0.00534101	0.36319	0.0425502	0.0658155
AA18G00178	blue	0.636991	0.676992	0.372879	-0.404622	0.443223	0.725316	-0.361716	0.558069	0.177057	0.385804	-0.250732	2.54443e-06	3.28727e-07	0.0116468	0.00583533	0.00229421	1.74358e-08	0.014627	6.79917e-05	0.244613	0.00885965	0.0966555
AA18G00179	blue	0.240875	0.64535	-0.277883	-0.642769	-0.211264	0.177566	-0.29714	0.413163	-0.00494673	0.652488	-0.731513	0.110949	1.70022e-06	0.0645692	1.92811e-06	0.16359	0.243239	0.0474562	0.00479002	0.974273	1.19327e-06	1.14403e-08
AA18G00218	blue	0.511416	0.842892	-0.0986098	-0.134301	-0.37694	-0.000748723	-0.325349	0.081107	0.552915	0.570718	-0.595582	0.000330237	3.79798e-13	0.519281	0.379099	0.0106999	0.996105	0.029198	0.596358	8.19087e-05	4.248e-05	1.58939e-05
AA18G00223	blue	0.418868	0.610358	0.147979	-0.374917	0.361507	0.625379	-0.150822	0.592932	0.0316592	0.436093	-0.26661	0.00418643	8.51606e-06	0.331998	0.0111629	0.0146885	4.36852e-06	0.32269	1.77186e-05	0.836438	0.0027484	0.07667
AA18G00238	blue	0.334263	0.681776	-0.106382	-0.535684	-0.0364574	0.417669	-0.376796	0.451467	-0.0397285	0.544266	-0.547687	0.02482	2.51951e-07	0.486726	0.000149392	0.812067	0.00430741	0.0107322	0.00185274	0.795551	0.000111202	9.86365e-05
AA18G00242	blue	0.267514	0.697382	-0.341064	-0.297199	-0.490053	-0.0949272	-0.170392	0.191609	0.31209	0.653896	-0.698204	0.0756384	1.02101e-07	0.0218613	0.04741	0.000633105	0.535077	0.263111	0.207342	0.0368797	1.11156e-06	9.72013e-08
AA191G00002	blue	0.331549	0.812799	-0.330315	-0.361874	-0.449503	-0.0574971	-0.133568	0.268275	0.367317	0.755962	-0.788621	0.0260905	1.19397e-11	0.0266859	0.0145808	0.00195045	0.707542	0.381729	0.0747776	0.0130593	1.92578e-09	1.25338e-10
AA198G00032	blue	0.258297	0.647232	-0.342773	-0.195703	-0.604208	-0.346556	-0.0764586	0.00761414	0.493591	0.623421	-0.741709	0.0866839	1.55002e-06	0.0211663	0.197616	1.10835e-05	0.0196935	0.61764	0.960409	0.000570084	4.77516e-06	5.5744e-09
AA19G00050	blue	0.659001	0.74827	0.17847	0.0204755	-0.200252	0.125516	-0.396944	0.0271601	0.676144	0.370296	-0.36313	8.56829e-07	3.44749e-09	0.240808	0.893796	0.187192	0.411334	0.00693891	0.859429	3.44418e-07	0.0122856	0.0142169
AA19G00057	blue	0.773813	0.802592	0.409439	-0.205328	0.257613	0.628385	-0.393959	0.41958	0.444096	0.399284	-0.260951	4.57489e-10	3.35073e-11	0.00522383	0.176026	0.0875507	3.80623e-06	0.00741438	0.00411597	0.00224343	0.00658494	0.0833812
AA19G00065	blue	0.563336	0.798815	0.183518	-0.459246	0.378764	0.695494	-0.254585	0.651171	0.140918	0.549696	-0.377625	5.60293e-05	4.83524e-11	0.227542	0.00150701	0.0102965	1.14235e-07	0.0914721	1.2747e-06	0.355839	9.18697e-05	0.0105469
AA19G00070	blue	0.65819	0.596137	0.492708	-0.307483	0.55739	0.790001	-0.41319	0.482719	0.174151	0.233073	-0.0813418	8.93289e-07	1.55344e-05	0.000585251	0.0399089	6.96927e-05	1.10513e-10	0.00478701	0.000784069	0.252569	0.123363	0.595291
AA19G00072	blue	0.650871	0.594584	0.462707	-0.355105	0.359318	0.757218	-0.456987	0.489266	0.134523	0.283152	-0.173503	1.29396e-06	1.65597e-05	0.00137252	0.0166805	0.0153456	1.74762e-09	0.00160096	0.000647961	0.378301	0.0594612	0.254364
AA19G00074	blue	0.331228	0.874214	-0.314563	-0.63233	-0.192339	0.138869	-0.105272	0.517109	0.18956	0.876279	-0.872924	0.0262447	4.42403e-15	0.035333	3.16934e-06	0.205586	0.362947	0.491309	0.000275628	0.212336	3.16666e-15	5.43588e-15
AA19G00099	blue	0.581842	0.882881	-0.0179023	-0.248846	-0.245984	0.102889	-0.365699	0.16277	0.536702	0.598891	-0.632111	2.76368e-05	1.04295e-15	0.90708	0.0992745	0.103352	0.501223	0.0134966	0.285378	0.000144311	1.38586e-05	3.20205e-06
AA19G00106	blue	0.564829	0.690297	0.202799	-0.177987	0.130485	0.303804	-0.127936	0.328028	0.461561	0.453627	-0.350848	5.30065e-05	1.54928e-07	0.181528	0.242104	0.392911	0.0424721	0.4023	0.0278195	0.0014158	0.00175034	0.018128
AA19G00130	blue	0.716316	0.721979	0.323439	-0.252344	-0.0562682	0.427541	-0.557416	0.220494	0.419841	0.353802	-0.378219	3.15231e-08	2.17754e-08	0.0302146	0.0944599	0.713523	0.00339618	6.9627e-05	0.145536	0.00409046	0.017113	0.0104156
AA19G00159	blue	0.196883	0.721604	-0.328339	-0.604872	-0.094683	0.275529	-0.198837	0.511389	-0.0757907	0.70333	-0.691043	0.194873	2.23215e-08	0.0276632	1.07754e-05	0.536132	0.066961	0.19039	0.000330518	0.620723	7.12759e-08	1.48356e-07
AA19G00168	blue	0.328733	0.516935	0.19951	-0.51061	0.665212	0.710643	0.0188666	0.748661	-0.127005	0.458458	-0.202649	0.0274659	0.000277172	0.188863	0.000338708	6.20061e-07	4.52666e-08	0.902099	3.34863e-09	0.405761	0.00153921	0.181858
AA19G00189	blue	0.373705	0.441643	-0.0788016	0.295334	-0.724902	-0.439047	-0.237047	-0.418302	0.763074	0.181397	-0.368612	0.0114484	0.00238869	0.606872	0.0488855	1.79256e-08	0.0025514	0.116916	0.00424321	1.10265e-09	0.233054	0.012718
AA19G00199	blue	0.451682	0.447412	0.247329	-0.215262	0.00627448	0.495009	-0.393583	0.310828	0.0899249	0.226681	-0.187136	0.0018423	0.00205949	0.10142	0.155579	0.967371	0.000546444	0.00747633	0.0376902	0.5569	0.134289	0.218349
AA19G00219	blue	0.49933	0.788039	0.0588757	-0.517807	0.216644	0.4706	-0.272404	0.531363	0.178999	0.605262	-0.522173	0.000479736	1.32136e-10	0.700853	0.000269525	0.152878	0.00110501	0.0702456	0.000172815	0.239395	1.05981e-05	0.000234055
AA19G00221	blue	0.789283	0.717362	0.409435	0.0668473	-0.0182298	0.341958	-0.596355	-0.0090147	0.655336	0.182355	-0.178229	1.1801e-10	2.94607e-08	0.00522424	0.662623	0.905388	0.0214955	1.53951e-05	0.953134	1.03337e-06	0.230554	0.241455
AA19G00234	blue	0.345794	0.590998	-0.217822	-0.00845997	-0.678468	-0.22062	-0.38754	-0.162398	0.491669	0.3793	-0.532469	0.0199832	1.91697e-05	0.150604	0.956015	3.02977e-07	0.145302	0.00853329	0.286498	0.00060358	0.0101806	0.000166523
AA19G00260	blue	0.782696	0.735228	0.273599	-0.0296884	-0.416423	0.197637	-0.826668	-0.143333	0.645518	0.215258	-0.385058	2.12963e-10	8.8373e-09	0.0689749	0.846494	0.0044364	0.193135	2.64577e-12	0.347569	1.68624e-06	0.155587	0.00900328
AA19G00275	blue	0.297357	0.687	-0.150392	-0.5781	0.00825126	0.418255	-0.176648	0.604034	-0.0430041	0.664385	-0.579328	0.0472865	1.87361e-07	0.324087	3.19921e-05	0.957099	0.00424792	0.245722	1.11656e-05	0.7791	6.47632e-07	3.0498e-05
AA19G00276	blue	0.711449	0.722886	0.348005	-0.219554	0.174371	0.470187	-0.433412	0.282076	0.454887	0.351631	-0.293284	4.30191e-08	2.05048e-08	0.0191526	0.147306	0.251958	0.00111773	0.00293864	0.0604772	0.0016929	0.0178542	0.0505498
AA19G00283	blue	0.529681	0.74118	-0.0529525	0.0847973	-0.592113	-0.216193	-0.298744	-0.150916	0.757032	0.444224	-0.543156	0.000182799	5.79094e-09	0.729746	0.579695	1.832e-05	0.153756	0.0462148	0.322385	1.773e-09	0.00223603	0.000115583
AA19G00284	blue	0.458767	0.908012	-0.232224	-0.36633	-0.446535	0.0215457	-0.311752	0.225881	0.426053	0.728985	-0.802567	0.0015265	7.50315e-18	0.124773	0.0133248	0.00210676	0.888279	0.037095	0.135706	0.00352166	1.36041e-08	3.35885e-11
AA19G00296	blue	0.610312	0.770618	0.0863336	-0.118661	-0.203223	0.0992327	-0.324243	0.111923	0.621108	0.468698	-0.49109	8.53297e-06	5.97278e-10	0.572822	0.437543	0.180597	0.516633	0.0297833	0.464182	5.3004e-06	0.00116482	0.00061402
AA19G00312	blue	0.363494	0.752786	-0.26542	-0.103319	-0.540593	-0.247995	-0.171126	-0.0049757	0.57145	0.602352	-0.669472	0.0141129	2.45556e-09	0.0780451	0.499428	0.000126303	0.100474	0.26103	0.974122	4.13152e-05	1.19879e-05	4.94523e-07
AA19G00319	blue	0.536359	0.838248	-0.0787858	-0.262214	-0.312698	0.148818	-0.348445	0.240797	0.465024	0.603081	-0.622671	0.000146005	6.76467e-13	0.606945	0.0818452	0.0364943	0.329234	0.0189911	0.111069	0.0012886	1.16249e-05	4.94005e-06
AA19G00320	blue	0.7088	0.949406	0.129419	-0.377412	-0.0441268	0.425938	-0.455406	0.390895	0.447947	0.617804	-0.586634	5.08209e-08	2.9873e-23	0.396822	0.0105941	0.773483	0.00353155	0.00166974	0.00793162	0.00203109	6.14334e-06	2.28524e-05
AA19G00347	blue	0.437455	0.588227	-0.0973991	0.0213859	-0.664263	-0.218527	-0.320355	-0.138469	0.623479	0.37676	-0.528039	0.00265594	2.14389e-05	0.524449	0.889103	6.51771e-07	0.149256	0.0319181	0.364344	4.76268e-06	0.0107403	0.000193049
AA19G00363	blue	0.468257	0.697701	-0.0885652	0.059218	-0.535018	-0.237437	-0.231231	-0.136483	0.711829	0.437315	-0.532447	0.0011791	1.00174e-07	0.562904	0.699195	0.000152802	0.116297	0.12644	0.37133	4.19988e-08	0.00266531	0.000166649
AA19G00368	blue	0.745443	0.789494	0.253096	0.0427931	-0.214888	0.202167	-0.559585	-0.0390848	0.698733	0.296888	-0.331375	4.24816e-09	1.15764e-10	0.093449	0.780157	0.156317	0.182922	6.43296e-05	0.798794	9.41685e-08	0.0476534	0.0261742
AA19G00407	blue	0.700649	0.871109	0.0617391	-0.14371	-0.460067	0.0634934	-0.52806	0.0233062	0.687945	0.50477	-0.615756	8.39026e-08	7.23567e-15	0.68703	0.34629	0.00147406	0.678611	0.000192915	0.879216	1.77472e-07	0.000406208	6.7263e-06
AA19G00415	blue	0.467559	0.597176	0.0194708	0.168552	-0.439995	-0.20049	-0.29398	-0.22865	0.686001	0.28446	-0.358919	0.001202	1.48812e-05	0.89898	0.268377	0.00249089	0.186657	0.0499798	0.130849	1.9837e-07	0.0582446	0.0154679
AA19G00446	blue	0.481958	0.901349	-0.167608	-0.350436	-0.298751	0.0505143	-0.278901	0.241352	0.447059	0.714916	-0.746657	0.000801423	3.15198e-17	0.271108	0.0182737	0.0462095	0.741751	0.0635567	0.110223	0.0020784	3.44951e-08	3.88506e-09
AA19G00448	blue	0.502237	0.834641	-0.162199	-0.171496	-0.539195	-0.110811	-0.301761	0.0577182	0.604888	0.621406	-0.711805	0.000439079	1.04616e-12	0.287097	0.259984	0.000132523	0.468661	0.0439522	0.706468	1.07683e-05	5.2298e-06	4.20611e-08
AA19G00460	blue	0.603307	0.74157	0.15231	-0.0512512	-0.143795	0.139744	-0.380675	0.0363627	0.572685	0.372927	-0.387574	1.15145e-05	5.63063e-09	0.317884	0.738116	0.346001	0.359901	0.00988798	0.812546	3.94149e-05	0.0116351	0.00852692
AA19G00464	blue	0.39751	0.773297	-0.0233879	-0.619049	0.301076	0.641658	-0.191773	0.744777	-0.0593812	0.673002	-0.502542	0.00685186	4.77725e-10	0.878795	5.81225e-06	0.0444585	2.03456e-06	0.206947	4.46056e-09	0.698405	4.08846e-07	0.000435001
AA19G00474	blue	0.657104	0.682652	0.284611	-0.338388	-0.000984641	0.446085	-0.567562	0.258674	0.313077	0.365086	-0.387976	9.44385e-07	2.39838e-07	0.0581061	0.0229882	0.994878	0.00213142	4.78565e-05	0.0862085	0.0362555	0.0136656	0.00845294
AA19G00476	blue	0.546487	0.773167	0.0695985	-0.323292	-0.0290951	0.278645	-0.240079	0.359148	0.401175	0.571028	-0.512097	0.000102887	4.82993e-10	0.649617	0.030294	0.849526	0.0638098	0.112171	0.0153975	0.00631031	4.19833e-05	0.000323224
AA19G00488	blue	0.683389	0.733423	0.335081	-0.225164	0.268563	0.522577	-0.31538	0.376542	0.423807	0.386432	-0.272175	2.30079e-07	1.00238e-08	0.0244476	0.136985	0.0744546	0.000231002	0.0348334	0.0107896	0.00371876	0.00874031	0.0704904
AA1G00001	blue	0.315691	0.868749	-0.250936	-0.562751	0.0627559	0.276117	-0.0227523	0.596881	0.136491	0.827306	-0.714062	0.0346453	1.04293e-14	0.0963762	5.72546e-05	0.682145	0.0663579	0.882066	1.50643e-05	0.371301	2.46074e-12	3.6434e-08
AA1G00012	blue	0.578344	0.908119	0.00250489	-0.446078	-0.032477	0.434726	-0.456121	0.417683	0.27306	0.618292	-0.596329	3.16902e-05	7.32598e-18	0.986971	0.00213178	0.832273	0.00284402	0.00163832	0.00430605	0.0695457	6.01162e-06	1.5412e-05
AA1G00069	blue	0.522655	0.713733	-0.0175089	-0.0550202	-0.366333	-0.0969935	-0.356202	-0.0734617	0.637603	0.422565	-0.521305	0.000230414	3.72083e-08	0.909114	0.719615	0.0133239	0.526185	0.0163237	0.631528	2.47141e-06	0.00383184	0.000240753
AA1G00081	blue	0.510738	0.878512	-0.0358524	-0.455644	-0.00184835	0.323108	-0.191426	0.497499	0.310839	0.727412	-0.638205	0.000337357	2.19067e-15	0.815131	0.00165924	0.990386	0.0303939	0.207786	0.00050705	0.0376828	1.51384e-08	2.40153e-06
AA1G00084	blue	0.321909	0.710561	-0.254819	-0.363782	-0.264975	-0.0114297	-0.164329	0.239553	0.33154	0.628217	-0.677366	0.0310503	4.55005e-08	0.0911638	0.014031	0.0785631	0.940598	0.280727	0.112984	0.0260951	3.83574e-06	3.22014e-07
AA1G00127	blue	0.329849	0.77098	-0.25919	-0.512751	-0.283985	0.0661455	-0.195188	0.351921	0.218714	0.746158	-0.772584	0.026914	5.79647e-10	0.0855621	0.000316628	0.0586847	0.665956	0.198821	0.0177536	0.148897	4.03057e-09	5.07165e-10
AA1G00142	blue	0.60294	0.793476	0.157445	-0.121595	-0.0524928	0.310779	-0.379693	0.203929	0.453851	0.430524	-0.375797	1.16945e-05	8.01628e-11	0.301645	0.426213	0.732005	0.0377217	0.0100962	0.179055	0.00173998	0.00315643	0.0109593
AA1G00147	blue	0.61758	0.792492	0.143347	-0.272023	-0.0815974	0.409775	-0.583595	0.222275	0.329989	0.408036	-0.426047	6.20473e-06	8.78447e-11	0.347524	0.0706546	0.594131	0.00518332	2.57896e-05	0.14223	0.026845	0.00539581	0.0035222
AA1G00181	blue	0.271869	0.49662	0.105468	-0.339234	0.467884	0.598334	-0.0829308	0.549931	-0.105867	0.357965	-0.146844	0.0708202	0.000520658	0.490495	0.0226268	0.00119129	1.41835e-05	0.588096	9.11077e-05	0.488848	0.0157639	0.335762
AA20G00008	blue	0.661401	0.826048	0.0800088	-0.0953872	-0.321273	0.111508	-0.403445	0.0928408	0.66395	0.482382	-0.521568	7.56848e-07	2.83818e-12	0.601356	0.533091	0.031403	0.465851	0.00599396	0.544128	6.62571e-07	0.000791701	0.000238705
AA20G00009	blue	0.593922	0.913883	0.0578119	-0.581201	0.118828	0.504498	-0.392783	0.542809	0.220076	0.687813	-0.629196	1.7016e-05	1.92951e-18	0.706012	2.83416e-05	0.436891	0.000409635	0.00760932	0.000116986	0.146322	1.78825e-07	3.6664e-06
AA20G00029	blue	0.696517	0.86915	0.0760815	-0.262689	-0.365766	0.241487	-0.661434	0.111822	0.517543	0.475357	-0.602708	1.07501e-07	9.80562e-15	0.61938	0.0812733	0.0134785	0.110019	7.55542e-07	0.464585	0.00027182	0.000967199	1.18096e-05
AA20G00045	blue	0.40997	0.789845	-0.0279597	-0.493936	0.244467	0.487479	-0.200599	0.560114	0.0883759	0.61647	-0.490506	0.00515992	1.12102e-10	0.855334	0.000564239	0.105566	0.000682827	0.186413	6.30933e-05	0.563742	6.51769e-06	0.0006247
AA20G00054	blue	0.376132	0.830796	-0.11116	-0.63257	0.230616	0.439283	-0.0230636	0.712187	0.0839158	0.799081	-0.64408	0.0108827	1.64644e-12	0.467252	3.13402e-06	0.127481	0.00253619	0.880463	4.10554e-08	0.583657	4.7131e-11	1.80903e-06
AA20G00059	blue	0.436971	0.733299	0.00912475	-0.38541	0.042424	0.271419	-0.178968	0.40328	0.250524	0.608304	-0.506139	0.00268846	1.01103e-08	0.952562	0.00893536	0.782007	0.0713067	0.239477	0.00601648	0.0969418	9.30494e-06	0.000389386
AA20G00067	blue	0.00355513	0.443677	-0.469664	-0.307384	-0.483666	-0.164727	-0.115532	0.122458	0.035777	0.501611	-0.606489	0.981509	0.00226766	0.00113408	0.0399766	0.000762916	0.279547	0.449804	0.422911	0.815513	0.000447561	1.00579e-05
AA20G00087	blue	0.597549	0.768859	0.125648	-0.0450797	-0.237838	0.146813	-0.264374	0.141165	0.574148	0.474205	-0.434311	1.46532e-05	6.90492e-10	0.410838	0.768725	0.115663	0.335865	0.0792686	0.354988	3.72689e-05	0.000999074	0.00287357
AA20G00090	blue	0.441865	0.92215	-0.221891	-0.493774	-0.225146	0.173115	-0.251823	0.399451	0.307809	0.777507	-0.799356	0.00237521	2.39696e-19	0.142939	0.000566985	0.137018	0.255446	0.0951653	0.00656028	0.039688	3.34284e-10	4.59013e-11
AA20G00134	blue	0.737405	0.681705	0.40302	-0.33042	0.0708065	0.611843	-0.645338	0.30447	0.292351	0.284854	-0.318171	7.58115e-09	2.52949e-07	0.00605214	0.0266351	0.643938	7.98421e-06	1.70115e-06	0.0419986	0.0513223	0.057882	0.0331726
AA21G00010	blue	0.555977	0.715948	-0.0406416	0.0437979	-0.682577	-0.225293	-0.409442	-0.201775	0.751932	0.407586	-0.576003	7.33562e-05	3.22804e-08	0.790956	0.775127	2.40853e-07	0.136754	0.00522343	0.183788	2.61965e-09	0.00545211	3.47e-05
AA21G00011	blue	0.441425	0.869907	-0.0734826	-0.692219	0.225161	0.543788	-0.194168	0.727833	0.0441657	0.779576	-0.657426	0.00240199	8.72524e-15	0.63143	1.38521e-07	0.13699	0.000113071	0.201224	1.47127e-08	0.773289	2.79671e-10	9.28966e-07
AA21G00021	blue	0.383138	0.784569	-0.0385176	-0.609881	0.302639	0.601528	-0.189843	0.694572	-0.0443518	0.658348	-0.512654	0.00938218	1.80429e-10	0.801655	8.69336e-06	0.0433116	1.24111e-05	0.211642	1.20636e-07	0.772359	8.86051e-07	0.000317598
AA21G00037	blue	0.856045	0.792522	0.408681	-0.0432923	-0.0884731	0.437008	-0.755043	0.0361875	0.611636	0.219777	-0.270724	6.65705e-14	8.76012e-11	0.00531615	0.777657	0.563312	0.002686	2.06687e-09	0.813433	8.05645e-06	0.146885	0.0720624
AA21G00049	blue	0.454752	0.656937	0.0197662	-0.0766668	-0.28471	-0.0248551	-0.125573	0.101457	0.520775	0.495192	-0.4664	0.00169901	9.52466e-07	0.897455	0.616679	0.0580151	0.871254	0.41112	0.50723	0.000244931	0.000543453	0.00124091
AA21G00050	blue	0.482693	0.816259	0.0469259	-0.447651	0.211283	0.42111	-0.178638	0.522025	0.215474	0.648544	-0.501896	0.000784657	8.2963e-12	0.759529	0.00204673	0.163549	0.00396811	0.240359	0.00023519	0.155162	1.45274e-06	0.000443685
AA21G00056	blue	0.392103	0.765501	-0.265396	-0.188446	-0.564252	-0.201454	-0.214853	0.0425909	0.549389	0.627054	-0.730232	0.00772404	9.07491e-10	0.0780724	0.215085	5.41549e-05	0.184503	0.156386	0.78117	9.28757e-05	4.04632e-06	1.24932e-08
AA21G00068	blue	0.427127	0.792013	0.0351959	-0.711748	0.436385	0.693602	-0.175248	0.798612	-0.0724211	0.693739	-0.526935	0.00343071	9.18361e-11	0.818459	4.2214e-08	0.00272831	1.27725e-07	0.249546	4.93058e-11	0.63638	1.26702e-07	0.000200229
AA21G00075	blue	0.827681	0.783351	0.362308	-0.23798	-0.0910589	0.519829	-0.766527	0.185354	0.47864	0.29796	-0.368746	2.3578e-12	2.01003e-10	0.0144541	0.11544	0.551917	0.000252538	8.35217e-10	0.222844	0.000881279	0.0468186	0.012683
AA21G00097	blue	0.46159	0.718608	0.105633	-0.554395	0.284744	0.679905	-0.363221	0.606363	-0.0407168	0.51708	-0.401191	0.0014147	2.71689e-08	0.489815	7.7668e-05	0.0579832	2.79734e-07	0.0141908	1.01122e-05	0.790578	0.000275882	0.006308
AA21G00104	blue	0.635548	0.883786	0.0788888	-0.405032	-0.0730478	0.403862	-0.55609	0.312723	0.334156	0.549233	-0.565429	2.72454e-06	8.91076e-16	0.606473	0.00578098	0.633456	0.00593731	7.30578e-05	0.0364785	0.024869	9.33922e-05	5.18337e-05
AA21G00108	blue	0.459906	0.767359	0.0416638	-0.506242	0.308813	0.577826	-0.171003	0.65335	0.0982017	0.616437	-0.449614	0.00148048	7.80597e-10	0.78582	0.000388145	0.0390141	3.23347e-05	0.261378	1.14263e-06	0.52102	6.52721e-06	0.00194484
AA21G00109	blue	0.490184	0.905525	-0.0751284	-0.590188	0.10188	0.401945	-0.227912	0.571121	0.213539	0.753657	-0.690008	0.000630662	1.29801e-17	0.623788	1.98088e-05	0.505451	0.0062015	0.132131	4.18351e-05	0.158995	2.29812e-09	1.57547e-07
AA21G00113	blue	0.696684	0.759252	0.170534	0.0224917	-0.402758	-0.00267244	-0.50168	-0.113068	0.755257	0.360739	-0.45151	1.0644e-07	1.4915e-09	0.262709	0.883407	0.00608824	0.986099	0.000446624	0.459593	2.03326e-09	0.0149161	0.00185068
AA21G00135	blue	0.336549	0.741926	-0.252308	-0.104583	-0.477189	-0.134149	-0.110538	0.105209	0.474698	0.614064	-0.610277	0.0237902	5.48765e-09	0.0945088	0.494164	0.000918373	0.379642	0.469761	0.491569	0.000985323	7.24591e-06	8.54591e-06
AA21G00138	blue	0.435913	0.769533	-0.01588	-0.453565	0.0972688	0.424477	-0.36594	0.41187	0.115122	0.547009	-0.487297	0.00276079	6.53238e-10	0.917538	0.0017532	0.525006	0.00365891	0.0134308	0.00493696	0.451426	0.000101019	0.000686466
AA21G00139	blue	0.561498	0.91085	0.0560151	-0.566327	0.160419	0.595751	-0.332123	0.63035	0.143523	0.69241	-0.586962	5.99651e-05	3.93754e-18	0.714758	5.01228e-05	0.292489	1.57839e-05	0.0258177	3.47556e-06	0.346926	1.36978e-07	2.25549e-05
AA21G00146	blue	0.61229	0.578697	0.273343	0.177563	-0.236971	0.225549	-0.542655	-0.0956934	0.533996	0.12034	-0.122397	7.83048e-06	3.12574e-05	0.069245	0.243245	0.117037	0.136298	0.000117612	0.531771	0.000158176	0.431037	0.423145
AA21G00154	blue	0.377175	0.795625	-0.25704	-0.496001	-0.398492	0.0922149	-0.293193	0.327123	0.248561	0.714408	-0.803329	0.010647	6.55228e-11	0.0882833	0.000530425	0.00670298	0.546858	0.0506251	0.0282787	0.0996758	3.56376e-08	3.11633e-11
AA21G00162	blue	0.693911	0.84011	0.121466	-0.323954	-0.283212	0.33348	-0.696364	0.172787	0.429312	0.456044	-0.562864	1.25429e-07	5.37922e-13	0.426708	0.0299376	0.0594053	0.0251811	1.08484e-07	0.256361	0.00325198	0.00164167	5.7017e-05
AA21G00172	blue	0.63875	0.621707	0.19289	0.155285	-0.505456	-0.0694873	-0.639231	-0.324672	0.707795	0.16275	-0.32508	2.3398e-06	5.15956e-06	0.204265	0.308408	0.000397696	0.650141	2.28656e-06	0.0295548	5.41107e-08	0.285438	0.0293393
AA21G00173	blue	0.366752	0.629493	-0.169394	0.000548692	-0.567229	-0.298736	-0.283332	-0.188779	0.589286	0.4244	-0.541316	0.0132106	3.61637e-06	0.265959	0.997146	4.84578e-05	0.0462211	0.059293	0.214261	2.0544e-05	0.00366579	0.000123192
AA21G00187	blue	0.466821	0.78962	0.0344547	-0.635315	0.292317	0.63855	-0.336649	0.639101	-0.00229473	0.596427	-0.522582	0.00122664	1.14434e-10	0.822219	2.75471e-06	0.0513511	2.36229e-06	0.0237459	2.30079e-06	0.988064	1.53496e-05	0.000230965
AA21G00188	blue	0.248014	0.53551	0.0688941	-0.69877	0.663628	0.739455	-0.000329608	0.849375	-0.282164	0.552628	-0.313541	0.100448	0.000150275	0.652937	9.39597e-08	6.73836e-07	6.55338e-09	0.998285	1.64341e-13	0.0603941	8.27572e-05	0.0359651
AA21G00207	blue	0.415832	0.796328	-0.0382885	-0.578263	0.192752	0.531276	-0.289565	0.596471	0.0077791	0.653386	-0.532825	0.0044988	6.13056e-11	0.802811	3.17902e-05	0.204594	0.000173323	0.0536867	1.53219e-05	0.959552	1.14055e-06	0.000164541
AA21G00213	blue	0.66539	0.751739	0.0923763	-0.00678374	-0.557153	-0.082365	-0.605507	-0.206193	0.735627	0.346225	-0.520169	6.14257e-07	2.65822e-09	0.546154	0.964724	7.0294e-05	0.590654	1.04882e-05	0.174174	8.59299e-09	0.0198189	0.000249777
AA21G00215	blue	0.280903	0.674429	-0.180215	-0.503118	-0.117043	0.288742	-0.158026	0.502071	0.0251981	0.662011	-0.596987	0.0616004	3.7832e-07	0.236165	0.00042739	0.443859	0.0544013	0.299843	0.000441309	0.869493	7.3319e-07	1.49981e-05
AA21G00217	blue	0.569647	0.8892	-0.0847558	-0.333922	-0.437506	0.102947	-0.461895	0.182421	0.46786	0.642094	-0.726166	4.42388e-05	3.37851e-16	0.579882	0.0249768	0.00265255	0.50098	0.00140307	0.23038	0.00119208	1.99213e-06	1.64679e-08
AA21G00218	blue	0.296785	0.698893	-0.289059	-0.0784653	-0.502179	-0.298136	-0.10472	-0.0408386	0.54159	0.571679	-0.63548	0.0477343	9.32679e-08	0.0541246	0.608413	0.000439859	0.0466826	0.493594	0.789965	0.000122029	4.09563e-05	2.73327e-06
AA21G00221	blue	-0.00326607	0.636742	-0.421755	-0.552498	0.121045	0.0961109	0.301482	0.593426	-0.071924	0.804618	-0.640949	0.983012	2.5747e-06	0.00390716	8.31411e-05	0.428324	0.529974	0.0441579	1.73649e-05	0.638703	2.74323e-11	2.10544e-06
AA21G00231	blue	0.662589	0.935164	0.113148	-0.447229	0.0743488	0.509579	-0.478072	0.442989	0.323665	0.601284	-0.559306	7.11466e-07	5.35649e-21	0.459273	0.00206927	0.627403	0.000349834	0.000895641	0.00230798	0.0300927	1.25389e-05	6.49886e-05
AA21G00240	blue	0.613775	0.749296	0.0857279	0.082824	-0.395873	-0.0430736	-0.394382	-0.118421	0.728002	0.364468	-0.423403	7.33848e-06	3.19386e-09	0.575527	0.588579	0.00710635	0.778752	0.00734532	0.438476	1.45453e-08	0.0138377	0.00375521
AA21G00283	blue	0.283859	0.836269	-0.402	-0.465814	-0.388955	-0.0876592	-0.177654	0.248182	0.301478	0.778926	-0.859704	0.0588011	8.60482e-13	0.00619367	0.00126101	0.00827475	0.566921	0.243001	0.10021	0.0441611	2.9587e-10	3.97644e-14
AA21G00300	blue	0.446672	0.815103	-0.1447	-0.5403	-0.217819	0.185517	-0.311552	0.374808	0.255516	0.710054	-0.749732	0.0020993	9.37704e-12	0.342945	0.000127584	0.15061	0.22243	0.0372231	0.0111883	0.0902526	4.6975e-08	3.09135e-09
AA21G00301	blue	0.463367	0.792173	-0.0957947	-0.247616	-0.172347	0.0971386	-0.164185	0.267304	0.460874	0.620017	-0.572131	0.00134812	9.04834e-11	0.531335	0.101012	0.257592	0.525564	0.281156	0.0758764	0.00144234	5.56628e-06	4.02571e-05
AA21G00303	blue	0.500343	0.945335	-0.140442	-0.42952	-0.164886	0.213618	-0.276532	0.376039	0.358089	0.74531	-0.724461	0.000465196	1.5138e-22	0.357482	0.00323544	0.279078	0.158838	0.065934	0.010904	0.0157253	4.28971e-09	1.84623e-08
AA21G00317	blue	0.19458	0.754009	-0.473371	-0.373327	-0.502939	-0.159804	-0.0995739	0.221599	0.281977	0.743327	-0.817638	0.200251	2.23725e-09	0.00102274	0.0115388	0.000429739	0.294367	0.515185	0.14348	0.0605719	4.95818e-09	7.1608e-12
AA21G00321	blue	0.616352	0.7593	0.254875	-0.570836	0.360543	0.796075	-0.481713	0.634286	0.0449055	0.47915	-0.383215	6.55167e-06	1.48584e-09	0.091091	4.22909e-05	0.0149747	6.27928e-11	0.000807101	2.89162e-06	0.769594	0.000868559	0.0093667
AA21G00324	blue	0.57364	0.730902	-0.033275	-0.10659	-0.569886	-0.113336	-0.501648	-0.110718	0.655146	0.427949	-0.610939	3.80011e-05	1.19316e-08	0.828213	0.48587	4.38404e-05	0.458523	0.000447057	0.469037	1.0434e-06	0.00336252	8.30414e-06
AA21G00348	blue	0.405598	0.883141	-0.248927	-0.432781	-0.348849	0.0750109	-0.31589	0.26899	0.309192	0.724916	-0.784645	0.00570662	9.97002e-16	0.0991611	0.00298506	0.0188436	0.624333	0.034525	0.0739767	0.0387624	1.79089e-08	1.7921e-10
AA21G00367	blue	0.558875	0.817133	-0.0630085	-0.195487	-0.456882	-0.0412935	-0.443911	0.0025271	0.584987	0.527777	-0.657272	6.60206e-05	7.55817e-12	0.680934	0.19812	0.00160542	0.787679	0.00225406	0.986855	2.44041e-05	0.000194736	9.36268e-07
AA21G00409	blue	0.424632	0.876712	-0.219562	-0.575877	-0.251021	0.186471	-0.350034	0.393717	0.2246	0.75769	-0.806124	0.00364525	2.94982e-15	0.147291	3.48695e-05	0.0962592	0.220018	0.0184165	0.00745422	0.137997	1.68479e-09	2.3609e-11
AA21G00411	blue	0.567127	0.623544	0.302923	-0.2922	0.416711	0.579465	-0.24595	0.45225	0.250222	0.351665	-0.20324	4.86434e-05	4.74865e-06	0.0431058	0.0514482	0.00440637	3.03356e-05	0.103401	0.00181501	0.0973585	0.0178423	0.18056
AA21G00412	blue	0.367404	0.824696	-0.131718	-0.454371	0.0495744	0.230824	-0.0337788	0.49306	0.225886	0.751538	-0.626245	0.0130361	3.30421e-12	0.388416	0.00171623	0.746395	0.127128	0.825652	0.000579163	0.135697	2.69886e-09	4.1991e-06
AA21G00442	blue	0.411214	0.826763	-0.0533986	-0.653442	0.261098	0.493736	-0.0871158	0.711832	0.0643893	0.766486	-0.625831	0.00501298	2.61757e-12	0.727557	1.13729e-06	0.0832013	0.000567616	0.569336	4.19901e-08	0.674326	8.37972e-10	4.27936e-06
AA21G00445	blue	0.351793	0.738286	-0.264342	-0.219602	-0.538702	-0.242463	-0.157554	0.0418613	0.512107	0.644044	-0.730291	0.017798	7.12206e-09	0.0793067	0.147214	0.000134782	0.108544	0.301305	0.784829	0.000323125	1.81214e-06	1.24423e-08
AA21G00451	blue	0.595774	0.768017	0.253164	-0.397924	0.378855	0.641705	-0.210398	0.610987	0.221304	0.53356	-0.344559	1.57689e-05	7.39761e-10	0.0933573	0.0067887	0.0102768	2.02998e-06	0.165362	8.28698e-06	0.144026	0.000160518	0.0204597
AA21G00454	blue	0.661947	0.785809	0.252029	-0.221662	0.127872	0.548233	-0.320371	0.44624	0.377726	0.464112	-0.324053	7.3564e-07	1.61528e-10	0.0948867	0.143361	0.402537	9.67532e-05	0.031909	0.0021229	0.0105244	0.00132105	0.0298845
AA21G00456	blue	0.653256	0.727166	0.375428	-0.444425	0.459971	0.820702	-0.383036	0.626188	0.122339	0.418041	-0.257577	1.148e-06	1.53933e-08	0.0110444	0.00222454	0.00147791	5.13978e-12	0.00940262	4.21021e-06	0.423365	0.00426957	0.0875967
AA21G00463	blue	0.0608767	0.686858	-0.434733	-0.511869	-0.0645269	-0.0306137	0.192355	0.458302	0.0614118	0.811796	-0.731121	0.691183	1.88892e-07	0.00284347	0.000325563	0.673669	0.841769	0.205546	0.00154566	0.688605	1.32502e-11	1.17529e-08
AA21G00464	blue	0.632596	0.662785	0.333866	-0.433821	0.196302	0.676972	-0.505132	0.483526	0.136343	0.385156	-0.319151	3.13021e-06	7.04205e-07	0.0250026	0.0029089	0.196221	3.29092e-07	0.000401699	0.000766003	0.371826	0.00898432	0.0326049
AA21G00496	blue	0.249322	0.765414	-0.387576	-0.268469	-0.522485	-0.226112	-0.119827	0.1066	0.380022	0.71177	-0.770965	0.0986091	9.13884e-10	0.0085265	0.0745596	0.000231695	0.135295	0.433019	0.485828	0.0100259	4.21551e-08	5.8034e-10
AA21G00551	blue	0.197701	0.562669	-0.388206	-0.070116	-0.81317	-0.486171	-0.125673	-0.17596	0.51485	0.519574	-0.699074	0.192988	5.74297e-05	0.00841073	0.647182	1.14866e-11	0.0007094	0.410745	0.247595	0.000296242	0.000254624	9.22622e-08
AA21G00552	blue	0.748603	0.813723	0.21893	-0.122178	-0.220974	0.318051	-0.578574	0.141449	0.584525	0.394913	-0.417932	3.36326e-09	1.08422e-11	0.148487	0.42398	0.14464	0.0332421	3.14083e-05	0.354012	2.48558e-05	0.00725944	0.00428065
AA21G00554	blue	0.293838	0.769637	-0.279505	-0.601841	-0.270174	0.201019	-0.293141	0.428615	0.0477	0.726592	-0.77753	0.0500955	6.47666e-10	0.0629615	1.22489e-05	0.0726658	0.185473	0.0506675	0.00330805	0.755684	1.60014e-08	3.33628e-10
AA228G00006	blue	0.423661	0.769059	-0.0541772	-0.366681	0.0788947	0.292358	-0.0105858	0.496879	0.302249	0.653453	-0.538292	0.00373187	6.79211e-10	0.72374	0.0132298	0.606446	0.0513164	0.944978	0.000516605	0.0435955	1.13671e-06	0.000136688
AA228G00023	blue	0.293886	0.695838	-0.248571	-0.41668	-0.253186	-0.077134	-0.141875	0.209435	0.310204	0.652712	-0.718822	0.0500561	1.11928e-07	0.0996611	0.00440953	0.0933283	0.614528	0.352547	0.16735	0.0380962	1.17987e-06	2.67916e-08
AA22G00006	blue	0.544479	0.900108	-0.040337	-0.447078	-0.0404976	0.377805	-0.376811	0.437585	0.292256	0.656622	-0.625153	0.00011038	4.07166e-17	0.792488	0.00207737	0.79168	0.0105069	0.0107288	0.00264727	0.0514016	9.67904e-07	4.41392e-06
AA22G00010	blue	0.825004	0.832472	0.344784	-0.118839	-0.0537478	0.446927	-0.664751	0.152957	0.584422	0.329014	-0.333075	3.19196e-12	1.35298e-12	0.0203723	0.436851	0.725844	0.0020855	6.35288e-07	0.315808	2.49579e-05	0.0273259	0.0253695
AA22G00014	blue	0.76452	0.855292	0.21847	-0.19288	-0.208219	0.3859	-0.701871	0.147976	0.514521	0.398122	-0.44715	9.82116e-10	7.3881e-14	0.149364	0.20429	0.169886	0.00884132	7.79075e-08	0.332009	0.000299357	0.00675877	0.00207351
AA22G00030	blue	0.175188	0.605565	-0.224671	-0.248048	0.035348	0.0494075	0.142352	0.330665	0.211562	0.579016	-0.463447	0.24971	1.04626e-05	0.137869	0.100399	0.817687	0.747221	0.350913	0.026516	0.162982	3.08718e-05	0.00134519
AA22G00048	blue	0.807906	0.79466	0.335182	-0.127485	-0.135238	0.446418	-0.775214	0.0907084	0.519641	0.273322	-0.330042	1.97312e-11	7.17538e-11	0.0244018	0.403974	0.375752	0.00211315	4.06437e-10	0.553455	0.00025408	0.0692673	0.0268195
AA22G00072	blue	0.30726	0.713106	-0.179171	-0.189101	-0.171346	0.0420886	-0.0770956	0.224031	0.321998	0.580172	-0.500288	0.0400609	3.87266e-08	0.238934	0.213465	0.260408	0.783689	0.614704	0.139024	0.0310013	2.95082e-05	0.000465976
AA22G00083	blue	0.473911	0.693739	0.200426	-0.519235	0.519707	0.780652	-0.174114	0.748812	-0.0289184	0.521913	-0.295045	0.00100736	1.26707e-07	0.1868	0.000257428	0.000253533	2.54728e-10	0.252671	3.31114e-09	0.850429	0.000236046	0.0491177
AA22G00110	blue	0.688811	0.85863	0.109701	-0.202729	-0.325279	0.186401	-0.588153	0.0862055	0.561102	0.475466	-0.568428	1.68842e-07	4.63254e-14	0.473152	0.181681	0.0292345	0.220196	2.15027e-05	0.573393	6.08452e-05	0.00096424	4.6322e-05
AA22G00111	blue	0.509139	0.784493	0.036072	-0.484649	0.0829591	0.354415	-0.249675	0.459826	0.268473	0.622804	-0.580797	0.000354681	1.81655e-10	0.814018	0.000741487	0.587969	0.0169082	0.0981176	0.00148367	0.0745552	4.91037e-06	2.87951e-05
AA22G00113	blue	0.636106	0.597188	0.236949	-0.147186	-0.19701	0.303509	-0.63063	0.0683875	0.423963	0.236591	-0.30743	2.65358e-06	1.48738e-05	0.117072	0.334628	0.194581	0.0426832	3.43073e-06	0.655329	0.00370476	0.117643	0.0399449
AA239G00002	blue	0.28311	0.793857	-0.39112	-0.282721	-0.565764	-0.178814	-0.1381	0.150212	0.397484	0.72084	-0.798832	0.0595013	7.73565e-11	0.00789254	0.0598666	5.11903e-05	0.239888	0.365636	0.324673	0.00685575	2.34733e-08	4.82753e-11
AA239G00007	blue	0.618072	0.777698	0.0236051	-0.139862	-0.470633	0.125524	-0.593172	0.0207037	0.535847	0.413458	-0.540892	6.07078e-06	3.28859e-10	0.877678	0.359491	0.00110397	0.411305	1.75459e-05	0.892619	0.000148567	0.00475709	0.000125009
AA23G00018	blue	0.806977	0.722041	0.426854	0.0795431	-0.12064	0.364434	-0.658774	-0.0201298	0.633423	0.175774	-0.181504	2.16708e-11	2.16851e-08	0.00345359	0.603482	0.429881	0.0138474	8.66879e-07	0.895579	3.01127e-06	0.248104	0.232772
AA23G00031	blue	0.346019	0.857646	-0.328695	-0.325696	-0.434585	-0.101413	-0.172674	0.190016	0.411633	0.743993	-0.795915	0.0198971	5.3228e-14	0.0274849	0.029016	0.00285401	0.507417	0.256676	0.211218	0.00496424	4.72358e-09	6.37468e-11
AA23G00032	blue	0.67512	0.826925	0.09043	-0.0932933	-0.4184	0.0802992	-0.619527	-0.0661346	0.63133	0.402106	-0.530228	3.64292e-07	2.56964e-12	0.554678	0.542159	0.00423335	0.600033	5.68956e-06	0.666008	3.32078e-06	0.00617884	0.000179498
AA23G00038	blue	0.588759	0.800081	0.0699327	-0.119624	-0.137917	0.252995	-0.358163	0.211473	0.495021	0.470375	-0.426193	2.09846e-05	4.2796e-11	0.648044	0.433805	0.366277	0.0935849	0.0157022	0.163163	0.000546242	0.00111192	0.00350965
AA23G00042	blue	0.651851	0.839664	0.0862491	-0.169025	-0.206775	0.279385	-0.443209	0.205879	0.525957	0.482632	-0.484329	1.232e-06	5.6839e-13	0.573199	0.267019	0.172934	0.0630793	0.002295	0.174844	0.000206792	0.000786017	0.000748409
AA23G00048	blue	0.595672	0.937609	-0.0277533	-0.464624	-0.12604	0.269224	-0.366027	0.368804	0.405398	0.702303	-0.715178	1.58355e-05	2.40283e-21	0.856391	0.00130274	0.409367	0.0737167	0.0134071	0.0126682	0.00573284	7.5887e-08	3.39191e-08
AA23G00051	blue	0.471565	0.808596	-0.146002	-0.0800391	-0.441884	-0.103267	-0.272614	0.0140896	0.600304	0.550631	-0.60972	0.00107569	1.83971e-11	0.338571	0.601218	0.00237405	0.499644	0.0700203	0.926809	1.30648e-05	8.88711e-05	8.75417e-06
AA23G00052	blue	0.555734	0.900506	-0.0741896	-0.291122	-0.286425	0.0728235	-0.34839	0.180865	0.519745	0.646768	-0.68478	7.40049e-05	3.75231e-17	0.628143	0.0523545	0.0564548	0.634502	0.0190112	0.23445	0.000253224	1.58591e-06	2.12645e-07
AA23G00076	blue	0.716886	0.786572	0.351721	-0.172157	0.119241	0.521481	-0.474408	0.283693	0.412627	0.369274	-0.277612	3.03828e-08	1.50845e-10	0.017823	0.258125	0.435288	0.000239383	0.000993393	0.0589559	0.0048504	0.0125466	0.0648412
AA23G00092	blue	0.644032	0.82165	0.260196	-0.502746	0.337597	0.698268	-0.357375	0.614374	0.18111	0.549653	-0.421393	1.8132e-06	4.63259e-12	0.0843105	0.000432289	0.0233304	9.68314e-08	0.0159497	7.14813e-06	0.233807	9.20114e-05	0.00394125
AA249G00001	blue	0.422846	0.679413	-0.0439416	-0.533332	-0.045412	0.253441	-0.34434	0.346221	0.173828	0.5635	-0.605068	0.00380599	2.875e-07	0.774409	0.000161756	0.767067	0.0929883	0.0205453	0.0198205	0.253461	5.56889e-05	1.06862e-05
AA24G00001	blue	0.303242	0.541784	-0.168468	-0.0938404	-0.437784	-0.276029	-0.135977	-0.0738965	0.51168	0.435475	-0.537015	0.042875	0.000121215	0.26862	0.539783	0.00263404	0.066448	0.373123	0.629505	0.000327507	0.00279122	0.000142781
AA24G00029	blue	0.200906	0.634088	-0.380093	-0.283586	-0.592533	-0.156521	-0.184709	0.107562	0.25553	0.599417	-0.701506	0.185725	2.91872e-06	0.010011	0.0590559	1.80094e-05	0.304526	0.224488	0.481877	0.0902334	1.35581e-05	7.96546e-08
AA24G00043	blue	0.593402	0.826295	-0.0314552	-0.043165	-0.519505	-0.0217269	-0.488362	-0.0544349	0.641988	0.469517	-0.563915	1.73817e-05	2.76012e-12	0.837478	0.778294	0.00025519	0.887345	0.000665384	0.722478	2.00238e-06	0.00113872	5.48383e-05
AA24G00049	blue	0.482936	0.880041	-0.084233	-0.680668	0.00298723	0.444722	-0.331967	0.59689	0.115244	0.756619	-0.738011	0.000779163	1.69517e-15	0.58223	2.68069e-07	0.984462	0.00220763	0.0258916	1.50586e-05	0.450945	1.83054e-09	7.26265e-09
AA24G00050	blue	0.472437	0.742476	0.0045921	-0.498813	-0.0786888	0.290106	-0.269482	0.419286	0.228503	0.624173	-0.627086	0.00104982	5.27367e-09	0.976116	0.000487309	0.607389	0.0532207	0.0734296	0.00414494	0.131103	4.61505e-06	4.04052e-06
AA255G00002	blue	0.634852	0.924491	0.117301	-0.451744	0.154389	0.532985	-0.379831	0.512032	0.293977	0.631377	-0.534831	2.81559e-06	1.27337e-19	0.442848	0.00183932	0.311243	0.000163661	0.0100667	0.000323891	0.0499819	3.31353e-06	0.000153777
AA25G00036	blue	0.47351	0.892214	-0.0361593	-0.705364	0.235256	0.616756	-0.268821	0.734433	0.0150173	0.756866	-0.645085	0.00101876	1.92618e-16	0.813576	6.29073e-08	0.119788	6.43578e-06	0.0741657	9.34255e-09	0.922004	1.796e-09	1.72237e-06
AA25G00056	blue	0.274973	0.774819	-0.365108	-0.375363	-0.482532	-0.045632	-0.235894	0.219383	0.256188	0.70066	-0.76698	0.0675365	4.20256e-10	0.0136597	0.0110594	0.000788298	0.76597	0.118759	0.147628	0.0893799	8.38458e-08	8.05012e-10
AA25G00059	blue	0.262082	0.682336	-0.0768585	-0.698712	0.453454	0.671704	-0.0354041	0.85696	-0.216193	0.682821	-0.469132	0.0820054	2.4414e-07	0.615796	9.42867e-08	0.00175835	4.38603e-07	0.817403	5.85961e-14	0.153756	2.3757e-07	0.0011509
AA25G00061	blue	0.241929	0.678216	-0.290127	-0.397216	-0.427584	-0.0396948	-0.183947	0.22355	0.188514	0.65293	-0.715089	0.109349	3.07237e-07	0.0532024	0.0068969	0.00339261	0.795721	0.226439	0.139897	0.214916	1.16705e-06	3.41145e-08
AA25G00116	blue	0.692099	0.942162	0.108278	-0.384751	-0.0798917	0.423562	-0.564554	0.323833	0.40003	0.568802	-0.581532	1.39492e-07	4.93206e-22	0.478945	0.00906305	0.601891	0.00374077	5.35519e-05	0.0300025	0.00647533	4.56733e-05	2.79758e-05
AA25G00126	blue	0.418682	0.91709	-0.150779	-0.625942	0.105023	0.40722	-0.112402	0.662867	0.142767	0.830538	-0.723655	0.00420496	8.81667e-19	0.322829	4.25784e-06	0.492341	0.0054982	0.462257	7.01186e-07	0.349496	1.69665e-12	1.94822e-08
AA25G00133	blue	0.68602	0.832168	0.0950574	-0.000873711	-0.420708	0.0527173	-0.527272	-0.0675531	0.712049	0.401355	-0.495198	1.98159e-07	1.40229e-12	0.534515	0.995455	0.00400647	0.730902	0.000198017	0.659277	4.14159e-08	0.0062848	0.000543361
AA25G00136	blue	0.459114	0.763747	0.0469509	-0.664731	0.265828	0.665949	-0.263143	0.73327	-0.0363223	0.651354	-0.529561	0.00151236	1.04491e-09	0.759405	6.35967e-07	0.0775706	5.96416e-07	0.080729	1.01309e-08	0.812751	1.26307e-06	0.000183535
AA25G00137	blue	0.494269	0.809892	0.0843322	-0.524837	0.324871	0.545741	-0.140518	0.639849	0.142636	0.658825	-0.495162	0.00055866	1.61204e-11	0.581784	0.00021455	0.0294493	0.000105614	0.357218	2.21979e-06	0.349944	8.64607e-07	0.000543942
AA25G00160	blue	0.81695	0.806746	0.320449	-0.0262192	-0.207691	0.327794	-0.704219	0.0018543	0.649705	0.27364	-0.330101	7.70748e-12	2.21799e-11	0.0318651	0.864253	0.170997	0.0279376	6.75005e-08	0.990355	1.37139e-06	0.0689312	0.0267905
AA25G00167	blue	0.638536	0.923563	0.0256787	-0.40622	-0.254555	0.272366	-0.515836	0.28062	0.415879	0.635071	-0.686399	2.36382e-06	1.64024e-19	0.867025	0.00562585	0.0915113	0.0702864	0.000287082	0.0618739	0.00449379	2.7866e-06	1.93914e-07
AA269G00001	blue	0.51749	0.633978	0.281751	-0.361664	0.53685	0.687604	-0.15379	0.603006	0.126011	0.405129	-0.195834	0.000272281	2.93377e-06	0.0607871	0.0146424	0.000143587	1.80979e-07	0.313147	1.1662e-05	0.409478	0.00576823	0.197311
AA26G00027	blue	0.471203	0.867207	-0.0269976	-0.566534	0.12766	0.445461	-0.145533	0.632704	0.16274	0.762337	-0.636126	0.00108662	1.31923e-14	0.860262	4.97369e-05	0.403323	0.00216602	0.340143	3.11449e-06	0.285469	1.16925e-09	2.65096e-06
AA26G00034	blue	0.101979	0.622899	-0.488631	-0.323359	-0.54609	-0.237975	-0.106981	0.115476	0.203156	0.648945	-0.736829	0.505034	4.88932e-06	0.000660155	0.0302577	0.000104333	0.115447	0.484261	0.450027	0.180744	1.42415e-06	7.89594e-09
AA26G00040	blue	0.620175	0.612614	0.297536	-0.306602	0.0603369	0.62417	-0.592706	0.354318	0.174344	0.275071	-0.263511	5.52705e-06	7.72066e-06	0.0471468	0.0405113	0.693787	4.61569e-06	1.78832e-05	0.0169405	0.252033	0.0674354	0.0802901
AA26G00060	blue	0.274468	0.805869	-0.261991	-0.650136	-0.00105001	0.225248	0.00330895	0.612819	0.0800146	0.853286	-0.772236	0.0680624	2.42187e-11	0.0821149	1.34229e-06	0.994538	0.136835	0.982789	7.65157e-06	0.60133	9.726e-14	5.22125e-10
AA26G00063	blue	0.374211	0.476405	0.246178	-0.38379	0.558356	0.712864	-0.244608	0.54477	-0.104914	0.27642	-0.0898942	0.0113286	0.000939003	0.103073	0.00925187	6.72835e-05	3.93263e-08	0.105359	0.000109266	0.492791	0.0660482	0.557036
AA26G00064	blue	0.41383	0.766225	-0.198273	-0.0627699	-0.497283	-0.173333	-0.163424	0.0271543	0.591246	0.584874	-0.612342	0.00471571	8.55922e-10	0.191678	0.682079	0.000510364	0.254837	0.283422	0.859459	1.89776e-05	2.45135e-05	7.81279e-06
AA26G00073	blue	0.455588	0.789835	-0.198973	-0.108288	-0.582509	-0.230714	-0.264103	-0.048102	0.651083	0.573772	-0.701722	0.00166173	1.12206e-10	0.190082	0.478908	2.692e-05	0.127315	0.0795886	0.753689	1.2803e-06	3.78104e-05	7.862e-08
AA26G00085	blue	0.752907	0.639676	0.409347	0.204118	-0.157283	0.26483	-0.616115	-0.13753	0.670059	0.0843809	-0.113053	2.43307e-09	2.2383e-06	0.00523497	0.178643	0.302149	0.0787339	6.62071e-06	0.367635	4.79217e-07	0.581565	0.459653
AA26G00092	blue	0.337728	0.858587	-0.261111	-0.535427	-0.146657	0.228155	-0.186156	0.493955	0.13973	0.790955	-0.737183	0.0232733	4.66065e-14	0.083186	0.000150702	0.336384	0.131708	0.220814	0.000563931	0.35995	1.0125e-10	7.70124e-09
AA26G00095	blue	0.691053	0.912151	0.109553	-0.33681	-0.203938	0.320112	-0.510209	0.286745	0.469156	0.589456	-0.612628	1.48267e-07	2.90883e-18	0.473753	0.0236749	0.179035	0.032056	0.000343002	0.0561673	0.00115016	2.04036e-05	7.7157e-06
AA26G00103	blue	0.643843	0.748338	0.153617	-0.168851	-0.294549	0.126215	-0.496137	0.0535512	0.556578	0.427411	-0.499373	1.83003e-06	3.43024e-09	0.313699	0.267517	0.0495179	0.408714	0.000528263	0.726809	7.17767e-05	0.00340702	0.000479108
AA26G00113	blue	0.704521	0.856661	0.23697	-0.335198	0.13483	0.595107	-0.528893	0.400865	0.334231	0.460369	-0.394628	6.62598e-08	6.10945e-14	0.117037	0.0243947	0.377205	1.62082e-05	0.000187659	0.00635471	0.0248349	0.00146212	0.00730555
AA26G00117	blue	0.453265	0.774798	-0.127679	-0.23959	-0.31295	-0.050008	-0.25273	0.0926696	0.509445	0.578585	-0.636131	0.00176712	4.21015e-10	0.403254	0.112926	0.0363355	0.744252	0.0939403	0.544875	0.000351307	3.13952e-05	2.65045e-06
AA26G00162	blue	0.440962	0.875176	-0.202689	-0.547391	-0.193251	0.228969	-0.307583	0.435212	0.246656	0.753728	-0.768336	0.00243045	3.78899e-15	0.18177	9.96697e-05	0.203403	0.130298	0.0398413	0.00280969	0.102383	2.28563e-09	7.20701e-10
AA26G00188	blue	0.502655	0.703575	0.101936	-0.624767	0.237853	0.654063	-0.448315	0.591947	0.000768586	0.511136	-0.460902	0.000433497	7.0219e-08	0.505218	4.49206e-06	0.115639	1.1022e-06	0.00201172	1.84447e-05	0.996002	0.000333166	0.00144127
AA26G00200	blue	0.341599	0.807258	-0.355088	-0.277177	-0.59892	-0.201747	-0.188536	0.113619	0.473518	0.715154	-0.819736	0.0216419	2.10659e-11	0.0166863	0.0652799	1.38416e-05	0.183852	0.214863	0.457396	0.00101855	3.39716e-08	5.71008e-12
AA26G00204	blue	0.443977	0.713596	0.0335044	-0.575819	0.0745982	0.561656	-0.426816	0.533443	-0.018722	0.531056	-0.519037	0.00225028	3.75353e-08	0.827046	3.49471e-05	0.626246	5.96166e-05	0.0034568	0.000161157	0.902846	0.000174604	0.000259072
AA26G00213	blue	0.565909	0.90427	-0.0531757	-0.501124	-0.171772	0.340349	-0.401032	0.432176	0.310772	0.691546	-0.70806	5.09131e-05	1.70192e-17	0.728651	0.000454257	0.259208	0.0221579	0.0063307	0.00303016	0.0377264	1.44074e-07	5.32232e-08
AA26G00224	blue	0.40321	0.718357	-0.0961584	-0.140086	-0.347241	0.0729537	-0.274589	0.138191	0.365599	0.50959	-0.495047	0.00602609	2.7617e-08	0.52977	0.358716	0.0194361	0.633895	0.0679367	0.365317	0.0135241	0.000349723	0.000545816
AA26G00244	blue	0.699987	0.801584	0.285095	-0.412109	0.200743	0.673239	-0.46158	0.527689	0.265863	0.480324	-0.395115	8.73253e-08	3.69822e-11	0.0576616	0.00490942	0.186089	4.03628e-07	0.00141509	0.000195301	0.0775307	0.000839914	0.00722702
AA26G00246	blue	0.446323	0.74202	0.0845637	-0.563747	0.433101	0.706792	-0.254508	0.695528	-0.034382	0.564906	-0.385581	0.00211834	5.45068e-09	0.580744	5.518e-05	0.0029614	5.75893e-08	0.0915732	1.14003e-07	0.822588	5.28532e-05	0.00890244
AA26G00254	blue	0.798506	0.843298	0.218527	-0.0644453	-0.333119	0.193124	-0.626385	-0.000270049	0.725793	0.375418	-0.472098	4.98101e-11	3.60784e-13	0.149254	0.674059	0.0253492	0.203706	4.17243e-06	0.998595	1.68854e-08	0.0110466	0.00105983
AA26G00258	blue	0.320966	0.849211	-0.182823	-0.675235	0.232237	0.477986	-0.0651488	0.731258	-0.0238062	0.80928	-0.65772	0.0315746	1.67936e-13	0.229338	3.62019e-07	0.124752	0.000897836	0.670702	1.1643e-08	0.876644	1.71611e-11	9.15071e-07
AA26G00264	blue	0.445264	0.819245	-0.147809	-0.294405	-0.340677	-0.0205734	-0.173776	0.203386	0.464336	0.683856	-0.702509	0.00217701	6.02249e-12	0.332562	0.049634	0.0220216	0.893291	0.253607	0.18024	0.00131302	2.24077e-07	7.49434e-08
AA26G00270	blue	0.741635	0.795575	0.304848	-0.0077284	-0.0725264	0.379458	-0.510222	0.125926	0.578052	0.318405	-0.280467	5.60412e-09	6.58274e-11	0.0417316	0.959815	0.635888	0.0101464	0.000342865	0.409795	3.20528e-05	0.033036	0.0620229
AA26G00276	blue	0.663867	0.764795	0.203131	0.0377517	-0.172321	0.164974	-0.438581	0.000740426	0.642056	0.339015	-0.328768	6.65478e-07	9.60635e-10	0.180798	0.805522	0.257664	0.278818	0.00258164	0.996149	1.99583e-06	0.0227198	0.0274486
AA26G00279	blue	0.587491	0.939711	-0.0556563	-0.431831	-0.19795	0.322562	-0.446616	0.3674	0.356693	0.670375	-0.681418	2.20818e-05	1.17452e-21	0.716509	0.00305614	0.192417	0.0306913	0.00210238	0.0130372	0.0161662	4.71155e-07	2.57063e-07
AA26G00281	blue	0.799126	0.847138	0.315324	-0.28433	-0.0302964	0.557337	-0.669663	0.298334	0.432124	0.404964	-0.409284	4.69271e-11	2.20375e-13	0.0348678	0.058365	0.843389	6.98275e-05	4.89499e-07	0.0465298	0.00303405	0.00579001	0.00524251
AA26G00308	blue	0.613523	0.871287	0.127378	-0.490064	0.105733	0.518994	-0.46156	0.46237	0.229181	0.58655	-0.539692	7.41987e-06	7.03718e-15	0.404372	0.000632909	0.489401	0.000259437	0.00141586	0.00138513	0.129933	2.29291e-05	0.000130279
AA26G00311	blue	0.400376	0.829904	-0.215082	-0.477795	-0.283592	0.0564113	-0.19751	0.330816	0.326012	0.758274	-0.787181	0.00642512	1.82619e-12	0.155934	0.000902705	0.0590496	0.712826	0.193427	0.0264431	0.0288514	1.60991e-09	1.42799e-10
AA26G00316	blue	0.388778	0.753575	-0.160166	-0.20032	-0.385029	-0.0522636	-0.21657	0.117178	0.421714	0.5958	-0.615044	0.0083068	2.31246e-09	0.293261	0.187039	0.00900894	0.733132	0.153022	0.44333	0.00391103	1.57523e-05	6.94062e-06
AA26G00337	blue	0.793003	0.60073	0.43418	0.0157041	-0.245164	0.345094	-0.827631	-0.0969172	0.571158	0.062499	-0.214441	8.37732e-11	1.28335e-05	0.002883	0.918449	0.104545	0.0202522	2.3712e-12	0.526512	4.17759e-05	0.683378	0.1572
AA26G00349	blue	0.257266	0.532762	-0.0106733	-0.664553	0.234038	0.540922	-0.193189	0.648885	-0.217726	0.55117	-0.449337	0.0879933	0.00016489	0.944524	6.41931e-07	0.121773	0.000124879	0.203552	1.42841e-06	0.150788	8.7181e-05	0.00195893
AA26G00358	blue	0.32548	0.828016	-0.351968	-0.300691	-0.533241	-0.187479	-0.164667	0.139543	0.440574	0.741217	-0.817617	0.029129	2.26918e-12	0.0177373	0.0447446	0.000162254	0.217491	0.279726	0.3606	0.00245453	5.77543e-09	7.17709e-12
AA26G00368	blue	0.410835	0.814357	-0.0383251	-0.591435	0.300935	0.509501	-0.038194	0.720159	0.0848305	0.744248	-0.570145	0.00505736	1.01437e-11	0.802626	1.88327e-05	0.0445629	0.000350694	0.803288	2.45484e-08	0.579546	4.63658e-09	4.34134e-05
AA26G00374	blue	0.567939	0.816113	0.165573	-0.605886	0.335678	0.750857	-0.37543	0.691319	0.0384152	0.58432	-0.464551	4.7183e-05	8.42587e-12	0.277051	1.03202e-05	0.0241785	2.84112e-09	0.011044	1.45992e-07	0.802171	2.50588e-05	0.00130533
AA26G00377	blue	0.46114	0.887038	-0.209187	-0.451965	-0.314877	0.0440481	-0.277495	0.28098	0.407922	0.746381	-0.810657	0.00143204	5.0057e-16	0.167867	0.00182868	0.0351402	0.773876	0.0649591	0.0615265	0.00541011	3.9651e-09	1.49039e-11
AA26G00388	blue	0.0946872	0.57572	-0.500857	-0.0851977	-0.73117	-0.475133	-0.0405251	-0.110831	0.40761	0.571415	-0.692757	0.536114	3.5081e-05	0.000457976	0.5779	1.1714e-08	0.000973334	0.791542	0.468578	0.00544908	4.13705e-05	1.34222e-07
AA26G00423	blue	0.411558	0.919513	-0.23979	-0.631795	-0.157563	0.228808	-0.240734	0.500431	0.195385	0.844941	-0.840465	0.004973	4.7759e-19	0.112616	3.2496e-06	0.301278	0.130576	0.111166	0.000463959	0.19836	2.92673e-13	5.14702e-13
AA26G00492	blue	0.657578	0.880332	0.0187791	-0.222622	-0.448722	0.099931	-0.516322	0.0940805	0.588388	0.558712	-0.653611	9.21727e-07	1.61376e-15	0.902551	0.141593	0.00199054	0.513672	0.000282661	0.538741	2.13002e-05	6.6416e-05	1.12766e-06
AA26G00494	blue	0.343333	0.705608	-0.137891	-0.690954	0.00811289	0.430918	-0.314421	0.578551	-0.0506786	0.660583	-0.652375	0.0209426	6.19673e-08	0.366367	1.49124e-07	0.957818	0.00312589	0.0354202	3.14363e-05	0.740941	7.89615e-07	1.20006e-06
AA26G00495	blue	0.352794	0.846047	-0.129153	-0.686819	0.245971	0.529982	-0.124591	0.74216	-0.0400042	0.786995	-0.642448	0.0174538	2.53868e-13	0.397801	1.89316e-07	0.103372	0.00018098	0.414817	5.39573e-09	0.794163	1.45211e-10	1.95828e-06
AA26G00507	blue	0.55894	0.43799	0.480195	-0.188846	0.510137	0.62715	-0.179166	0.42639	0.214991	0.185481	-0.0134997	6.58639e-05	0.00262041	0.000843006	0.214096	0.000343773	4.02861e-06	0.238948	0.00349292	0.156112	0.222521	0.929865
AA26G00513	blue	0.268042	0.785238	-0.268847	-0.379707	-0.0605211	0.0606941	0.113168	0.441004	0.277453	0.779697	-0.656166	0.0750408	1.6998e-10	0.0741368	0.0100931	0.692898	0.692063	0.459193	0.00242786	0.0650008	2.76776e-10	9.90675e-07
AA26G00520	blue	0.660828	0.884862	0.0683078	-0.239341	-0.240894	0.255015	-0.414569	0.247352	0.535108	0.566819	-0.573856	7.79683e-07	7.37671e-16	0.655706	0.113312	0.110922	0.0909068	0.00463457	0.101388	0.000152339	4.92082e-05	3.76888e-05
AA26G00543	blue	0.683661	0.745499	0.150664	0.158159	-0.508274	-0.0439496	-0.566868	-0.231068	0.782801	0.281018	-0.390812	2.26566e-07	4.23064e-09	0.323202	0.299429	0.000364397	0.774369	4.91185e-05	0.126716	2.11003e-10	0.0614901	0.00794592
AA26G00565	blue	0.416394	0.746319	-0.0203039	-0.593845	0.114092	0.525961	-0.248094	0.619958	0.0150869	0.635951	-0.573426	0.00443952	3.98319e-09	0.894681	1.70694e-05	0.455513	0.000206768	0.100334	5.58099e-06	0.921643	2.67308e-06	3.83136e-05
AA26G00566	blue	0.120115	0.498692	-0.414444	0.0657968	-0.754628	-0.48192	-0.0478386	-0.193695	0.479384	0.446508	-0.565647	0.431907	0.000489098	0.00464822	0.667615	2.13373e-09	0.000802309	0.754996	0.202346	0.000862781	0.00210824	5.14145e-05
AA26G00612	blue	0.389409	0.832002	-0.0636756	-0.645279	0.325627	0.540035	-0.0467037	0.760383	0.0274777	0.776926	-0.589861	0.00819335	1.42986e-12	0.677739	1.70612e-06	0.0290521	0.000128753	0.760634	1.36467e-09	0.857802	3.51314e-10	2.00726e-05
AA26G00615	blue	0.610647	0.777704	0.155425	-0.0269055	-0.0510278	0.230013	-0.226827	0.207646	0.5825	0.455943	-0.343335	8.40986e-06	3.28687e-10	0.307967	0.860733	0.739218	0.128507	0.134032	0.171092	2.6929e-05	0.00164609	0.020942
AA26G00624	blue	0.688977	0.905505	0.0673802	-0.226862	-0.278157	0.244117	-0.58146	0.14479	0.544347	0.507964	-0.568251	1.6723e-07	1.30381e-17	0.660096	0.13397	0.0642954	0.106082	2.80554e-05	0.342638	0.000110891	0.000367928	4.66319e-05
AA26G00631	blue	0.696047	0.648748	0.474416	-0.0994527	0.407392	0.63664	-0.386566	0.330755	0.367354	0.223426	-0.0629151	1.10547e-07	1.43814e-06	0.00099317	0.515699	0.00547647	2.58724e-06	0.00871517	0.0264724	0.0130494	0.140123	0.681382
AA26G00633	blue	0.580809	0.958817	-0.00965173	-0.500496	0.00354083	0.46726	-0.356619	0.538264	0.263046	0.726031	-0.643574	2.87816e-05	3.92956e-25	0.949826	0.000463034	0.981583	0.00121193	0.0161898	0.00013682	0.0808457	1.66178e-08	1.85414e-06
AA26G00649	blue	0.156709	0.549635	-0.381882	-0.241539	-0.66637	-0.26378	-0.215688	-0.0200991	0.262377	0.518074	-0.681135	0.30394	9.20706e-05	0.00963728	0.10994	5.83299e-07	0.0799706	0.154743	0.895738	0.0816487	0.000267229	2.61169e-07
AA26G00692	blue	0.496298	0.884533	-0.142518	-0.394842	-0.362103	0.169357	-0.402856	0.275551	0.34314	0.669822	-0.725428	0.000525718	7.8166e-16	0.350347	0.0072709	0.0145137	0.266066	0.00607464	0.0669391	0.0210194	4.8534e-07	1.7305e-08
AA26G00698	blue	0.62887	0.854545	0.191538	-0.402417	0.240821	0.555323	-0.247062	0.558288	0.309885	0.599312	-0.457741	3.72203e-06	8.1893e-14	0.207515	0.00613548	0.111033	7.51117e-05	0.101802	6.74508e-05	0.038305	1.36175e-05	0.00156902
AA26G00711	blue	0.457598	0.699679	0.15859	-0.589405	0.376045	0.680302	-0.210599	0.699184	-0.033338	0.566334	-0.418069	0.00157503	8.89591e-08	0.298099	2.04456e-05	0.0109027	2.73612e-07	0.16495	9.16515e-08	0.827893	5.01101e-05	0.0042667
AA26G00738	blue	0.654242	0.946103	0.0249649	-0.416582	-0.185394	0.299079	-0.443454	0.334921	0.452381	0.653381	-0.699615	1.09228e-06	1.12545e-22	0.87069	0.00441974	0.222742	0.0459592	0.00228063	0.0245199	0.00180877	1.14079e-06	8.93064e-08
AA26G00756	blue	0.667287	0.814469	0.121636	-0.0595368	-0.303041	0.185082	-0.467009	0.0646057	0.605906	0.412785	-0.450278	5.55606e-07	1.00259e-11	0.426057	0.697652	0.0430203	0.223535	0.00122033	0.673292	1.03116e-05	0.00483255	0.00191134
AA26G00761	blue	0.506169	0.77188	0.0507822	-0.427655	0.0732808	0.31998	-0.242575	0.403971	0.288977	0.597329	-0.544775	0.000389022	5.37851e-10	0.740429	0.00338674	0.63237	0.0321307	0.108376	0.00592255	0.0541961	1.47874e-05	0.000109244
AA26G00764	blue	0.656031	0.963171	0.0293379	-0.373935	-0.15211	0.303233	-0.440189	0.322095	0.463205	0.651221	-0.658693	9.97496e-07	3.71424e-26	0.848284	0.0113939	0.318526	0.0428818	0.00247863	0.0309478	0.00135409	1.2715e-06	8.70496e-07
AA26G00776	blue	0.789443	0.751813	0.26974	-0.0311539	-0.451506	0.160634	-0.791939	-0.149336	0.677807	0.241644	-0.425679	1.16305e-10	2.64342e-09	0.0731436	0.839014	0.00185087	0.291835	9.24596e-11	0.327534	3.14271e-07	0.10978	0.00355381
AA27G00012	blue	0.490351	0.730776	0.158639	-0.596534	0.439131	0.780034	-0.340179	0.694035	-0.0623299	0.514916	-0.376435	0.000627566	1.20355e-08	0.297946	1.52819e-05	0.00254597	2.68786e-10	0.0222289	1.24518e-07	0.68419	0.000295613	0.0108138
AA27G00016	blue	0.668867	0.718004	0.323069	-0.419291	0.217521	0.736249	-0.525857	0.519348	0.163686	0.394813	-0.316315	5.10777e-07	2.82579e-08	0.0304147	0.00414447	0.151183	8.22585e-09	0.000207474	0.000256489	0.282641	0.00727564	0.0342695
AA27G00023	blue	0.365927	0.630789	0.0883978	-0.603658	0.436368	0.722844	-0.258871	0.692462	-0.174074	0.509794	-0.343386	0.0134343	3.40545e-06	0.563645	1.13449e-05	0.00272951	2.05621e-08	0.0859614	1.36563e-07	0.252781	0.000347496	0.0209215
AA27G00026	blue	0.579918	0.947363	-0.0836163	-0.471736	-0.278457	0.230579	-0.454955	0.327256	0.384633	0.710334	-0.766415	2.98035e-05	6.85499e-23	0.585005	0.0010706	0.0639966	0.127544	0.00168986	0.0282107	0.00908605	4.61568e-08	8.42793e-10
AA27G00057	blue	0.362385	0.825814	-0.168514	-0.522885	0.0676558	0.254088	-0.106686	0.501136	0.188154	0.747682	-0.656137	0.0144316	2.91415e-12	0.268488	0.000228693	0.65879	0.0921278	0.485475	0.000454096	0.215811	3.60146e-09	9.92134e-07
AA27G00179	blue	0.396189	0.741633	-0.0946132	-0.641889	0.0127492	0.379429	-0.225695	0.572704	0.0830315	0.685771	-0.666132	0.00705667	5.6052e-09	0.536434	2.01205e-06	0.933756	0.0101528	0.136038	3.9386e-05	0.587642	2.00997e-07	5.90677e-07
AA27G00202	blue	0.431259	0.698816	0.116331	-0.572122	0.353544	0.609253	-0.087691	0.721719	0.0139963	0.625068	-0.447425	0.00309973	9.37011e-08	0.446655	4.02705e-05	0.0171997	8.93245e-06	0.566779	2.21515e-08	0.927292	4.43098e-06	0.00205875
AA27G00210	blue	0.39572	0.453067	-0.0105144	0.357075	-0.632143	-0.274279	-0.312778	-0.356922	0.677401	0.138703	-0.23479	0.00713062	0.0017764	0.945348	0.0160446	3.19717e-06	0.0682605	0.0364436	0.016093	3.21395e-07	0.363526	0.120545
AA283G00008	blue	0.323123	0.585966	0.120218	-0.49111	0.553814	0.715047	-0.0644236	0.725828	-0.141413	0.482147	-0.23668	0.0303854	2.34705e-05	0.431509	0.000613661	7.93092e-05	3.42057e-08	0.674162	1.68462e-08	0.354133	0.000797077	0.1175
AA284G00002	blue	0.268129	0.789915	-0.375279	-0.285276	-0.384561	-0.158772	-0.0434063	0.188109	0.400282	0.728086	-0.746775	0.0749424	1.11395e-10	0.0110788	0.0574961	0.00910005	0.297538	0.777087	0.215921	0.00643869	1.44624e-08	3.85131e-09
AA28G00016	blue	0.572331	0.891039	-0.0394442	-0.459812	-0.195467	0.354497	-0.494427	0.361018	0.298778	0.61876	-0.673564	3.99508e-05	2.40264e-16	0.796983	0.00148421	0.198168	0.0168811	0.000556037	0.014833	0.0461891	5.88774e-06	3.96564e-07
AA28G00023	blue	0.284817	0.488748	-0.154457	0.15675	-0.476361	-0.355988	0.0376841	-0.143053	0.647369	0.367138	-0.409883	0.0579164	0.000657887	0.311028	0.303812	0.000940163	0.0163929	0.805863	0.348524	1.53959e-06	0.0131071	0.00517039
AA296G00004	blue	0.540046	0.642652	0.244239	-0.445055	0.248607	0.531784	-0.263896	0.506231	0.170641	0.464688	-0.383226	0.000128706	1.93905e-06	0.105901	0.00218878	0.0996098	0.000170399	0.0798335	0.000388276	0.262405	0.00130048	0.00936434
AA29G00004	blue	0.182226	0.605818	-0.372852	-0.298986	-0.39871	-0.105027	-0.0674176	0.21401	0.247446	0.611813	-0.656684	0.230889	1.03504e-05	0.0116532	0.0460299	0.00667033	0.492322	0.659918	0.158057	0.101254	7.99462e-06	9.64823e-07
AA29G00005	blue	0.517379	0.729761	0.0942992	-0.566746	0.160638	0.580845	-0.432608	0.545208	0.0711845	0.535056	-0.481773	0.000273258	1.29024e-08	0.537793	4.93444e-05	0.291823	2.87408e-05	0.00299786	0.000107606	0.642166	0.00015261	0.000805717
AA29G00049	blue	0.219305	0.735852	-0.338251	-0.280169	-0.268491	-0.125832	0.0797007	0.263539	0.340813	0.729166	-0.673708	0.147776	8.45871e-09	0.023047	0.0623118	0.0745357	0.410145	0.602762	0.0802575	0.0219652	1.34374e-08	3.93469e-07
AA29G00051	blue	0.423471	0.726935	0.0903348	-0.493422	0.413359	0.581277	-0.125404	0.642502	0.0445984	0.595594	-0.375928	0.00374904	1.56353e-08	0.555096	0.000572961	0.00476805	2.82578e-05	0.411753	1.95324e-06	0.771127	1.5886e-05	0.0109293
AA29G00065	blue	0.101389	0.6932	-0.39681	-0.659588	-0.0855433	0.24231	-0.0440974	0.592023	-0.158162	0.777046	-0.724337	0.507517	1.3078e-07	0.0069598	8.31268e-07	0.576353	0.108775	0.77363	1.83872e-05	0.29942	3.4773e-10	1.8616e-08
AA29G00082	blue	0.367849	0.541068	-0.0684399	0.238668	-0.577853	-0.289809	-0.165559	-0.230729	0.652684	0.310119	-0.356244	0.0129183	0.000124251	0.655082	0.11436	3.23007e-05	0.0534759	0.277092	0.127288	1.18156e-06	0.0381515	0.0163104
AA29G00088	blue	0.350951	0.883206	-0.262416	-0.700489	-0.0594243	0.245983	-0.159941	0.56541	0.119129	0.857738	-0.842293	0.018092	9.85827e-16	0.0816021	8.47199e-08	0.698197	0.103355	0.293949	5.18697e-05	0.435725	5.25376e-14	4.09592e-13
AA29G00092	blue	0.513923	0.81299	0.113328	-0.605606	0.337911	0.718354	-0.283812	0.717379	0.0125007	0.624902	-0.475333	0.000305092	1.17054e-11	0.458555	1.04443e-05	0.0231938	2.76212e-08	0.0588454	2.94275e-08	0.935044	4.46457e-06	0.000967858
AA29G00098	blue	0.59922	0.757049	0.157664	-0.395483	0.0479712	0.482954	-0.389238	0.449673	0.281055	0.517006	-0.449775	1.36698e-05	1.77069e-09	0.300965	0.00716829	0.754338	0.000778754	0.00822398	0.0019418	0.0614539	0.000276537	0.00193667
AA29G00099	blue	0.545445	0.803466	0.101868	-0.552752	0.178392	0.593594	-0.300582	0.628379	0.133775	0.619967	-0.528454	0.000106714	3.07448e-11	0.5055	8.23891e-05	0.241017	1.72459e-05	0.044826	3.80722e-06	0.380986	5.57862e-06	0.00019041
AA29G00100	blue	0.588034	0.965333	-0.0719484	-0.37983	-0.249509	0.202992	-0.34104	0.336576	0.464136	0.729781	-0.723967	2.16062e-05	1.0336e-26	0.638589	0.0100669	0.0983482	0.181103	0.0218714	0.0237786	0.00132021	1.28851e-08	1.90822e-08
AA29G00107	blue	0.798754	0.767788	0.341737	0.107602	-0.217651	0.203597	-0.593649	-0.0918916	0.759606	0.239077	-0.279059	4.86379e-11	7.53761e-10	0.0215853	0.481713	0.150932	0.179779	1.72072e-05	0.548271	1.45063e-09	0.113722	0.0634001
AA29G00109	blue	0.0452329	0.595639	-0.555575	-0.157032	-0.645662	-0.45278	0.0837158	0.0040833	0.363312	0.650255	-0.732698	0.76796	1.58565e-05	7.44305e-05	0.302931	1.67437e-06	0.00178989	0.584557	0.978762	0.0141647	1.33432e-06	1.05404e-08
AA29G00115	blue	0.355963	0.80787	-0.283174	-0.493717	-0.288965	0.0193778	-0.213439	0.315464	0.304944	0.745122	-0.801215	0.016401	1.98035e-11	0.0594411	0.000567933	0.0542066	0.899459	0.159194	0.0347824	0.041664	4.34941e-09	3.83352e-11
AA29G00116	blue	0.552368	0.740326	0.163724	-0.533231	0.211355	0.527328	-0.323111	0.53276	0.169184	0.558487	-0.478376	8.35298e-05	6.15726e-09	0.282526	0.00016231	0.163403	0.00019765	0.0303923	0.000164902	0.26656	6.69636e-05	0.000887922
AA29G00124	blue	0.482875	0.591438	0.11566	0.15833	-0.215311	-0.0454273	-0.208854	-0.0952249	0.624317	0.278521	-0.267829	0.000780546	1.88303e-05	0.449302	0.298901	0.155483	0.766991	0.168559	0.533792	4.5849e-06	0.0639327	0.0752812
AA29G00131	blue	0.390935	0.862079	-0.13182	-0.650745	0.2107	0.440034	-0.144651	0.659471	0.0746006	0.780128	-0.660043	0.00792463	2.82396e-14	0.388046	1.30209e-06	0.164742	0.00248841	0.343109	8.36301e-07	0.626235	2.66589e-10	8.11993e-07
AA29G00145	blue	0.150047	0.642133	-0.379863	-0.675186	-0.226212	0.135305	-0.14929	0.487029	-0.0649656	0.74136	-0.780748	0.325211	1.98843e-06	0.0100598	3.62983e-07	0.135119	0.37551	0.327686	0.000691862	0.671575	5.71646e-09	2.52593e-10
AA29G00167	blue	0.347554	0.733185	-0.1186	-0.536924	0.0295282	0.246667	-0.0226703	0.532956	0.171238	0.723649	-0.652175	0.0193197	1.01907e-08	0.437777	0.000143224	0.847312	0.102367	0.882487	0.00016382	0.260714	1.94909e-08	1.21217e-06
AA29G00180	blue	0.409761	0.6564	-0.172593	-0.116695	-0.594183	-0.269303	-0.310872	-0.128291	0.603085	0.460725	-0.647418	0.00518503	9.78931e-07	0.256902	0.445225	1.68345e-05	0.073628	0.0376615	0.400985	1.16232e-05	0.00144817	1.53588e-06
AA29G00181	blue	0.452782	0.851353	-0.183991	-0.289676	-0.312713	0.00076021	-0.145475	0.254267	0.504165	0.699037	-0.71927	0.00178979	1.26283e-13	0.226326	0.0535903	0.0364845	0.996046	0.340336	0.091891	0.000413855	9.24635e-08	2.60201e-08
AA29G00183	blue	0.208414	0.486729	-0.0732643	-0.634128	0.151427	0.544418	-0.30125	0.570329	-0.289685	0.455722	-0.417897	0.169479	0.000697946	0.632447	2.91325e-06	0.320728	0.000110615	0.0443296	4.31122e-05	0.0535828	0.00165578	0.00428424
AA29G00191	blue	0.541795	0.866431	-0.0738841	-0.519927	-0.253742	0.271197	-0.447848	0.360428	0.296552	0.669304	-0.744025	0.000121168	1.48328e-14	0.629563	0.000251739	0.0925867	0.0715473	0.00203629	0.0150094	0.0479175	4.98981e-07	4.71251e-09
AA29G00199	blue	0.337115	0.670528	-0.199277	-0.553731	-0.317732	0.154505	-0.388168	0.307184	0.11529	0.603385	-0.708434	0.0235408	4.6728e-07	0.189392	7.95466e-05	0.033429	0.310877	0.00841762	0.0401125	0.450764	1.14766e-05	5.19964e-08
AA29G00200	blue	0.453876	0.833077	-0.191501	-0.359964	-0.430799	-0.0275995	-0.260917	0.208783	0.454962	0.706135	-0.775897	0.00173886	1.25989e-12	0.207606	0.0151491	0.0031351	0.857178	0.0834233	0.168707	0.00168953	5.99808e-08	3.83543e-10
AA29G00219	blue	0.223961	0.787446	-0.338836	-0.432269	-0.119755	0.0824676	-0.019694	0.416951	0.167728	0.76197	-0.682717	0.139152	1.39421e-10	0.0227963	0.00302317	0.433298	0.59019	0.897828	0.00438141	0.270758	1.20388e-09	2.38958e-07
AA29G00236	blue	0.558551	0.942829	-0.0327572	-0.52992	0.00525531	0.441306	-0.381799	0.496235	0.243759	0.698618	-0.664162	6.68063e-05	3.86934e-22	0.830847	0.000181353	0.972668	0.00240925	0.00965431	0.00052672	0.106611	9.48192e-08	6.55248e-07
AA29G00252	blue	0.530412	0.756481	0.0408652	-0.534951	0.0473753	0.449966	-0.492492	0.420394	0.174041	0.524958	-0.552816	0.000178397	1.85027e-09	0.789831	0.00015315	0.757296	0.00192702	0.000589032	0.00403668	0.252871	0.000213695	8.22003e-05
AA29G00253	blue	0.451712	0.741469	0.0600069	-0.580445	0.332113	0.595341	-0.318363	0.580176	0.0177399	0.552382	-0.458656	0.00184087	5.67171e-09	0.69538	2.91947e-05	0.0258224	1.60525e-05	0.0330603	2.95037e-05	0.907919	8.34884e-05	0.00153103
AA29G00262	blue	0.433539	0.845914	-0.242626	-0.369982	-0.449673	-0.0783976	-0.265827	0.172354	0.467076	0.713252	-0.819541	0.00292937	2.5824e-13	0.108299	0.0123652	0.00194183	0.608723	0.0775723	0.257573	0.00121808	3.8368e-08	5.83191e-12
AA29G00275	blue	0.585799	0.598552	0.259044	-0.377378	0.0760418	0.622654	-0.59002	0.381907	0.122932	0.292405	-0.297874	2.36278e-05	1.40553e-05	0.0857445	0.0106018	0.619563	4.94385e-06	1.99441e-05	0.00963213	0.421106	0.0512778	0.0468849
AA29G00328	blue	0.37762	0.845918	-0.266438	-0.366918	-0.313696	-0.0363643	-0.0942939	0.289372	0.418321	0.770112	-0.773153	0.010548	2.5813e-13	0.0768671	0.013166	0.0358689	0.812538	0.537816	0.0538537	0.00424123	6.22814e-10	4.8356e-10
AA2G00008	blue	0.46244	0.806402	0.00488095	-0.550459	0.094176	0.515548	-0.269712	0.598591	0.0776902	0.669349	-0.558103	0.00138251	2.29592e-11	0.974615	8.94138e-05	0.538327	0.000289728	0.0731755	1.40324e-05	0.61197	4.97775e-07	6.79074e-05
AA2G00028	blue	0.711304	0.847504	0.209467	-0.297591	-0.047869	0.342297	-0.516139	0.221179	0.490114	0.477811	-0.502105	4.34158e-08	2.10121e-13	0.167285	0.0471048	0.754844	0.0213582	0.000284314	0.144258	0.000631978	0.000902299	0.000440854
AA2G00037	blue	-0.0407412	0.413092	-0.554632	0.000163576	-0.74712	-0.656297	0.182481	-0.174898	0.432061	0.519148	-0.6455	0.790455	0.00479798	7.7009e-05	0.999149	3.7544e-09	9.8409e-07	0.230224	0.250506	0.00303878	0.000258147	1.68771e-06
AA2G00045	blue	0.107451	0.261477	-0.259025	0.350801	-0.810413	-0.580283	-0.091441	-0.455351	0.560768	0.14361	-0.312329	0.482332	0.0827393	0.0857677	0.0181447	1.52817e-11	2.93804e-05	0.550242	0.0016722	6.15981e-05	0.34663	0.0367276
AA2G00073	blue	0.540216	0.739661	0.16698	-0.358728	0.0822989	0.473875	-0.256563	0.471192	0.222468	0.538055	-0.42099	0.000127955	6.45738e-09	0.272931	0.0155268	0.590953	0.00100839	0.088896	0.00108694	0.141875	0.000137802	0.00397956
AA2G00082	blue	0.798334	0.830257	0.352453	-0.253609	0.0674659	0.544732	-0.601297	0.291248	0.459287	0.394409	-0.355656	5.06383e-11	1.75279e-12	0.0175702	0.0927642	0.65969	0.00010941	1.25321e-05	0.0522483	0.00150534	0.00734093	0.0165006
AA2G00085	blue	0.713273	0.904965	0.116386	-0.150875	-0.315584	0.233467	-0.542954	0.129264	0.592113	0.501347	-0.529014	3.8316e-08	1.46565e-17	0.446441	0.322517	0.0347103	0.122713	0.000116398	0.397395	1.83205e-05	0.000451177	0.000186902
AA2G00086	blue	0.566506	0.865966	0.0713098	-0.586667	0.232493	0.599656	-0.359062	0.607397	0.15262	0.632641	-0.564224	4.97892e-05	1.59069e-14	0.641579	2.28222e-05	0.124325	1.34234e-05	0.0154239	9.67439e-06	0.316888	3.12362e-06	5.42128e-05
AA2G00096	blue	0.786302	0.917616	0.22911	-0.296268	-0.0971687	0.443894	-0.666145	0.235937	0.492284	0.468712	-0.512864	1.54546e-10	7.73089e-19	0.130054	0.0481421	0.525435	0.0022551	5.90255e-07	0.118691	0.000592669	0.00116435	0.000315492
AA2G00099	blue	0.250471	0.849942	-0.397087	-0.668097	-0.16938	0.093048	-0.0324838	0.531628	0.137899	0.899521	-0.897829	0.0970155	1.52453e-13	0.00691681	5.32204e-07	0.265999	0.543226	0.832238	0.000171289	0.36634	4.5907e-17	6.46087e-17
AA2G00112	blue	0.530673	0.877185	-0.016904	-0.411273	0.0163354	0.408562	-0.362017	0.427574	0.264989	0.615699	-0.561458	0.000176854	2.72927e-15	0.912241	0.00500611	0.915182	0.00533074	0.0145388	0.00339342	0.0785468	6.74337e-06	6.00525e-05
AA2G00115	blue	0.328258	0.891938	-0.356784	-0.476203	-0.352977	0.0377882	-0.175645	0.354628	0.269564	0.823537	-0.832027	0.0277036	2.02945e-16	0.0161372	0.000944381	0.0173914	0.805337	0.248456	0.0168376	0.0733389	3.76053e-12	1.42568e-12
AA2G00131	blue	0.459412	0.551725	0.263588	-0.358332	0.435035	0.546052	-0.0621775	0.555178	0.141732	0.420013	-0.240592	0.00150029	8.54709e-05	0.0801986	0.0156497	0.00282214	0.000104471	0.684922	7.55079e-05	0.353037	0.00407361	0.111383
AA2G00152	blue	0.325411	0.683128	-0.267314	-0.230301	-0.614573	-0.157093	-0.335216	0.0154674	0.375409	0.560337	-0.679629	0.0291651	2.33485e-07	0.075865	0.128015	7.08608e-06	0.30274	0.0243863	0.919674	0.0110486	6.25805e-05	2.8407e-07
AA2G00165	blue	0.500422	0.506926	0.17148	-0.0332323	-0.291929	0.2429	-0.602372	-0.0374131	0.310805	0.144157	-0.236705	0.000464086	0.000380001	0.260031	0.82843	0.0516755	0.107889	1.19779e-05	0.807233	0.0377048	0.344777	0.11746
AA2G00166	blue	0.811822	0.791995	0.451754	-0.254522	0.200731	0.702346	-0.622602	0.370413	0.371359	0.327894	-0.249125	1.32149e-11	9.19865e-11	0.00183886	0.0915549	0.186117	7.56904e-08	4.95544e-06	0.012256	0.0120191	0.0278872	0.098884
AA2G00178	blue	0.325938	0.63465	0.0567663	-0.553307	0.563926	0.680663	-0.00856378	0.776106	-0.0984779	0.561988	-0.323496	0.0288902	2.84248e-06	0.711097	8.07672e-05	5.48155e-05	2.68155e-07	0.955476	3.7678e-10	0.519843	5.88914e-05	0.0301836
AA2G00188	blue	0.347635	0.539872	-0.175801	0.0316746	-0.758898	-0.343329	-0.443924	-0.31982	0.542334	0.312911	-0.52531	0.0192898	0.000129477	0.248029	0.83636	1.53336e-09	0.0209442	0.00225333	0.0322219	0.000118929	0.0363598	0.000211244
AA2G00190	blue	0.656865	0.854278	0.129844	-0.144127	-0.0739659	0.273315	-0.335198	0.232822	0.564529	0.509208	-0.445567	9.5595e-07	8.49478e-14	0.395262	0.34488	0.629182	0.0692753	0.0243945	0.123778	5.36001e-05	0.000353923	0.00216008
AA2G00192	blue	0.776336	0.848888	0.258953	-0.134143	-0.191698	0.3149	-0.630884	0.0838166	0.597421	0.377204	-0.432058	3.69475e-10	1.75263e-13	0.0858583	0.379665	0.207129	0.0351262	3.39034e-06	0.584103	1.47314e-05	0.0106405	0.00303907
AA2G00193	blue	0.510195	0.928158	-0.116942	-0.383963	-0.167886	0.252571	-0.316352	0.370739	0.350484	0.701104	-0.667989	0.000343158	4.53129e-20	0.444255	0.00921776	0.270301	0.0941534	0.0342477	0.012174	0.0182568	8.16219e-08	5.35251e-07
AA2G00195	blue	0.76008	0.863146	0.280991	-0.245377	0.0395373	0.505255	-0.535712	0.295747	0.464028	0.432227	-0.406503	1.39765e-09	2.41671e-14	0.0615161	0.104234	0.796514	0.000400177	0.000149253	0.0485553	0.00132411	0.00302631	0.0055895
AA30G00021	blue	0.459226	0.875272	-0.0546986	-0.582337	0.164711	0.47302	-0.123079	0.670786	0.149398	0.767064	-0.643827	0.00150778	3.73045e-15	0.721188	2.71029e-05	0.279594	0.00103286	0.420548	4.60845e-07	0.327331	7.99513e-10	1.83141e-06
AA30G00047	blue	0.330123	0.796038	-0.32514	-0.420157	-0.390923	0.0430945	-0.248976	0.296504	0.272724	0.704387	-0.763763	0.0267799	6.30125e-11	0.0293076	0.00405969	0.00792664	0.778647	0.0990928	0.0479555	0.0699028	6.68076e-08	1.04352e-09
AA30G00063	blue	0.368225	0.621737	-0.0477903	-0.204921	-0.00209857	0.122181	0.0294177	0.322117	0.389751	0.518714	-0.438739	0.0128192	5.15263e-06	0.755235	0.176903	0.989084	0.423968	0.847877	0.0309356	0.00813242	0.000261787	0.00257137
AA30G00066	blue	0.61872	0.726488	0.0781601	0.032591	-0.52238	-0.0875841	-0.564441	-0.214414	0.69327	0.326803	-0.480507	5.89824e-06	1.61137e-08	0.609812	0.831692	0.000232483	0.567254	5.37775e-05	0.157254	1.30244e-07	0.0284426	0.000835521
AA30G00081	blue	0.304211	0.807996	-0.16387	-0.584149	0.216781	0.428625	-0.0655004	0.650875	0.00339718	0.744784	-0.600232	0.0421825	1.95516e-11	0.282091	2.52297e-05	0.152614	0.00330725	0.669026	1.29369e-06	0.98233	4.45823e-09	1.31039e-05
AA30G00107	blue	0.0983426	0.771194	-0.457338	-0.622015	-0.0770904	0.037618	0.175521	0.56122	0.0353271	0.91093	-0.824819	0.520419	5.694e-10	0.00158601	5.08844e-06	0.614728	0.806197	0.248797	6.05829e-05	0.817793	3.86559e-18	3.25918e-12
AA30G00131	blue	0.305958	0.572581	0.0177034	-0.420335	0.351191	0.572891	-0.191965	0.55356	-0.0726578	0.428045	-0.271042	0.0409556	3.95725e-05	0.908108	0.00404244	0.0180078	3.91063e-05	0.206484	8.00365e-05	0.635275	0.00335462	0.0717156
AA30G00153	blue	0.625353	0.577271	0.291264	0.07599	-0.156337	0.148796	-0.510839	-0.126354	0.58122	0.140574	-0.215493	4.3737e-06	3.30392e-05	0.0522348	0.619803	0.305103	0.329307	0.000336282	0.408192	2.83213e-05	0.357026	0.155126
AA30G00174	blue	0.651015	0.66949	0.298596	-0.311114	0.106179	0.654417	-0.632003	0.353973	0.1959	0.282068	-0.267353	1.28469e-06	4.94054e-07	0.0463283	0.0375051	0.487559	1.08267e-06	3.21822e-06	0.0170555	0.197157	0.0604847	0.0758212
AA30G00182	blue	0.427656	0.652899	-0.119994	0.142754	-0.661046	-0.326615	-0.234461	-0.219804	0.716019	0.412689	-0.506401	0.00338669	1.16887e-06	0.432373	0.349542	7.70895e-07	0.0285397	0.121081	0.146833	3.21332e-08	0.00484343	0.000386238
AA30G00194	blue	0.727844	0.843335	0.188395	-0.104186	-0.231937	0.156529	-0.462087	0.064244	0.689743	0.444925	-0.490245	1.47017e-08	3.59125e-13	0.215212	0.495815	0.125254	0.3045	0.0013958	0.67502	1.59981e-07	0.0021961	0.000629533
AA30G00210	blue	0.514136	0.919726	-0.107729	-0.52484	-0.156946	0.355481	-0.3945	0.456301	0.232044	0.717359	-0.718756	0.000303032	4.52159e-19	0.481193	0.000214524	0.303199	0.0165575	0.00732625	0.00163049	0.125075	2.94659e-08	2.69081e-08
AA30G00213	blue	0.43603	0.855964	-0.148962	-0.677548	-0.0717649	0.42061	-0.377178	0.561693	0.0660708	0.735963	-0.744018	0.00275271	6.73153e-14	0.328762	3.18804e-07	0.639448	0.00401595	0.0106465	5.9536e-05	0.666311	8.39282e-09	4.71474e-09
AA30G00216	blue	0.477251	0.942385	-0.112824	-0.556588	0.0506522	0.394825	-0.241132	0.561455	0.203328	0.779152	-0.69068	0.000916763	4.54891e-22	0.460569	7.17523e-05	0.741071	0.00727373	0.110557	6.00594e-05	0.180366	2.90136e-10	1.51521e-07
AA30G00226	blue	0.43558	0.828291	-0.0563125	-0.510531	0.132749	0.341091	-0.102703	0.544019	0.217777	0.724246	-0.616805	0.00278392	2.19896e-12	0.713308	0.000339554	0.384681	0.0218502	0.502001	0.000112165	0.15069	1.87297e-08	6.42161e-06
AA30G00230	blue	0.602599	0.916807	0.0168554	-0.383422	-0.0878982	0.267016	-0.340477	0.332433	0.437614	0.650831	-0.645502	1.1864e-05	9.45944e-19	0.912493	0.00932522	0.56586	0.0762045	0.0221044	0.0256712	0.00264533	1.29653e-06	1.68757e-06
AA30G00300	blue	0.679073	0.926522	0.0532487	-0.28121	-0.32851	0.244592	-0.553828	0.187912	0.507544	0.566672	-0.632523	2.92982e-07	7.2321e-20	0.728292	0.061305	0.0275771	0.105382	7.92696e-05	0.216412	0.000372773	4.94804e-05	3.14099e-06
AA30G00310	blue	0.700022	0.838761	0.151067	-0.0887764	-0.295063	0.25636	-0.561262	0.0885335	0.568782	0.413889	-0.439463	8.71393e-08	6.3527e-13	0.321896	0.561969	0.0491026	0.0891568	6.04875e-05	0.563044	4.57078e-05	0.00470923	0.00252471
AA30G00312	blue	0.605172	0.797543	0.0600838	-0.41395	-0.20702	0.306059	-0.560176	0.257545	0.349135	0.521584	-0.593009	1.06389e-05	5.46158e-11	0.695009	0.00470252	0.172415	0.0408856	6.29519e-05	0.0876381	0.0187399	0.000238583	1.76631e-05
AA30G00333	blue	0.64315	0.795416	0.125182	-0.0690349	-0.245556	0.248588	-0.523829	0.0819581	0.527564	0.381817	-0.398434	1.8927e-06	6.68242e-11	0.412588	0.652273	0.103973	0.0996368	0.000221748	0.592496	0.000196109	0.00965066	0.00671169
AA30G00337	blue	0.734381	0.921165	0.158716	-0.300114	-0.138075	0.339254	-0.480091	0.288481	0.532645	0.571825	-0.575397	9.37643e-09	3.10958e-19	0.297709	0.0451759	0.365723	0.0226183	0.000845527	0.0546296	0.000165543	4.07299e-05	3.55206e-05
AA30G00341	blue	0.445289	0.791938	0.0710901	-0.616674	0.386903	0.641658	-0.15396	0.741323	-0.000716721	0.676898	-0.485533	0.00217565	9.24684e-11	0.642608	6.4591e-06	0.00865178	2.03458e-06	0.312606	5.73161e-09	0.996272	3.30422e-07	0.000722701
AA30G00346	blue	0.560045	0.91314	-0.0154719	-0.516487	0.0248301	0.466924	-0.34913	0.54345	0.241118	0.696779	-0.633512	6.32546e-05	2.30354e-18	0.919651	0.00028117	0.871382	0.00122319	0.0187415	0.00011441	0.11058	1.0584e-07	2.99875e-06
AA30G00348	blue	0.444587	0.797696	-0.184313	-0.193533	-0.531874	-0.0821163	-0.237937	0.122797	0.513491	0.642547	-0.69305	0.00221532	5.38242e-11	0.2255	0.202732	0.000169885	0.591779	0.115507	0.421621	0.000309294	1.94894e-06	1.31934e-07
AA30G00364	blue	0.683894	0.868871	0.183487	-0.174048	-0.0130426	0.322634	-0.379594	0.234984	0.540628	0.49268	-0.435181	2.23603e-07	1.02359e-14	0.227623	0.252853	0.932234	0.0306518	0.0101173	0.12023	0.000126151	0.000585753	0.00281186
AA30G00368	blue	0.502676	0.796604	-0.0517716	-0.460458	-0.200294	0.191385	-0.298335	0.344619	0.343213	0.652458	-0.694926	0.000433212	5.97196e-11	0.735553	0.00145862	0.187097	0.207886	0.0465289	0.0204365	0.0209902	1.19504e-06	1.1814e-07
AA30G00369	blue	0.686077	0.855788	0.134918	-0.33211	-0.230223	0.3521	-0.620909	0.226468	0.414318	0.496905	-0.564807	1.97511e-07	6.89833e-14	0.376893	0.0258238	0.128148	0.0176916	5.34798e-06	0.134665	0.00466203	0.000516214	5.30495e-05
AA30G00370	blue	0.509882	0.73686	0.201282	-0.573239	0.512312	0.759861	-0.208826	0.738925	0.00999208	0.554614	-0.372077	0.000346533	7.87867e-09	0.184885	3.85894e-05	0.000321043	1.42195e-09	0.168618	6.80549e-09	0.948059	7.70575e-05	0.0118419
AA30G00375	blue	0.692509	0.83923	0.152957	-0.174771	-0.227216	0.293796	-0.621281	0.102454	0.501829	0.40821	-0.468427	1.3619e-07	5.99691e-13	0.315808	0.250857	0.133348	0.0501298	5.25934e-06	0.503046	0.000444589	0.00537422	0.00117357
AA31G00032	blue	0.305858	0.73742	-0.23092	-0.674853	-0.10953	0.174046	-0.227485	0.444704	0.0837708	0.728745	-0.784337	0.041025	7.57346e-09	0.126966	3.6965e-07	0.473849	0.252857	0.132876	0.00220864	0.584309	1.38286e-08	1.84187e-10
AA31G00033	blue	0.641328	0.858211	0.171451	-0.549819	0.211198	0.685247	-0.499886	0.576882	0.1543	0.558498	-0.495295	2.06728e-06	4.91567e-14	0.260113	9.14713e-05	0.163724	2.07076e-07	0.000471704	3.35401e-05	0.311526	6.69369e-05	0.000541774
AA31G00045	blue	0.0257033	0.525421	-0.505778	-0.253321	-0.523417	-0.245806	0.00762463	0.131213	0.165689	0.589733	-0.658344	0.866899	0.000210472	0.000393761	0.0931488	0.000224753	0.10361	0.960354	0.390253	0.276711	2.01767e-05	8.86245e-07
AA31G00062	blue	0.55676	0.761543	0.028708	-0.308453	-0.336928	0.11496	-0.403909	0.169048	0.446073	0.541703	-0.631529	7.13051e-05	1.24524e-09	0.851505	0.0392547	0.0236232	0.452069	0.00593103	0.266952	0.00213209	0.000121554	3.29011e-06
AA31G00068	blue	0.366263	0.708973	-0.0160271	-0.642839	0.224122	0.439431	-0.160269	0.597765	0.00524747	0.659037	-0.570236	0.0133429	5.02723e-08	0.916777	1.92156e-06	0.138859	0.00252672	0.292947	1.45229e-05	0.972709	8.55242e-07	4.3263e-05
AA31G00078	blue	0.431541	0.617315	-0.139022	0.0633353	-0.709414	-0.276615	-0.322847	-0.19162	0.666979	0.385495	-0.5415	0.00307813	6.27821e-06	0.362411	0.679368	4.89011e-08	0.0658497	0.0305356	0.207316	5.64772e-07	0.00891887	0.000122412
AA31G00093	blue	0.538761	0.829943	-0.0231888	-0.306216	-0.218047	0.123649	-0.241488	0.256936	0.481268	0.626382	-0.64894	0.000134509	1.81785e-12	0.879819	0.0407774	0.150172	0.41838	0.110017	0.0884154	0.000817482	4.17295e-06	1.42451e-06
AA31G00105	blue	0.645415	0.687144	0.271576	-0.320366	0.0567085	0.6225	-0.646092	0.339349	0.197776	0.311469	-0.296776	1.6948e-06	1.85827e-07	0.0711366	0.031912	0.711378	4.97826e-06	1.63945e-06	0.022578	0.192816	0.0372768	0.0477411
AA31G00116	blue	0.690866	0.842797	0.158764	-0.144789	-0.17673	0.176934	-0.435304	0.104344	0.629298	0.470906	-0.493408	1.49889e-07	3.8439e-13	0.297563	0.342643	0.2455	0.244947	0.00280318	0.495158	3.64911e-06	0.00109564	0.000573188
AA31G00118	blue	0.287779	0.442398	-0.111487	0.192975	-0.497363	-0.397311	-0.0908028	-0.287018	0.644535	0.263811	-0.365932	0.0552476	0.00234313	0.465936	0.204062	0.000509129	0.00688238	0.55304	0.055923	1.76932e-06	0.0799341	0.0134329
AA31G00120	blue	0.435669	0.873598	-0.106691	-0.621364	0.153039	0.433192	-0.194884	0.626789	0.125182	0.764476	-0.659653	0.00277773	4.88279e-15	0.485451	5.23963e-06	0.315545	0.00295473	0.199535	4.0958e-06	0.412588	9.85586e-10	8.28486e-07
AA31G00193	blue	0.180558	0.756636	-0.365227	-0.681744	-0.0378252	0.141558	0.047335	0.593392	0.0265409	0.864413	-0.808654	0.235259	1.82824e-09	0.0136266	2.52395e-07	0.80515	0.353634	0.757496	1.7389e-05	0.862602	2.00479e-14	1.82902e-11
AA31G00207	blue	0.34834	0.814263	-0.28194	-0.619597	-0.304282	0.126406	-0.2765	0.405416	0.170077	0.768456	-0.855431	0.0190295	1.02449e-11	0.0606066	5.67176e-06	0.0421315	0.407996	0.0659668	0.00573051	0.264009	7.13673e-10	7.24739e-14
AA31G00216	blue	0.373887	0.703917	-0.182759	-0.158465	-0.418374	0.00518464	-0.335249	0.0787613	0.378324	0.488629	-0.545225	0.0114054	6.87609e-08	0.229505	0.298484	0.00423589	0.973036	0.0243713	0.607057	0.0103927	0.000660202	0.000107541
AA31G00229	blue	0.45327	0.844237	0.00499712	-0.637713	0.332507	0.633258	-0.224319	0.712757	0.00754222	0.690697	-0.545825	0.0017669	3.20205e-13	0.974011	2.4585e-06	0.025636	3.03467e-06	0.138504	3.95971e-08	0.960782	1.51374e-07	0.000105303
AA31G00243	blue	0.372146	0.534177	-0.148089	0.228614	-0.756806	-0.450102	-0.331601	-0.414859	0.73088	0.263716	-0.44457	0.0118251	0.000157211	0.331637	0.130911	1.80434e-09	0.00192016	0.0260656	0.00460313	1.19492e-08	0.0800465	0.00221627
AA31G00268	blue	0.379572	0.886162	-0.299505	-0.487744	-0.32914	0.115807	-0.224151	0.397016	0.270104	0.79849	-0.811212	0.0101221	5.85772e-16	0.0456357	0.000677544	0.0272633	0.448719	0.138807	0.00692789	0.0727422	4.98882e-11	1.40753e-11
AA31G00271	blue	0.553037	0.853814	0.0986734	-0.635739	0.269093	0.669436	-0.317244	0.696076	0.0785785	0.660524	-0.557282	8.15515e-05	9.05084e-14	0.51901	2.70007e-06	0.0738618	4.95469e-07	0.0337167	1.10357e-07	0.607894	7.92056e-07	6.99672e-05
AA31G00282	blue	0.482744	0.710719	0.172382	-0.621803	0.429472	0.736281	-0.287105	0.718034	-0.0571798	0.564999	-0.392825	0.000783488	4.50499e-08	0.257493	5.13722e-06	0.00323925	8.20689e-09	0.0558459	2.82021e-08	0.709085	5.26708e-05	0.00760231
AA31G00286	blue	0.549482	0.891987	-0.064943	-0.410935	-0.151366	0.29169	-0.348336	0.3866	0.369054	0.661152	-0.656224	9.25722e-05	2.01082e-16	0.671683	0.0050456	0.320928	0.0518755	0.0190309	0.00870866	0.0126033	7.66689e-07	9.87763e-07
AA31G00311	blue	0.233817	0.65123	-0.0611077	-0.666078	0.527156	0.655134	0.0792934	0.866325	-0.212132	0.674457	-0.436034	0.122136	1.27094e-06	0.69007	5.92373e-07	0.000198777	1.04404e-06	0.604623	1.50718e-14	0.161825	3.77738e-07	0.00275245
AA31G00317	blue	0.372403	0.709191	-0.148099	-0.215544	-0.218678	-0.0134353	-0.172359	0.142464	0.41022	0.542685	-0.573236	0.0117623	4.95914e-08	0.331602	0.155026	0.148967	0.930199	0.257557	0.350532	0.00513003	0.00011749	3.85943e-05
AA31G00319	blue	0.668968	0.769188	0.136973	-0.10295	-0.404667	0.0671157	-0.590592	-0.0778245	0.620552	0.370257	-0.508557	5.08022e-07	6.72082e-10	0.369598	0.500966	0.00582938	0.66135	1.94879e-05	0.611352	5.43428e-06	0.0122954	0.000361186
AA31G00326	blue	0.631379	0.865652	0.0902475	-0.484263	-0.0635892	0.501722	-0.552857	0.434516	0.248789	0.577633	-0.577767	3.31316e-06	1.66729e-14	0.55548	0.000749834	0.678152	0.000446049	8.20803e-05	0.00285893	0.0993552	3.25784e-05	3.24086e-05
AA31G00347	blue	0.509068	0.672223	0.0154752	0.114294	-0.444272	-0.182114	-0.271531	-0.160308	0.70799	0.377807	-0.429659	0.000355472	4.26482e-07	0.919633	0.454709	0.0022333	0.231179	0.0711849	0.292826	5.34552e-08	0.0105064	0.00322438
AA31G00348	blue	0.492963	0.828059	-0.0645369	-0.349968	-0.180961	0.124357	-0.198817	0.308499	0.419001	0.67039	-0.670063	0.000580837	2.25824e-12	0.673621	0.0184401	0.234198	0.4157	0.190436	0.0392243	0.00417323	4.70756e-07	4.79109e-07
AA31G00350	blue	0.821723	0.859994	0.415201	-0.290031	0.219589	0.690263	-0.594756	0.399865	0.393181	0.402503	-0.309402	4.5954e-12	3.81492e-14	0.00456622	0.0532848	0.147238	1.55237e-07	1.64431e-05	0.00649949	0.00754294	0.00612346	0.0386232
AA31G00353	blue	0.132678	0.513366	-0.366692	-0.120066	-0.434113	-0.37728	0.0854888	-0.0121028	0.439316	0.520211	-0.601853	0.384937	0.00031052	0.0132269	0.432096	0.00288783	0.0106237	0.576597	0.937107	0.00253409	0.00024944	1.22424e-05
AA31G00356	blue	0.658313	0.70959	0.130095	0.0700781	-0.485012	-0.0524179	-0.581589	-0.228127	0.741262	0.263334	-0.439535	8.87676e-07	4.83663e-08	0.394339	0.64736	0.00073373	0.732373	2.79128e-05	0.131757	5.75683e-09	0.0805018	0.00252008
AA31G00362	blue	0.194361	0.668314	-0.293963	-0.248228	-0.105127	-0.0363663	0.120676	0.293315	0.288269	0.63696	-0.56308	0.200769	5.26077e-07	0.0499938	0.100145	0.491907	0.812528	0.429745	0.0505242	0.0548153	2.54814e-06	5.65611e-05
AA31G00369	blue	0.235305	0.601269	-0.000786537	-0.65982	0.632002	0.686854	0.0622454	0.852162	-0.22499	0.610464	-0.351683	0.11971	1.25465e-05	0.995909	8.21409e-07	3.21829e-06	1.88934e-07	0.684596	1.13266e-13	0.137298	8.47701e-06	0.0178362
AA31G00372	blue	0.334179	0.769685	-0.290427	-0.298925	-0.448125	-0.031996	-0.292009	0.141424	0.331138	0.620421	-0.688498	0.0248585	6.45124e-10	0.0529455	0.0460771	0.00202172	0.834722	0.0516078	0.354094	0.0262877	5.46632e-06	1.71912e-07
AA31G00381	blue	0.585508	0.919763	-0.0805892	-0.429135	-0.355658	0.147696	-0.491547	0.225382	0.437297	0.665685	-0.774253	2.39025e-05	4.47913e-19	0.598712	0.00326613	0.0165	0.332936	0.000605769	0.136596	0.0026665	6.04793e-07	4.40835e-10
AA31G00408	blue	0.658583	0.476276	0.542295	-0.224037	0.302393	0.65479	-0.559593	0.256788	0.200902	0.0911195	-0.0669858	8.7541e-07	0.000942419	0.000119089	0.139014	0.0434902	1.06241e-06	6.43092e-05	0.0886054	0.185733	0.551651	0.661966
AA31G00411	blue	0.424119	0.872505	-0.28208	-0.361016	-0.47019	-0.0304492	-0.294848	0.2098	0.42965	0.724746	-0.81064	0.00369081	5.80954e-15	0.060474	0.0148337	0.00111766	0.842609	0.0492756	0.166596	0.00322511	1.81137e-08	1.49296e-11
AA31G00434	blue	0.642043	0.76613	0.067504	-0.0808876	-0.517742	0.0276023	-0.54488	-0.0429368	0.631239	0.426949	-0.53482	1.99713e-06	8.62514e-10	0.659509	0.597355	0.000270091	0.857164	0.000108844	0.779437	3.3349e-06	0.00344566	0.000153832
AA31G00441	blue	0.447209	0.688855	-0.0507808	-0.031679	-0.251809	-0.0463363	-0.0810458	0.0941031	0.599556	0.481959	-0.470942	0.00207031	1.68411e-07	0.740436	0.836337	0.095184	0.762463	0.596636	0.538643	1.34797e-05	0.000801419	0.00109453
AA31G00448	blue	0.390044	0.795459	-0.253493	-0.496997	-0.432604	0.0773721	-0.388922	0.266813	0.251437	0.686194	-0.797476	0.00808056	6.65545e-11	0.0929187	0.000514773	0.00299822	0.613432	0.00828079	0.0764369	0.0956914	1.96205e-07	5.49651e-11
AA31G00451	blue	0.398021	0.700637	0.0456036	-0.536542	0.327259	0.563871	-0.268944	0.552974	-0.0163162	0.523525	-0.425227	0.00677402	8.39636e-08	0.766112	0.000145101	0.0282094	5.4927e-05	0.0740278	8.1735e-05	0.915281	0.000223964	0.00359306
AA31G00470	blue	0.513025	0.766001	0.050099	-0.593501	0.117453	0.567752	-0.401487	0.564388	0.0799757	0.579085	-0.55089	0.000313888	8.71542e-10	0.743802	1.73114e-05	0.442254	4.75158e-05	0.00626602	5.38829e-05	0.601507	3.07891e-05	8.80537e-05
AA31G00480	blue	0.292019	0.830745	-0.273008	-0.408109	-0.114474	0.0831073	0.0372036	0.429678	0.261083	0.793636	-0.699463	0.0515999	1.65632e-12	0.0696007	0.00538676	0.453993	0.5873	0.808292	0.00322288	0.0832204	7.8975e-11	9.0127e-08
AA31G00481	blue	0.3695	0.897608	-0.269491	-0.665861	-0.171289	0.248361	-0.230505	0.539277	0.122789	0.856049	-0.849193	0.0124883	6.75262e-17	0.07342	5.99203e-07	0.260569	0.0999571	0.12767	0.000132149	0.421648	6.6533e-14	1.68354e-13
AA31G00493	blue	0.475296	0.732738	-0.156111	-0.0713394	-0.679336	-0.234153	-0.361248	-0.121377	0.650098	0.494436	-0.666012	0.000968866	1.05114e-08	0.305813	0.64144	2.88726e-07	0.121585	0.0147648	0.427049	1.3448e-06	0.000555887	5.94416e-07
AA31G00495	blue	0.410668	0.840263	-0.261177	-0.234339	-0.502317	-0.133242	-0.229789	0.107301	0.512485	0.679943	-0.758761	0.00507695	5.27813e-13	0.0831053	0.12128	0.000438005	0.382902	0.128889	0.482948	0.000319295	2.79144e-07	1.54979e-09
AA31G00504	blue	0.446315	0.621665	-0.14053	0.113142	-0.795562	-0.35881	-0.431897	-0.339983	0.7124	0.325274	-0.549009	0.00211881	5.16937e-06	0.357178	0.459296	6.59117e-11	0.0155014	0.00305122	0.0223107	4.05049e-08	0.0292373	9.41353e-05
AA31G00522	blue	0.769975	0.859986	0.227252	-0.218417	-0.140898	0.379107	-0.685422	0.139581	0.530044	0.38951	-0.460743	6.2987e-10	3.81944e-14	0.133285	0.149465	0.355905	0.0102221	2.05023e-07	0.360466	0.000180601	0.00817539	0.00144746
AA31G00546	blue	0.294318	0.537799	-0.0404464	-0.63912	0.142267	0.546581	-0.334761	0.58391	-0.177535	0.485435	-0.455425	0.0497051	0.000139014	0.791938	2.29877e-06	0.351206	0.00010255	0.0245926	2.54697e-05	0.243323	0.000724756	0.00166893
AA31G00551	blue	0.596384	0.883951	0.0739056	-0.222482	-0.0482187	0.309191	-0.290339	0.317271	0.45608	0.581472	-0.491789	1.5377e-05	8.65772e-16	0.629463	0.14185	0.753109	0.0387631	0.0530209	0.0337007	0.00164013	2.80421e-05	0.00060145
AA31G00552	blue	0.306746	0.669611	-0.00993286	-0.634535	0.472992	0.599473	0.0740635	0.826422	-0.0837729	0.685985	-0.4548	0.040412	4.90852e-07	0.948367	2.85789e-06	0.00103367	1.35262e-05	0.628729	2.72065e-12	0.5843	1.98548e-07	0.00169685
AA31G00578	blue	0.266168	0.45252	-0.140614	-0.101007	-0.49625	-0.0299538	-0.402986	-0.0624845	0.231785	0.270411	-0.404847	0.0771786	0.00180218	0.356888	0.509127	0.000526474	0.845138	0.00605682	0.683448	0.125508	0.0724052	0.00580552
AA31G00610	blue	0.595925	0.831963	0.0219744	-0.37246	-0.256908	0.228147	-0.422447	0.285625	0.425725	0.601127	-0.649073	1.5671e-05	1.43642e-12	0.88607	0.0117485	0.0884525	0.131721	0.00384275	0.0571785	0.00354984	1.26219e-05	1.41511e-06
AA31G00612	blue	0.425767	0.50582	-0.0628726	-0.0177555	-0.67793	-0.30613	-0.449458	-0.300258	0.613716	0.262904	-0.522552	0.00354621	0.000393245	0.681586	0.907839	3.12146e-07	0.0408366	0.00195274	0.0450681	7.35744e-06	0.0810154	0.000231191
AA31G00627	blue	0.73942	0.914866	0.188049	-0.297852	-0.118194	0.378846	-0.48411	0.311863	0.513159	0.561737	-0.549381	6.56956e-09	1.52289e-18	0.216071	0.0469016	0.439359	0.0102787	0.000753174	0.0370245	0.000312562	5.94395e-05	9.29029e-05
AA31G00645	blue	0.362615	0.728665	-0.0905076	-0.508583	0.0445496	0.465009	-0.287894	0.522696	0.011283	0.581568	-0.525782	0.0143651	1.39048e-08	0.554337	0.000360895	0.771371	0.00128913	0.055146	0.000230104	0.94136	2.79357e-05	0.000207987
AA31G00685	blue	0.815624	0.836692	0.314858	-0.198766	-0.139481	0.44474	-0.678652	0.191531	0.536456	0.383008	-0.407963	8.87503e-12	8.17544e-13	0.0351519	0.190552	0.360816	0.0022066	2.99911e-07	0.207532	0.000145525	0.00940818	0.005405
AA31G00695	blue	0.486938	0.543396	-0.0359912	0.174975	-0.77454	-0.3861	-0.399755	-0.387779	0.792109	0.256281	-0.480571	0.000693701	0.000114622	0.814428	0.250294	4.30286e-10	0.00880333	0.00651553	0.00848919	9.10234e-11	0.0892598	0.000833998
AA31G00706	blue	0.500087	0.831358	0.0698695	-0.570179	0.313805	0.632212	-0.221973	0.67796	0.0804803	0.643744	-0.508644	0.00046883	1.54199e-12	0.648341	4.33577e-05	0.0358009	3.18698e-06	0.142787	3.11616e-07	0.599208	1.83883e-06	0.000360216
AA31G00708	blue	0.731055	0.848069	0.256639	-0.227728	0.0211687	0.432202	-0.372262	0.349967	0.518891	0.495282	-0.431367	1.18064e-08	1.95163e-13	0.0887975	0.132451	0.890222	0.00302825	0.0117968	0.0184407	0.000260296	0.000541993	0.00309145
AA31G00734	blue	0.577271	0.904276	-0.0674579	-0.250081	-0.396566	0.0622824	-0.366148	0.165397	0.550306	0.646952	-0.690888	3.3039e-05	1.69979e-17	0.659727	0.0975537	0.00699769	0.684419	0.0133742	0.27757	8.99017e-05	1.57157e-06	1.497e-07
AA31G00768	blue	0.70699	0.844024	0.189803	-0.110696	-0.0852717	0.255266	-0.345949	0.193968	0.638757	0.475742	-0.435289	5.68883e-08	3.29014e-13	0.21174	0.469124	0.577569	0.0905779	0.0199238	0.201698	2.33905e-06	0.000956747	0.00280424
AA31G00778	blue	0.404407	0.828994	-0.036574	-0.730124	0.378441	0.654649	-0.160252	0.803617	-0.0699341	0.744077	-0.586383	0.00586402	2.02834e-12	0.811477	1.2586e-08	0.010367	1.07002e-06	0.292999	3.02924e-11	0.648037	4.69465e-09	2.30826e-05
AA31G00786	blue	0.485086	0.90794	-0.0919837	-0.530791	0.00820424	0.405282	-0.331783	0.510323	0.185611	0.716788	-0.651139	0.000732154	7.62593e-18	0.547868	0.000176158	0.957343	0.00574799	0.0259791	0.000341773	0.222192	3.05762e-08	1.27672e-06
AA31G00792	blue	0.139289	0.495676	-0.322292	0.0873327	-0.545204	-0.453104	0.169483	-0.0821852	0.536555	0.500282	-0.500449	0.361482	0.000535631	0.0308391	0.568372	0.000107619	0.00177467	0.265706	0.591468	0.000145033	0.000466069	0.000463694
AA31G00806	blue	0.714935	0.897659	0.103084	-0.109806	-0.346958	0.154909	-0.520202	0.0660197	0.662892	0.489528	-0.539777	3.44527e-08	6.68435e-17	0.500409	0.472729	0.0195421	0.309598	0.000249516	0.666555	7.00303e-07	0.000642976	0.000129901
AA31G00831	blue	0.498431	0.778278	-0.0125509	-0.379242	0.0018854	0.326874	-0.404792	0.313358	0.278043	0.520551	-0.501166	0.000492979	3.12854e-10	0.934784	0.0101929	0.990193	0.0284064	0.00581272	0.0360795	0.0644089	0.000246714	0.000453686
AA31G00836	blue	0.532599	0.80698	0.122877	-0.608628	0.35608	0.712875	-0.38553	0.652193	0.0162425	0.576188	-0.460296	0.000165796	2.16647e-11	0.421314	9.17617e-06	0.0163633	3.92992e-08	0.00891226	1.21109e-06	0.915662	3.44538e-05	0.00146501
AA31G00837	blue	0.73018	0.724824	0.399211	-0.261399	0.194937	0.646893	-0.679078	0.289316	0.285211	0.273171	-0.221509	1.25373e-08	1.80196e-08	0.00659577	0.0828346	0.199411	1.57612e-06	2.92895e-07	0.0539022	0.0575559	0.0694279	0.143646
AA31G00840	blue	0.236503	0.683918	-0.359539	-0.331233	-0.528993	-0.241282	-0.106131	0.107883	0.358914	0.669432	-0.7838	0.117783	2.23302e-07	0.0152781	0.026242	0.000187035	0.11033	0.48776	0.480564	0.0154694	4.95586e-07	1.93168e-10
AA31G00851	blue	0.601982	0.913689	0.080919	-0.569658	0.150292	0.549152	-0.363922	0.587197	0.210559	0.690066	-0.601087	1.21764e-05	2.02143e-18	0.597212	4.42216e-05	0.324413	9.3659e-05	0.0139916	2.23431e-05	0.165031	1.57017e-07	1.26431e-05
AA31G00860	blue	0.526392	0.865014	-0.02816	-0.29806	-0.209914	0.267991	-0.318867	0.335753	0.35245	0.642747	-0.579618	0.00020385	1.83376e-14	0.854309	0.0467411	0.16636	0.075098	0.0327685	0.0241449	0.0175714	1.93011e-06	3.01544e-05
AA31G00866	blue	0.340247	0.685483	0.0409908	-0.569408	0.464324	0.611117	-0.0529603	0.717086	-0.0770555	0.610298	-0.402309	0.0222002	2.04312e-07	0.789201	4.46407e-05	0.00131345	8.24046e-06	0.729708	2.99918e-08	0.614889	8.53795e-06	0.00615047
AA329G00001	blue	0.410784	0.844355	-0.234354	-0.235062	-0.373232	-0.0320754	-0.142669	0.211127	0.484402	0.68694	-0.702513	0.00506336	3.15421e-13	0.121256	0.120103	0.0115616	0.834318	0.349832	0.163868	0.000746833	1.88003e-07	7.4924e-08
AA32G00015	blue	0.463556	0.756764	-0.0504182	-0.322691	-0.163831	0.289441	-0.373128	0.296774	0.257112	0.524849	-0.524315	0.00134121	1.81013e-09	0.742226	0.0306208	0.282209	0.0537939	0.0115866	0.047743	0.0881907	0.000214464	0.00021825
AA32G00018	blue	0.410377	0.676596	-0.182659	0.0344109	-0.603144	-0.317964	-0.210138	-0.16141	0.699021	0.456206	-0.587679	0.00511139	3.35962e-07	0.229765	0.822442	1.1594e-05	0.0332934	0.165897	0.289477	9.25531e-08	0.00163461	2.19163e-05
AA32G00034	blue	0.768036	0.794106	0.410682	-0.410293	0.305374	0.745426	-0.530493	0.50767	0.279917	0.415996	-0.32717	7.38626e-10	7.55749e-11	0.00507537	0.00512143	0.0413621	4.25336e-09	0.000177916	0.000371309	0.0625576	0.00448143	0.028255
AA32G00115	blue	0.247795	0.679959	-0.39133	-0.109469	-0.670712	-0.377073	-0.0913295	-0.0505086	0.531056	0.603353	-0.724001	0.100757	2.78893e-07	0.00785627	0.474095	4.62683e-07	0.0106701	0.550731	0.741779	0.000174599	1.14919e-05	1.90387e-08
AA32G00118	blue	0.643978	0.716219	0.273259	-0.382312	0.0556266	0.481414	-0.472668	0.346879	0.292532	0.423851	-0.424177	1.81801e-06	3.17213e-08	0.0693345	0.00954924	0.716653	0.000814069	0.00104308	0.0195719	0.0511718	0.00371482	0.00368564
AA32G00130	blue	0.452894	0.814751	-0.0353351	-0.605585	0.0640362	0.536094	-0.40959	0.558916	0.0128665	0.635347	-0.591785	0.00178449	9.73207e-12	0.817753	1.04533e-05	0.676014	0.000147324	0.00520557	6.59236e-05	0.933147	2.75052e-06	1.85661e-05
AA32G00196	blue	0.799713	0.73934	0.397579	0.0879215	-0.0669564	0.353417	-0.553953	0.0313073	0.675235	0.212992	-0.194526	4.4349e-11	6.60713e-09	0.00684132	0.565757	0.662105	0.0172422	7.89136e-05	0.838232	3.62022e-07	0.160091	0.200379
AA32G00200	blue	0.744867	0.884389	0.231835	-0.235744	0.0133955	0.465855	-0.471969	0.329573	0.499878	0.487178	-0.427441	4.43144e-09	8.01698e-16	0.125426	0.119001	0.930405	0.00125961	0.00106365	0.0270496	0.000471816	0.000688868	0.00340446
AA32G00221	blue	0.304876	0.76272	-0.266944	-0.489642	-0.266561	0.044486	-0.18152	0.317509	0.207267	0.728447	-0.74907	0.0417116	1.13418e-09	0.076287	0.000640817	0.0767264	0.771688	0.23273	0.0335602	0.171891	1.41121e-08	3.24811e-09
AA32G00227	blue	0.552625	0.784572	0.0582215	-0.127218	-0.17289	0.256628	-0.336024	0.217902	0.442862	0.472279	-0.424855	8.27641e-05	1.80385e-10	0.704024	0.404967	0.256074	0.0888122	0.0240236	0.150451	0.00231546	0.00105448	0.00362563
AA32G00234	blue	0.405877	0.861159	-0.0584137	-0.626994	0.288695	0.54176	-0.0989812	0.730899	0.0317823	0.774143	-0.593708	0.00567025	3.22662e-14	0.703092	4.05751e-06	0.0544419	0.000121316	0.517701	1.19339e-08	0.835811	4.44945e-10	1.71652e-05
AA32G00270	blue	0.493889	0.799408	0.0880033	-0.676256	0.398435	0.739628	-0.317727	0.736323	-0.0405679	0.620759	-0.490193	0.000565033	4.56704e-11	0.565393	3.42303e-07	0.00671151	6.47291e-09	0.0334318	8.18318e-09	0.791326	5.38411e-06	0.000630502
AA32G00320	blue	0.281086	0.455372	-0.175682	0.157837	-0.710082	-0.357279	-0.126285	-0.194116	0.578733	0.342131	-0.433074	0.0614242	0.00167127	0.248354	0.300426	4.6893e-08	0.0159799	0.408449	0.201347	3.12144e-05	0.0214254	0.00296343
AA32G00331	blue	0.525104	0.913019	-0.169437	-0.423152	-0.397696	0.121544	-0.435006	0.247779	0.408332	0.692344	-0.789864	0.000212673	2.37099e-18	0.265837	0.003778	0.00682339	0.426408	0.00282418	0.10078	0.00535918	1.37508e-07	1.11912e-10
AA32G00332	blue	0.432126	0.768088	-0.180622	-0.416371	-0.434856	0.119382	-0.458612	0.209447	0.277789	0.589262	-0.717483	0.00303394	7.35485e-10	0.235089	0.0044419	0.00283474	0.434743	0.00153286	0.167326	0.064664	2.05636e-05	2.92305e-08
AA32G00333	blue	0.635853	0.638005	0.320458	-0.344318	0.125228	0.642398	-0.726497	0.275981	0.141843	0.226026	-0.259155	2.68547e-06	2.42455e-06	0.0318603	0.0205538	0.412417	1.96306e-06	1.61043e-08	0.0664966	0.352656	0.135448	0.0856058
AA32G00347	blue	0.781248	0.892708	0.248172	-0.191963	-0.0342793	0.400363	-0.506199	0.244878	0.588319	0.461987	-0.439598	2.41817e-10	1.75402e-16	0.100224	0.20649	0.82311	0.00642697	0.000388656	0.104962	2.13599e-05	0.00139959	0.00251604
AA32G00348	blue	0.50982	0.740333	0.105233	-0.651576	0.197268	0.646384	-0.412914	0.62066	-0.00141778	0.565522	-0.520797	0.000347204	6.1542e-09	0.491468	1.24913e-06	0.193984	1.61609e-06	0.00481802	5.4081e-06	0.992625	5.16544e-05	0.000244755
AA32G00356	blue	0.17738	0.656901	-0.436914	-0.365183	-0.604887	-0.179946	-0.244163	0.095328	0.215206	0.623285	-0.772265	0.243741	9.5419e-07	0.00269236	0.0136389	1.07686e-05	0.236876	0.106013	0.533346	0.15569	4.80476e-06	5.20836e-10
AA32G00391	blue	0.616721	0.817367	0.110059	-0.262719	-0.0776951	0.248875	-0.264537	0.295955	0.510629	0.555909	-0.53927	6.44569e-06	7.37165e-12	0.471702	0.0812371	0.611947	0.0992336	0.0790772	0.0483903	0.000338509	7.35386e-05	0.000132181
AA32G00415	blue	0.563533	0.875058	-0.0494718	-0.413328	-0.238669	0.298564	-0.520414	0.303824	0.325221	0.605066	-0.653857	5.56217e-05	3.86203e-15	0.746903	0.00477155	0.114358	0.0463529	0.000247806	0.0424578	0.0292647	1.06869e-05	1.11375e-06
AA32G00526	blue	0.576894	0.759604	0.15149	-0.511131	0.127664	0.521716	-0.551506	0.397358	0.154177	0.481209	-0.479264	3.35257e-05	1.45092e-09	0.320525	0.000333208	0.403311	0.000237564	8.61428e-05	0.00687517	0.311915	0.000818869	0.000865739
AA32G00580	blue	0.281637	0.637723	-0.0353752	-0.750242	0.439731	0.68334	-0.235289	0.741128	-0.272255	0.586345	-0.452577	0.0608954	2.4573e-06	0.817549	2.97547e-09	0.0025076	2.3071e-07	0.119736	5.81286e-09	0.0704045	2.31184e-05	0.00179946
AA32G00583	blue	0.646189	0.928189	0.120334	-0.39049	0.0768039	0.511807	-0.351286	0.495102	0.335344	0.628847	-0.5323	1.63168e-06	4.49085e-20	0.43106	0.00800215	0.616048	0.000326197	0.0179743	0.000544925	0.0243286	3.72599e-06	0.000167472
AA32G00587	blue	0.650418	0.89607	0.030723	-0.244399	-0.277031	0.172994	-0.427342	0.190635	0.566719	0.589234	-0.609249	1.32357e-06	9.15827e-17	0.841212	0.105666	0.0654274	0.255783	0.00341275	0.209706	4.93937e-05	2.05869e-05	8.93411e-06
AA32G00610	blue	0.423078	0.879495	-0.219607	-0.523242	-0.302438	0.20142	-0.360442	0.380864	0.216181	0.742777	-0.779262	0.00378475	1.85862e-15	0.147205	0.000226042	0.0434573	0.184579	0.0150051	0.00984838	0.15378	5.16005e-09	2.87384e-10
AA32G00613	blue	0.224185	0.470053	-0.252184	0.189109	-0.713054	-0.414059	-0.172211	-0.280988	0.549644	0.319373	-0.428452	0.138746	0.0011219	0.0946768	0.213446	3.8854e-08	0.00469047	0.257974	0.0615191	9.20418e-05	0.0324771	0.00332134
AA32G00617	blue	0.590273	0.917019	0.0643596	-0.546128	0.184045	0.546618	-0.346362	0.577693	0.221859	0.674405	-0.582877	1.97408e-05	8.97379e-19	0.674468	0.000104194	0.226188	0.000102415	0.0197671	3.25028e-05	0.142997	3.78804e-07	2.65316e-05
AA32G00620	blue	0.295959	0.803569	-0.257764	-0.470898	-0.104615	0.124348	0.0608981	0.503325	0.22969	0.813879	-0.726921	0.048387	3.04357e-11	0.0873588	0.00109587	0.494033	0.415735	0.69108	0.000424674	0.129058	1.06665e-11	1.56504e-08
AA32G00643	blue	0.728546	0.897644	0.142987	-0.16349	-0.298402	0.214332	-0.575419	0.0829321	0.606016	0.474709	-0.547184	1.40173e-08	6.70348e-17	0.348746	0.283225	0.0464777	0.157416	3.54903e-05	0.588091	1.02631e-05	0.000985037	0.000100399
AA32G00664	blue	0.574862	0.832412	0.0435603	-0.377665	-0.121552	0.408412	-0.45597	0.369135	0.282749	0.558206	-0.548886	3.62605e-05	1.36261e-12	0.776316	0.0105378	0.426378	0.0053493	0.00164493	0.0125822	0.0598405	6.76533e-05	9.45472e-05
AA32G00669	blue	0.62568	0.470446	0.506746	-0.206989	0.24186	0.703659	-0.541306	0.329285	0.132822	0.123186	-0.0468718	4.30894e-06	0.00110974	0.000382127	0.17248	0.109453	6.98557e-08	0.000123233	0.0271918	0.384417	0.420139	0.759799
AA32G00675	blue	0.456167	0.913484	-0.239132	-0.389602	-0.38355	0.0722075	-0.324573	0.270477	0.389001	0.740512	-0.778806	0.00163633	2.12251e-18	0.113637	0.0081589	0.00929972	0.637378	0.0296071	0.0723326	0.00826664	6.07562e-09	2.98928e-10
AA32G00727	blue	0.626333	0.701375	0.0788168	0.059271	-0.521869	-0.113804	-0.485047	-0.189634	0.754488	0.337482	-0.470044	4.18237e-06	8.02927e-08	0.606803	0.698939	0.000236385	0.456657	0.000732991	0.212153	2.15666e-09	0.0233804	0.00112218
AA32G00751	blue	0.381865	0.781145	-0.209145	-0.427856	-0.300257	0.133763	-0.207812	0.374157	0.271856	0.703279	-0.716777	0.00964079	2.44e-10	0.167953	0.00337018	0.0450691	0.381026	0.170742	0.0113414	0.0708338	7.15014e-08	3.05986e-08
AA32G00789	blue	0.739966	0.881743	0.167242	-0.240856	-0.231301	0.276135	-0.61422	0.140056	0.555395	0.47538	-0.547609	6.31806e-09	1.269e-15	0.272171	0.110979	0.126323	0.0663395	7.19672e-06	0.358818	7.49175e-05	0.000966566	9.89067e-05
AA32G00832	blue	0.56459	0.867136	0.00414897	-0.480217	-0.0251487	0.4295	-0.41263	0.463746	0.260455	0.639212	-0.596426	5.34801e-05	1.33346e-14	0.978421	0.000842486	0.869746	0.00323701	0.0048501	0.00133429	0.0839914	2.2886e-06	1.53501e-05
AA32G00839	blue	0.375949	0.711878	-0.16221	-0.0694743	-0.306372	-0.0675395	-0.0972612	0.110352	0.514625	0.541195	-0.49705	0.0109246	4.18678e-08	0.287062	0.650202	0.0406695	0.659341	0.525039	0.470514	0.000298369	0.000123707	0.000513953
AA32G00859	blue	0.748065	0.798339	0.35115	-0.444789	0.174469	0.656981	-0.615447	0.421754	0.274498	0.418968	-0.409113	3.5005e-09	5.06159e-11	0.0180221	0.00220379	0.25169	9.50329e-07	6.8186e-06	0.00390723	0.0680313	0.00417651	0.00526338
AA32G00874	blue	0.0913959	0.557215	-0.484362	-0.172845	-0.595456	-0.394136	0.0588251	0.0290971	0.375714	0.602794	-0.707573	0.55044	7.0136e-05	0.000747702	0.256198	1.59765e-05	0.00738542	0.701098	0.849515	0.0109785	1.17668e-05	5.48639e-08
AA32G00876	blue	0.652686	0.788128	0.233116	-0.301247	0.213621	0.516253	-0.321842	0.438816	0.379129	0.478423	-0.366469	1.18144e-06	1.31074e-10	0.123292	0.0443317	0.158831	0.000283281	0.031087	0.00256633	0.0102173	0.000886745	0.013287
AA32G00899	blue	0.165939	0.584719	-0.423505	-0.170148	-0.720906	-0.423195	-0.182474	-0.117038	0.398017	0.558932	-0.715859	0.275976	2.46652e-05	0.00374597	0.263807	2.33727e-08	0.00377411	0.230243	0.443881	0.00677461	6.58849e-05	3.24668e-08
AA32G00926	blue	0.694152	0.740162	0.367815	-0.193818	0.248546	0.583694	-0.477018	0.312075	0.351042	0.31973	-0.221998	1.23659e-07	6.22992e-09	0.0129272	0.202053	0.0996966	2.5688e-05	0.00092284	0.0368892	0.0180598	0.0322729	0.142741
AA32G00930	blue	0.456042	0.567857	0.129093	-0.413432	-0.0186134	0.497617	-0.436475	0.402593	0.0581413	0.375202	-0.390547	0.00164176	4.73282e-05	0.398024	0.00475998	0.903406	0.000505247	0.00272216	0.00611106	0.704414	0.0110968	0.0079923
AA32G00960	blue	0.221374	0.784339	-0.403905	-0.321625	-0.390188	-0.161617	-0.0109262	0.225127	0.334369	0.758462	-0.776092	0.143895	1.84151e-10	0.00593148	0.0312076	0.0080552	0.288851	0.943211	0.137052	0.0247715	1.58641e-09	3.77244e-10
AA32G00967	blue	0.610365	0.803503	0.0548186	-0.0975329	-0.243375	0.139895	-0.368705	0.115629	0.598303	0.470132	-0.476613	8.51321e-06	3.06346e-11	0.720601	0.523876	0.10718	0.359375	0.0126939	0.449424	1.42016e-05	0.00111947	0.000933486
AA32G00971	blue	0.420462	0.763246	-0.175464	-0.361693	-0.451114	0.0631675	-0.432695	0.152649	0.305479	0.575452	-0.70588	0.00403012	1.08761e-09	0.248952	0.0146339	0.00186998	0.680172	0.00299144	0.316794	0.0412891	3.54458e-05	6.09358e-08
AA32G01001	blue	0.646071	0.80457	0.27541	-0.357793	0.337935	0.666115	-0.358759	0.523407	0.246766	0.471025	-0.318941	1.64113e-06	2.75651e-11	0.0670844	0.0158179	0.0231838	5.91195e-07	0.0155172	0.000224826	0.102225	0.00109201	0.0327258
AA32G01031	blue	0.5238	0.874199	-0.0881071	-0.327598	-0.262001	0.0970043	-0.303888	0.244654	0.470456	0.665676	-0.681118	0.000221962	4.4348e-15	0.564933	0.0280368	0.0821023	0.526139	0.0424125	0.105291	0.00110942	6.05081e-07	2.61416e-07
AA32G01035	blue	0.649375	0.911198	0.0295007	-0.39692	-0.202475	0.28452	-0.470706	0.302961	0.445363	0.625301	-0.665251	1.39407e-06	3.63283e-18	0.847453	0.00694272	0.182242	0.0581891	0.00110176	0.0430777	0.0021715	4.38412e-06	6.18781e-07
AA32G01037	blue	0.613536	0.885391	0.0581578	-0.568519	-0.00786146	0.484944	-0.482971	0.476678	0.238208	0.634168	-0.644435	7.41561e-06	6.71862e-16	0.704334	4.61635e-05	0.959124	0.000735175	0.00077838	0.000931762	0.115081	2.90772e-06	1.77799e-06
AA32G01039	blue	0.405194	0.766965	-0.0168491	-0.503458	0.292938	0.500049	-0.157026	0.591489	0.0798352	0.624682	-0.472358	0.00575959	8.06036e-10	0.912525	0.000422947	0.0508354	0.000469381	0.302949	1.8791e-05	0.602148	4.50951e-06	0.00105217
AA32G01048	blue	0.593648	0.73977	0.19762	-0.229295	0.0998983	0.330509	-0.212044	0.324802	0.448136	0.4758	-0.408211	1.72075e-05	6.40746e-09	0.193174	0.129736	0.51381	0.0265919	0.162003	0.0294862	0.00202114	0.000955184	0.00537413
AA32G01120	blue	0.668759	0.923915	0.0750235	-0.359416	-0.161241	0.266792	-0.431442	0.286763	0.494123	0.62542	-0.644405	5.13739e-07	1.49058e-19	0.624274	0.0153157	0.28999	0.0764612	0.00308571	0.0561516	0.000561104	4.3604e-06	1.78053e-06
AA32G01127	blue	0.663419	0.714165	0.405902	-0.44181	0.449427	0.80404	-0.387318	0.609653	0.132289	0.41388	-0.259313	6.8125e-07	3.61958e-08	0.00566704	0.00237854	0.00195434	2.90498e-11	0.00857434	8.77954e-06	0.386344	0.00471026	0.0854076
AA32G01206	blue	0.662796	0.903262	0.0803732	-0.502417	-0.0676961	0.463867	-0.556576	0.415452	0.312742	0.602587	-0.63071	7.03808e-07	2.10973e-17	0.599696	0.00043667	0.658599	0.00132992	7.17823e-05	0.00453924	0.0364663	1.18699e-05	3.41787e-06
AA32G01207	blue	0.627937	0.78866	0.240555	-0.33069	0.277922	0.523292	-0.321099	0.428294	0.325298	0.477227	-0.363208	3.88562e-06	1.24895e-10	0.11144	0.0265041	0.0645307	0.000225675	0.0315004	0.00333418	0.0292245	0.000917398	0.0141946
AA32G01208	blue	0.437232	0.862743	-0.205882	-0.441525	-0.276235	0.160732	-0.235423	0.390662	0.32192	0.736156	-0.758406	0.00267087	2.56349e-14	0.174838	0.00239587	0.0662368	0.291537	0.119519	0.00797214	0.0310441	8.27987e-09	1.59337e-09
AA32G01211	blue	0.64487	0.607307	0.451182	-0.374858	0.387067	0.763986	-0.424342	0.51394	0.127473	0.302312	-0.186908	1.74055e-06	9.71184e-06	0.00186665	0.0111767	0.00862117	1.02506e-09	0.00367094	0.000304923	0.404021	0.0435494	0.21892
AA32G01212	blue	0.368401	0.638215	-0.22041	-0.0708757	-0.653525	-0.197621	-0.306448	-0.0670246	0.516185	0.458632	-0.598662	0.0127731	2.40042e-06	0.145695	0.643614	1.13257e-06	0.193173	0.0406169	0.661781	0.000283899	0.00153204	1.39911e-05
AA336G00004	blue	0.255638	0.60825	-0.341895	-0.0291075	-0.747109	-0.401099	-0.105142	-0.108206	0.557264	0.530269	-0.66394	0.0900937	9.32678e-06	0.0215209	0.849462	3.75753e-09	0.00632116	0.491845	0.479242	7.00116e-05	0.000179253	6.62905e-07
AA33G00009	blue	0.44832	0.448287	0.3493	-0.425042	0.533072	0.712097	-0.176295	0.589964	-0.021023	0.287219	-0.148914	0.00201148	0.00201321	0.0186802	0.00360921	0.000163179	4.12915e-08	0.246683	1.99889e-05	0.890973	0.0557442	0.32892
AA33G00045	blue	0.231028	0.535697	-0.282369	0.0426504	-0.600377	-0.320857	-0.0261164	-0.051966	0.513829	0.471447	-0.514005	0.126783	0.000149326	0.0601993	0.780872	1.30247e-05	0.031636	0.86478	0.734596	0.000305997	0.00107924	0.000304295
AA33G00052	blue	0.524027	0.786332	-0.0436003	-0.104231	-0.483834	-0.00893545	-0.339292	0.0633858	0.547322	0.546125	-0.579734	0.000220316	1.54132e-10	0.776116	0.495629	0.00075922	0.953545	0.0226022	0.679126	9.9911e-05	0.000104205	3.00191e-05
AA33G00054	blue	0.828703	0.738353	0.397671	0.157527	-0.222759	0.235834	-0.597061	-0.0963826	0.781586	0.189375	-0.230078	2.09732e-12	7.08821e-09	0.0068273	0.301391	0.141342	0.118855	1.49526e-05	0.528807	2.34756e-10	0.212791	0.128395
AA33G00064	blue	0.657982	0.857009	0.252462	-0.439104	0.305731	0.693854	-0.351482	0.597506	0.221576	0.55381	-0.404077	9.02852e-07	5.81969e-14	0.0943003	0.00254772	0.0411132	1.25853e-07	0.0179062	1.46792e-05	0.143522	7.93208e-05	0.00590833
AA33G00069	blue	0.696669	0.670726	0.415597	-0.0687056	0.254098	0.510179	-0.333531	0.285669	0.474343	0.270883	-0.136035	1.06534e-07	4.62335e-07	0.00452375	0.653827	0.0921153	0.00034333	0.0251574	0.0571383	0.00099521	0.0718892	0.372917
AA33G00096	blue	0.612373	0.770453	0.17741	-0.548877	0.0830667	0.613686	-0.629393	0.444855	0.108086	0.472476	-0.487956	7.80218e-06	6.05478e-10	0.243658	9.45773e-05	0.587483	7.36702e-06	3.63314e-06	0.00220009	0.47973	0.00104868	0.000673364
AA33G00100	blue	0.734697	0.835513	0.281383	-0.242973	0.0702781	0.485936	-0.583619	0.243235	0.437547	0.38953	-0.36889	9.1716e-09	9.42405e-13	0.0611389	0.10778	0.64642	0.000714287	2.57647e-05	0.107389	0.00264983	0.00817176	0.0126457
AA33G00136	blue	0.269941	0.642715	-0.0131746	-0.629007	0.529522	0.669902	-0.0644726	0.768853	-0.197345	0.585281	-0.383228	0.072922	1.93314e-06	0.93155	3.69843e-06	0.000183774	4.83255e-07	0.673928	6.90829e-10	0.193807	2.41197e-05	0.00936403
AA33G00142	blue	0.410183	0.744847	0.0867438	-0.649841	0.511869	0.752924	-0.147655	0.81135	-0.11187	0.630474	-0.421433	0.00513449	4.43795e-09	0.570993	1.36212e-06	0.00032556	2.42987e-09	0.33307	1.38766e-11	0.464395	3.45557e-06	0.00393752
AA33G00145	blue	0.36188	0.79194	-0.180012	-0.269454	-0.14224	0.0380979	-0.0493825	0.28555	0.391808	0.667148	-0.615972	0.0145788	9.24528e-11	0.236701	0.0734613	0.351297	0.803773	0.747345	0.0572465	0.00777424	5.59728e-07	6.6626e-06
AA33G00155	blue	0.520834	0.809447	-0.0225089	-0.45324	-0.147421	0.25536	-0.431094	0.290252	0.291146	0.590518	-0.629508	0.000244456	1.68698e-11	0.883318	0.00176829	0.333847	0.0904551	0.00311234	0.0530954	0.0523346	1.95461e-05	3.61392e-06
AA33G00158	blue	0.40144	0.839398	-0.150116	-0.406622	-0.115224	0.198065	-0.234211	0.347499	0.248073	0.676103	-0.646857	0.00627275	5.87363e-13	0.324985	0.00557427	0.451024	0.192152	0.12149	0.01934	0.100363	3.45196e-07	1.57893e-06
AA33G00221	blue	0.533093	0.816171	0.133979	-0.500035	0.280038	0.596618	-0.306044	0.572614	0.115677	0.594575	-0.449696	0.000163067	8.37427e-12	0.380252	0.000469583	0.0624401	1.52288e-05	0.0408965	3.95221e-05	0.449234	1.6566e-05	0.00194068
AA33G00233	blue	0.379734	0.540274	0.00139181	0.0904977	-0.374093	-0.163243	-0.243443	-0.17223	0.525968	0.295783	-0.343281	0.0100875	0.000127696	0.99276	0.55438	0.0113565	0.283964	0.107079	0.257919	0.000206721	0.0485267	0.0209635
AA33G00237	blue	0.346664	0.69701	0.0400228	-0.688244	0.528399	0.741693	-0.121553	0.820811	-0.179613	0.619205	-0.423769	0.0196529	1.04395e-07	0.794069	1.74447e-07	0.000190759	5.58069e-09	0.426373	5.07908e-12	0.23776	5.77183e-06	0.00372216
AA33G00249	blue	0.399124	0.863373	-0.194228	-0.365543	-0.201729	0.0912606	-0.183412	0.300383	0.342127	0.710221	-0.694335	0.00660862	2.33738e-14	0.201083	0.0135397	0.183891	0.551032	0.227815	0.0449748	0.0214267	4.64856e-08	1.22336e-07
AA33G00251	blue	0.120936	0.575391	-0.296354	-0.223032	-0.183141	-0.127619	0.0892949	0.172	0.224221	0.570364	-0.526151	0.428742	3.55294e-05	0.0480735	0.140842	0.228516	0.403479	0.559678	0.258567	0.138681	4.30543e-05	0.000205475
AA33G00257	blue	0.340796	0.80243	-0.319437	-0.307379	-0.45038	-0.127263	-0.266179	0.101902	0.404223	0.659648	-0.757205	0.0219722	3.40437e-11	0.0324406	0.0399797	0.00190627	0.404801	0.077166	0.505358	0.00588873	8.2872e-07	1.74937e-09
AA33G00262	blue	0.506653	0.897261	-0.0389745	-0.614506	0.0840558	0.503328	-0.404391	0.546281	0.113189	0.683445	-0.650181	0.00038323	7.23599e-17	0.79935	7.10692e-06	0.583026	0.000424635	0.00586618	0.000103635	0.459111	2.29355e-07	1.33926e-06
AA33G00265	blue	0.355049	0.659682	-0.0627222	-0.102429	-0.115208	0.0537572	-0.0745848	0.170194	0.387694	0.483843	-0.413578	0.0166989	8.27253e-07	0.682307	0.50315	0.451086	0.725798	0.626308	0.263674	0.00850482	0.000759006	0.00474366
AA33G00279	blue	0.507803	0.866548	-0.0435301	-0.232715	-0.134924	0.169201	-0.219528	0.271485	0.448458	0.624898	-0.558346	0.000369774	1.45735e-14	0.776467	0.123957	0.376871	0.266514	0.147355	0.0712343	0.00200426	4.46541e-06	6.73079e-05
AA33G00284	blue	0.637823	0.913042	0.0111104	-0.214222	-0.304982	0.121329	-0.402369	0.156627	0.59822	0.598688	-0.620263	2.44562e-06	2.35808e-18	0.942255	0.157635	0.0416374	0.427233	0.0061422	0.304195	1.42509e-05	1.39762e-05	5.50524e-06
AA33G00311	blue	0.61617	0.830063	0.0900666	-0.527056	-0.0506438	0.41504	-0.538994	0.375452	0.272429	0.570151	-0.613822	6.60447e-06	1.7927e-12	0.556277	0.00019943	0.741112	0.00458354	0.00013344	0.0110389	0.070218	4.34038e-05	7.32314e-06
AA33G00313	blue	0.670677	0.704424	0.309037	-0.230791	0.168133	0.577003	-0.417529	0.391642	0.339277	0.367668	-0.258359	4.63554e-07	6.66543e-08	0.0388651	0.127184	0.269588	3.33842e-05	0.00432179	0.00780271	0.0226085	0.0129661	0.0866055
AA33G00321	blue	0.685396	0.914643	0.196414	-0.499454	0.188231	0.63879	-0.450676	0.553977	0.253837	0.599107	-0.518775	2.0533e-07	1.60745e-18	0.195961	0.000477929	0.215618	2.33535e-06	0.00189156	7.88449e-05	0.092461	1.37342e-05	0.000261267
AA341G00007	blue	0.501223	0.585281	0.345867	-0.526227	0.603863	0.854382	-0.265558	0.699645	-0.0858255	0.379946	-0.200859	0.000452897	2.41202e-05	0.0199552	0.000204966	1.12465e-05	8.37455e-14	0.0778846	8.91421e-08	0.575091	0.0100422	0.18583
AA343G00005	blue	0.556428	0.94679	-0.0658322	-0.542576	-0.0669402	0.336768	-0.337106	0.463808	0.310626	0.744272	-0.734548	7.21699e-05	8.60048e-23	0.667446	0.000117932	0.662182	0.0236934	0.023545	0.00133203	0.037821	4.62843e-09	9.26758e-09
AA34G00020	blue	0.491874	0.941824	-0.187176	-0.399529	-0.299359	0.0865553	-0.303825	0.280657	0.426914	0.747904	-0.780908	0.000599929	5.57171e-22	0.218249	0.00654872	0.0457461	0.571833	0.0424571	0.0618384	0.00344856	3.54253e-09	2.49098e-10
AA354G00001	blue	0.504984	0.767113	0.125299	-0.585432	0.229935	0.59701	-0.278334	0.627503	0.0586849	0.609082	-0.510799	0.000403531	7.9637e-10	0.412148	2.39754e-05	0.128639	1.49841e-05	0.0641186	3.96388e-06	0.701777	8.99845e-06	0.000336705
AA35G00007	blue	0.546896	0.707728	0.0677226	-0.124764	-0.205755	0.0722657	-0.39519	0.019544	0.525519	0.401778	-0.449497	0.000101419	5.43361e-08	0.658474	0.414163	0.175111	0.637106	0.00721511	0.898602	0.000209798	0.00622492	0.00195077
AA35G00042	blue	0.494133	0.895658	-0.129231	-0.44629	-0.19536	0.282073	-0.38763	0.375423	0.276063	0.683545	-0.683728	0.000560938	9.92909e-17	0.397515	0.00212015	0.198419	0.0604799	0.00851656	0.0110456	0.0664133	2.28063e-07	2.25716e-07
AA35G00049	blue	0.00374932	0.285971	-0.39507	0.148037	-0.696131	-0.654612	0.128477	-0.311154	0.494526	0.315049	-0.47088	0.980499	0.0568647	0.0072342	0.331808	1.09997e-07	1.072e-06	0.400296	0.0374795	0.00055439	0.0350352	0.00109643
AA35G00050	blue	0.157661	0.412029	-0.326406	0.0416704	-0.669748	-0.532445	-0.0280819	-0.233295	0.5597	0.381443	-0.546103	0.300974	0.00491866	0.0286472	0.785787	4.87256e-07	0.000166657	0.854709	0.122995	6.40591e-05	0.00972779	0.000104283
AA362G00003	blue	0.662078	0.793008	0.18412	-0.0357037	-0.103697	0.258749	-0.43662	0.105348	0.575184	0.378988	-0.343462	7.30652e-07	8.37303e-11	0.225995	0.815884	0.497849	0.0861143	0.00271227	0.490994	3.58137e-05	0.0102479	0.0208913
AA367G00002	blue	0.504193	0.776789	0.00388394	-0.313835	-0.23889	0.271954	-0.335403	0.326342	0.305288	0.574948	-0.559511	0.000413493	3.55461e-10	0.979799	0.0357824	0.114014	0.0707288	0.0243022	0.0286806	0.0414229	3.61397e-05	6.45048e-05
AA36G00037	blue	0.113173	0.71356	-0.453239	-0.560992	-0.272663	0.0821143	-0.0591324	0.456691	-0.0228981	0.780972	-0.769566	0.459176	3.76228e-08	0.00176833	6.10926e-05	0.069968	0.591789	0.69961	0.00161364	0.881315	2.47713e-10	6.51493e-10
AA36G00052	blue	0.610786	0.77442	0.275437	-0.44332	0.412356	0.687486	-0.248801	0.632371	0.188984	0.528315	-0.349077	8.35964e-06	4.34666e-10	0.0670567	0.00228849	0.0048813	1.82213e-07	0.0993377	3.16339e-06	0.213754	0.000191292	0.0187607
AA37G00038	blue	0.690737	0.874964	0.173253	-0.502203	0.0295597	0.563926	-0.549032	0.464697	0.278986	0.561972	-0.553348	1.51022e-07	3.9208e-15	0.255061	0.00043954	0.847151	5.48155e-05	9.40573e-05	0.00130013	0.0634718	5.89273e-05	8.06461e-05
AA37G00045	blue	0.628905	0.798641	0.174927	-0.258561	0.0475793	0.419005	-0.500007	0.249871	0.365969	0.418712	-0.389521	3.716e-06	4.91682e-11	0.250428	0.0863513	0.756283	0.00417282	0.000469973	0.0978452	0.0134228	0.00420199	0.00817334
AA37G00089	blue	0.620073	0.727835	0.222687	-0.491206	0.129417	0.64524	-0.588146	0.447339	0.12601	0.416958	-0.422076	5.5522e-06	1.47106e-08	0.141474	0.000611915	0.396828	1.70941e-06	2.15092e-05	0.00206339	0.409479	0.00438063	0.00387717
AA37G00123	blue	0.647308	0.649084	0.325248	-0.344048	0.150857	0.674771	-0.673379	0.339835	0.14729	0.262999	-0.246456	1.54425e-06	1.41439e-06	0.029251	0.0206599	0.322577	3.71313e-07	4.00576e-07	0.0223729	0.33428	0.0809013	0.102671
AA37G00149	blue	0.293684	0.538916	-0.229567	-0.0434379	-0.744914	-0.297328	-0.315583	-0.178244	0.45869	0.398383	-0.579719	0.050222	0.000133799	0.129269	0.776928	4.4162e-09	0.0473094	0.0347106	0.241414	0.00152966	0.00671929	3.00361e-05
AA37G00156	blue	0.644897	0.718652	0.172636	-0.212244	-0.24246	0.160223	-0.467784	0.090874	0.542283	0.410271	-0.498531	1.73832e-06	2.70911e-08	0.256782	0.161597	0.108549	0.293086	0.00119456	0.552728	0.000119139	0.00512404	0.000491492
AA37G00159	blue	0.46119	0.786907	-0.0222527	-0.603827	0.112407	0.561234	-0.439993	0.543551	0.0156948	0.580373	-0.557624	0.0014301	1.4636e-10	0.884637	1.12639e-05	0.462239	6.0551e-05	0.00249103	0.000114008	0.918497	2.92775e-05	6.91005e-05
AA37G00170	blue	0.29033	0.673795	-0.177481	-0.38635	-0.165659	0.266496	-0.184927	0.42591	0.0789187	0.603365	-0.536469	0.0530289	3.91604e-07	0.243468	0.00875589	0.276798	0.0768007	0.22393	0.00353394	0.606336	1.14863e-05	0.00014546
AA37G00175	blue	0.307579	0.779716	-0.326081	-0.623073	-0.351171	0.0940714	-0.282788	0.37988	0.137923	0.761305	-0.852727	0.0398443	2.76309e-10	0.0288157	4.8509e-06	0.0180146	0.538781	0.0598038	0.0100563	0.366255	1.26895e-09	1.04937e-13
AA37G00181	blue	0.349347	0.604916	0.0232398	-0.517729	0.159062	0.570564	-0.194306	0.634973	-0.0757304	0.540083	-0.407157	0.018663	1.07555e-05	0.879557	0.000270207	0.296643	4.27296e-05	0.200898	2.79957e-06	0.621002	0.00012854	0.00550615
AA38G00002	blue	0.307314	0.810738	-0.239383	-0.47771	-0.0343762	0.1738	0.054732	0.545171	0.213657	0.814668	-0.695531	0.0400243	1.47789e-11	0.113247	0.000904903	0.822617	0.25354	0.721025	0.000107744	0.15876	9.81794e-12	1.1398e-07
AA38G00032	blue	0.338761	0.906652	-0.362873	-0.498915	-0.32269	-0.000340217	-0.142322	0.357765	0.313115	0.850454	-0.875097	0.0228284	1.01455e-17	0.0142906	0.000485806	0.0306211	0.99823	0.351017	0.0158268	0.0362318	1.42416e-13	3.83721e-15
AA38G00059	blue	0.601147	0.792613	0.213734	-0.345283	0.275788	0.598363	-0.372541	0.464856	0.230316	0.476722	-0.325938	1.26109e-05	8.68634e-11	0.158606	0.0201791	0.0666954	1.41661e-05	0.0117287	0.00129452	0.127991	0.000930607	0.0288901
AA38G00061	blue	0.380612	0.753335	-0.192653	-0.566888	-0.191296	0.153816	-0.258279	0.387392	0.219113	0.683129	-0.757634	0.00990119	2.35508e-09	0.204831	4.90814e-05	0.208101	0.313063	0.086707	0.00856073	0.14814	2.33471e-07	1.69213e-09
AA38G00093	blue	0.309608	0.59375	0.00890141	-0.493002	0.339444	0.611658	-0.153778	0.648414	-0.102025	0.488405	-0.331964	0.0384876	1.71356e-05	0.953722	0.000580171	0.022538	8.0489e-06	0.313185	1.46213e-06	0.504844	0.000664559	0.025893
AA38G00107	blue	0.124753	0.646073	-0.403243	-0.464787	-0.279079	0.0669693	-0.118006	0.35501	0.00389062	0.6639	-0.68611	0.414205	1.64097e-06	0.00602155	0.00129694	0.0633803	0.662044	0.440092	0.0167116	0.979764	6.64316e-07	1.97148e-07
AA38G00108	blue	0.200352	0.805797	-0.451236	-0.445355	-0.35242	-0.14504	0.00731328	0.30092	0.275879	0.833542	-0.852712	0.186966	2.43941e-11	0.00186402	0.00217192	0.0175818	0.341797	0.961972	0.0445737	0.0666019	1.19236e-12	1.05145e-13
AA38G00110	blue	0.499835	0.905447	-0.0718835	-0.505851	0.0418762	0.42974	-0.263492	0.547196	0.216334	0.718252	-0.634045	0.000472434	1.32018e-17	0.638893	0.000392869	0.784754	0.003218	0.0803131	0.000100354	0.153482	2.78052e-08	2.92463e-06
AA39G00024	blue	0.668347	0.72686	0.372767	-0.297715	0.392429	0.722405	-0.449148	0.459233	0.220872	0.346304	-0.195848	5.25149e-07	1.5714e-08	0.0116739	0.0470084	0.00766887	2.11689e-08	0.00196857	0.00150751	0.14483	0.0197889	0.197278
AA39G00038	blue	0.480014	0.646107	0.240105	-0.534118	0.472283	0.742418	-0.242366	0.685949	-0.0455887	0.495473	-0.287112	0.000847382	1.63823e-06	0.11213	0.000157529	0.00105436	5.29579e-09	0.10869	1.98962e-07	0.766186	0.000538904	0.0558394
AA39G00080	blue	0.280561	0.679828	-0.200345	-0.596951	-0.0415323	0.251297	-0.0621704	0.549186	0.078103	0.702389	-0.679789	0.0619316	2.8093e-07	0.186981	1.50208e-05	0.78648	0.0958816	0.684957	9.35456e-05	0.610074	7.54937e-08	2.81546e-07
AA39G00115	blue	0.532884	0.92968	-0.0522748	-0.588583	0.0333573	0.394713	-0.31019	0.531643	0.24032	0.74864	-0.718994	0.000164218	2.90359e-20	0.733077	2.11343e-05	0.827794	0.00729175	0.0381051	0.000171206	0.1118	3.35393e-09	2.6493e-08
AA39G00149	blue	0.231812	0.765765	-0.424908	-0.306483	-0.515433	-0.249984	-0.0152903	0.163831	0.400869	0.756406	-0.823347	0.125464	8.88341e-10	0.00362095	0.0405929	0.000290789	0.0976881	0.920591	0.282207	0.0063541	1.86095e-09	3.84082e-12
AA39G00151	blue	0.408752	0.694422	0.0961581	-0.534259	0.416225	0.67024	-0.171264	0.689861	-0.0431427	0.553382	-0.374034	0.00530743	1.21706e-07	0.529772	0.00015678	0.00445729	4.74577e-07	0.260641	1.58898e-07	0.778406	8.05476e-05	0.0113703
AA39G00153	blue	0.235589	0.739753	-0.252715	-0.359946	-0.0738973	0.05246	0.0514334	0.366811	0.219032	0.706694	-0.624555	0.119251	6.41514e-09	0.0939604	0.0151545	0.629501	0.732166	0.737219	0.0131947	0.148293	5.79411e-08	4.53566e-06
AA39G00155	blue	0.477404	0.734363	-0.159825	-0.00960102	-0.706775	-0.276159	-0.335511	-0.153636	0.69792	0.49515	-0.640544	0.000912805	9.38816e-09	0.294303	0.950089	5.76518e-08	0.0663141	0.0242534	0.313637	9.88713e-08	0.000544137	2.14687e-06
AA39G00191	blue	0.394535	0.66943	0.095904	-0.526094	0.471319	0.626344	0.000774548	0.756403	0.0126363	0.60254	-0.369403	0.00732063	4.95635e-07	0.530865	0.000205866	0.0010831	4.1802e-06	0.995971	1.8614e-09	0.934341	1.18934e-05	0.0125134
AA39G00196	blue	0.665215	0.610612	0.477364	-0.202804	0.467282	0.72566	-0.436199	0.400059	0.235076	0.219748	-0.0479993	6.19969e-07	8.42288e-06	0.000913834	0.181518	0.00121118	1.70375e-08	0.00274107	0.00647116	0.120081	0.146939	0.754198
AA39G00197	blue	0.608346	0.799243	0.0751017	-0.029315	-0.322551	0.0622913	-0.395519	0.00376431	0.623854	0.441317	-0.467961	9.2885e-06	4.64021e-11	0.623912	0.848401	0.030697	0.684376	0.00716258	0.980421	4.6824e-06	0.0024086	0.00118874
AA39G00207	blue	0.522252	0.781364	0.111439	-0.22508	0.173726	0.401796	-0.198784	0.392325	0.333407	0.510506	-0.359872	0.000233456	2.39371e-10	0.466126	0.137136	0.253745	0.00622231	0.190511	0.00768651	0.0252153	0.000339817	0.015177
AA39G00228	blue	0.57574	0.961647	-0.0544192	-0.434863	-0.168587	0.296238	-0.336646	0.411654	0.377615	0.730687	-0.715885	3.50538e-05	8.74791e-26	0.722555	0.00283427	0.268278	0.0481656	0.0237477	0.00496184	0.0105489	1.21092e-08	3.24116e-08
AA39G00239	blue	0.350122	0.531299	-0.191802	0.162793	-0.735031	-0.456446	-0.216058	-0.323032	0.729571	0.329845	-0.509876	0.0183853	0.00017319	0.206879	0.285309	8.95999e-09	0.0016242	0.154019	0.0304348	1.3071e-08	0.026916	0.000346596
AA39G00249	blue	0.459563	0.826968	-0.0502243	-0.430404	0.114303	0.380938	-0.103443	0.555761	0.258325	0.686711	-0.566314	0.0014942	2.55713e-12	0.743183	0.00316576	0.454675	0.0098329	0.498908	7.39335e-05	0.0866479	1.90485e-07	5.01472e-05
AA39G00255	blue	0.530632	0.816637	-0.0431845	-0.222077	-0.311348	0.091271	-0.229277	0.227708	0.501977	0.621066	-0.612189	0.000177095	7.96927e-12	0.778197	0.142595	0.0373545	0.550987	0.129768	0.132486	0.00044259	5.31049e-06	7.86486e-06
AA39G00265	blue	0.306484	0.628053	-0.216242	0.0574303	-0.534649	-0.249745	-0.163165	-0.112619	0.534903	0.435596	-0.496091	0.0405923	3.86491e-06	0.153662	0.707867	0.000154724	0.098019	0.284195	0.461391	0.000153399	0.00278279	0.000528996
AA39G00267	blue	0.572338	0.880095	0.0725609	-0.520068	0.203885	0.561939	-0.339643	0.581836	0.201354	0.643047	-0.530359	3.99404e-05	1.67975e-15	0.635727	0.000250597	0.179151	5.89987e-05	0.0224538	2.7643e-05	0.184725	1.90222e-06	0.000178719
AA39G00277	blue	0.303141	0.835288	-0.305196	-0.684763	-0.146374	0.168134	-0.141512	0.527044	0.106135	0.854338	-0.864438	0.0429482	9.68207e-13	0.0414874	2.12857e-07	0.337329	0.269583	0.353793	0.000199509	0.487742	8.42415e-14	1.99744e-14
AA39G00279	blue	0.718191	0.828397	0.210747	-0.342436	-0.0973004	0.510402	-0.656102	0.305312	0.354973	0.438738	-0.465825	2.7916e-08	2.17239e-12	0.164647	0.0213019	0.524871	0.000340927	9.93898e-07	0.0414061	0.0167238	0.00257139	0.00126063
AA39G00295	blue	0.772021	0.690206	0.486697	-0.040134	0.243101	0.536998	-0.379082	0.270242	0.538035	0.2533	-0.130412	5.31545e-10	1.5575e-07	0.000698606	0.79351	0.107589	0.000142865	0.0102275	0.0725903	0.000137894	0.0931759	0.393178
AA39G00297	blue	0.529658	0.93944	-0.148794	-0.357916	-0.309011	0.0891073	-0.339859	0.236627	0.474355	0.705016	-0.752823	0.000182945	1.29001e-21	0.329313	0.0157793	0.0388826	0.560507	0.0223627	0.117585	0.000994875	6.42719e-08	2.44869e-09
AA39G00312	blue	0.496497	0.82844	-0.131652	-0.273454	-0.439868	0.100342	-0.403569	0.18013	0.418547	0.593497	-0.67018	0.000522582	2.16164e-12	0.388655	0.0691278	0.00249888	0.511933	0.00597705	0.236389	0.00421852	1.73141e-05	4.76094e-07
AA39G00313	blue	0.569369	0.683216	0.105629	-0.357245	-0.205495	0.207957	-0.527294	0.145203	0.371399	0.422729	-0.537796	4.47074e-05	2.32333e-07	0.489833	0.0159907	0.175667	0.170436	0.000197873	0.341249	0.0120091	0.00381668	0.000139024
AA39G00326	blue	0.637806	0.890228	0.145157	-0.558093	0.15606	0.602326	-0.470997	0.546869	0.198992	0.616829	-0.554743	2.44764e-06	2.79464e-16	0.341403	6.79311e-05	0.30597	1.20012e-05	0.00109287	0.000101516	0.190039	6.41489e-06	7.6702e-05
AA39G00341	blue	0.294246	0.593048	-0.161603	-0.0411985	-0.396345	-0.0339175	-0.223218	0.0310572	0.33846	0.411259	-0.427354	0.0497629	1.76349e-05	0.288895	0.788157	0.00703227	0.824947	0.140502	0.839507	0.0229572	0.00500769	0.00341177
AA39G00342	blue	0.4982	0.852449	-0.0711677	-0.58191	-0.0574437	0.344265	-0.299653	0.508618	0.225342	0.721166	-0.72036	0.000496434	1.08963e-13	0.642245	2.75627e-05	0.707802	0.0205748	0.0455239	0.0003605	0.136667	2.29759e-08	2.42267e-08
AA39G00347	blue	0.424587	0.861016	-0.231448	-0.264663	-0.461444	-0.029243	-0.222777	0.188082	0.458242	0.695636	-0.736121	0.00364921	3.29398e-14	0.126075	0.0789296	0.0014203	0.84877	0.141308	0.215988	0.00154814	1.13274e-07	8.30024e-09
AA39G00352	blue	0.482978	0.680625	-0.0725827	-0.0250081	-0.557371	-0.213301	-0.268512	-0.0828704	0.670401	0.470271	-0.5811	0.000778223	2.68717e-07	0.635626	0.870468	6.97413e-05	0.159471	0.0745121	0.588369	4.7049e-07	0.00111515	2.84545e-05
AA39G00377	blue	0.423166	0.56434	-0.0666645	0.130419	-0.636129	-0.296063	-0.237536	-0.201292	0.679634	0.362683	-0.449985	0.0037767	5.39797e-05	0.66349	0.393151	2.65064e-06	0.0483046	0.11614	0.184864	2.83983e-07	0.0143455	0.00192608
AA39G00381	blue	0.340405	0.797566	-0.118295	-0.671014	0.229504	0.503121	-0.0417665	0.758906	-0.0178778	0.782804	-0.632728	0.0221345	5.44951e-11	0.438968	4.5524e-07	0.129378	0.000427347	0.785305	1.5324e-09	0.907207	2.10935e-10	3.11099e-06
AA39G00391	blue	0.420167	0.870747	-0.296235	-0.392017	-0.514679	-0.0431519	-0.311398	0.203799	0.42008	0.733921	-0.839174	0.00405868	7.6567e-15	0.048168	0.00773877	0.000297854	0.77836	0.0373222	0.179338	0.00406718	9.68228e-09	6.03858e-13
AA39G00402	blue	0.762221	0.896392	0.257905	-0.41861	0.0630865	0.603712	-0.607002	0.41574	0.346655	0.503912	-0.481752	1.18005e-09	8.5957e-17	0.0871805	0.00421224	0.68056	1.13191e-05	9.83951e-06	0.0045086	0.0196563	0.000417088	0.000806199
AA39G00404	blue	0.704588	0.798018	0.137057	-0.0319826	-0.411416	0.138317	-0.657135	-0.0605634	0.643688	0.33961	-0.453812	6.59869e-08	5.21915e-11	0.369304	0.83479	0.00498944	0.364875	9.42882e-07	0.692694	1.84388e-06	0.0224678	0.00174179
AA39G00415	blue	0.582501	0.788654	0.11552	-0.270685	-0.0038457	0.394904	-0.492787	0.247162	0.32662	0.427811	-0.415742	2.69288e-05	1.24972e-10	0.449853	0.0721057	0.979998	0.0072609	0.000583879	0.101659	0.0285371	0.00337388	0.00450835
AA39G00492	blue	0.441927	0.888651	-0.123568	-0.537739	0.0534389	0.360376	-0.165468	0.560925	0.207865	0.756689	-0.675629	0.00237144	3.73615e-16	0.418686	0.000139295	0.727359	0.015025	0.277362	6.12424e-05	0.170631	1.8207e-09	3.54279e-07
AA39G00524	blue	0.648011	0.827958	0.18336	-0.487302	0.10934	0.63843	-0.603571	0.454608	0.174201	0.481908	-0.466704	1.49158e-06	2.28433e-12	0.227949	0.000686377	0.474618	2.37592e-06	1.13869e-05	0.00170547	0.252429	0.000802587	0.00123061
AA39G00611	blue	0.670483	0.792328	0.211558	-0.290495	-0.0184477	0.479053	-0.617452	0.244748	0.334139	0.388944	-0.402282	4.68427e-07	8.91905e-11	0.162989	0.0528878	0.904262	0.000870961	6.24023e-06	0.105153	0.0248769	0.00827685	0.00615431
AA39G00632	blue	0.320739	0.851392	-0.273527	-0.531128	-0.122598	0.181954	-0.155391	0.446645	0.162538	0.771937	-0.750605	0.031702	1.25633e-13	0.0690512	0.000174185	0.42238	0.231597	0.308074	0.00210081	0.286076	5.35301e-10	2.89534e-09
AA39G00633	blue	0.330325	0.68033	-0.325849	-0.134011	-0.765466	-0.369813	-0.340922	-0.174526	0.546884	0.525102	-0.736795	0.0266812	2.73179e-07	0.0289364	0.380136	9.10067e-10	0.0124083	0.0219198	0.251532	0.000101464	0.000212689	7.91507e-09
AA39G00648	blue	0.392684	0.743568	-0.096112	-0.630674	-0.0426496	0.447165	-0.323944	0.565184	0.0041369	0.654653	-0.64889	0.00762594	4.87185e-09	0.529969	3.4236e-06	0.780876	0.00207269	0.029943	5.23089e-05	0.978483	1.06982e-06	1.42805e-06
AA39G00651	blue	0.571542	0.806064	0.179813	-0.541398	0.365844	0.677583	-0.241951	0.682788	0.136148	0.600918	-0.452236	4.11706e-05	2.37504e-11	0.23723	0.000122844	0.0134571	3.18175e-07	0.109315	2.38011e-07	0.372514	1.27328e-05	0.0018157
AA39G00667	blue	0.691448	0.713431	0.348654	-0.358429	0.18937	0.646526	-0.488835	0.430082	0.264198	0.367087	-0.331526	1.44897e-07	3.79319e-08	0.0189148	0.0156194	0.212804	1.60489e-06	0.000656216	0.00319104	0.0794763	0.0131207	0.0261018
AA39G00677	blue	0.367445	0.545854	-0.121608	0.0737201	-0.576815	-0.343631	-0.141228	-0.18463	0.66665	0.385348	-0.509179	0.0130252	0.000105198	0.426162	0.630325	3.36279e-05	0.0208243	0.354769	0.224688	5.74705e-07	0.00894726	0.000354242
AA39G00698	blue	0.394711	0.701898	0.0684181	-0.411104	0.385214	0.514814	-0.117175	0.55459	0.0772493	0.539782	-0.34378	0.0072921	7.77793e-08	0.655185	0.00502577	0.00897309	0.000296576	0.443343	7.71258e-05	0.613997	0.000129879	0.0207656
AA39G00758	blue	0.488802	0.678634	-0.0334565	-0.248096	-0.353093	0.169522	-0.545705	0.0789394	0.339524	0.382276	-0.513493	0.000656857	3.00211e-07	0.82729	0.100332	0.0173521	0.265593	0.000105749	0.606242	0.022504	0.00955648	0.000309274
AA39G00769	blue	0.339724	0.532039	-0.211542	0.179823	-0.792652	-0.462545	-0.305823	-0.37588	0.69946	0.303994	-0.498908	0.0224196	0.000168948	0.163022	0.237202	8.65487e-11	0.00137856	0.0410498	0.0109405	9.01436e-08	0.0423363	0.000485905
AA39G00799	blue	0.416671	0.524122	-0.103995	0.161475	-0.815133	-0.388182	-0.442596	-0.40235	0.693863	0.238024	-0.487608	0.00441049	0.000219636	0.496609	0.289281	9.34791e-12	0.00841521	0.00233128	0.00614486	1.2578e-07	0.11537	0.00068026
AA3G00011	blue	0.6534	0.831383	0.22312	-0.431942	0.206351	0.651108	-0.526861	0.463656	0.205415	0.46966	-0.411735	1.13971e-06	1.53742e-12	0.140681	0.0030478	0.173835	1.27872e-06	0.000200719	0.00133759	0.17584	0.0011342	0.00495252
AA3G00019	blue	0.297303	0.710874	-0.163264	-0.202963	-0.0530763	0.0378986	0.121868	0.338026	0.363877	0.650041	-0.512802	0.0473289	4.46129e-08	0.283901	0.181167	0.729139	0.804779	0.425168	0.0231444	0.0140041	1.34866e-06	0.000316113
AA3G00025	blue	0.603184	0.780483	0.24215	-0.531568	0.399073	0.716497	-0.342333	0.63892	0.120517	0.537058	-0.390819	1.15746e-05	2.5849e-10	0.109015	0.000171632	0.00661618	3.11571e-08	0.0213435	2.32088e-06	0.430355	0.000142573	0.00794476
AA3G00030	blue	0.590956	0.653899	0.224325	-0.449535	0.0123598	0.494998	-0.522966	0.373158	0.192899	0.407128	-0.441859	1.92022e-05	1.11138e-06	0.138493	0.00194885	0.935774	0.000546623	0.000228087	0.0115796	0.204243	0.00550988	0.00237556
AA3G00057	blue	0.626534	0.779043	0.19898	-0.130126	0.0995017	0.372333	-0.306558	0.287813	0.48028	0.435867	-0.315407	4.14391e-06	2.92888e-10	0.190065	0.394224	0.515491	0.0117795	0.0405413	0.0552175	0.000840961	0.00276401	0.0348172
AA3G00061	blue	0.340892	0.742112	-0.195027	-0.130348	-0.264646	-0.0859568	-5.09163e-06	0.167494	0.477844	0.618642	-0.571524	0.0219324	5.41466e-09	0.1992	0.393411	0.0789498	0.574504	0.999974	0.271438	0.000901459	5.91866e-06	4.11991e-05
AA3G00112	blue	0.371391	0.881437	-0.220697	-0.550115	0.00274528	0.231458	-0.104902	0.511313	0.210661	0.800642	-0.734317	0.0120113	1.3372e-15	0.145157	9.05133e-05	0.98572	0.126058	0.49284	0.000331308	0.164821	4.05321e-11	9.41843e-09
AA3G00117	blue	0.769371	0.88049	0.187493	-0.184802	-0.25952	0.308171	-0.575623	0.169415	0.60469	0.466505	-0.516605	6.62018e-10	1.57116e-15	0.217456	0.22425	0.0851494	0.0394444	3.5213e-05	0.265899	1.08592e-05	0.00123735	0.000280109
AA3G00121	blue	0.345915	0.827461	-0.333081	-0.282282	-0.494322	-0.110181	-0.14985	0.194268	0.439716	0.724691	-0.777088	0.0199368	2.41761e-12	0.0253669	0.060282	0.000557775	0.471207	0.325854	0.200988	0.00250857	1.81811e-08	3.46495e-10
AA3G00174	blue	0.28361	0.649529	-0.241934	-0.350528	-0.332508	-0.0822053	-0.141031	0.177711	0.305072	0.619551	-0.655536	0.0590329	1.38347e-06	0.109341	0.018241	0.0256356	0.591377	0.35545	0.242847	0.0415744	5.68328e-06	1.02295e-06
AA3G00182	blue	0.660287	0.527749	0.388623	-0.199844	0.00130066	0.589026	-0.758895	0.160651	0.221123	0.0921269	-0.163936	8.01819e-07	0.000194914	0.00833494	0.188111	0.993234	2.07607e-05	1.53371e-09	0.291783	0.144362	0.547243	0.281896
AA3G00183	blue	0.602876	0.789603	0.184944	-0.505808	0.205088	0.580693	-0.466452	0.481628	0.178477	0.503082	-0.476188	1.17262e-05	1.1461e-10	0.223888	0.000393394	0.176543	2.89122e-05	0.00123916	0.000809078	0.240789	0.000427855	0.000944773
AA3G00203	blue	0.560798	0.758996	0.0631209	-0.104598	-0.20533	0.246566	-0.385768	0.184992	0.450205	0.442402	-0.409189	6.15297e-05	1.5216e-09	0.680395	0.494104	0.176022	0.102513	0.00886671	0.223765	0.00191504	0.00234285	0.00525408
AA3G00205	blue	0.260126	0.8517	-0.378988	-0.529945	-0.232994	0.00917467	-0.0635613	0.394078	0.219576	0.841604	-0.841366	0.0843979	1.2053e-13	0.0102478	0.000181199	0.123494	0.952303	0.678286	0.00739497	0.147263	4.46566e-13	4.60071e-13
AA3G00209	blue	0.411902	0.887162	-0.159577	-0.601803	-0.0417866	0.401687	-0.255841	0.581338	0.0897181	0.771705	-0.712649	0.00493318	4.89575e-16	0.295062	1.22684e-05	0.785204	0.0062377	0.0898297	2.819e-05	0.557811	5.45754e-10	3.98697e-08
AA3G00210	blue	0.557735	0.820186	-0.0137091	-0.206596	-0.255593	0.0596573	-0.269069	0.153408	0.569351	0.57199	-0.601847	6.8823e-05	5.43712e-12	0.92878	0.173313	0.0901519	0.69707	0.0738884	0.314366	4.47368e-05	4.04745e-05	1.22455e-05
AA3G00232	blue	0.414563	0.852128	-0.203367	-0.269482	-0.370266	-0.0352775	-0.149083	0.221244	0.458147	0.719799	-0.714949	0.00463523	1.13791e-13	0.180281	0.0734295	0.0122933	0.818044	0.328363	0.144137	0.00155208	2.51339e-08	3.44232e-08
AA3G00245	blue	0.676892	0.903209	0.0988557	-0.326104	-0.127626	0.374428	-0.579903	0.249712	0.423077	0.517234	-0.545048	3.30538e-07	2.13397e-17	0.518235	0.0288039	0.403452	0.0112774	2.98207e-05	0.0980656	0.00378484	0.000274528	0.000108208
AA3G00253	blue	0.265374	0.613432	-0.348269	-0.0924098	-0.755949	-0.418906	-0.180832	-0.141632	0.544577	0.53379	-0.69437	0.0780977	7.44928e-06	0.0190557	0.546007	1.92775e-09	0.00418269	0.234537	0.353382	0.000110002	0.000159281	1.22084e-07
AA3G00259	blue	0.57603	0.742146	-0.0158334	0.00420781	-0.602337	-0.0622083	-0.484647	-0.102035	0.653964	0.401146	-0.534387	3.46636e-05	5.40111e-09	0.91778	0.978115	1.19955e-05	0.684775	0.000741541	0.504802	1.10775e-06	0.0063145	0.000156103
AA3G00260	blue	0.558754	0.675991	-0.00671782	0.0822646	-0.621648	-0.163674	-0.379831	-0.155358	0.740093	0.372266	-0.503767	6.63125e-05	3.47323e-07	0.965066	0.591108	5.17312e-06	0.282676	0.0100668	0.308179	6.2608e-09	0.0117958	0.00041895
AA3G00265	blue	0.495087	0.921605	-0.130307	-0.518051	-0.0853315	0.283437	-0.249177	0.470418	0.302995	0.762801	-0.733999	0.000545162	2.76954e-19	0.393564	0.000267428	0.577301	0.0591942	0.0988106	0.00111058	0.0430533	1.12689e-09	9.6294e-09
AA3G00279	blue	0.609866	0.703618	0.294478	-0.389321	0.355531	0.638335	-0.259784	0.561192	0.229658	0.45122	-0.325001	8.6991e-06	7.00309e-08	0.0495749	0.0082091	0.0165414	2.38667e-06	0.0848209	6.06436e-05	0.129114	0.00186479	0.0293808
AA3G00322	blue	0.750239	0.620717	0.381416	0.148675	-0.236417	0.263227	-0.726014	-0.17494	0.629994	0.0588344	-0.141906	2.97605e-09	5.39434e-06	0.00973343	0.329706	0.117921	0.0806292	1.66368e-08	0.250392	3.53337e-06	0.701053	0.352442
AA403G00004	blue	0.419963	0.924471	-0.241727	-0.52052	-0.161877	0.165944	-0.144012	0.466875	0.309562	0.831761	-0.80611	0.0040785	1.28035e-19	0.109654	0.000246955	0.288068	0.275961	0.345268	0.00122482	0.0385179	1.47097e-12	2.36416e-11
AA406G00002	blue	0.496368	0.533711	0.363352	-0.253667	0.577374	0.686171	-0.0568646	0.583699	0.139402	0.323967	-0.0782362	0.000524618	0.000159708	0.0141534	0.0926874	3.29075e-05	1.96454e-07	0.710619	2.56834e-05	0.361089	0.0299304	0.609463
AA40G00006	blue	0.0789934	0.680433	-0.460216	-0.365449	-0.225846	-0.179882	0.187459	0.298915	0.21084	0.77071	-0.711505	0.605995	2.71617e-07	0.00146819	0.0135655	0.135768	0.237047	0.217541	0.0460844	0.164455	5.92761e-10	4.28694e-08
AA40G00020	blue	0.646888	0.894408	0.131806	-0.576344	0.105258	0.592006	-0.518606	0.525045	0.198924	0.608384	-0.587623	1.57652e-06	1.26634e-16	0.388098	3.42465e-05	0.491367	1.84003e-05	0.000262697	0.00021309	0.190193	9.27297e-06	2.19654e-05
AA40G00042	blue	0.101213	0.694432	-0.471592	-0.619573	-0.340722	0.0097932	-0.084336	0.421018	-0.0178921	0.792565	-0.841781	0.508257	1.21635e-07	0.0010749	5.67792e-06	0.0220027	0.949092	0.581767	0.00397687	0.907133	8.72491e-11	4.36798e-13
AA40G00044	blue	0.530617	0.865566	-0.117625	-0.276003	-0.344437	0.0731854	-0.361982	0.169792	0.503772	0.60804	-0.68183	0.000177183	1.68876e-14	0.441582	0.0664745	0.0205074	0.632814	0.0145492	0.26482	0.000418889	9.4114e-06	2.51185e-07
AA40G00058	blue	0.548943	0.90313	0.0266262	-0.531469	0.0877629	0.511408	-0.303758	0.578904	0.197661	0.701765	-0.598474	9.43567e-05	2.16974e-17	0.862165	0.000172204	0.56646	0.000330323	0.042505	3.10072e-05	0.19308	7.84144e-08	1.41011e-05
AA40G00063	blue	0.302139	0.836233	-0.363539	-0.605022	-0.256866	0.0696742	-0.156124	0.427701	0.198989	0.826953	-0.863306	0.0436756	8.64144e-13	0.0141	1.07071e-05	0.0885055	0.649261	0.30577	0.00338291	0.190044	2.56164e-12	2.36063e-14
AA40G00084	blue	0.477572	0.803107	-0.00811301	-0.337781	-0.111445	0.254591	-0.29517	0.310909	0.292054	0.5904	-0.554325	0.000908448	3.18525e-11	0.957817	0.0232502	0.466103	0.0914637	0.049017	0.0376375	0.0515706	1.96395e-05	7.7864e-05
AA40G00126	blue	0.134954	0.438607	-0.276385	0.0981825	-0.410198	-0.389623	0.218317	-0.0454203	0.521631	0.436413	-0.418805	0.376762	0.0025799	0.066084	0.521102	0.00513264	0.00815521	0.149656	0.767026	0.000238222	0.00272641	0.0041927
AA40G00200	blue	0.677722	0.684657	0.387426	-0.221329	0.313352	0.563436	-0.303347	0.394254	0.379979	0.35208	-0.229078	3.15746e-07	2.14136e-07	0.00855443	0.143979	0.0360837	5.5821e-05	0.0428	0.00736617	0.0100352	0.0176986	0.130111
AA40G00216	blue	0.718524	0.742226	0.245003	-0.273712	-0.178613	0.43573	-0.71803	0.186318	0.393618	0.340334	-0.415539	2.73173e-08	5.37015e-09	0.10478	0.068856	0.240425	0.00277351	2.82104e-08	0.220404	0.00747044	0.0221638	0.00452995
AA40G00229	blue	0.501488	0.856815	-0.145019	-0.251999	-0.414158	-0.0586967	-0.33941	0.0869975	0.545753	0.629182	-0.718605	0.000449244	5.97959e-14	0.341868	0.0949265	0.00467956	0.70172	0.0225523	0.569863	0.00010557	3.6688e-06	2.71734e-08
AA40G00232	blue	0.300654	0.884292	-0.328215	-0.499199	-0.148295	0.103529	-0.0376787	0.4622	0.233532	0.841762	-0.789724	0.0447719	8.15539e-16	0.0277255	0.000481643	0.330956	0.498551	0.80589	0.00139153	0.122604	4.37829e-13	1.13351e-10
AA40G00250	blue	0.526621	0.503877	0.413233	-0.494309	0.533961	0.829489	-0.385849	0.591942	-0.0762367	0.269583	-0.15647	0.000202321	0.000417535	0.00478215	0.000557997	0.000158362	1.91577e-12	0.00885111	1.84486e-05	0.618663	0.0733177	0.304687
AA40G00255	blue	0.276595	0.655662	-0.199914	-0.513691	-0.248426	0.212144	-0.277604	0.383337	0.0276067	0.611401	-0.651522	0.06587	1.01642e-06	0.187951	0.000307345	0.0998656	0.161801	0.064849	0.00934222	0.857142	8.1393e-06	1.25252e-06
AA40G00259	blue	0.358775	0.827141	-0.287709	-0.597083	-0.310426	0.160791	-0.312414	0.412879	0.16357	0.766093	-0.826038	0.0155122	2.5074e-12	0.0553091	1.49389e-05	0.0379512	0.291356	0.0366739	0.00482195	0.282986	8.65102e-10	2.84129e-12
AA40G00267	blue	0.683416	0.890064	0.0803119	-0.354774	-0.238249	0.358234	-0.622919	0.243972	0.421913	0.519663	-0.599909	2.29726e-07	2.88056e-16	0.599975	0.0167895	0.115017	0.0156799	4.88487e-06	0.106296	0.00389233	0.000253899	1.32824e-05
AA40G00271	blue	0.732814	0.940275	0.181984	-0.426916	0.0439145	0.545009	-0.552533	0.419858	0.366962	0.565461	-0.544028	1.04564e-08	9.65251e-22	0.23152	0.00344843	0.774544	0.000108355	8.30384e-05	0.00408872	0.0131542	5.1772e-05	0.00011213
AA40G00279	blue	0.216264	0.605401	-0.322191	-0.261046	-0.376192	-0.241038	-0.124706	0.0408551	0.366632	0.55046	-0.669674	0.153618	1.05359e-05	0.030895	0.0832657	0.0108692	0.110702	0.414383	0.789882	0.013243	8.94126e-05	4.89208e-07
AA40G00285	blue	0.646096	0.708444	0.253603	-0.4365	0.0795744	0.584267	-0.511457	0.439087	0.226904	0.421631	-0.418693	1.63914e-06	5.19639e-08	0.0927719	0.00272049	0.603339	2.51112e-05	0.000329813	0.00254879	0.133897	0.00391878	0.00420395
AA40G00322	blue	0.404244	0.903771	-0.257971	-0.486843	-0.265871	0.16903	-0.296192	0.377081	0.249561	0.760496	-0.776507	0.00588584	1.89337e-17	0.0870961	0.00069564	0.0775215	0.267003	0.048202	0.0106681	0.0982749	1.35261e-09	3.64138e-10
AA40G00328	blue	0.277041	0.887211	-0.377114	-0.723577	-0.138941	0.173659	-0.143276	0.554736	0.0777862	0.904227	-0.902946	0.0654174	4.85222e-16	0.0106607	1.95846e-08	0.362696	0.253932	0.347766	7.67214e-05	0.611529	1.71762e-17	2.25569e-17
AA40G00341	blue	0.590807	0.849162	0.132031	-0.28018	0.124987	0.414643	-0.246862	0.410499	0.38325	0.56037	-0.435813	1.93188e-05	1.69043e-13	0.38728	0.0623009	0.413322	0.0046265	0.102089	0.00509699	0.00935964	6.25034e-05	0.00276773
AA40G00343	blue	0.298621	0.761941	-0.298938	-0.555612	-0.357031	0.142646	-0.326429	0.354743	0.0961057	0.698382	-0.784765	0.0463095	1.20663e-09	0.0460669	7.43333e-05	0.0160586	0.34991	0.0286355	0.0167996	0.529997	9.61746e-08	1.77306e-10
AA40G00358	blue	0.585503	0.750837	0.204481	-0.530686	0.283064	0.743631	-0.51128	0.576915	0.0481726	0.458344	-0.386835	2.39075e-05	2.84526e-09	0.177857	0.000176774	0.0595444	4.84964e-09	0.000331657	3.34982e-05	0.753339	0.00154388	0.00866456
AA40G00381	blue	0.706224	0.732009	0.383407	-0.39799	0.291386	0.789314	-0.540845	0.523906	0.17232	0.369612	-0.275515	5.96544e-08	1.10554e-08	0.00932822	0.00677874	0.052132	1.1768e-10	0.00012521	0.00022119	0.257668	0.0124596	0.0669759
AA40G00423	blue	0.484979	0.576357	0.172995	0.172997	-0.0624369	0.122502	-0.172466	0.0298082	0.540635	0.257427	-0.150717	0.000734426	3.42294e-05	0.25578	0.255775	0.683677	0.422745	0.257258	0.845882	0.000126121	0.0877879	0.323032
AA40G00447	blue	0.451846	0.606872	-0.000817363	-0.207009	-0.432956	0.128202	-0.488105	0.0715593	0.302887	0.376563	-0.489444	0.00183442	9.89471e-06	0.995748	0.172438	0.00297209	0.401314	0.000670421	0.64041	0.0431318	0.0107848	0.000644572
AA40G00451	blue	0.359494	0.873112	-0.303918	-0.606661	-0.305066	0.111486	-0.261912	0.401951	0.199535	0.821385	-0.873394	0.0152919	5.27639e-15	0.0423909	9.98415e-06	0.0415783	0.465937	0.082211	0.00620057	0.188807	4.76938e-12	5.0447e-15
AA40G00467	blue	0.252307	0.643283	-0.340359	-0.176416	-0.647335	-0.210732	-0.244082	0.00729752	0.360095	0.549908	-0.670056	0.0945098	1.88053e-06	0.0221535	0.246355	1.54215e-06	0.164677	0.106133	0.962054	0.0151096	9.11834e-05	4.79274e-07
AA40G00475	blue	0.463693	0.80719	-0.0447049	-0.652768	0.0353056	0.482437	-0.344009	0.598115	0.0634353	0.694961	-0.657597	0.00133624	2.12104e-11	0.770595	1.17656e-06	0.817902	0.000790446	0.0206751	1.43133e-05	0.678889	1.17891e-07	9.20846e-07
AA40G00489	blue	0.692592	0.719795	0.290483	-0.0739554	-0.0448982	0.415497	-0.593066	0.108943	0.456479	0.253753	-0.245962	1.35524e-07	2.51402e-08	0.0528976	0.629231	0.76963	0.00453446	1.76218e-05	0.476233	0.0016228	0.0925726	0.103385
AA40G00502	blue	0.576727	0.935573	-0.0286881	-0.438369	-0.1735	0.275558	-0.329012	0.395931	0.379862	0.722714	-0.711112	3.3742e-05	4.69479e-21	0.851607	0.00259546	0.254374	0.0669319	0.027327	0.00709727	0.01006	2.07398e-08	4.39463e-08
AA40G00508	blue	0.718056	0.939278	0.101221	-0.299483	-0.210874	0.268137	-0.479456	0.241498	0.560737	0.595048	-0.621614	2.81631e-08	1.36385e-21	0.508222	0.0456524	0.164385	0.0749335	0.000861005	0.110001	6.16676e-05	1.62475e-05	5.18116e-06
AA40G00518	blue	0.591545	0.908944	0.0737412	-0.425852	0.12528	0.426547	-0.270249	0.48459	0.337722	0.664329	-0.557413	1.87487e-05	6.08608e-18	0.630227	0.00353894	0.41222	0.00347958	0.0725825	0.000742774	0.023276	6.49522e-07	6.96348e-05
AA40G00523	blue	0.42101	0.849076	-0.0859041	-0.595839	0.159609	0.497195	-0.277191	0.596927	0.0497896	0.690505	-0.602522	0.00397765	1.70958e-13	0.57474	1.57267e-05	0.294965	0.000511717	0.0652658	1.50355e-05	0.745331	1.5307e-07	1.19023e-05
AA40G00524	blue	0.457937	0.874158	-0.0234764	-0.651075	0.279958	0.590326	-0.244593	0.692738	0.0332047	0.72154	-0.594679	0.00156081	4.46395e-15	0.87834	1.28083e-06	0.0625172	1.96983e-05	0.10538	1.34376e-07	0.82857	2.24162e-08	1.64955e-05
AA40G00529	blue	0.428464	0.643071	0.152087	-0.543277	0.437152	0.758996	-0.201636	0.725622	-0.085394	0.492113	-0.327541	0.00332035	1.9e-06	0.3186	0.000115096	0.0026763	1.52164e-09	0.184098	1.7081e-08	0.577021	0.000595686	0.0280659
AA40G00533	blue	0.622128	0.863779	0.161279	-0.463593	0.214303	0.539617	-0.352136	0.51032	0.268125	0.595408	-0.497442	5.06252e-06	2.20177e-14	0.289874	0.00133987	0.157473	0.000130618	0.0176792	0.000341809	0.0749468	1.60082e-05	0.000507919
AA40G00534	blue	0.334233	0.565564	-0.132069	0.0382053	-0.510126	-0.333974	-0.091346	-0.138021	0.609686	0.439646	-0.502475	0.0248337	5.15734e-05	0.38714	0.803231	0.000343894	0.0249529	0.550658	0.365911	8.76704e-06	0.00251302	0.000435887
AA40G00546	blue	0.68877	0.548712	0.386483	0.140967	-0.179743	0.234523	-0.662689	-0.186348	0.583622	0.025845	-0.119868	1.69233e-07	9.51291e-05	0.00873074	0.35567	0.237415	0.120981	7.07764e-07	0.22033	2.57619e-05	0.866172	0.432861
AA40G00554	blue	0.512694	0.898777	-0.0471057	-0.468846	0.0540636	0.380121	-0.228587	0.520808	0.280556	0.715149	-0.617161	0.000317192	5.3387e-17	0.758635	0.00116006	0.724297	0.010005	0.130959	0.000244667	0.061936	3.39824e-08	6.32125e-06
AA40G00579	blue	0.275339	0.699981	-0.174166	-0.659575	0.0406616	0.458129	-0.271027	0.594109	-0.130502	0.643277	-0.612881	0.0671574	8.73565e-08	0.252527	8.31825e-07	0.790855	0.0015528	0.0717319	1.68855e-05	0.392851	1.88111e-06	7.63116e-06
AA40G00597	blue	0.7256	0.889885	0.106182	-0.152716	-0.363037	0.139582	-0.503911	0.0899596	0.67342	0.519194	-0.585391	1.71064e-08	2.97803e-16	0.487551	0.316578	0.0142435	0.360461	0.000417098	0.556748	3.9968e-07	0.000257767	2.40149e-05
AA40G00615	blue	0.307132	0.832893	-0.236492	-0.633126	0.0307105	0.264544	-0.00667138	0.622529	0.099062	0.857361	-0.749283	0.040148	1.28749e-12	0.1178	3.05345e-06	0.841275	0.0790693	0.965308	4.97177e-06	0.517358	5.5397e-14	3.19684e-09
AA40G00619	blue	0.62957	0.832833	0.225373	-0.48896	0.247332	0.656527	-0.377413	0.585865	0.178288	0.571927	-0.445562	3.60344e-06	1.29669e-12	0.136611	0.000653805	0.101416	9.72598e-07	0.010594	2.35649e-05	0.241296	4.05712e-05	0.0021604
AA40G00652	blue	0.428296	0.774717	0.0560453	-0.651011	0.454127	0.723229	-0.197492	0.78202	-0.0781373	0.649076	-0.451358	0.00333403	4.23879e-10	0.71461	1.28494e-06	0.00172735	2.00427e-08	0.193469	2.25996e-10	0.609917	1.41495e-06	0.00185803
AA40G00658	blue	0.397802	0.540939	0.236876	-0.535459	0.545996	0.723957	-0.111874	0.715508	-0.107292	0.455009	-0.253685	0.0068072	0.000124804	0.117188	0.000150537	0.000104677	1.9095e-08	0.464377	3.32088e-08	0.482982	0.00168744	0.0926623
AA41G00007	blue	0.269213	0.67408	-0.0723759	-0.694036	0.432187	0.565393	0.0422162	0.820491	-0.132429	0.718906	-0.506815	0.0737285	3.85581e-07	0.636591	1.24505e-07	0.00302935	5.19035e-05	0.783049	5.25968e-12	0.385838	2.66462e-08	0.000381305
AA41G00037	blue	0.432929	0.782409	-0.0751729	-0.191615	-0.232063	0.0486766	-0.157972	0.20885	0.438135	0.605904	-0.562435	0.00297411	2.18403e-10	0.623582	0.20733	0.125042	0.75084	0.30001	0.168568	0.00261082	1.03122e-05	5.79277e-05
AA427G00003	blue	0.639064	0.858827	0.12747	-0.521854	0.0358901	0.500077	-0.547074	0.404276	0.248147	0.550645	-0.580235	2.30496e-06	4.50505e-14	0.40403	0.000236497	0.81494	0.000468981	0.000100786	0.00588158	0.100259	8.88266e-05	2.94362e-05
AA42G00003	blue	0.480638	0.762241	-0.146158	-0.303746	-0.479153	0.0462315	-0.420416	0.14512	0.427061	0.560345	-0.688568	0.000832386	1.17825e-09	0.338049	0.0425136	0.000868479	0.762984	0.00403464	0.341529	0.00343623	6.25617e-05	1.71223e-07
AA42G00028	blue	0.598962	0.925372	0.0611958	-0.472719	0.121355	0.514471	-0.370687	0.514278	0.266706	0.642861	-0.56681	1.38179e-05	9.98226e-20	0.689645	0.0010416	0.427131	0.000299833	0.0121871	0.000301668	0.0765599	1.91953e-06	4.92259e-05
AA43G00024	blue	0.105461	0.782406	-0.444733	-0.632199	-0.000553605	0.115574	0.152236	0.599918	-0.000422519	0.893001	-0.789091	0.490526	2.1847e-10	0.00220701	3.18892e-06	0.99712	0.449642	0.318119	1.3277e-05	0.997802	1.65875e-16	1.20098e-10
AA43G00037	blue	0.409788	0.784619	-0.209797	-0.317	-0.364936	0.0966789	-0.307791	0.248144	0.340186	0.624162	-0.657055	0.00518174	1.79627e-10	0.166601	0.033861	0.0137073	0.527534	0.0397005	0.100263	0.0222257	4.6174e-06	9.46756e-07
AA43G00081	blue	0.842675	0.881598	0.357649	-0.205431	-0.0179371	0.493783	-0.649975	0.229887	0.548916	0.397861	-0.390047	3.90344e-13	1.30087e-15	0.015863	0.175804	0.906901	0.000566829	1.35311e-06	0.128721	9.44446e-05	0.00679828	0.00808015
AA43G00107	blue	0.735588	0.847491	0.165668	-0.141119	-0.338467	0.167317	-0.588433	0.0328413	0.645108	0.431356	-0.535568	8.61668e-09	2.10486e-13	0.276773	0.355144	0.0229541	0.271952	2.12625e-05	0.830419	1.72046e-06	0.0030923	0.000149979
AA43G00116	blue	0.743696	0.883916	0.258417	-0.247114	0.061394	0.524183	-0.449425	0.376586	0.458133	0.487682	-0.411088	4.82664e-09	8.70974e-16	0.0865316	0.101727	0.688691	0.000219197	0.00195442	0.0107796	0.00155265	0.000678785	0.0050277
AA43G00118	blue	0.329275	0.810068	-0.268086	-0.597429	-0.143017	0.175898	-0.223422	0.44975	0.149174	0.760951	-0.772941	0.0271968	1.58317e-11	0.0749904	1.47262e-05	0.348645	0.247765	0.140131	0.0019379	0.328067	1.30494e-09	4.92213e-10
AA43G00124	blue	0.614604	0.822606	0.0379773	-0.0815126	-0.315873	0.140496	-0.431387	0.0848235	0.588663	0.456074	-0.493004	7.07625e-06	4.16958e-12	0.804382	0.594516	0.0345352	0.357294	0.00308994	0.579578	2.10666e-05	0.00164038	0.000580125
AA44G00012	blue	0.454418	0.74986	0.00154009	-0.541331	0.10777	0.352707	-0.166816	0.51507	0.2009	0.652228	-0.599482	0.00171408	3.06189e-09	0.991989	0.000123127	0.481024	0.0174835	0.273411	0.000294168	0.185738	1.20896e-06	1.3521e-05
AA44G00070	blue	0.555925	0.843329	-0.0322906	-0.179063	-0.353009	0.0660575	-0.443152	0.0624853	0.520107	0.522122	-0.591513	7.34955e-05	3.59396e-13	0.833222	0.239223	0.0173804	0.666375	0.00229835	0.683444	0.000250279	0.000234449	1.87732e-05
AA44G00139	blue	0.571156	0.94924	-0.0576764	-0.483163	-0.14769	0.300809	-0.3286	0.439586	0.359601	0.751083	-0.725598	4.17801e-05	3.19963e-23	0.706671	0.000774081	0.332955	0.0446567	0.0275322	0.00251682	0.0152593	2.7932e-09	1.71088e-08
AA44G00146	blue	0.750783	0.7947	0.271492	-0.330163	-0.0911185	0.48531	-0.651398	0.28182	0.405434	0.41404	-0.448723	2.85695e-09	7.14846e-11	0.0712268	0.02676	0.551655	0.000727396	1.26031e-06	0.0607211	0.0057281	0.00469252	0.00199052
AA44G00155	blue	0.271976	0.697228	-0.10536	-0.570682	0.307121	0.499642	-0.116785	0.619923	-0.0917325	0.616245	-0.471857	0.0707043	1.03044e-07	0.490946	4.25391e-05	0.0401559	0.00047521	0.444872	5.5896e-06	0.548966	6.58267e-06	0.00106698
AA44G00187	blue	0.247234	0.532883	-0.253661	0.146646	-0.646286	-0.489574	-0.0291938	-0.239413	0.651952	0.422592	-0.513016	0.101556	0.000164223	0.0926955	0.336423	1.62388e-06	0.000642103	0.849021	0.113201	1.22582e-06	0.00382936	0.000313981
AA44G00199	blue	0.4622	0.6666	0.141106	-0.213604	0.254513	0.455811	-0.128545	0.427921	0.229613	0.443235	-0.268826	0.00139154	5.76235e-07	0.355192	0.158866	0.0915668	0.00165191	0.400044	0.00336479	0.129191	0.00229348	0.0741605
AA44G00200	blue	0.696369	0.743152	0.173799	-0.072472	-0.349589	0.229682	-0.699083	-0.0141599	0.555247	0.291716	-0.40661	1.0845e-07	5.02146e-09	0.253542	0.636142	0.018576	0.129073	9.22101e-08	0.926445	7.5318e-05	0.0518539	0.00557579
AA44G00207	blue	0.4288	0.866923	-0.0893097	-0.488664	0.142441	0.387923	-0.129375	0.559257	0.196569	0.72078	-0.59784	0.00329315	1.3772e-14	0.559613	0.000659522	0.350612	0.00846266	0.396982	6.51063e-05	0.195601	2.35671e-08	1.44775e-05
AA44G00215	blue	0.277581	0.731098	-0.339661	-0.359466	-0.508328	-0.22028	-0.18328	0.0958295	0.367015	0.688905	-0.801237	0.0648721	1.1772e-08	0.0224463	0.0153004	0.000363784	0.145937	0.228155	0.531185	0.0131399	1.6792e-07	3.82554e-11
AA44G00216	blue	0.406337	0.635762	0.137953	-0.483516	0.4729	0.743396	-0.246375	0.662782	-0.0893105	0.445032	-0.257342	0.00561088	2.69707e-06	0.366152	0.000766218	0.00103631	4.93323e-09	0.102788	7.04313e-07	0.559609	0.00219007	0.0878971
AA44G00233	blue	0.37997	0.757487	-0.257801	-0.28627	-0.585702	-0.0673251	-0.409316	0.0728808	0.368125	0.586394	-0.727482	0.010037	1.71157e-09	0.0873113	0.0565945	2.37184e-05	0.660357	0.00523865	0.634235	0.0128455	2.30726e-05	1.50676e-08
AA44G00242	blue	0.201186	0.39099	-0.159521	0.298865	-0.519698	-0.414576	0.0146241	-0.26204	0.597607	0.264851	-0.262883	0.185099	0.00791514	0.295233	0.0461229	0.000253605	0.00463384	0.92404	0.082056	1.4618e-05	0.0787087	0.0810403
AA44G00246	blue	0.62485	0.832466	0.177722	-0.445443	0.132903	0.644318	-0.457878	0.535681	0.183202	0.53489	-0.450651	4.47513e-06	1.35394e-12	0.242818	0.00216701	0.384125	1.78811e-06	0.00156328	0.000149409	0.228359	0.000153467	0.0018928
AA44G00247	blue	0.40968	0.809783	-0.150478	-0.326502	-0.103516	0.0837398	-0.102401	0.314714	0.393402	0.682755	-0.624436	0.00519466	1.63013e-11	0.323807	0.0285976	0.498606	0.584449	0.503267	0.0352399	0.00750629	2.3845e-07	4.56022e-06
AA44G00248	blue	0.630663	0.844126	0.0648876	-0.363955	-0.245839	0.206171	-0.468124	0.213478	0.467355	0.568272	-0.646684	3.42535e-06	3.24794e-13	0.671947	0.0139821	0.103562	0.17422	0.00118343	0.159118	0.00120876	4.65957e-05	1.59243e-06
AA44G00250	blue	0.794218	0.687631	0.364238	-0.0268269	-0.23155	0.361984	-0.802494	-0.0548557	0.571499	0.137542	-0.273814	7.47906e-11	1.80698e-07	0.0139023	0.861136	0.125903	0.0145485	3.38296e-11	0.72042	4.12385e-05	0.367594	0.0687477
AA44G00252	blue	0.684326	0.892059	0.12666	-0.240377	-0.0853656	0.356802	-0.509604	0.243848	0.484805	0.500791	-0.489166	2.18197e-07	1.98375e-16	0.40705	0.111712	0.577148	0.0161313	0.000349566	0.106479	0.000738149	0.000458895	0.000649861
AA44G00254	blue	-0.0183956	0.436861	-0.477162	-0.00387582	-0.48415	-0.487687	0.232893	-0.0551012	0.381186	0.507474	-0.529096	0.904532	0.00269589	0.000919076	0.979841	0.000752304	0.000678689	0.123662	0.719219	0.00978109	0.000373582	0.000186396
AA44G00256	blue	0.254203	0.623752	-0.321209	-0.0198857	-0.628431	-0.329198	-0.14659	-0.112687	0.508992	0.493041	-0.601035	0.0919764	4.70416e-06	0.0314389	0.896838	3.79808e-06	0.0272348	0.336608	0.461119	0.000356316	0.000579492	1.26705e-05
AA44G00259	blue	0.795872	0.881173	0.242624	-0.0526401	-0.260462	0.241082	-0.608124	0.0338966	0.695004	0.394532	-0.438593	6.40105e-11	1.39894e-15	0.108302	0.731281	0.0839831	0.110634	9.3774e-06	0.825053	1.17596e-07	0.00732102	0.00258081
AA44G00263	blue	0.505194	0.694358	0.103408	-0.427143	0.0414886	0.547131	-0.512306	0.404421	0.0888869	0.420282	-0.407686	0.000400929	1.22165e-07	0.499056	0.00342937	0.7867	0.000100587	0.000321108	0.00586218	0.561481	0.00404757	0.00543958
AA44G00264	blue	0.709821	0.852116	0.203562	-0.367895	-0.0360661	0.410427	-0.458227	0.355146	0.443263	0.542041	-0.536734	4.76694e-08	1.13963e-13	0.179854	0.0129061	0.814048	0.00510553	0.00154873	0.0166672	0.00229185	0.00012014	0.000144155
AA44G00269	blue	0.607362	0.887107	0.0783875	-0.499648	0.0927736	0.556388	-0.39721	0.551051	0.235218	0.629464	-0.557118	9.68917e-06	4.9438e-16	0.608769	0.00047513	0.544421	7.22736e-05	0.00689787	8.755e-05	0.11985	3.62126e-06	7.03842e-05
AA44G00322	blue	0.458736	0.813011	-0.133864	-0.25596	-0.239574	0.134853	-0.270186	0.242156	0.413043	0.586235	-0.595127	0.00152776	1.16794e-11	0.380666	0.0896743	0.112951	0.377123	0.0726523	0.109007	0.00480352	2.32194e-05	1.61943e-05
AA44G00326	blue	0.434669	0.600782	0.064161	-0.518653	-0.0327124	0.464744	-0.462838	0.408009	0.0208735	0.438081	-0.477723	0.00284806	1.28056e-05	0.675417	0.0002623	0.831075	0.00129846	0.00136766	0.00539918	0.891743	0.00261441	0.000904572
AA44G00342	blue	0.481872	0.947356	-0.162109	-0.484752	-0.133531	0.260262	-0.305205	0.420781	0.292153	0.755445	-0.736769	0.00080341	6.87319e-23	0.287368	0.000739277	0.381861	0.0842298	0.0414809	0.00399953	0.051488	2.004e-09	7.92991e-09
AA44G00345	blue	0.411006	0.810298	-0.163469	-0.639087	-0.177615	0.275719	-0.346113	0.464292	0.124352	0.730786	-0.770799	0.00503729	1.54632e-11	0.283287	2.30235e-06	0.243107	0.0667658	0.0198613	0.00131461	0.415721	1.20273e-08	5.88378e-10
AA44G00360	blue	0.629317	0.969854	0.0359523	-0.481404	-0.0224147	0.446566	-0.408199	0.482739	0.319726	0.706166	-0.64741	3.6459e-06	5.361e-28	0.814625	0.000814294	0.883803	0.00210508	0.00537563	0.000783605	0.0322753	5.98681e-08	1.5365e-06
AA44G00378	blue	0.604404	0.895392	0.120111	-0.59144	0.231109	0.673714	-0.407218	0.63827	0.129144	0.639712	-0.544814	1.09916e-05	1.04582e-16	0.431922	1.88288e-05	0.126646	3.93346e-07	0.00549851	2.39408e-06	0.397836	2.23444e-06	0.000109098
AA44G00382	blue	0.530365	0.685017	-0.0532681	0.0303473	-0.690516	-0.153127	-0.552655	-0.218323	0.635523	0.346225	-0.526331	0.000178683	2.09803e-07	0.728197	0.843129	1.52972e-07	0.315263	8.26771e-05	0.149645	2.72768e-06	0.0198188	0.000204261
AA44G00386	blue	0.675185	0.880083	0.0754002	-0.20459	-0.268223	0.2517	-0.477662	0.202028	0.54936	0.522607	-0.55761	3.63015e-07	1.68327e-15	0.62253	0.17762	0.0748368	0.0953322	0.000906132	0.18323	9.29711e-05	0.000230775	6.91372e-05
AA44G00403	blue	0.356568	0.852424	-0.244944	-0.582238	-0.202536	0.264317	-0.251248	0.498508	0.108525	0.77829	-0.769486	0.0162062	1.09321e-13	0.104866	2.72088e-05	0.182106	0.0793365	0.0959487	0.000491832	0.477937	3.1253e-10	6.55765e-10
AA44G00406	blue	0.152069	0.693175	-0.368087	-0.611126	-0.221418	0.138703	-0.0834684	0.500337	-0.0427158	0.772522	-0.773042	0.318659	1.3097e-07	0.0128556	8.2369e-06	0.143814	0.363526	0.585671	0.000465281	0.780544	5.09764e-10	4.88063e-10
AA44G00409	blue	0.631757	0.835315	0.0324503	-0.320844	-0.378153	0.210539	-0.583055	0.167502	0.45018	0.533416	-0.630302	3.25538e-06	9.6508e-13	0.832409	0.0316429	0.0104302	0.165073	2.63462e-05	0.271414	0.00191627	0.000161299	3.48328e-06
AA44G00414	blue	0.678628	0.685947	0.215024	0.218047	-0.372707	-0.0110438	-0.511245	-0.231256	0.788823	0.208681	-0.273936	3.00306e-07	1.98983e-07	0.156048	0.150173	0.0116885	0.942601	0.000332016	0.126398	1.23056e-10	0.16892	0.0686194
AA44G00417	blue	0.247874	0.76469	-0.355393	-0.244071	-0.342431	-0.165688	0.0631708	0.224046	0.408122	0.737901	-0.704914	0.100646	9.68775e-10	0.0165863	0.10615	0.0213039	0.276713	0.680156	0.138997	0.00538523	7.31961e-09	6.46751e-08
AA44G00430	blue	0.658271	0.825203	0.130568	-0.287964	-0.165173	0.22627	-0.406181	0.221883	0.5255	0.536743	-0.563494	8.89591e-07	3.12149e-12	0.392608	0.0550843	0.27823	0.135016	0.0056309	0.142954	0.000209924	0.000144111	5.5701e-05
AA44G00436	blue	0.629994	0.675082	0.298974	-0.513999	0.294162	0.744244	-0.550705	0.529248	0.0845186	0.379157	-0.331356	3.53334e-06	3.65063e-07	0.0460393	0.000304359	0.0498315	4.63774e-09	8.86355e-05	0.000185456	0.580947	0.0102114	0.0261829
AA44G00454	blue	0.391269	0.905288	-0.206317	-0.610738	0.00867083	0.286826	-0.118301	0.570055	0.181128	0.832918	-0.772115	0.0078668	1.36662e-17	0.173909	8.37674e-06	0.95492	0.0560949	0.438942	4.35613e-05	0.233759	1.28376e-12	5.27424e-10
AA44G00455	blue	0.607068	0.905869	0.0996995	-0.549233	0.191476	0.608917	-0.382323	0.60709	0.192248	0.655816	-0.553825	9.81199e-06	1.20456e-17	0.514652	9.3392e-05	0.207666	9.06301e-06	0.00954698	9.8028e-06	0.205803	1.00846e-06	7.92762e-05
AA44G00460	blue	0.185381	0.621995	-0.356836	-0.0732491	-0.530839	-0.375064	-0.00236553	-0.047706	0.466025	0.574573	-0.628631	0.222777	5.09305e-06	0.0161205	0.632518	0.000175871	0.0111288	0.987696	0.755654	0.00125376	3.66648e-05	3.76325e-06
AA44G00471	blue	0.411605	0.692129	0.0896987	-0.685111	0.403983	0.760152	-0.295438	0.754533	-0.169837	0.573437	-0.420481	0.00496754	1.39247e-07	0.557897	2.08689e-07	0.00592103	1.3898e-09	0.0488023	2.14929e-09	0.264693	3.82977e-05	0.00402833
AA44G00483	blue	-0.0543104	0.590139	-0.464287	-0.608325	0.096151	0.0315272	0.336507	0.584661	-0.102159	0.817106	-0.688505	0.723088	1.98481e-05	0.00131477	9.29691e-06	0.529802	0.837111	0.0238091	2.47215e-05	0.504282	7.58032e-12	1.71846e-07
AA44G00521	blue	0.282242	0.717197	-0.377352	-0.249098	-0.685015	-0.3093	-0.240342	-0.0157439	0.4429	0.642927	-0.796472	0.0603196	2.97782e-08	0.0106076	0.0989218	2.09834e-07	0.0386907	0.111767	0.918243	0.00231324	1.91332e-06	6.04748e-11
AA44G00526	blue	0.693646	0.82622	0.209042	-0.284239	0.0123684	0.40391	-0.52072	0.272007	0.439395	0.467953	-0.439413	1.27395e-07	2.78347e-12	0.168167	0.0584491	0.93573	0.00593079	0.000245368	0.0706713	0.00252904	0.00118901	0.00252789
AA44G00532	blue	0.73883	0.766379	0.270045	-0.0194133	-0.174855	0.204752	-0.55587	-0.0258433	0.671894	0.292668	-0.35599	6.85183e-09	8.45278e-10	0.0728076	0.899277	0.250624	0.17727	7.36423e-05	0.866181	4.3412e-07	0.0510588	0.0163922
AA44G00534	blue	0.240271	0.637464	-0.33817	-0.252911	-0.593364	-0.284653	-0.078097	0.0722656	0.406041	0.639935	-0.752175	0.111876	2.48785e-06	0.023082	0.0936965	1.7409e-05	0.0580668	0.610102	0.637106	0.00564909	2.21068e-06	2.57203e-09
AA44G00552	blue	0.260906	0.873344	-0.344258	-0.763023	-0.0278819	0.279773	-0.0733438	0.671607	-0.00624006	0.921911	-0.861711	0.0834368	5.08493e-15	0.0205774	1.10713e-09	0.855732	0.0626985	0.632077	4.40913e-07	0.967549	2.55435e-19	2.97907e-14
AA44G00555	blue	0.425578	0.478412	-0.0707995	0.193185	-0.822655	-0.384662	-0.548659	-0.485246	0.678719	0.156854	-0.417295	0.00356257	0.000887023	0.643972	0.20356	4.14679e-12	0.00908037	9.53063e-05	0.000728753	2.98797e-07	0.303487	0.00434583
AA44G00579	blue	0.499247	0.812297	-0.0559937	-0.274865	-0.227439	0.151626	-0.285887	0.255123	0.420633	0.605327	-0.596764	0.000480938	1.25799e-11	0.714862	0.0676492	0.132956	0.320088	0.0569402	0.0907658	0.00401373	1.05689e-05	1.51376e-05
AA44G00586	blue	-0.0174183	0.593761	-0.480161	-0.504025	-0.171796	-0.107318	0.158265	0.368665	-0.0137954	0.753517	-0.723569	0.909582	1.71281e-05	0.000843838	0.000415635	0.259139	0.482878	0.299102	0.0127043	0.928333	2.3228e-09	1.95948e-08
AA44G00668	blue	0.216197	0.514645	0.010695	-0.745959	0.49337	0.737503	-0.167896	0.784986	-0.38778	0.519932	-0.35574	0.153748	0.000298171	0.944411	4.09002e-09	0.000573844	7.52878e-09	0.270272	1.73846e-10	0.00848893	0.000251701	0.0164731
AA44G00672	blue	0.390405	0.53452	0.223477	-0.300711	0.505454	0.590094	-0.115694	0.508372	0.0420379	0.342436	-0.125048	0.00801702	0.000155401	0.14003	0.0447295	0.000397719	1.98843e-05	0.449168	0.000363283	0.783943	0.0213017	0.413094
AA44G00674	blue	0.679641	0.800479	0.10513	-0.0440474	-0.50761	0.0769054	-0.587018	-0.0597849	0.646249	0.393953	-0.517527	2.8387e-07	4.11766e-11	0.491897	0.77388	0.000372008	0.61558	2.25043e-05	0.696453	1.62687e-06	0.00741538	0.00027196
AA44G00682	blue	0.521279	0.755351	0.0663287	-0.112512	-0.0368897	0.158029	-0.196298	0.193432	0.503517	0.492323	-0.400263	0.000240954	2.01852e-09	0.665085	0.46182	0.809879	0.299834	0.19623	0.202971	0.000422181	0.000591984	0.00644151
AA44G00685	blue	0.303932	0.835443	-0.380236	-0.543882	-0.384349	0.00919003	-0.241971	0.331095	0.224521	0.79966	-0.862871	0.0423806	9.5046e-13	0.00998049	0.000112699	0.00914168	0.952223	0.109286	0.0263082	0.138139	4.45741e-11	2.51601e-14
AA44G00692	blue	0.636691	0.769952	0.163428	-0.0431308	-0.179256	0.194552	-0.432915	0.0598953	0.573561	0.372775	-0.390286	2.58099e-06	6.31073e-10	0.283411	0.778465	0.238707	0.200318	0.00297515	0.695919	3.81165e-05	0.011672	0.00803799
AA44G00695	blue	0.651375	0.767108	0.104992	-0.291138	-0.362994	0.25564	-0.615757	0.144963	0.43867	0.440944	-0.562617	1.26176e-06	7.96671e-10	0.492466	0.0523409	0.014256	0.0900906	6.72598e-06	0.342057	0.00257582	0.00243159	5.75391e-05
AA44G00699	blue	0.481742	0.650084	0.227439	-0.475919	0.416189	0.788023	-0.324285	0.649631	-0.0657491	0.433565	-0.242368	0.000806436	1.34576e-06	0.132956	0.000951996	0.00446107	1.32326e-10	0.0297609	1.37646e-06	0.667842	0.00292746	0.108687
AA44G00717	blue	0.203375	0.782761	-0.420686	-0.331469	-0.392507	-0.169659	0.00136757	0.228969	0.317454	0.772291	-0.774857	0.180263	2.11748e-10	0.00400862	0.0261289	0.00765567	0.265202	0.992886	0.130299	0.033593	5.19732e-10	4.18898e-10
AA44G00718	blue	0.48346	0.868863	-0.0780631	-0.544813	-0.0975136	0.388795	-0.3962	0.467192	0.155602	0.691744	-0.668969	0.000767464	1.02485e-14	0.610257	0.000109099	0.523959	0.00830364	0.00705486	0.0012142	0.307412	1.42416e-07	5.08005e-07
AA44G00719	blue	0.374147	0.756995	-0.246295	-0.103589	-0.559908	-0.19996	-0.250833	-0.0321013	0.533098	0.560881	-0.647251	0.0113436	1.77804e-09	0.102903	0.498302	6.3573e-05	0.187848	0.0965177	0.834186	0.000163037	6.13429e-05	1.54857e-06
AA452G00001	blue	0.602211	0.811689	0.0682256	-0.370927	-0.126597	0.367321	-0.478007	0.338338	0.343289	0.543477	-0.532983	1.20597e-05	1.33984e-11	0.656095	0.0121269	0.407285	0.0130582	0.000897301	0.0230095	0.0209602	0.000114301	0.000163672
AA459G00003	blue	0.113059	0.576821	-0.303128	-0.418218	-0.234946	0.0737111	-0.0168984	0.371432	-0.0023464	0.628492	-0.607506	0.45963	3.36202e-05	0.0429578	0.00425164	0.120292	0.630367	0.91227	0.0120009	0.987795	3.78744e-06	9.62956e-06
AA45G00019	blue	0.280582	0.652159	-0.23764	-0.0729074	-0.458401	-0.187766	-0.158931	-0.0214866	0.430502	0.495344	-0.557009	0.0619105	1.21317e-06	0.115975	0.634111	0.00154154	0.216776	0.297046	0.888584	0.00315812	0.000540991	7.06628e-05
AA45G00021	blue	0.235608	0.679747	-0.313529	-0.294677	-0.362324	-0.195223	0.0410779	0.196701	0.372379	0.703944	-0.708311	0.119221	2.82201e-07	0.0359726	0.049414	0.0144495	0.19874	0.788762	0.195295	0.0117682	6.86479e-08	5.23964e-08
AA46G00011	blue	0.570985	0.941983	-0.00353145	-0.51108	0.0608042	0.446728	-0.296824	0.534889	0.27884	0.719547	-0.645015	4.2052e-05	5.26151e-22	0.981632	0.000333743	0.691532	0.00209628	0.0477039	0.000153475	0.0636168	2.55527e-08	1.72828e-06
AA46G00040	blue	0.182741	0.757106	-0.475219	-0.326706	-0.488953	-0.245767	-0.00726972	0.192166	0.348883	0.772136	-0.813638	0.22955	1.76281e-09	0.000970986	0.0284928	0.000653937	0.103666	0.962198	0.206	0.0188311	5.26476e-10	1.0939e-11
AA46G00057	blue	0.543994	0.588527	0.292664	-0.235206	0.230276	0.425927	-0.148174	0.393063	0.322918	0.379256	-0.273123	0.00011226	2.11815e-05	0.0510624	0.11987	0.128058	0.00353244	0.331355	0.00756257	0.0304972	0.0101899	0.0694783
AA46G00084	blue	0.457132	0.933019	-0.176943	-0.615526	-0.110906	0.305482	-0.326472	0.49192	0.186822	0.797702	-0.788112	0.00159477	1.05546e-20	0.244923	6.79495e-06	0.468274	0.0412871	0.028613	0.000599112	0.219136	5.37928e-11	1.31267e-10
AA46G00099	blue	0.616134	0.641397	0.195066	0.0848911	-0.393978	0.011755	-0.560426	-0.208944	0.632244	0.21701	-0.326131	6.61513e-06	2.06044e-06	0.199108	0.579275	0.00741128	0.938911	6.23755e-05	0.168371	3.1821e-06	0.15217	0.0287895
AA46G00110	blue	0.389355	0.826297	-0.258324	-0.38675	-0.373575	0.0240152	-0.309413	0.217696	0.33794	0.681343	-0.744012	0.00820296	2.75944e-12	0.0866497	0.0086806	0.0114795	0.875569	0.0386158	0.150847	0.0231812	2.58137e-07	4.71699e-09
AA46G00115	blue	0.662494	0.69293	0.2426	-0.291351	-0.101823	0.383142	-0.607655	0.196491	0.369823	0.362184	-0.401405	7.14973e-07	1.32868e-07	0.108339	0.0521614	0.50569	0.00938127	9.56812e-06	0.195783	0.0124058	0.0144903	0.00627771
AA46G00125	blue	0.776364	0.741953	0.417315	0.0205965	0.0123787	0.432551	-0.556655	0.100473	0.565027	0.243067	-0.182854	3.68585e-10	5.47691e-09	0.00434376	0.893172	0.935677	0.0030021	7.15777e-05	0.511379	5.26168e-05	0.10764	0.229257
AA46G00137	blue	0.78954	0.858532	0.293487	-0.190216	-0.0695052	0.399198	-0.620693	0.161117	0.545523	0.400927	-0.413068	1.15279e-10	4.69758e-14	0.0503835	0.210729	0.650056	0.00659768	5.40017e-06	0.290365	0.000106424	0.00634574	0.00480072
AA46G00179	blue	0.621713	0.970464	-0.0126183	-0.405802	-0.152461	0.346212	-0.42791	0.380099	0.391624	0.678468	-0.665606	5.15806e-06	3.47331e-28	0.934434	0.00568008	0.317398	0.0198238	0.00336566	0.0100096	0.0078057	3.02986e-07	6.07308e-07
AA46G00180	blue	0.59851	0.6448	0.262704	-0.0236781	0.107124	0.337534	-0.324603	0.182845	0.47843	0.289621	-0.192337	1.40798e-05	1.74654e-06	0.0812554	0.877303	0.483672	0.0233578	0.0295916	0.22928	0.000886555	0.0536383	0.205589
AA46G00184	blue	0.671975	0.870499	0.0997151	-0.317394	-0.210229	0.362386	-0.546449	0.273353	0.428472	0.52084	-0.572086	4.32239e-07	7.95809e-15	0.514586	0.0336279	0.165709	0.0144314	0.000103026	0.0692353	0.00331968	0.000244415	4.03259e-05
AA46G00190	blue	0.271349	0.567765	-0.222867	-0.15769	-0.513293	-0.0985258	-0.395662	-0.0612499	0.278443	0.382259	-0.531685	0.0713816	4.74917e-05	0.141143	0.300885	0.000311243	0.519639	0.0071398	0.689384	0.0640109	0.00956007	0.000170964
AA46G00192	blue	0.796119	0.843216	0.301508	-0.172293	-0.091749	0.442096	-0.625614	0.207798	0.540242	0.387453	-0.389448	6.25281e-11	3.64567e-13	0.0441385	0.257743	0.548894	0.00236126	4.32192e-06	0.170772	0.000127838	0.00854932	0.00818642
AA47G00023	blue	0.685736	0.891704	0.160511	-0.335146	-0.024958	0.423919	-0.457499	0.354438	0.414118	0.564348	-0.516961	2.01388e-07	2.12083e-16	0.292209	0.0244181	0.870725	0.00370872	0.00157923	0.0169005	0.00468402	5.39639e-05	0.000276935
AA47G00027	blue	0.342255	0.77851	-0.236009	-0.55108	-0.155988	0.200659	-0.156093	0.491392	0.17425	0.752224	-0.73142	0.0213751	3.06679e-10	0.118574	8.7459e-05	0.306198	0.186279	0.305867	0.000608556	0.252294	2.56241e-09	1.1514e-08
AA47G00040	blue	0.334724	0.51126	-0.142238	0.255719	-0.661279	-0.407843	-0.10936	-0.270968	0.719661	0.322808	-0.407103	0.0246094	0.000331868	0.351304	0.0899872	7.61641e-07	0.00541991	0.474538	0.0717964	2.53621e-08	0.0305569	0.00551302
AA48G00036	blue	0.439943	0.875392	-0.0859379	-0.658826	0.147636	0.482096	-0.297427	0.599131	0.056343	0.732619	-0.664163	0.00249417	3.65818e-15	0.574589	8.64566e-07	0.333134	0.000798245	0.0472319	1.37203e-05	0.713159	1.05985e-08	6.55204e-07
AA48G00044	blue	0.538634	0.918342	-0.121633	-0.350311	-0.329399	0.0965459	-0.302713	0.267017	0.482616	0.713802	-0.745709	0.000135098	6.43789e-19	0.426066	0.018318	0.0271351	0.528105	0.0432574	0.0762038	0.000786397	3.70446e-08	4.16604e-09
AA49G00032	blue	0.622238	0.698136	0.291919	-0.32909	0.184912	0.565666	-0.334556	0.45533	0.268662	0.424949	-0.340227	5.03737e-06	9.76031e-08	0.0516833	0.0272885	0.223969	5.13772e-05	0.0246859	0.00167314	0.0743439	0.00361732	0.0222086
AA49G00041	blue	0.519644	0.649172	0.140137	-0.396799	0.0304802	0.539658	-0.423161	0.448559	0.130737	0.422634	-0.390036	0.000254048	1.4082e-06	0.358537	0.0069614	0.842451	0.000130431	0.00377718	0.00199901	0.39199	0.00382543	0.00808201
AA49G00051	blue	0.504555	0.753294	0.112627	-0.299188	0.188791	0.351915	-0.158559	0.395855	0.322887	0.538459	-0.40852	0.000408907	2.36246e-09	0.461356	0.0458766	0.21423	0.0177556	0.298195	0.00710932	0.0305137	0.00013591	0.00533597
AA4G00049	blue	0.603386	0.909236	0.0394876	-0.341092	-0.0678461	0.309431	-0.330323	0.360746	0.42629	0.63051	-0.606388	1.14761e-05	5.69619e-18	0.796764	0.0218499	0.657889	0.0386041	0.0266823	0.0149142	0.00350141	3.44976e-06	1.01015e-05
AA4G00056	blue	0.242341	0.785247	-0.391691	-0.34649	-0.374211	-0.102121	-0.0456602	0.270645	0.315832	0.766066	-0.747263	0.108728	1.69844e-10	0.00779429	0.0197184	0.0113285	0.504439	0.76583	0.0721493	0.0345598	8.66955e-10	3.71496e-09
AA4G00118	blue	0.203355	0.630588	-0.26716	-0.395889	-0.211883	-0.0633025	0.0809303	0.332317	0.239771	0.687394	-0.681531	0.180308	3.43735e-06	0.0760402	0.00710397	0.16233	0.679525	0.597161	0.0257259	0.112647	1.83178e-07	2.55431e-07
AA4G00145	blue	0.0968885	0.525152	-0.476708	-0.0676574	-0.704884	-0.550174	0.00185786	-0.171033	0.486753	0.521077	-0.683658	0.526635	0.000212343	0.000930989	0.658783	6.47977e-08	9.03239e-05	0.990336	0.261294	0.000697456	0.000242539	2.26602e-07
AA4G00186	blue	0.459734	0.672961	0.132871	-0.708255	0.38759	0.762079	-0.403015	0.698843	-0.139129	0.512636	-0.430774	0.00148733	4.09768e-07	0.384241	5.25792e-08	0.00852396	1.19348e-09	0.00605278	9.35508e-08	0.36204	0.000317777	0.003137
AA4G00197	blue	0.477583	0.948777	-0.213553	-0.467475	-0.283771	0.174448	-0.276971	0.393778	0.349867	0.79147	-0.798559	0.000908158	3.87108e-23	0.158968	0.00120479	0.0588829	0.251746	0.0654882	0.00744421	0.0184764	9.65592e-11	4.95555e-11
AA4G00198	blue	0.342223	0.753704	-0.25712	-0.104638	-0.511645	-0.151267	-0.124377	0.092594	0.490688	0.62094	-0.633935	0.0213879	2.28985e-09	0.0881803	0.493936	0.000327863	0.321248	0.415625	0.545204	0.000621356	5.34063e-06	2.93977e-06
AA4G00205	blue	0.727182	0.889837	0.163937	-0.129776	-0.233514	0.251345	-0.539404	0.111946	0.608758	0.458187	-0.488351	1.53761e-08	3.0042e-16	0.281893	0.39551	0.122635	0.0958169	0.000131577	0.464089	9.12528e-06	0.0015504	0.000665614
AA4G00207	blue	0.611196	0.803432	0.262661	-0.464647	0.411535	0.731514	-0.299264	0.644519	0.149037	0.532864	-0.3536	8.21214e-06	3.08508e-11	0.0813073	0.00130192	0.00497566	1.14393e-08	0.0458187	1.77069e-06	0.328517	0.000164326	0.0171806
AA4G00210	blue	0.498986	0.752535	0.0888182	-0.683231	0.256026	0.604236	-0.358489	0.629621	0.0221602	0.604681	-0.551167	0.000484758	2.50276e-09	0.561784	2.32142e-07	0.0895897	1.10705e-05	0.0156009	3.59493e-06	0.885114	1.0863e-05	8.71887e-05
AA4G00216	blue	0.443144	0.872381	-0.0914078	-0.523228	0.0831952	0.424099	-0.248831	0.543894	0.149273	0.705688	-0.612029	0.00229883	5.92455e-15	0.550388	0.000226144	0.586903	0.00369254	0.0992953	0.000112654	0.32774	6.16641e-08	7.92003e-06
AA4G00228	blue	0.361032	0.59463	0.115927	-0.416494	0.472486	0.627258	-0.0950756	0.640864	-0.0287305	0.460824	-0.253939	0.014829	1.65287e-05	0.448245	0.00442901	0.00104839	4.00869e-06	0.534436	2.11404e-06	0.85139	0.00144428	0.0923254
AA4G00236	blue	0.378514	0.810459	-0.110858	-0.6159	0.17831	0.43102	-0.194593	0.603279	0.048066	0.725866	-0.609788	0.0103511	1.52095e-11	0.46847	6.6837e-06	0.241238	0.00311808	0.200221	1.1528e-05	0.753867	1.68027e-08	8.72847e-06
AA4G00242	blue	0.698043	0.78412	0.333318	-0.243355	0.269022	0.558919	-0.42581	0.359393	0.37855	0.396363	-0.276716	9.81467e-08	1.87774e-10	0.0252565	0.107211	0.0739417	6.59148e-05	0.00354254	0.0153225	0.0103431	0.00702931	0.0657467
AA4G00269	blue	-0.127486	0.267217	-0.482368	0.0807493	-0.475482	-0.552851	0.283072	-0.140341	0.30997	0.381647	-0.409736	0.403973	0.0759757	0.000792018	0.597984	0.000963803	8.20987e-05	0.0595365	0.357833	0.0382495	0.00968567	0.00518792
AA4G00281	blue	0.445469	0.777233	0.0366477	-0.632676	0.29666	0.583351	-0.147227	0.730585	0.0322707	0.697515	-0.547695	0.00216554	3.42235e-10	0.811104	3.1185e-06	0.0478324	2.60399e-05	0.33449	1.21945e-08	0.833323	1.01295e-07	9.86086e-05
AA4G00283	blue	0.610968	0.768505	0.0597716	-0.057714	-0.43653	0.00313169	-0.557709	-0.102045	0.619756	0.388759	-0.50607	8.29364e-06	7.10796e-10	0.696518	0.706488	0.00271842	0.983711	6.88889e-05	0.50476	5.63168e-06	0.00831029	0.000390215
AA4G00288	blue	0.584716	0.532081	0.459283	-0.363524	0.554069	0.783135	-0.396075	0.506693	0.0644542	0.237153	-0.0808663	2.46681e-05	0.00016871	0.0015055	0.0141043	7.85837e-05	2.04876e-10	0.00707458	0.000382756	0.674016	0.116747	0.597452
AA4G00305	blue	0.547736	0.838469	0.0662741	-0.453712	0.178908	0.424401	-0.235361	0.497054	0.290098	0.63319	-0.535148	9.84641e-05	6.58459e-13	0.665345	0.00174637	0.239637	0.00366572	0.119619	0.000513901	0.0532274	3.04437e-06	0.000152131
AA4G00314	blue	0.500872	0.58865	0.214391	-0.559394	0.248473	0.610022	-0.467551	0.480001	-0.000985101	0.386284	-0.381324	0.000457766	2.1077e-05	0.1573	6.47803e-05	0.0997984	8.64061e-06	0.00120225	0.000847699	0.994876	0.00876843	0.00975254
AA4G00329	blue	0.418641	0.946593	-0.225741	-0.610062	-0.0908838	0.281412	-0.241949	0.524828	0.184831	0.836989	-0.808053	0.00420913	9.29273e-23	0.135955	8.62562e-06	0.552685	0.0611114	0.109318	0.000214613	0.224177	7.8867e-13	1.94398e-11
AA50G00011	blue	0.781564	0.917095	0.224289	-0.332267	-0.0882078	0.491511	-0.659423	0.294273	0.453052	0.482956	-0.514716	2.35221e-10	8.80579e-19	0.138558	0.0257492	0.564487	0.000606413	8.38382e-07	0.0497416	0.0017771	0.000778713	0.000297508
AA50G00013	blue	0.608957	0.829522	0.0520063	-0.474112	-0.159951	0.350237	-0.472984	0.363338	0.330131	0.592807	-0.640512	9.04719e-06	1.90846e-12	0.734398	0.00100171	0.293918	0.0183442	0.00103388	0.0141573	0.0267758	1.78091e-05	2.15024e-06
AA50G00014	blue	0.333268	0.614427	-0.0423388	-0.589436	0.116995	0.371048	-0.123209	0.559159	0.0301285	0.608541	-0.551713	0.0252797	7.13144e-06	0.782434	2.04202e-05	0.444047	0.0120965	0.42005	6.53392e-05	0.844246	9.21073e-06	8.55069e-05
AA524G00001	blue	0.26613	0.836518	-0.298064	-0.716718	0.0572869	0.266351	0.00888718	0.669491	0.0434339	0.891	-0.808574	0.0772223	8.34902e-13	0.0467378	3.07145e-08	0.708564	0.0769669	0.953796	4.94032e-07	0.776949	2.42048e-16	1.84389e-11
AA52G00019	blue	0.200586	0.753703	-0.34297	-0.442954	-0.128195	0.0350392	0.0297075	0.380417	0.175874	0.742973	-0.7051	0.186442	2.28997e-09	0.0210874	0.00231006	0.40134	0.819253	0.846396	0.00994223	0.24783	5.08721e-09	6.39409e-08
AA52G00039	blue	0.481778	0.882602	-0.0362193	-0.552441	0.170092	0.524413	-0.254632	0.618285	0.127659	0.700783	-0.591408	0.000805592	1.09462e-15	0.813272	8.33117e-05	0.263965	0.00021755	0.0914105	6.01359e-06	0.403327	8.32257e-08	1.88533e-05
AA52G00047	blue	0.736246	0.941661	0.132268	-0.300265	-0.139927	0.371389	-0.575975	0.251556	0.507424	0.53441	-0.564426	8.22717e-09	5.90673e-22	0.386421	0.0450633	0.359265	0.0120118	3.4738e-05	0.0955286	0.00037416	0.000155982	5.38067e-05
AA52G00048	blue	0.658946	0.712721	0.129505	0.0690994	-0.530402	-0.0300795	-0.622345	-0.230178	0.700436	0.268331	-0.433133	8.5925e-07	3.96878e-08	0.396505	0.651969	0.000178458	0.844496	5.01312e-06	0.128225	8.49891e-08	0.0747154	0.00295904
AA52G00049	blue	0.648598	0.67443	0.387907	-0.269732	0.457113	0.678821	-0.338073	0.459167	0.267854	0.324047	-0.167685	1.44889e-06	3.78299e-07	0.00846548	0.073153	0.00159557	2.97117e-07	0.0231237	0.00151018	0.075253	0.0298879	0.270883
AA52G00055	blue	0.53554	0.798814	0.0456006	-0.216309	-0.0613253	0.170116	-0.217229	0.253181	0.478475	0.568551	-0.49486	0.000150122	4.83587e-11	0.766127	0.153531	0.689022	0.263897	0.151745	0.0933347	0.000885426	4.61072e-05	0.000548878
AA53G00002	blue	0.371066	0.797467	-0.242973	-0.536414	-0.25126	0.0978187	-0.226213	0.367828	0.250557	0.744947	-0.778312	0.0120921	5.50116e-11	0.10778	0.000145731	0.095933	0.522655	0.135116	0.0129237	0.096897	4.40544e-09	3.11938e-10
AA53G00016	blue	0.307722	0.855645	-0.269075	-0.571796	-0.0645832	0.229034	-0.0694594	0.547647	0.125558	0.820846	-0.76528	0.0397471	7.03635e-14	0.073882	4.07753e-05	0.6734	0.130186	0.650272	9.87746e-05	0.411177	5.05966e-12	9.23817e-10
AA53G00017	blue	0.727531	0.93238	0.13585	-0.352482	-0.17315	0.406692	-0.596488	0.296844	0.444149	0.55377	-0.593202	1.50171e-08	1.28595e-20	0.373573	0.0175603	0.255348	0.00556527	1.53113e-05	0.0476881	0.00224038	7.94339e-05	1.75245e-05
AA53G00020	blue	0.407788	0.864259	-0.0820603	-0.730197	0.264583	0.610755	-0.187539	0.783393	-0.0480587	0.78274	-0.643931	0.00542679	2.0511e-14	0.592033	1.25229e-08	0.0790229	8.37083e-06	0.21734	2.00261e-10	0.753903	2.12128e-10	1.82222e-06
AA53G00051	blue	0.718162	0.482477	0.487346	0.217879	-0.108144	0.359504	-0.752841	-0.188888	0.531593	-0.100305	0.0375144	2.79692e-08	0.000789541	0.000685486	0.150495	0.479496	0.0152889	2.4454e-09	0.21399	0.000171491	0.512088	0.806721
AA53G00198	blue	0.664498	0.871183	0.134486	-0.463127	-0.0890277	0.471296	-0.543572	0.395944	0.302172	0.571096	-0.58815	6.43774e-07	7.15251e-15	0.378435	0.00135698	0.560858	0.00108381	0.000113924	0.00709526	0.0436512	4.18746e-05	2.15051e-05
AA53G00212	blue	0.694299	0.914151	0.102384	-0.408219	-0.131674	0.430468	-0.558689	0.351133	0.390945	0.574158	-0.605172	1.22596e-07	1.80957e-18	0.503338	0.0053731	0.388577	0.00316078	6.64719e-05	0.018028	0.00792281	3.72538e-05	1.06389e-05
AA53G00214	blue	0.245666	0.615118	-0.300162	-0.267637	-0.481091	-0.0363944	-0.3122	0.11765	0.224011	0.510847	-0.602576	0.103814	6.91826e-06	0.0451401	0.075498	0.000821653	0.812386	0.0368096	0.441485	0.139061	0.000336203	1.18752e-05
AA53G00216	blue	0.336639	0.859716	-0.227869	-0.459993	-0.0484956	0.182875	-0.0560578	0.475159	0.222043	0.791205	-0.689366	0.0237505	3.9698e-14	0.132206	0.001477	0.751737	0.229204	0.71455	0.00097263	0.142658	9.89516e-11	1.63511e-07
AA53G00223	blue	0.407853	0.904051	-0.276254	-0.402645	-0.316303	0.051998	-0.221027	0.307501	0.370285	0.766382	-0.787909	0.00541861	1.78376e-17	0.0662169	0.00610381	0.0342766	0.734439	0.144541	0.0398972	0.0122884	8.45077e-10	1.33703e-10
AA53G00233	blue	0.384565	0.674533	-0.161247	0.0143746	-0.472028	-0.207168	-0.222494	-0.103342	0.585945	0.4384	-0.518024	0.00909936	3.76166e-07	0.289972	0.925332	0.00106189	0.172102	0.141828	0.49933	2.34906e-05	0.00259347	0.000267661
AA53G00273	blue	0.414956	0.639093	-0.0332159	-0.418094	-0.0731965	0.375621	-0.505094	0.299772	0.0956746	0.415019	-0.459553	0.00459264	2.30175e-06	0.828513	0.00426418	0.632763	0.0109999	0.000402174	0.0454335	0.531852	0.00458586	0.00149461
AA53G00286	blue	0.440697	0.47279	-0.0417384	0.0903863	-0.726711	-0.355867	-0.440135	-0.366863	0.683146	0.224417	-0.467812	0.00244686	0.00103952	0.785446	0.55487	1.58738e-08	0.016432	0.00248205	0.0131809	2.33249e-07	0.138327	0.00119364
AA53G00294	blue	0.281149	0.82049	-0.341717	-0.668342	-0.228589	0.139124	-0.138421	0.511214	0.103581	0.85315	-0.875302	0.0613639	5.26036e-12	0.0215937	5.25293e-07	0.130955	0.362055	0.364512	0.000332348	0.498335	9.90823e-14	3.71195e-15
AA53G00300	blue	0.614093	0.79031	0.242473	-0.522732	0.383219	0.76402	-0.367966	0.662652	0.111666	0.523665	-0.382529	7.23679e-06	1.07429e-10	0.108529	0.000229834	0.00936585	1.02232e-09	0.0128874	7.091e-07	0.465215	0.000222939	0.00950499
AA53G00313	blue	0.525779	0.924126	-0.0772329	-0.38585	-0.0871812	0.256217	-0.279774	0.381519	0.379857	0.701447	-0.651716	0.00020801	1.4073e-19	0.614072	0.00885102	0.569045	0.0893417	0.0626973	0.00971211	0.0100611	7.99421e-08	1.24042e-06
AA53G00328	blue	0.221101	0.466516	0.00823922	-0.605564	0.275666	0.634783	-0.21406	0.657375	-0.308934	0.450826	-0.332015	0.144404	0.00123698	0.957162	1.04626e-05	0.0668201	2.82471e-06	0.157957	9.31359e-07	0.038934	0.00188414	0.0258687
AA53G00340	blue	0.441951	0.844756	-0.262863	-0.35563	-0.53864	-0.115716	-0.34194	0.11025	0.487475	0.687117	-0.834539	0.00237	2.99681e-13	0.0810644	0.0165091	0.000135068	0.449081	0.0215026	0.470929	0.000682899	1.86104e-07	1.05899e-12
AA53G00342	blue	0.756595	0.85375	0.273306	-0.270067	-0.0538847	0.431914	-0.473253	0.31521	0.498505	0.496412	-0.463658	1.83403e-09	9.1301e-14	0.0692848	0.0727829	0.725173	0.00304992	0.00102613	0.0349372	0.000491877	0.000523918	0.00133752
AA53G00361	blue	0.52965	0.791377	-0.0505913	-0.0831754	-0.414053	0.0384479	-0.323824	0.0865155	0.558177	0.517259	-0.537853	0.00018299	9.73879e-11	0.741371	0.586993	0.00469116	0.802006	0.0300075	0.57201	6.77242e-05	0.000274309	0.000138757
AA53G00388	blue	0.47459	0.666302	-0.0654137	0.13423	-0.595975	-0.267889	-0.339126	-0.250928	0.721199	0.357085	-0.475994	0.000988327	5.8539e-07	0.669439	0.379353	1.5639e-05	0.0752127	0.0226725	0.0963869	2.29254e-08	0.0160414	0.00094997
AA53G00403	blue	0.514283	0.708482	0.107369	-0.184025	0.0254259	0.218842	-0.0631818	0.32823	0.463713	0.524096	-0.423847	0.000301622	5.18394e-08	0.482667	0.226238	0.868323	0.148654	0.680103	0.027718	0.0013355	0.000219821	0.00371518
AA53G00462	blue	0.527845	0.782658	-0.067869	-0.223863	-0.497935	-0.0507367	-0.36328	0.0642605	0.549331	0.570867	-0.68045	0.000194298	2.13665e-10	0.657781	0.139328	0.000500418	0.740654	0.014174	0.674942	9.30666e-05	4.22408e-05	2.71362e-07
AA53G00487	blue	0.690987	0.734698	0.365317	-0.360885	0.348958	0.652904	-0.452626	0.439113	0.275572	0.38034	-0.284772	1.4884e-07	9.17075e-09	0.0136017	0.0148728	0.0188039	1.16856e-06	0.00179716	0.00254716	0.0669177	0.00995863	0.0579577
AA53G00499	blue	0.333092	0.495087	-0.130282	0.170688	-0.683148	-0.453469	-0.186107	-0.3434	0.689543	0.29906	-0.465673	0.0253617	0.000545158	0.393655	0.26227	2.33223e-07	0.00175765	0.220938	0.020916	1.61844e-07	0.0459737	0.00126592
AA53G00508	blue	0.359068	0.816453	-0.126991	-0.415848	0.0282445	0.31234	-0.0685773	0.513863	0.167422	0.709233	-0.577893	0.0154222	8.12739e-12	0.405814	0.00449704	0.853876	0.0367205	0.654433	0.00030567	0.271648	4.9461e-08	3.22506e-05
AA53G00524	blue	0.684417	0.853156	0.206251	-0.339586	0.01255	0.521777	-0.464345	0.406058	0.351656	0.50918	-0.47324	2.17079e-07	9.89939e-14	0.174048	0.022478	0.934788	0.000237092	0.00131268	0.00564682	0.0178456	0.000354234	0.00102652
AA53G00558	blue	0.627389	0.865514	0.0119127	-0.209943	-0.357257	0.144978	-0.395481	0.185386	0.567468	0.580453	-0.607055	3.98469e-06	1.7021e-14	0.938093	0.166299	0.0159868	0.342006	0.00716861	0.222762	4.80247e-05	2.91863e-05	9.81756e-06
AA53G00561	blue	0.0781676	0.737755	-0.506446	-0.710291	-0.227308	0.0945041	-0.0143261	0.554909	-0.0976177	0.877245	-0.868762	0.609778	7.39549e-09	0.000385695	4.62814e-08	0.133186	0.536907	0.925583	7.62439e-05	0.523514	2.70266e-15	1.04085e-14
AA53G00572	blue	0.502769	0.679063	0.01766	-0.064724	-0.401683	-0.0543561	-0.270226	0.0156636	0.575236	0.462571	-0.49146	0.00043198	2.93151e-07	0.908333	0.672728	0.00623827	0.722864	0.0726088	0.918658	3.57424e-05	0.00137759	0.000607336
AA53G00591	blue	0.574502	0.93509	-0.127124	-0.401388	-0.386508	0.14249	-0.470689	0.235914	0.452854	0.679207	-0.777043	3.67645e-05	5.48639e-21	0.405319	0.00628011	0.00872611	0.350443	0.00110225	0.118728	0.00178639	2.90814e-07	3.47843e-10
AA53G00597	blue	0.183652	0.743619	-0.436834	-0.274917	-0.488969	-0.246248	-0.017675	0.144512	0.340116	0.734682	-0.766186	0.227197	4.85404e-09	0.00269776	0.0675952	0.000653644	0.102971	0.908255	0.343578	0.0222553	9.18134e-09	8.5861e-10
AA53G00620	blue	0.792675	0.658578	0.423446	-0.0572038	-0.1412	0.458715	-0.756897	0.0374076	0.505428	0.133946	-0.218423	8.63638e-11	8.75655e-07	0.00375132	0.708968	0.354868	0.00152863	1.79168e-09	0.807261	0.000398036	0.380369	0.149454
AA53G00665	blue	0.507546	0.923225	-0.156879	-0.493673	-0.227068	0.230846	-0.306888	0.413837	0.336334	0.753291	-0.775599	0.00037275	1.79733e-19	0.303409	0.000568694	0.133608	0.12709	0.0403151	0.00471496	0.0238857	2.36299e-09	3.93373e-10
AA53G00674	blue	0.270432	0.703222	-0.322765	-0.366967	-0.345827	-0.149737	-0.158326	0.133483	0.347038	0.639709	-0.737274	0.0723821	7.17481e-08	0.0305801	0.013153	0.0199705	0.326222	0.298914	0.382033	0.0195121	2.23474e-06	7.65172e-09
AA53G00675	blue	0.563945	0.914797	-0.101551	-0.347704	-0.311288	0.0848172	-0.405337	0.186126	0.501828	0.655465	-0.733292	5.47767e-05	1.5484e-18	0.506835	0.0192641	0.0373926	0.579606	0.00574088	0.220888	0.000444603	1.02663e-06	1.01152e-08
AA53G00686	blue	0.622086	0.697093	0.190867	-0.382136	-0.0758961	0.51219	-0.663284	0.283695	0.217531	0.34679	-0.422702	5.07224e-06	1.03878e-07	0.209141	0.00958516	0.620236	0.000322278	6.86072e-07	0.0589536	0.151164	0.0196055	0.00381922
AA53G00689	blue	0.600404	0.551595	0.359326	-0.228319	0.232885	0.685375	-0.5702	0.328574	0.148094	0.162547	-0.118284	1.30099e-05	8.58679e-05	0.0153431	0.131423	0.123675	2.05581e-07	4.33226e-05	0.0275452	0.331619	0.286048	0.43901
AA53G00692	blue	0.497664	0.656777	0.261259	-0.48388	0.565063	0.794424	-0.308292	0.647734	-0.0333041	0.417001	-0.214935	0.000504535	9.6027e-07	0.0830054	0.000758195	5.25466e-05	7.33564e-11	0.0393631	1.51215e-06	0.828065	0.00437622	0.156223
AA53G00714	blue	0.605927	0.550701	0.259067	0.153999	-0.16805	0.10157	-0.476487	-0.174535	0.635535	0.100128	-0.170944	1.0302e-05	8.86494e-05	0.0857157	0.312483	0.269826	0.506755	0.000936827	0.251507	2.7262e-06	0.512839	0.261546
AA53G00738	blue	0.644696	0.796873	0.26351	-0.554941	0.344339	0.780682	-0.502253	0.607408	0.0895414	0.48987	-0.392601	1.75544e-06	5.82138e-11	0.0802915	7.61542e-05	0.0205459	2.54061e-10	0.000438868	9.6701e-06	0.558591	0.000636544	0.00763998
AA53G00756	blue	0.42411	0.853151	-0.185014	-0.404784	-0.218947	0.207536	-0.313065	0.338205	0.266776	0.670067	-0.664947	0.00369157	9.90665e-14	0.22371	0.00581379	0.148454	0.171323	0.0362629	0.0230668	0.0764792	4.78999e-07	6.28765e-07
AA53G00815	blue	0.293311	0.450848	-0.133948	0.215544	-0.607432	-0.350385	-0.100849	-0.245124	0.625071	0.269027	-0.375962	0.0505281	0.00188306	0.380363	0.155026	9.6599e-06	0.0182917	0.509791	0.104603	4.4304e-06	0.0739359	0.0109217
AA53G00876	blue	0.713092	0.744474	0.2168	-0.0915105	-0.337066	0.271425	-0.718789	0.00358308	0.528827	0.289489	-0.386322	3.87609e-08	4.56042e-09	0.152576	0.549938	0.0235623	0.0712994	2.68502e-08	0.981363	0.000188072	0.0537519	0.00876121
AA53G00887	blue	0.480485	0.58343	0.319753	-0.371409	0.585075	0.794055	-0.250628	0.605455	-0.0257307	0.330402	-0.109532	0.000836036	2.59586e-05	0.0322601	0.0120068	2.43182e-05	7.59365e-11	0.0967987	1.05116e-05	0.866759	0.0266439	0.473841
AA53G00897	blue	0.618145	0.818947	0.0730308	-0.273443	-0.196013	0.36368	-0.524108	0.260936	0.378719	0.482652	-0.500305	6.05107e-06	6.21936e-12	0.633535	0.06914	0.196893	0.01406	0.000219732	0.0833997	0.0103063	0.000785568	0.000465739
AA53G00898	blue	0.509061	0.727309	0.18013	-0.577706	0.449379	0.676453	-0.248393	0.670388	0.0451185	0.556633	-0.396138	0.000355547	1.52447e-08	0.236389	3.24856e-05	0.00195677	3.38624e-07	0.0999119	4.70818e-07	0.768531	7.16338e-05	0.00706472
AA53G00901	blue	0.540913	0.615097	0.235762	-0.442888	0.221344	0.703788	-0.495551	0.511858	0.0315233	0.354889	-0.283898	0.000124915	6.92457e-06	0.118972	0.00231393	0.143952	6.93055e-08	0.000537634	0.000325671	0.83713	0.0167516	0.0587652
AA53G00914	blue	0.346122	0.67239	-0.174355	-0.0729204	-0.328673	-0.0313089	-0.192508	0.0803803	0.432499	0.471861	-0.484495	0.0198581	4.22632e-07	0.252004	0.63405	0.0274958	0.838224	0.20518	0.599664	0.003006	0.00106687	0.000744819
AA53G00919	blue	0.284172	0.632372	-0.0403284	-0.578176	0.298323	0.451603	0.0816582	0.707193	-0.021674	0.667673	-0.496632	0.0585107	3.16322e-06	0.792531	3.18986e-05	0.0465385	0.00184613	0.593855	5.61738e-08	0.887618	5.4435e-07	0.000520466
AA53G00928	blue	0.572132	0.796115	0.0889169	-0.555604	-0.0159031	0.493381	-0.467298	0.484912	0.171651	0.587461	-0.590763	4.02552e-05	6.25524e-11	0.561348	7.43527e-05	0.917419	0.000573652	0.00121065	0.000735863	0.259547	2.21082e-05	1.93533e-05
AA53G01002	blue	0.754681	0.884452	0.299246	-0.297984	0.130946	0.623459	-0.532985	0.413743	0.374807	0.469221	-0.373422	2.12511e-09	7.92938e-16	0.0458319	0.0467999	0.391228	4.76694e-06	0.000163658	0.00472537	0.0111886	0.00114808	0.0115161
AA53G01008	blue	0.46038	0.859376	-0.158428	-0.410236	-0.234216	0.221884	-0.342451	0.337482	0.292899	0.665147	-0.675699	0.00146171	4.16663e-14	0.298599	0.00512817	0.121482	0.142952	0.021296	0.0233803	0.0508677	6.22173e-07	3.52928e-07
AA53G01012	blue	0.386586	0.800502	-0.228412	-0.533867	-0.336256	0.166096	-0.436825	0.299837	0.173102	0.65868	-0.75994	0.00871132	4.10849e-11	0.131261	0.000158869	0.0239203	0.275515	0.00269839	0.0453845	0.25548	8.71063e-07	1.41315e-09
AA53G01018	blue	0.679448	0.738791	0.345629	-0.462123	0.324331	0.798567	-0.511583	0.576255	0.13403	0.41136	-0.310169	2.86936e-07	6.87078e-09	0.0200464	0.00139446	0.0297363	4.9518e-11	0.000328507	3.43639e-05	0.380069	0.00499597	0.0381191
AA53G01036	blue	0.721307	0.897198	0.0962125	-0.209045	-0.365472	0.140677	-0.583348	0.0616821	0.634967	0.509655	-0.616043	2.27622e-08	7.32769e-17	0.529537	0.168161	0.0135591	0.356671	2.6043e-05	0.687304	2.80025e-06	0.00034901	6.64176e-06
AA53G01044	blue	0.338169	0.822732	-0.317977	-0.483976	-0.298848	0.00754147	-0.239606	0.275993	0.295274	0.728175	-0.811603	0.0230823	4.11166e-12	0.0332854	0.000756094	0.0461352	0.960786	0.112902	0.0664844	0.0489333	1.43755e-08	1.35181e-11
AA53G01074	blue	0.188826	0.72547	-0.299362	-0.721071	0.0654558	0.277965	0.0813901	0.699518	-0.0528141	0.846037	-0.760497	0.214145	1.72566e-08	0.0457443	2.31201e-08	0.669239	0.0644875	0.595072	8.98284e-08	0.730426	2.54178e-13	1.35257e-09
AA53G01079	blue	0.396156	0.82991	-0.234861	-0.389524	-0.259639	0.0144685	-0.220154	0.248276	0.385267	0.695523	-0.737881	0.00706188	1.82492e-12	0.12043	0.00817292	0.0850021	0.924846	0.146175	0.100077	0.00896285	1.14039e-07	7.32996e-09
AA53G01095	blue	0.507281	0.881304	-0.151409	-0.194019	-0.422119	-0.0176052	-0.301102	0.130173	0.557634	0.645609	-0.676256	0.000375826	1.36796e-15	0.320788	0.201578	0.0038731	0.908616	0.0444392	0.394054	6.90774e-05	1.67879e-06	3.42314e-07
AA53G01127	blue	0.677443	0.850208	0.225516	-0.422884	0.22131	0.576082	-0.395172	0.492859	0.31999	0.543176	-0.448205	3.20658e-07	1.4715e-13	0.136357	0.00380247	0.144016	3.45944e-05	0.00721791	0.000582633	0.0321254	0.000115503	0.00201751
AA53G01132	blue	0.536277	0.900213	-0.0483494	-0.479558	-0.0468802	0.42065	-0.415393	0.451057	0.236743	0.648767	-0.626776	0.000146412	3.98545e-17	0.752462	0.000858503	0.759757	0.00401204	0.00454556	0.00187276	0.1174	1.43677e-06	4.09831e-06
AA53G01153	blue	0.30977	0.869909	-0.292596	-0.527865	-0.14455	0.150972	-0.127912	0.446655	0.171325	0.808724	-0.768084	0.0383805	8.72199e-15	0.0511186	0.00019417	0.343449	0.322202	0.402389	0.00210022	0.260467	1.81595e-11	7.35745e-10
AA53G01155	blue	0.449452	0.663424	-0.0943159	-0.234458	-0.413604	0.0840633	-0.508161	0.0467118	0.353016	0.404996	-0.545173	0.00195303	6.81086e-07	0.537721	0.121086	0.00474083	0.582993	0.000365683	0.760594	0.017378	0.0057857	0.000107738
AA53G01162	blue	0.59146	0.666144	0.204671	0.0721165	-0.117901	0.0958615	-0.172271	0.0756209	0.653565	0.367354	-0.299091	1.88131e-05	5.90291e-07	0.177444	0.637803	0.440505	0.531047	0.257804	0.621509	1.1303e-06	0.0130495	0.0459504
AA53G01170	blue	0.737734	0.824669	0.220156	-0.10844	-0.242081	0.304077	-0.658974	0.0589001	0.550513	0.358209	-0.41825	7.40666e-09	3.31429e-12	0.146171	0.478285	0.10912	0.0422774	8.58003e-07	0.700734	8.92426e-05	0.0156879	0.00424847
AA53G01174	blue	0.236917	0.756303	-0.33553	-0.609794	-0.15149	0.143192	-0.220843	0.390036	0.0506724	0.711818	-0.768253	0.117123	1.87586e-09	0.0242449	8.72611e-06	0.320525	0.34805	0.144884	0.00808204	0.740971	4.20277e-08	7.25605e-10
AA53G01244	blue	0.258754	0.665097	-0.364574	-0.0545744	-0.717073	-0.44674	-0.131209	-0.150622	0.57685	0.566422	-0.707615	0.0861077	6.23826e-07	0.0138083	0.721796	3.00179e-08	0.0020956	0.39027	0.32334	3.35827e-05	4.99464e-05	5.47206e-08
AA53G01248	blue	0.652182	0.568044	0.474956	-0.356005	0.360066	0.714584	-0.449303	0.445544	0.162857	0.251766	-0.185277	1.21174e-06	4.69967e-05	0.00097821	0.0163874	0.0151183	3.52378e-08	0.00196066	0.00216135	0.285119	0.0952433	0.223039
AA53G01250	blue	0.371708	0.61774	0.159706	-0.600089	0.625791	0.772348	-0.0482154	0.832746	-0.148067	0.557117	-0.290325	0.0119328	6.16088e-06	0.294668	1.31826e-05	4.28726e-06	5.17231e-10	0.753126	1.31006e-12	0.331708	7.03865e-05	0.0530328
AA53G01254	blue	0.369023	0.886109	-0.22339	-0.710678	0.0138487	0.319417	-0.195371	0.596716	0.0845222	0.837916	-0.807271	0.0126112	5.91314e-16	0.140188	4.51656e-08	0.928057	0.0324522	0.198394	1.51678e-05	0.58093	7.04491e-13	2.10375e-11
AA53G01257	blue	0.476503	0.632407	0.16338	-0.12213	0.113581	0.294075	-0.284615	0.183716	0.324342	0.338077	-0.248229	0.0009364	3.15805e-06	0.283553	0.424166	0.457547	0.049902	0.0581025	0.227032	0.0297305	0.0231224	0.100143
AA53G01259	blue	0.542759	0.539786	0.263338	-0.397796	0.0739915	0.56677	-0.497211	0.375888	0.10975	0.287854	-0.315056	0.000117189	0.000129862	0.0804966	0.00680822	0.629063	4.93e-05	0.000511471	0.0109385	0.472953	0.055181	0.0350308
AA53G01275	blue	0.660149	0.806863	0.216133	-0.408657	0.109352	0.547383	-0.494493	0.436225	0.282769	0.502702	-0.434521	8.07564e-07	2.19206e-11	0.153874	0.00531913	0.474571	9.9698e-05	0.000554932	0.00273929	0.0598213	0.000432873	0.00285856
AA53G01327	blue	0.275485	0.626779	-0.277308	-0.111417	-0.476261	-0.199664	-0.0519907	0.0800105	0.464745	0.560879	-0.587173	0.0670065	4.0977e-06	0.0651476	0.466217	0.000942834	0.188515	0.734475	0.601349	0.00129846	6.13458e-05	2.2365e-05
AA53G01352	blue	0.380504	0.776657	-0.0598055	-0.457193	0.209243	0.422141	-0.133717	0.535186	0.114158	0.627309	-0.500007	0.00992388	3.59493e-10	0.696353	0.00159218	0.167749	0.00387114	0.381191	0.000151936	0.455251	3.99934e-06	0.000469982
AA53G01378	blue	0.559285	0.802961	0.108623	-0.268276	0.102499	0.441665	-0.246514	0.432601	0.335725	0.533093	-0.409993	6.50384e-05	3.23129e-11	0.477541	0.0747766	0.502854	0.00238732	0.102588	0.00299841	0.0241574	0.000163064	0.00515718
AA53G01386	blue	0.392965	0.729265	-0.166585	-0.169576	-0.352982	-0.0948914	-0.0474341	0.17843	0.527842	0.627979	-0.618894	0.00757887	1.33472e-08	0.274086	0.265439	0.0173897	0.535232	0.757004	0.240915	0.000194312	3.87807e-06	5.85244e-06
AA53G01389	blue	0.614427	0.604943	0.356037	-0.309935	0.345926	0.538957	-0.331169	0.38268	0.298449	0.312298	-0.240782	7.13143e-06	1.0743e-05	0.0163772	0.038272	0.0199328	0.000133609	0.0262726	0.00947439	0.0464413	0.0367472	0.111091
AA53G01423	blue	0.473627	0.640683	-0.0786098	-0.175459	-0.564147	-0.095843	-0.390816	-0.0157995	0.523647	0.445168	-0.612379	0.00101543	2.13256e-06	0.607751	0.248967	5.43685e-05	0.531127	0.00794537	0.917955	0.000223077	0.00218241	7.79998e-06
AA540G00003	blue	0.403945	0.783067	-0.0186322	-0.599715	0.317245	0.547595	-0.0352286	0.741216	0.0545554	0.713704	-0.550226	0.00592618	2.06103e-10	0.903309	1.33904e-05	0.0337163	9.89559e-05	0.818292	5.77597e-09	0.721889	3.72786e-08	9.01572e-05
AA541G00001	blue	0.448324	0.749346	-0.00434313	-0.433901	-0.0191667	0.425355	-0.31598	0.456306	0.120254	0.572696	-0.52081	0.00201128	3.18186e-09	0.977411	0.00290306	0.900549	0.00358188	0.0344708	0.00163026	0.431369	3.93983e-05	0.000244652
AA549G00002	blue	0.339662	0.682012	-0.051356	-0.678758	0.19255	0.573747	-0.207739	0.710018	-0.119111	0.652899	-0.536854	0.0224457	2.48626e-07	0.7376	2.98157e-07	0.205079	3.78465e-05	0.170895	4.70819e-08	0.435793	1.16887e-06	0.000143564
AA54G00001	blue	0.732598	0.659856	0.530142	-0.229708	0.420097	0.72099	-0.443977	0.412188	0.29381	0.26584	-0.115057	1.0614e-08	8.1988e-07	0.000180016	0.129029	0.00406549	2.32424e-08	0.00225025	0.00490045	0.0501189	0.0775576	0.451683
AA54G00061	blue	0.68791	0.900658	0.0861886	-0.247153	-0.278486	0.277492	-0.477913	0.240718	0.528455	0.562297	-0.584853	1.77834e-07	3.63642e-17	0.573469	0.101672	0.0639674	0.0649615	0.000899701	0.11119	0.000190405	5.82239e-05	2.45336e-05
AA54G00090	blue	0.519381	0.768435	0.0963163	-0.425093	0.102313	0.389575	-0.166834	0.502395	0.273495	0.620045	-0.52149	0.000256217	7.14903e-10	0.529091	0.00360475	0.503637	0.00816369	0.273359	0.000436963	0.0690848	5.55921e-06	0.000239312
AA54G00096	blue	0.198274	0.792844	-0.477855	-0.489084	-0.447416	-0.0833231	-0.0576067	0.351094	0.209358	0.83512	-0.874498	0.191676	8.5021e-11	0.000901179	0.00065143	0.00205928	0.586326	0.707009	0.0180415	0.16751	9.87993e-13	4.22699e-15
AA54G00116	blue	0.78235	0.853145	0.223012	-0.0182451	-0.376449	0.189213	-0.608266	-0.0036299	0.704691	0.391667	-0.444008	2.19541e-10	9.91446e-14	0.140879	0.905309	0.0108107	0.21319	9.32052e-06	0.98112	6.55695e-08	0.00779846	0.00224848
AA54G00117	blue	0.68304	0.826303	0.26567	-0.25073	0.130172	0.470926	-0.399353	0.333007	0.407128	0.471226	-0.36887	2.34654e-07	2.75738e-12	0.0777536	0.0966581	0.394058	0.00109501	0.0065747	0.0254015	0.00550982	0.00108592	0.012651
AA54G00125	blue	0.65034	0.579932	0.424317	-0.144342	0.305659	0.515249	-0.293791	0.322949	0.390731	0.261107	-0.12415	1.32872e-06	2.97872e-05	0.00367311	0.344152	0.0411637	0.000292496	0.0501339	0.0304799	0.00796008	0.0831902	0.416482
AA54G00136	blue	0.585967	0.756896	0.181073	-0.303768	0.1978	0.448944	-0.202873	0.457394	0.358111	0.522538	-0.383824	2.34699e-05	1.79179e-09	0.233904	0.0424977	0.192761	0.00197908	0.181365	0.00158367	0.0157183	0.000231296	0.00924524
AA54G00143	blue	0.501575	0.756992	0.0967176	-0.576105	0.261764	0.597054	-0.21461	0.666724	0.0924767	0.621577	-0.504583	0.000448052	1.77847e-09	0.527368	3.4564e-05	0.08239	1.49571e-05	0.156866	5.72465e-07	0.545715	5.1898e-06	0.000408562
AA54G00179	blue	0.37161	0.665837	-0.204446	-0.156049	-0.649974	-0.154926	-0.31103	-0.00518108	0.45493	0.514482	-0.650853	0.0119569	5.99951e-07	0.177932	0.306007	1.35316e-06	0.309544	0.037559	0.973054	0.00169097	0.000299723	1.29515e-06
AA54G00247	blue	0.418827	0.606574	-0.125003	0.145275	-0.696721	-0.288467	-0.349082	-0.251639	0.661234	0.343154	-0.461482	0.00419055	1.00214e-05	0.413264	0.341008	1.06205e-07	0.0546415	0.018759	0.0954163	7.63401e-07	0.0210141	0.00141887
AA54G00254	blue	0.48625	0.610979	-0.0239794	-0.0294715	-0.563351	-0.031683	-0.589813	-0.160244	0.480189	0.279236	-0.453114	0.000707782	8.28963e-06	0.875754	0.847602	5.59971e-05	0.836317	2.01117e-05	0.293021	0.000843167	0.0632251	0.00177418
AA54G00262	blue	0.590268	0.870675	0.0250637	-0.162132	-0.217931	0.20553	-0.294951	0.250499	0.523695	0.584692	-0.526286	1.9745e-05	7.7437e-15	0.870183	0.287296	0.150396	0.175593	0.0491927	0.096976	0.000222721	2.46917e-05	0.000204567
AA54G00264	blue	0.402355	0.882943	-0.157458	-0.587557	0.108882	0.358856	-0.121093	0.599367	0.16406	0.790016	-0.686113	0.00614409	1.03181e-15	0.301605	2.20234e-05	0.476482	0.0154873	0.428139	1.35864e-05	0.281526	1.10365e-10	1.97104e-07
AA54G00267	blue	0.01637	0.677645	-0.570543	-0.541415	-0.335699	-0.22882	0.12803	0.326287	0.101354	0.846538	-0.873673	0.915003	3.17092e-07	4.27625e-05	0.000122771	0.0241689	0.130556	0.401952	0.028709	0.507665	2.38241e-13	4.825e-15
AA54G00271	blue	0.292979	0.737642	-0.198349	-0.488124	-0.0463964	0.12134	-0.129588	0.367544	0.164522	0.68691	-0.656556	0.0508017	7.45519e-09	0.191503	0.000670051	0.762163	0.427192	0.396201	0.0129989	0.280156	1.88334e-07	9.71178e-07
AA54G00293	blue	0.411279	0.70399	0.0578696	-0.711253	0.375347	0.718756	-0.246196	0.779634	-0.131125	0.619451	-0.482217	0.00500541	6.84559e-08	0.705732	4.3556e-08	0.011063	2.6908e-08	0.103046	2.78283e-10	0.390576	5.70887e-06	0.000795483
AA54G00299	blue	0.789617	0.849693	0.384803	-0.366605	0.245178	0.696768	-0.513967	0.474583	0.354093	0.449646	-0.362153	1.14471e-10	1.57561e-13	0.00905279	0.0132503	0.104524	1.05906e-07	0.000304665	0.000988535	0.0170153	0.00194319	0.0144991
AA54G00305	blue	0.628515	0.864607	0.0650242	-0.396682	-0.152228	0.406504	-0.567093	0.319516	0.320749	0.538645	-0.575034	3.78346e-06	1.94807e-14	0.671296	0.00697957	0.318146	0.00558938	4.87056e-05	0.0323955	0.0316965	0.000135045	3.6021e-05
AA54G00329	blue	0.0823976	0.486547	-0.293718	-0.441701	-0.0828014	-0.0669726	0.220469	0.378155	0.119131	0.639604	-0.620618	0.590507	0.000701679	0.0501938	0.00238518	0.588681	0.662028	0.145584	0.0104298	0.435717	2.24608e-06	5.41817e-06
AA54G00343	blue	0.409333	0.623342	0.142173	-0.385884	0.46883	0.612686	-0.00712537	0.666951	0.0742173	0.49694	-0.267291	0.00523657	4.79237e-06	0.351528	0.00884446	0.00116056	7.69633e-06	0.962948	5.65613e-07	0.628014	0.00051566	0.0758913
AA54G00356	blue	0.376719	0.666203	-0.153784	-0.0257758	-0.45342	-0.141947	-0.0888657	0.0586804	0.547249	0.53314	-0.512077	0.0107495	5.88474e-07	0.313166	0.866527	0.00175991	0.352301	0.561575	0.701799	0.000100168	0.000162805	0.000323429
AA54G00359	blue	0.332242	0.826034	-0.178868	-0.748735	0.226199	0.502292	-0.191601	0.702616	-0.0643721	0.762976	-0.683182	0.0257611	2.84256e-12	0.239745	3.33034e-09	0.13514	0.000438334	0.207362	7.44557e-08	0.674408	1.11129e-09	2.32786e-07
AA54G00360	blue	0.303216	0.817464	-0.268725	-0.776145	-0.0495538	0.299805	-0.212956	0.59647	-0.0127708	0.826861	-0.829153	0.0428943	7.29563e-12	0.0742726	3.75537e-10	0.746497	0.0454087	0.160162	1.53224e-05	0.933643	2.58852e-12	1.99152e-12
AA54G00398	blue	0.468933	0.949334	-0.188078	-0.549799	-0.154192	0.249504	-0.313409	0.43813	0.262977	0.786102	-0.787842	0.00115727	3.07773e-23	0.215997	9.15359e-05	0.311868	0.0983551	0.0360477	0.00261116	0.0809277	1.57345e-10	1.34518e-10
AA54G00407	blue	0.279007	0.791869	-0.210717	-0.464198	0.0443708	0.227241	-0.0136944	0.494828	0.125101	0.739214	-0.620941	0.0634515	9.30651e-11	0.164707	0.00131796	0.772264	0.133304	0.928856	0.000549409	0.412896	6.66718e-09	5.34025e-06
AA54G00408	blue	0.360137	0.830612	-0.240002	-0.423118	-0.244268	0.010878	-0.0606927	0.345184	0.353679	0.780816	-0.766865	0.0150969	1.68207e-12	0.11229	0.00378105	0.105859	0.943461	0.69207	0.0202173	0.0171542	2.51095e-10	8.12595e-10
AA54G00426	blue	0.291445	0.832165	-0.351848	-0.593862	-0.28446	0.0353258	-0.150634	0.399054	0.201602	0.826666	-0.874534	0.0520821	1.40275e-12	0.0177787	1.70578e-05	0.0582447	0.817799	0.323299	0.00661896	0.184174	2.64654e-12	4.20217e-15
AA54G00428	blue	0.318938	0.767742	-0.172733	-0.567186	0.0601818	0.255134	0.0498304	0.60283	0.149558	0.788683	-0.688147	0.0327273	7.56577e-10	0.256511	4.85364e-05	0.694535	0.0907505	0.74513	1.17489e-05	0.326809	1.24642e-10	1.75417e-07
AA55G00008	blue	0.216877	0.699455	-0.274213	-0.598183	-0.0390096	0.346154	-0.192742	0.550206	-0.0918527	0.678235	-0.624691	0.152426	9.0172e-08	0.0683294	1.42728e-05	0.799173	0.0198457	0.20462	9.02221e-05	0.548441	3.06917e-07	4.50758e-06
AA55G00017	blue	0.415105	0.755514	0.0271129	-0.641539	0.350583	0.697668	-0.259166	0.729299	-0.0936874	0.616658	-0.473935	0.0045765	1.99351e-09	0.859671	2.04629e-06	0.0182215	1.00374e-07	0.0855911	1.33161e-08	0.540447	6.46351e-06	0.00100668
AA55G00034	blue	0.423234	0.810619	-0.0450717	-0.630985	0.23162	0.570131	-0.262953	0.655021	-0.00226058	0.667929	-0.579687	0.00377053	1.49621e-11	0.768764	3.37458e-06	0.125786	4.34357e-05	0.0809572	1.05001e-06	0.988241	5.36978e-07	3.00739e-05
AA55G00060	blue	0.495258	0.822895	-0.108908	-0.269858	-0.292375	0.0901233	-0.326899	0.195187	0.449235	0.6001	-0.634977	0.000542386	4.03838e-12	0.476379	0.0730134	0.0513027	0.556027	0.0283936	0.198823	0.00196411	1.31764e-05	2.79893e-06
AA55G00061	blue	0.0875132	0.680599	-0.522325	-0.365418	-0.480615	-0.339267	0.103975	0.174608	0.289929	0.780928	-0.836084	0.567569	2.69116e-07	0.000232905	0.013574	0.000832927	0.0226127	0.496693	0.251306	0.0533727	2.48659e-10	8.79827e-13
AA56G00017	blue	0.0108368	0.357608	-0.448832	0.105667	-0.797526	-0.567687	0.0284734	-0.252399	0.412877	0.378721	-0.515164	0.943675	0.0158761	0.00198488	0.489675	5.47074e-11	4.76326e-05	0.852705	0.0943861	0.0048222	0.0103058	0.00029329
AA56G00023	blue	0.131957	0.703975	-0.440665	-0.543358	-0.271857	-0.119349	0.0491269	0.361187	0.148488	0.819702	-0.833736	0.387548	6.8519e-08	0.00244885	0.000114776	0.0708329	0.43487	0.74861	0.0147829	0.33032	5.73098e-12	1.16531e-12
AA56G00026	blue	0.308555	0.771807	-0.198883	-0.644324	-0.0532394	0.389927	-0.224143	0.591624	-0.0428292	0.730919	-0.687483	0.0391865	5.41137e-10	0.190286	1.78759e-06	0.728338	0.00810131	0.138822	1.86882e-05	0.779976	1.19172e-08	1.82248e-07
AA56G00028	blue	0.587749	0.856645	-0.0864953	-0.175407	-0.554892	-0.0222837	-0.464734	0.0313055	0.617174	0.55765	-0.693401	2.18546e-05	6.1237e-14	0.5721	0.249109	7.62908e-05	0.884478	0.00129884	0.838241	6.3177e-06	6.90374e-05	1.29246e-07
AA56G00046	blue	0.71994	0.83145	0.121998	-0.244149	-0.392514	0.209904	-0.680671	0.0667283	0.554537	0.441968	-0.580076	2.49036e-08	1.52551e-12	0.424669	0.106034	0.00765448	0.16638	2.68022e-07	0.663187	7.72733e-05	0.00236896	2.96198e-05
AA56G00048	blue	0.642457	0.782344	0.170163	-0.122043	-0.0477471	0.223881	-0.284141	0.202795	0.589265	0.465809	-0.414639	1.95744e-06	2.19649e-10	0.263764	0.424497	0.755449	0.139297	0.0585394	0.181536	2.05612e-05	0.00126118	0.00462695
AA56G00051	blue	0.52202	0.898664	-0.0257167	-0.52483	0.0198618	0.372292	-0.271193	0.507459	0.256457	0.726404	-0.661157	0.000235225	5.46188e-17	0.86683	0.000214598	0.896962	0.0117893	0.0715515	0.000373752	0.0890319	1.62056e-08	7.66466e-07
AA56G00064	blue	0.351886	0.917276	-0.303664	-0.573194	-0.194418	0.199476	-0.204291	0.48217	0.169232	0.839608	-0.817404	0.0177658	8.4166e-19	0.0425724	3.86564e-05	0.200635	0.18894	0.178267	0.000796554	0.266424	5.72342e-13	7.34216e-12
AA56G00073	blue	0.603195	0.55298	0.286596	0.0431388	-0.129718	0.320569	-0.632222	-0.0555172	0.415617	0.0837502	-0.144029	1.1569e-05	8.17176e-05	0.0563015	0.778425	0.395725	0.0317975	3.18548e-06	0.717188	0.00452168	0.584402	0.345211
AA56G00075	blue	0.276423	0.803089	-0.277361	-0.4862	-0.134091	0.165753	-0.135615	0.41415	0.12247	0.734869	-0.699015	0.0660448	3.19098e-11	0.0650941	0.000708805	0.37985	0.276523	0.374409	0.0046805	0.422866	9.0623e-09	9.25894e-08
AA578G00001	blue	0.186033	0.649438	-0.417786	-0.309503	-0.594632	-0.177123	-0.230981	0.082296	0.24668	0.596357	-0.730771	0.221123	1.38974e-06	0.00429549	0.0385567	1.65275e-05	0.244434	0.126863	0.590966	0.10235	1.53942e-05	1.20398e-08
AA57G00020	blue	0.18486	0.680816	-0.222192	-0.740422	0.311732	0.455312	0.110144	0.822313	-0.157672	0.798535	-0.621703	0.224101	2.65865e-07	0.142382	6.1152e-09	0.0371077	0.00167393	0.471357	4.30671e-12	0.30094	4.96717e-11	5.16038e-06
AA57G00025	blue	0.601598	0.769283	0.268784	-0.533443	0.442217	0.777761	-0.42454	0.631067	0.0598725	0.488721	-0.342442	1.23745e-05	6.66844e-10	0.0742067	0.000161158	0.00235395	3.27084e-10	0.00365341	3.36173e-06	0.69603	0.000658423	0.0212994
AA57G00045	blue	0.131093	0.746359	-0.480168	-0.521604	-0.319497	-0.142285	0.0391257	0.333548	0.175567	0.828515	-0.861623	0.39069	3.97144e-09	0.000843671	0.000238429	0.0324061	0.351142	0.798588	0.0251497	0.248672	2.14324e-12	3.01712e-14
AA57G00049	blue	0.730826	0.937456	0.181634	-0.323491	-0.0275895	0.424452	-0.440183	0.37115	0.480202	0.594854	-0.540788	1.19943e-08	2.52884e-21	0.232434	0.0301867	0.857229	0.00366114	0.00247904	0.012071	0.000842843	1.63771e-05	0.000125456
AA57G00051	blue	0.453369	0.832124	-0.220706	-0.299323	-0.450352	-0.0674324	-0.309482	0.128957	0.498366	0.655474	-0.746988	0.00176228	1.40954e-12	0.145141	0.0457739	0.00190768	0.659848	0.0385703	0.398525	0.000493942	1.02618e-06	3.7914e-09
AA57G00059	blue	0.566686	0.652516	0.297758	-0.55626	0.390701	0.808533	-0.557997	0.560017	-0.0512631	0.362444	-0.292174	4.94553e-05	1.19156e-06	0.0469746	7.26107e-05	0.00796537	1.85157e-11	6.81706e-05	6.33197e-05	0.738058	0.0144146	0.05147
AA57G00066	blue	0.128608	0.570459	-0.421226	-0.0730507	-0.616333	-0.488278	0.0633452	-0.0905148	0.49247	0.573599	-0.66988	0.399813	4.28989e-05	0.0039571	0.633442	6.55732e-06	0.000667036	0.679321	0.554305	0.00058942	3.80616e-05	4.83836e-07
AA57G00077	blue	0.432548	0.901808	-0.19874	-0.571843	-0.165551	0.178414	-0.240892	0.43406	0.269498	0.798115	-0.810286	0.00300235	2.8647e-17	0.190612	4.07016e-05	0.277115	0.240958	0.110924	0.0028916	0.0734116	5.17097e-11	1.54826e-11
AA57G00080	blue	0.489906	0.915703	-0.21843	-0.346138	-0.455225	-0.0244583	-0.339294	0.170191	0.494616	0.714734	-0.812004	0.000635863	1.24183e-18	0.149439	0.0198518	0.00167779	0.873292	0.0226011	0.263683	0.000552908	3.49006e-08	1.29688e-11
AA57G00085	blue	0.600895	0.616243	0.288497	-0.427746	0.124416	0.678227	-0.633548	0.409203	0.0779348	0.296851	-0.308135	1.2745e-05	6.58323e-06	0.0546154	0.00337922	0.415476	3.0706e-07	2.99367e-06	0.00525234	0.610846	0.0476821	0.0394683
AA57G00101	blue	0.12623	0.287759	-0.180471	0.28783	-0.624409	-0.498121	0.0608365	-0.294119	0.53821	0.241665	-0.284342	0.408658	0.0552649	0.235488	0.0552019	4.56583e-06	0.000497613	0.691377	0.0498665	0.000137071	0.109748	0.0583534
AA57G00102	blue	0.459162	0.580528	0.231376	-0.452509	0.360725	0.697314	-0.192367	0.652624	-0.00542241	0.433426	-0.268904	0.00151041	2.91002e-05	0.126196	0.00180271	0.0149205	1.02518e-07	0.205519	1.18514e-06	0.9718	0.00293761	0.0740735
AA57G00119	blue	0.637353	0.682031	0.244272	-0.278524	0.0453996	0.52117	-0.53071	0.327046	0.297915	0.347466	-0.311715	2.50101e-06	2.48366e-07	0.105852	0.0639299	0.767129	0.00024181	0.000176635	0.0283183	0.0468532	0.0193525	0.0371188
AA57G00120	blue	0.335757	0.546292	-0.174143	0.192373	-0.680721	-0.388843	-0.196649	-0.294276	0.672898	0.323751	-0.457253	0.0241429	0.000103595	0.25259	0.205504	2.67279e-07	0.00829496	0.195415	0.0497392	4.11174e-07	0.0300465	0.0015896
AA57G00126	blue	0.575021	0.919713	-0.0102081	-0.332981	-0.117927	0.236999	-0.251908	0.35054	0.45994	0.675181	-0.638229	3.60388e-05	4.53723e-19	0.946938	0.0254138	0.440402	0.116992	0.0950504	0.0182369	0.00147913	3.63079e-07	2.39872e-06
AA57G00133	blue	0.672564	0.763002	0.143959	-0.0799786	-0.383327	0.0429118	-0.498654	-0.0471885	0.674655	0.396911	-0.501592	4.18674e-07	1.10893e-09	0.345445	0.601494	0.00934416	0.779562	0.000489658	0.758224	3.73673e-07	0.0069441	0.000447821
AA57G00236	blue	0.276059	0.772155	-0.39145	-0.441691	-0.492392	-0.046244	-0.229999	0.260441	0.251623	0.729831	-0.822183	0.0664169	5.25657e-10	0.0078357	0.00238576	0.000590786	0.762922	0.128531	0.0840082	0.0954374	1.28406e-08	4.36863e-12
AA57G00270	blue	0.433033	0.607334	0.143939	-0.529632	0.370961	0.658189	-0.39766	0.525552	-0.067548	0.401071	-0.308018	0.00296647	9.70063e-06	0.345516	0.000183099	0.0121183	8.93313e-07	0.00682892	0.000209571	0.659301	0.00632526	0.0395472
AA57G00275	blue	0.141523	0.614803	-0.293586	-0.452297	-0.195119	0.144674	0.00768084	0.465531	-0.0130926	0.686413	-0.611174	0.353757	7.01462e-06	0.0503015	0.00181276	0.198983	0.34303	0.960062	0.00127085	0.931975	1.9376e-07	8.22008e-06
AA57G00293	blue	0.374997	0.891641	-0.292731	-0.478404	-0.303819	0.0286662	-0.194715	0.328032	0.323487	0.808051	-0.828124	0.0111442	2.14614e-16	0.0510068	0.000887208	0.0424617	0.851719	0.199935	0.0278173	0.0301889	1.94433e-11	2.2413e-12
AA57G00302	blue	0.444828	0.839439	-0.0113546	-0.522243	0.21203	0.478678	-0.0760961	0.665387	0.145482	0.732312	-0.56515	0.00220161	5.84392e-13	0.940988	0.000233526	0.162031	0.000880332	0.619313	6.14375e-07	0.340313	1.0826e-08	5.23765e-05
AA57G00315	blue	0.658217	0.70471	0.134897	-0.0278208	-0.524606	-0.039766	-0.5677	-0.149054	0.692065	0.339885	-0.494284	8.92026e-07	6.54927e-08	0.376967	0.856045	0.00021618	0.795362	4.76083e-05	0.328461	1.39773e-07	0.0223521	0.000558417
AA57G00316	blue	0.284963	0.807305	-0.34678	-0.402359	-0.361454	-0.126573	-0.0645206	0.250822	0.349721	0.786644	-0.811188	0.0577827	2.09665e-11	0.0196091	0.0061435	0.0147042	0.407374	0.673699	0.0965326	0.0185286	1.49863e-10	1.41105e-11
AA57G00319	blue	0.703272	0.685452	0.309511	0.0768715	-0.144133	0.224221	-0.580436	-0.0821725	0.615147	0.195783	-0.22464	7.15296e-08	2.0468e-07	0.0385515	0.615736	0.344859	0.138681	2.92055e-05	0.591525	6.90943e-06	0.197429	0.137926
AA57G00350	blue	0.48734	0.928182	-0.162929	-0.461492	-0.174069	0.217008	-0.300092	0.377245	0.338576	0.732036	-0.74362	0.000685605	4.50047e-20	0.284904	0.00141848	0.252793	0.152173	0.0451925	0.0106316	0.0229074	1.10345e-08	4.85338e-09
AA57G00355	blue	0.343001	0.707616	0.0180795	-0.574461	0.501201	0.635948	0.0276141	0.798591	-0.0529903	0.656814	-0.411735	0.021075	5.47166e-08	0.906164	3.68227e-05	0.000453199	2.6735e-06	0.857103	4.94057e-11	0.729561	9.58476e-07	0.00495248
AA57G00359	blue	0.256376	0.842151	-0.368972	-0.590733	-0.194394	0.0422237	-0.0630635	0.446188	0.171795	0.867354	-0.853609	0.0891369	4.16984e-13	0.0126246	1.93767e-05	0.200691	0.783011	0.68067	0.00212575	0.259143	1.29019e-14	9.30758e-14
AA57G00366	blue	0.610977	0.613094	0.352394	-0.180921	0.307167	0.511252	-0.201648	0.400031	0.371189	0.330513	-0.200975	8.29063e-06	7.56051e-06	0.0175906	0.234304	0.0401242	0.000331946	0.184072	0.00647528	0.0120615	0.0265895	0.185572
AA57G00377	blue	0.617708	0.905737	0.0501195	-0.383793	-0.126001	0.3439	-0.333089	0.410238	0.401852	0.659966	-0.632344	6.16971e-06	1.23949e-17	0.743701	0.00925145	0.409515	0.0207183	0.0253633	0.0051279	0.00621456	8.15203e-07	3.16726e-06
AA57G00396	blue	0.278635	0.865117	-0.322864	-0.692493	-0.00267925	0.247562	-0.00644129	0.652488	0.0811382	0.901783	-0.825607	0.0638202	1.80582e-14	0.0305262	1.36313e-07	0.986064	0.101088	0.966504	1.19328e-06	0.596216	2.87965e-17	2.98294e-12
AA57G00470	blue	0.570207	0.848124	0.0166814	-0.227043	-0.132817	0.155647	-0.302912	0.201522	0.521113	0.558906	-0.559264	4.33116e-05	1.93757e-13	0.913392	0.133651	0.384434	0.307268	0.0431134	0.184351	0.00024226	6.59456e-05	6.50887e-05
AA57G00480	blue	0.490045	0.915609	-0.224834	-0.366793	-0.449365	0.0370212	-0.36605	0.217419	0.449099	0.717643	-0.798206	0.000633267	1.27094e-18	0.137578	0.0131998	0.00195748	0.809214	0.0134009	0.151379	0.00197109	2.89291e-08	5.12608e-11
AA57G00483	blue	0.559474	0.864003	-0.0851677	-0.413363	-0.33956	0.221574	-0.521636	0.251641	0.36378	0.604714	-0.700897	6.45916e-05	2.13026e-14	0.578035	0.00476758	0.0224889	0.143525	0.000238181	0.095413	0.0140315	1.0848e-05	8.26505e-08
AA57G00484	blue	0.425492	0.59438	-0.100219	0.150883	-0.651079	-0.365893	-0.182255	-0.233472	0.757018	0.384939	-0.499209	0.00356999	1.66993e-05	0.512453	0.32249	1.28058e-06	0.0134436	0.230813	0.122704	1.77498e-09	0.00902633	0.000481499
AA586G00002	blue	0.723252	0.764899	0.34471	-0.124442	0.0526259	0.420598	-0.443239	0.229369	0.502461	0.366356	-0.292648	2.00125e-08	9.52624e-10	0.0204012	0.41538	0.731351	0.00401709	0.00229322	0.12961	0.00043608	0.0133178	0.0510754
AA586G00004	blue	0.424521	0.642751	-0.0622144	0.00469473	-0.366504	-0.173902	-0.257563	-0.123667	0.592283	0.386631	-0.468034	0.00365508	1.9298e-06	0.684745	0.975583	0.0132775	0.253258	0.0876149	0.418313	1.81939e-05	0.00870292	0.00118635
AA587G00001	blue	0.528595	0.834812	-0.108758	-0.287757	-0.422348	0.0261329	-0.318688	0.165938	0.520009	0.626686	-0.708572	0.000189521	1.02501e-12	0.476991	0.0552671	0.00385184	0.864695	0.0328717	0.275978	0.000251077	4.11528e-06	5.15481e-08
AA591G00002	blue	0.170117	0.569168	-0.317991	-0.0182857	-0.494353	-0.313088	0.00945942	-0.0441574	0.427845	0.493943	-0.538486	0.263893	4.50468e-05	0.0332774	0.905099	0.00055727	0.036249	0.950825	0.77333	0.00337105	0.000564132	0.000135783
AA5G00021	blue	0.480677	0.877515	-0.228553	-0.335418	-0.516821	-0.0289833	-0.371565	0.154141	0.480272	0.68155	-0.805906	0.000831468	2.58484e-15	0.131018	0.0242951	0.000278179	0.850097	0.0119681	0.312031	0.000841145	2.55164e-07	2.41286e-11
AA5G00024	blue	0.43034	0.752438	-0.191231	-0.112008	-0.54655	-0.159526	-0.208171	0.0346525	0.587499	0.57056	-0.654558	0.00317081	2.52121e-09	0.208258	0.463838	0.000102659	0.295219	0.169987	0.821215	2.20748e-05	4.2735e-05	1.07498e-06
AA5G00028	blue	0.247268	0.435446	-0.233383	0.0999951	-0.841036	-0.513153	-0.266669	-0.368287	0.574769	0.313221	-0.52233	0.101508	0.00279327	0.122851	0.5134	4.79411e-13	0.00031262	0.0766014	0.0128028	3.63896e-05	0.0361653	0.000232862
AA5G00030	blue	0.832203	0.871956	0.336621	-0.15537	-0.0379826	0.469031	-0.607915	0.202567	0.579507	0.380602	-0.369031	1.39657e-12	6.335e-15	0.0237586	0.308142	0.804355	0.00115413	9.46204e-06	0.182038	3.02859e-05	0.00990328	0.0126092
AA5G00041	blue	0.578205	0.900644	-0.0261981	-0.377791	-0.198446	0.320312	-0.385379	0.385229	0.366554	0.657245	-0.638101	3.18628e-05	3.64702e-17	0.86436	0.0105099	0.191282	0.0319427	0.00894134	0.00897028	0.013264	9.37602e-07	2.41341e-06
AA5G00058	blue	0.386892	0.85218	-0.243721	-0.457358	-0.328067	0.0423904	-0.217844	0.320728	0.321233	0.767621	-0.793534	0.00865395	1.12982e-13	0.106667	0.00158517	0.0277999	0.782175	0.150562	0.0317084	0.0314252	7.64079e-10	7.97241e-11
AA5G00084	blue	0.536274	0.866229	-0.0565924	-0.200337	-0.269469	0.0968235	-0.3183	0.162921	0.513757	0.584474	-0.605387	0.000146428	1.529e-14	0.711944	0.186999	0.0734438	0.526914	0.0330973	0.284925	0.000306696	2.49061e-05	1.05418e-05
AA5G00109	blue	0.691475	0.73023	0.368253	-0.43102	0.282568	0.676777	-0.465356	0.490717	0.229159	0.418993	-0.330119	1.44667e-07	1.24944e-08	0.0128119	0.00311806	0.0600109	3.32648e-07	0.00127693	0.000620819	0.129971	0.00417402	0.0267818
AA5G00110	blue	0.631069	0.826584	0.211496	-0.556337	0.262452	0.653341	-0.412398	0.588641	0.16752	0.576491	-0.476195	3.3613e-06	2.67107e-12	0.163117	7.24069e-05	0.0815586	1.14314e-06	0.00487643	2.1085e-05	0.271363	3.40526e-05	0.000944586
AA5G00118	blue	0.504449	0.754003	0.161425	-0.478241	0.440317	0.675143	-0.188284	0.670353	0.076854	0.560829	-0.357461	0.000410243	2.23822e-09	0.289433	0.000891336	0.0024706	3.63843e-07	0.215486	4.71705e-07	0.615817	6.14598e-05	0.0159224
AA5G00125	blue	0.558164	0.921578	0.0228018	-0.550548	0.129782	0.54658	-0.378565	0.565887	0.169966	0.68026	-0.592217	6.77567e-05	2.78929e-19	0.881811	8.91312e-05	0.395489	0.000102551	0.0103398	5.09553e-05	0.264325	2.74244e-07	1.82426e-05
AA5G00126	blue	0.487884	0.682394	-0.0872725	-0.0587803	-0.616908	-0.21737	-0.482823	-0.21933	0.618826	0.392036	-0.586019	0.000674779	2.43355e-07	0.568639	0.701315	6.39244e-06	0.151473	0.00078172	0.147729	5.87023e-06	0.00773545	2.34208e-05
AA5G00152	blue	0.489677	0.726204	0.131696	-0.479402	0.383167	0.659914	-0.259084	0.63741	0.0644703	0.53081	-0.34946	0.000640169	1.64249e-08	0.388496	0.000862348	0.00937629	8.17406e-07	0.0856938	2.4942e-06	0.673939	0.000176043	0.0186223
AA5G00156	blue	0.735991	0.857766	0.195911	-0.280745	-0.132348	0.424645	-0.695933	0.189996	0.438312	0.413147	-0.471246	8.3766e-09	5.23317e-14	0.197131	0.0617534	0.386131	0.00364413	1.11301e-07	0.211268	0.0025992	0.00479186	0.0010853
AA5G00161	blue	0.285268	0.858484	-0.316329	-0.630416	-0.0927015	0.157373	-0.115549	0.491094	0.117991	0.839831	-0.816684	0.0575037	4.72906e-14	0.0342615	3.46497e-06	0.544735	0.301868	0.44974	0.000613945	0.440153	5.5684e-13	7.92975e-12
AA5G00163	blue	0.413376	0.786814	-0.0166201	-0.682307	0.301369	0.62971	-0.318815	0.66947	-0.0747026	0.636883	-0.544438	0.00476617	1.47593e-10	0.913709	2.44536e-07	0.0442417	3.58026e-06	0.0327984	4.94574e-07	0.625762	2.55753e-06	0.000110538
AA5G00164	blue	0.575668	0.664782	0.299085	-0.359027	0.40464	0.655585	-0.405489	0.445202	0.144677	0.345614	-0.222164	3.5152e-05	6.34234e-07	0.0459551	0.0154348	0.00583293	1.02039e-06	0.00572089	0.00218054	0.34302	0.0200519	0.142435
AA5G00177	blue	0.553668	0.774213	0.0617445	-0.304165	-0.0806901	0.304462	-0.222052	0.395368	0.400619	0.57614	-0.52411	7.97259e-05	4.42336e-10	0.687004	0.0422148	0.598253	0.042004	0.14264	0.00718662	0.00639004	3.45164e-05	0.000219722
AA5G00180	blue	0.56033	0.659778	0.0997145	-0.322907	-0.221604	0.342411	-0.539536	0.243154	0.290934	0.394839	-0.472204	6.2596e-05	8.2318e-07	0.514589	0.030503	0.143469	0.021312	0.000130979	0.10751	0.0525145	0.00727141	0.0010567
AA5G00183	blue	0.734814	0.842146	0.262564	-0.40182	0.0846688	0.632474	-0.594533	0.438337	0.304805	0.468488	-0.432572	9.09674e-09	4.17257e-13	0.081423	0.00621903	0.580272	3.14811e-06	1.65948e-05	0.00259755	0.0417619	0.00117158	0.00300057
AA5G00231	blue	0.687574	0.81755	0.296693	-0.413654	0.291491	0.632651	-0.355606	0.527131	0.296659	0.512051	-0.396398	1.81295e-07	7.22874e-12	0.0478063	0.00473523	0.0520432	3.12216e-06	0.0165168	0.00019894	0.0478336	0.000323701	0.00702396
AA5G00246	blue	0.605559	0.716715	0.2962	-0.546616	0.358294	0.743254	-0.40798	0.620761	0.0666595	0.480728	-0.373216	1.04652e-05	3.07211e-08	0.0481955	0.000102422	0.0156614	4.98453e-09	0.00540289	5.3835e-06	0.663514	0.000830238	0.0115656
AA5G00250	blue	0.650591	0.764609	0.129961	0.0177585	-0.370717	0.104934	-0.471944	-0.0225881	0.652155	0.366264	-0.403634	1.31219e-06	9.75116e-10	0.39483	0.907823	0.0121794	0.49271	0.00106439	0.882911	1.21339e-06	0.0133425	0.0059682
AA5G00292	blue	0.505309	0.872721	-0.0581806	-0.335048	-0.0582387	0.233581	-0.130358	0.419603	0.417256	0.691642	-0.618691	0.000399514	5.61374e-15	0.704223	0.0244625	0.703941	0.122524	0.393374	0.00411375	0.0043498	1.43267e-07	5.90569e-06
AA60G00024	blue	0.687542	0.754052	0.222772	0.0431487	-0.147932	0.224743	-0.431854	0.0402025	0.649707	0.313562	-0.30608	1.81632e-07	2.22989e-09	0.141318	0.778376	0.332155	0.13774	0.00305446	0.793165	1.37125e-06	0.0359521	0.0408714
AA60G00057	blue	0.577328	0.945579	-0.0155464	-0.518574	-0.0487132	0.408931	-0.347391	0.51453	0.285092	0.741862	-0.686472	3.29666e-05	1.37863e-22	0.919265	0.000262962	0.750658	0.00528551	0.0193803	0.000299263	0.0576647	5.51333e-09	1.93112e-07
AA60G00074	blue	0.607931	0.909451	-0.0208201	-0.437932	-0.282391	0.285303	-0.542229	0.29066	0.360763	0.632542	-0.700382	9.45536e-06	5.42513e-18	0.892019	0.00262421	0.0601782	0.0574715	0.00011936	0.0527471	0.0149089	3.13815e-06	8.52659e-08
AA60G00082	blue	0.439238	0.92957	-0.152457	-0.641866	0.0747552	0.429438	-0.196233	0.644571	0.129104	0.818753	-0.735749	0.00253909	2.99934e-20	0.317411	2.01422e-06	0.625518	0.00324196	0.196381	1.76621e-06	0.397982	6.35121e-12	8.52001e-09
AA60G00092	blue	0.540856	0.696735	0.279566	-0.429302	0.455354	0.761333	-0.338296	0.593884	0.0332861	0.422302	-0.238589	0.000125164	1.06116e-07	0.062901	0.00325279	0.00167205	1.26613e-09	0.0230277	1.70425e-05	0.828156	0.00385618	0.114484
AA60G00093	blue	0.0259571	0.585749	-0.528501	-0.503495	-0.391563	-0.269848	0.0492323	0.22228	0.124023	0.727423	-0.845009	0.865597	2.36747e-05	0.000190118	0.000422463	0.00781627	0.0730252	0.748088	0.142221	0.416964	1.51277e-08	2.90136e-13
[truncated: 9,589 more rows]

## Sheet: BP GO classic
Back to Supplemental DS2 info
GO.ID	Term	black	blue	brown	green	grey	magenta	pink	purple	red	turquoise	yellow
[truncated: 5,105 more rows]

## Sheet: CC GO classic
Back to Supplemental DS2 info
[truncated: 843 more rows]

## Sheet: MF GO classic
Back to Supplemental DS2 info
[truncated: 2,702 more rows]

[truncated: 3 more sheets: BP GO elim, CC GO elim, MF GO elim]
