# Supplementary material for: The dimorphic diaspore model Aethionema arabicum (Brassicaceae): Distinct molecular and morphological control of responses to parental and germination temperatures
Source: Plant Cell. 2024 Mar 21;36(7):2465–90. doi: 10.1093/plcell/koae085 (PMC11218780; doi:10.1093/plcell/koae085)
Supplement: koae085_Supplementary_Data [file koae085_supplementary_data.zip › Supplemental Data Set S3.xlsx]

## Sheet: Supplemental DS3 info
Supplemental Data Set S3. Chandler et al. (2024). Dimorphic Germination Control. Plant Cell
Sheet	Contents
Supplemental DS3 info	Description of DS3 sheets and legend
black	AME results for the black module
blue	AME results for the blue module
brown	AME results for the brown module
green	AME results for the green module
grey	AME results for the grey module
magenta	AME results for the magenta module
pink	AME results for the pink module
purple	AME results for the purple module
red	AME results for the red module
turquoise	AME results for the turquoise module
yellow	AME results for the yellow module
AME results column descriptions	For interpretation of AME results
Top target module assignment	Assignment of module to motifs and associated transcription factors
Identified TFs	Identification of putative TF orthologs in Aethionema arabicum and assignment to WGCNA co-expression modules
Chord diagram data

## Sheet: black
Back to Supplemental DS3 info
AME results for the black module
rank	motif_ID	motif_alt_ID	consensus	p-value	adj_p-value	E-value	tests	FASTA_max	pos	neg	PWM_min	TP	%TP	FP	%FP
1	MYBrelated_tnt.AT1G72740_colamp_a_m1	AT1G72740	DDDDWWRDRDTTAGGGTTTNK	2.92e-14	2.29e-10	2e-07	7840	523	523	23333	3.58	219	41.87	6163	26.41
2	MYBrelated_tnt.TBP3_col_a_m1	TBP3	WWWWHTWWRCCCTAAWTHH	5.19e-11	4.14e-07	0.000361	7991	523	523	23333	1.03	246	47.04	7730	33.13
3	MYBrelated_tnt.AT1G72740_col_a_m1	AT1G72740	CCTAAACCCTAAWYC	2.85e-09	1.82e-05	0.0159	6395	523	523	23333	3.07	173	33.08	5086	21.8
4	MYBrelated_tnt.TBP3_colamp_a_m1	TBP3	DADTTAGGGTTTADDDTTK	2.25e-09	1.95e-05	0.017	8649	523	523	23333	1.26	242	46.27	7847	33.63
5	LOBAS2_tnt.LBD19_colamp_a_d1	LBD19	CCGGRWW	5.85e-07	0.00431	3.76	7383	523	523	23333	5.65	75	14.34	1836	7.87
6	Trihelix_tnt.AT2G33550_col_a_m1	AT2G33550	WDDNHHAWDTRCCCTWAA	5.46e-07	0.00447	3.9	8200	523	523	23333	1.03	231	44.17	7858	33.68
7	Trihelix_tnt.AT2G33550_colamp_a_m1	AT2G33550	RAAWDTRCCCTWAA	1.58e-06	0.0109	9.48	6911	523	523	23333	1.03	198	37.86	6585	28.22
# AME (Analysis of Motif Enrichment): Version 5.0.4 compiled on Feb 4 2019 at 23:48:13
# The format of this file is described at http://alternate.meme-suite.org//doc/ame-output-format.html.
# ame --verbose 1 --oc . --scoring avg --method fisher --hit-lo-fraction 0.25 --evalue-report-threshold 10.0 --control allpromoters.fasta black.fasta db/ARABD/ArabidopsisDAPv1.meme

## Sheet: blue
Back to Supplemental DS3 info
AME results for the blue module
rank	motif_ID	motif_alt_ID	consensus	p-value	adj_p-value	E-value	tests	FASTA_max	pos	neg	PWM_min	TP	%TP	FP	%FP
1	MYBrelated_tnt.TBP3_colamp_a_m1	TBP3	DADTTAGGGTTTADDDTTK	5.84e-27	5.34e-23	4.66e-20	9145	1439	1439	23333	1.84	627	43.57	6946	29.77
2	MYBrelated_tnt.AT1G72740_colamp_a_m1	AT1G72740	DDDDWWRDRDTTAGGGTTTNK	7.39e-25	6.09e-21	5.31e-18	8245	1439	1439	23333	3.01	581	40.38	6399	27.42
3	MYBrelated_tnt.AT1G72740_col_a_m1	AT1G72740	CCTAAACCCTAAWYC	9.32e-24	6.31e-20	5.5e-17	6769	1439	1439	23333	1.03	563	39.12	6205	26.59
4	MYBrelated_tnt.TBP3_col_a_m1	TBP3	WWWWHTWWRCCCTAAWTHH	1.4e-23	1.18e-19	1.03e-16	8429	1439	1439	23333	3.89	532	36.97	5769	24.72
5	C2H2_tnt.AT5G22990_col_a_m1	AT5G22990	WCGWYWTCGWYNTCD	1.71e-11	1.66e-07	0.000144	9687	1439	1439	23333	1.18	647	44.96	8434	36.15
6	C2C2gata_tnt.GATA12_colamp_a_m1	GATA12	YAGATCTRRATYTDD	3.12e-11	1.79e-07	0.000156	5740	1439	1439	23333	1.77	340	23.63	3882	16.64
7	C2C2gata_tnt.GATA12_col_a_m1	GATA12	RATYYAGATCTRA	1.44e-10	7.68e-07	0.000669	5331	1439	1439	23333	1.1	395	27.45	4725	20.25
8	C2C2gata_tnt.GATA11_col_a_m1	GATA11	RRATYYAGATCTGAD	2.39e-10	1.25e-06	0.00109	5224	1439	1439	23333	1.26	366	25.43	4325	18.54
9	Trihelix_tnt.AT2G33550_col_a_m1	AT2G33550	WDDNHHAWDTRCCCTWAA	1.64e-10	1.42e-06	0.00124	8677	1439	1439	23333	1.15	569	39.54	7330	31.41
10	C2H2_tnt.AT3G49930_col_a_m1	AT3G49930	GAAATCW	1.4e-10	2.06e-06	0.0018	14766	1439	1439	23333	1.67	646	44.89	8514	36.49
11	C2C2gata_tnt.GATA4_col_a_m1	GATA4	WYYYAGATCYRRWTY	1.98e-09	1.36e-05	0.0119	6885	1439	1439	23333	1.74	377	26.2	4566	19.57
12	C2H2_tnt.AT2G15740_col_a_m1	AT2G15740	RWCGAYGACGW	4.19e-09	4.76e-05	0.0415	11358	1439	1439	23333	1.6	640	44.48	8586	36.8
13	AP2EREBP_tnt.ERF38_col_a_m1	ERF38	TGTCGGTGRHGDHDD	1.67e-08	0.000103	0.0895	6165	1439	1439	23333	2.39	365	25.36	4479	19.2
14	C2C2dof_tnt.AT1G47655_colamp_a_m1	AT1G47655	YYTTTTDCTTTTTBT	7.67e-09	0.000166	0.145	21625	1439	1439	23333	3.15	947	65.81	13598	58.28
15	AP2EREBP_tnt.RAP211_colamp_a_m1	RAP211	YYHYGGCCGGCNDHD	4.71e-08	0.000209	0.183	4443	1439	1439	23333	1.44	302	20.99	3610	15.47
16	C2C2gata_tnt.GATA1_colamp_a_m1	GATA1	RAWYYAGATCTRRR	8.14e-08	0.000514	0.448	6319	1439	1439	23333	2.4	299	20.78	3589	15.38
17	AP2EREBP_tnt.ERF13_colamp_a_m1	ERF13	HDRYGGCGGCKRHKR	1.05e-07	0.000563	0.491	5365	1439	1439	23333	1.23	381	26.48	4796	20.55
18	AP2EREBP_tnt.AT1G71450_col_a_m1	AT1G71450	CDCCRCCRCCDCCRCCGYCR	5.93e-08	0.000578	0.504	9757	1439	1439	23333	2.23	575	39.96	7711	33.05
19	BBRBPC_tnt.BPC5_colamp_a_m1	BPC5	RARARARAGAGAGAGAGAGAGAGAGAGAG	1.28e-07	0.00067	0.585	5221	1439	1439	23333	3.96	378	26.27	4761	20.4
20	AP2EREBP_tnt.Rap210_col_a_m1	Rap210	HDDTGTCGGCRRHDD	1.3e-07	0.000684	0.596	5276	1439	1439	23333	2.17	284	19.74	3393	14.54
21	C2C2gata_tnt.GATA14_col_a_m1	GATA14	TNTAGATCTRDTTYB	1.4e-07	0.000948	0.827	6800	1439	1439	23333	3.01	241	16.75	2787	11.94
22	AP2EREBP_tnt.RAP211_col_a_m1	RAP211	CYDYCDYCGCCGGCN	1.29e-07	0.000989	0.863	7671	1439	1439	23333	2290	42	2.92	259	1.11
23	G2like_tnt.At2g01060_colamp_a_m1	At2g01060	DHWWWVGAATMTTCH	1.46e-07	0.00103	0.899	7066	1439	1439	23333	3.15	170	11.81	1815	7.78
24	AP2EREBP_tnt.At2g33710_colamp_a_m1	At2g33710	DYCGCCGCCGYHWHHDYH	1.71e-07	0.00131	1.15	7673	1439	1439	23333	1.38	506	35.16	6704	28.73
25	AP2EREBP_tnt.AT1G12630_col_a_m1	AT1G12630	HNHYDYHDHYKYYRCCGACAH	2.29e-07	0.00152	1.32	6629	1439	1439	23333	1.14	465	32.31	6094	26.12
26	AP2EREBP_tnt.AIL7_col_a_m1	AIL7	CGNWTYYCGAG	3.27e-07	0.00193	1.68	5901	1439	1439	23333	1.09	402	27.94	5163	22.13
27	AP2EREBP_tnt.AT1G01250_colamp_a_m1	AT1G01250	TGTCGGTGRHKDNGD	4.44e-07	0.00205	1.79	4627	1439	1439	23333	1.51	306	21.26	3762	16.12
28	AP2EREBP_tnt.DEAR2_col_a_m1	DEAR2	YCDYCDCCACCGACA	3.44e-07	0.00218	1.91	6360	1439	1439	23333	70	122	8.48	1210	5.19
29	Trihelix_tnt.AT2G33550_colamp_a_m1	AT2G33550	RAAWDTRCCCTWAA	3.35e-07	0.00244	2.13	7286	1439	1439	23333	1.25	421	29.26	5449	23.35
30	AP2EREBP_tnt.At4g16750_col_a_m1	At4g16750	CNHCDYCRCCGACAH	3.4e-07	0.00266	2.32	7836	1439	1439	23333	17.9	213	14.8	2429	10.41
31	AP2EREBP_tnt.RAP21_colamp_a_m1	RAP21	HYDYCACCGACAHHDHHNHH	7.69e-07	0.00474	4.13	6176	1439	1439	23333	38.5	141	9.8	1479	6.34
32	AP2EREBP_tnt.AT1G71450_colamp_a_m1	AT1G71450	YCDYCACCGWCRH	4.54e-07	0.00478	4.17	10564	1439	1439	23333	106	88	6.12	792	3.39
33	AP2EREBP_tnt.ERF5_col_a_m1	ERF5	CCDCCGCCGCCGCCR	8.45e-07	0.00591	5.15	7015	1439	1439	23333	14.3	267	18.55	3227	13.83
34	AP2EREBP_tnt.TINY_col_a_m1	TINY	HDYCACCGACAHHDN	1.13e-06	0.00633	5.52	5619	1439	1439	23333	1.58	354	24.6	4510	19.33
35	AP2EREBP_tnt.At4g31060_colamp_a_m1	At4g31060	DHWTTGTCGGTGRHD	1.26e-06	0.00689	6.01	5487	1439	1439	23333	1.09	388	26.96	5022	21.52
36	AP2EREBP_tnt.At2g44940_col_a_m1	At2g44940	HDKTGTCGGTGRHDD	1.51e-06	0.00726	6.33	4825	1439	1439	23333	5.92	181	12.58	2040	8.74
37	C2C2gata_tnt.GATA6_col200_a_m1	GATA6	YAGATCTAGATHH	1.92e-06	0.00883	7.7	4631	1439	1439	23333	1.09	327	22.72	4137	17.73
38	AP2EREBP_tnt.CEJ1_col_a_m1	CEJ1	CCDYCDCCACCGMCA	1.48e-06	0.0102	8.87	6892	1439	1439	23333	65.6	129	8.96	1340	5.74
39	AP2EREBP_tnt.DEAR2_colamp_a_m1	DEAR2	DTGTCGGTGRHGRND	1.65e-06	0.0102	8.91	6217	1439	1439	23333	10.1	217	15.08	2544	10.9
40	AP2EREBP_tnt.AT1G44830_col_a_m1	AT1G44830	CCDCCDCCACCGMCA	1.86e-06	0.0109	9.5	5898	1439	1439	23333	313	84	5.84	773	3.31
# AME (Analysis of Motif Enrichment): Version 5.0.4 compiled on Feb 4 2019 at 23:48:13
# The format of this file is described at http://alternate.meme-suite.org//doc/ame-output-format.html.
# ame --verbose 1 --oc . --scoring avg --method fisher --hit-lo-fraction 0.25 --evalue-report-threshold 10.0 --control allpromoters.fasta blue.fasta db/ARABD/ArabidopsisDAPv1.meme

## Sheet: brown
Back to Supplemental DS3 info
AME results for the brown module
rank	motif_ID	motif_alt_ID	consensus	p-value	adj_p-value	E-value	tests	FASTA_max	pos	neg	PWM_min	TP	%TP	FP	%FP
1	MYBrelated_tnt.AT1G72740_colamp_a_m1	AT1G72740	DDDDWWRDRDTTAGGGTTTNK	3.63e-24	2.97e-20	2.59e-17	8182	1372	1372	23333	1.69	595	43.37	7011	30.05
2	AP2EREBP_tnt.AT1G71450_colamp_a_m1	AT1G71450	YCDYCACCGWCRH	2.65e-22	2.66e-18	2.32e-15	10019	1372	1372	23333	1.07	720	52.48	9141	39.18
3	MYBrelated_tnt.AT1G72740_col_a_m1	AT1G72740	CCTAAACCCTAAWYC	6.12e-20	4.11e-16	3.58e-13	6714	1372	1372	23333	1.04	523	38.12	6186	26.51
4	MYBrelated_tnt.TBP3_col_a_m1	TBP3	WWWWHTWWRCCCTAAWTHH	5.74e-19	4.78e-15	4.17e-12	8331	1372	1372	23333	1.02	616	44.9	7710	33.04
5	HMG_tnt.3XHMGBOX1_col_a_m1	3XHMGBOX1	RCGGCGGHGRWDRNGGNRRNG	5.46e-18	6.33e-14	5.52e-11	11588	1372	1372	23333	2.22	682	49.71	8854	37.95
6	MYBrelated_tnt.TBP3_colamp_a_m1	TBP3	DADTTAGGGTTTADDDTTK	3.15e-17	2.84e-13	2.47e-10	9010	1372	1372	23333	1.08	640	46.65	8234	35.29
7	C2H2_tnt.AT2G15740_col_a_m1	AT2G15740	RWCGAYGACGW	2.95e-16	3.15e-12	2.74e-09	10686	1372	1372	23333	1.03	733	53.43	9846	42.2
8	AP2EREBP_tnt.At4g28140_col_a_m1	At4g28140	GDCGGYGGHGRHGRHGGNGR	1.29e-15	9.44e-12	8.24e-09	7306	1372	1372	23333	1.48	510	37.17	6308	27.03
9	AP2EREBP_tnt.At1g75490_colamp_a_m1	At1g75490	HDYYDCCACCGMCWH	1.23e-15	1.07e-11	9.35e-09	8714	1372	1372	23333	1.24	589	42.93	7549	32.35
10	C2H2_tnt.AT5G22990_col_a_m1	AT5G22990	WCGWYWTCGWYNTCD	2.12e-15	1.92e-11	1.68e-08	9055	1372	1372	23333	1.97	499	36.37	6155	26.38
11	AP2EREBP_tnt.ERF10_col_a_m1	ERF10	NCCDCCNYCDCCGCCGCCRYH	7.96e-15	5.09e-11	4.44e-08	6398	1372	1372	23333	1.3	477	34.77	5862	25.12
12	AP2EREBP_tnt.At4g16750_col_a_m1	At4g16750	CNHCDYCRCCGACAH	1.63e-14	1.21e-10	1.05e-07	7379	1372	1372	23333	1.03	538	39.21	6837	29.3
13	AP2EREBP_tnt.ERF8_col_a_m1	ERF8	NCCDCCGCCGCCGYM	4.23e-14	2.73e-10	2.38e-07	6464	1372	1372	23333	1.07	481	35.06	5983	25.64
14	AP2EREBP_tnt.ERF7_col_a_m1	ERF7	YCNCCNCCDYCDCCGCCGYCA	3.38e-14	2.75e-10	2.4e-07	8157	1372	1372	23333	1.27	581	42.35	7547	32.34
15	AP2EREBP_tnt.RAP26_colamp_a_d1	RAP26	CGCCGY	3.37e-14	2.85e-10	2.48e-07	8444	1372	1372	23333	1.31	563	41.03	7260	31.11
16	AP2EREBP_tnt.RAP211_col_a_m1	RAP211	CYDYCDYCGCCGGCN	6.95e-14	5.05e-10	4.4e-07	7261	1372	1372	23333	1.13	522	38.05	6640	28.46
17	AP2EREBP_tnt.At2g33710_colamp_a_m1	At2g33710	DYCGCCGCCGYHWHHDYH	1.31e-13	9.38e-10	8.18e-07	7148	1372	1372	23333	1.18	510	37.17	6476	27.75
18	AP2EREBP_tnt.ERF3_col_a_m1	ERF3	TGRCGGCGGMGGHGG	5.21e-13	3.18e-09	2.77e-06	6096	1372	1372	23333	1.08	452	32.94	5628	24.12
19	AP2EREBP_tnt.AT1G71450_col_a_m1	AT1G71450	CDCCRCCRCCDCCRCCGYCR	3.57e-13	3.24e-09	2.83e-06	9073	1372	1372	23333	2.43	531	38.7	6845	29.34
20	AP2EREBP_tnt.CEJ1_col_a_m1	CEJ1	CCDYCDCCACCGMCA	7.59e-13	4.92e-09	4.29e-06	6480	1372	1372	23333	1.2	457	33.31	5719	24.51
21	LOBAS2_tnt.AS2_col_a_m1	AS2	YCDCCGCCGYHDYYKCCGCCG	9.27e-13	5.85e-09	5.1e-06	6313	1372	1372	23333	2.2	410	29.88	5008	21.46
22	AP2EREBP_tnt.ERF3_colamp_a_m1	ERF3	YGGCGGCGGHGRHGRHGRHR	1.13e-12	6.98e-09	6.09e-06	6156	1372	1372	23333	1.48	435	31.71	5396	23.13
23	AP2EREBP_tnt.AT1G28160_col_a_m1	AT1G28160	YGRCGGCGGMGRHGG	1.64e-12	9.12e-09	7.95e-06	5545	1372	1372	23333	1.15	412	30.03	5059	21.68
24	LOBAS2_tnt.LBD18_colamp_a_m1	LBD18	CGGATTTTCCGGMRR	1.54e-12	1.03e-08	8.98e-06	6685	1372	1372	23333	1.02	486	35.42	6196	26.55
25	AP2EREBP_tnt.DEAR2_col_a_m1	DEAR2	YCDYCDCCACCGACA	2.3e-12	1.38e-08	1.21e-05	6023	1372	1372	23333	1.04	445	32.43	5576	23.9
26	AP2EREBP_tnt.At1g75490_col_a_m1	At1g75490	CCDCCDCCACCGCCD	2e-12	1.4e-08	1.22e-05	7001	1372	1372	23333	1.16	495	36.08	6347	27.2
27	Trihelix_tnt.AT5G05550_col_a_m1	AT5G05550	HWTYTCCGGCGAYRD	1.87e-12	1.44e-08	1.26e-05	7689	1372	1372	23333	1.14	535	38.99	6975	29.89
28	AP2EREBP_tnt.At2g33710_col_m1	At2g33710	CCDCCGCCGCCGYCR	2.75e-12	1.52e-08	1.33e-05	5534	1372	1372	23333	1.1	413	30.1	5093	21.83
29	AP2EREBP_tnt.LEP_col_a_m1	LEP	DCCKCCGCCGYCDMHDCCKCC	2.39e-12	1.55e-08	1.35e-05	6502	1372	1372	23333	1.51	458	33.38	5778	24.76
30	LOBAS2_tnt.LBD13_col_a_m1	LBD13	CGSCGGADWWKRCGGCG	3.26e-12	1.89e-08	1.64e-05	5778	1372	1372	23333	1.16	420	30.61	5206	22.31
31	AP2EREBP_tnt.At5g65130_col_a_m1	At5g65130	CCDCCDCCRCCGCCA	3.05e-12	1.96e-08	1.71e-05	6440	1372	1372	23333	1.1	467	34.04	5927	25.4
32	BBRBPC_tnt.BPC1_colamp_a_m1	BPC1	CTCTYTCTCTCTCTC	2.65e-12	2.36e-08	2.06e-05	8891	1372	1372	23333	3.95	514	37.46	6657	28.53
33	AP2EREBP_tnt.RAP26_col_a_m1	RAP26	TKGCGGCGGMGGHGG	4.15e-12	2.46e-08	2.15e-05	5936	1372	1372	23333	1.61	402	29.3	4941	21.18
34	ND_tnt.FRS9_col_a_m1	FRS9	CTCTCTCTCTCTCTCTCTCTC	3.88e-12	2.79e-08	2.43e-05	7193	1372	1372	23333	8.6	422	30.76	5243	22.47
35	AP2EREBP_tnt.ERF105_colamp_a_m1	ERF105	YYNYCDCCDCCRCCDCCGCCGCCR	5.27e-12	3.13e-08	2.73e-05	5940	1372	1372	23333	1.57	438	31.92	5500	23.57
36	AP2EREBP_tnt.PUCHI_col_a_m1	PUCHI	CCDCCKCCGCCGYYD	5.64e-12	3.32e-08	2.9e-05	5889	1372	1372	23333	1.16	428	31.2	5349	22.92
37	AP2EREBP_tnt.At4g28140_colamp_a_m1	At4g28140	KGTCGGTGGHGRNGD	8.1e-12	4.89e-08	4.27e-05	6042	1372	1372	23333	1.08	439	32	5532	23.71
38	AP2EREBP_tnt.At1g19210_col_a_m1	At1g19210	DTGGWCGGTGRHGR	8.47e-12	5.58e-08	4.87e-05	6588	1372	1372	23333	1.3	442	32.22	5580	23.91
39	AP2EREBP_tnt.PUCHI_colamp_a_m1	PUCHI	GMGRHDDWRRCGGCGGMGGHGRNRR	1.2e-11	6.8e-08	5.93e-05	5663	1372	1372	23333	2.31	387	28.21	4753	20.37
40	AP2EREBP_tnt.DREB26_col_a_m1	DREB26	YCNCCDYCDYCDCCACCGMC	1.7e-11	9.22e-08	8.04e-05	5411	1372	1372	23333	4.6	294	21.43	3387	14.52
41	AP2EREBP_tnt.ABR1_col_a_m1	ABR1	GRHGRHDDTKGCGGCGGMG	1.47e-11	9.24e-08	8.06e-05	6296	1372	1372	23333	1.14	457	33.31	5834	25
42	LOBAS2_tnt.LBD2_col_a_m1	LBD2	SCGAWRAWDTCGGAG	1.25e-11	9.27e-08	8.08e-05	7439	1372	1372	23333	1.05	520	37.9	6816	29.21
43	LOBAS2_tnt.ASL18_col_a_m1	ASL18	CCGGAAAATCCGGMR	2.15e-11	1.43e-07	0.000125	6664	1372	1372	23333	1.12	458	33.38	5865	25.14
44	AP2EREBP_tnt.ERF11_col_b_m1	ERF11	CCDCCKCCGCCGYCA	2.36e-11	1.47e-07	0.000128	6238	1372	1372	23333	1.08	451	32.87	5760	24.69
45	AP2EREBP_tnt.ERF2_col_a_m1	ERF2	YCDCCDCCDCCGCCGCCRYYD	2.48e-11	1.54e-07	0.000135	6231	1372	1372	23333	3.67	363	26.46	4418	18.93
46	C2H2_tnt.TF3A_col_a_m1	TF3A	CYTCCTCCTCCTCCTCCTC	1.31e-11	1.68e-07	0.000147	12849	1372	1372	23333	1.5	794	57.87	11337	48.59
47	LOBAS2_tnt.LBD18_col_a_m1	LBD18	HHDYCKCCGGATTTTCCGS	2.33e-11	1.74e-07	0.000152	7483	1372	1372	23333	1.56	440	32.07	5589	23.95
48	LOBAS2_tnt.LOB_col_a_m1	LOB	WCCGCCGCCDYCKCCGCCGCH	3.48e-11	2.1e-07	0.000183	6032	1372	1372	23333	2.72	382	27.84	4717	20.22
49	AP2EREBP_tnt.ERF5_col_a_m1	ERF5	CCDCCGCCGCCGCCR	4.61e-11	3.04e-07	0.000265	6588	1372	1372	23333	1.64	430	31.34	5462	23.41
50	AP2EREBP_tnt.ERF115_col_a_m1	ERF115	CCGCCGCCRYCGCCG	4.39e-11	3.05e-07	0.000266	6951	1372	1372	23333	1.23	481	35.06	6254	26.8
51	AP2EREBP_tnt.ESE3_colamp_a_m1	ESE3	KYGGCGGCGGMGGHG	6.04e-11	3.98e-07	0.000347	6583	1372	1372	23333	1.07	470	34.26	6095	26.12
52	AP2EREBP_tnt.ESE3_col_a_m1	ESE3	HGGHGGHGGCGGCGGMGGW	6.47e-11	4.52e-07	0.000394	6983	1372	1372	23333	2.09	433	31.56	5522	23.67
53	AP2EREBP_tnt.ERF38_col_a_m1	ERF38	TGTCGGTGRHGDHDD	8.23e-11	4.79e-07	0.000418	5818	1372	1372	23333	1.21	406	29.59	5116	21.93
54	C2C2dof_tnt.At5g62940_col_a_m1	At5g62940	RAAAAAADVAAAAAGKWAAWA	2.99e-11	5.04e-07	0.00044	16882	1372	1372	23333	4.71	587	42.78	7928	33.98
55	AP2EREBP_tnt.DREB2_col_a_m1	DREB2	NRDYDAWGKCGGTGRHKRNDR	1.05e-10	5.89e-07	0.000513	5586	1372	1372	23333	1.41	380	27.7	4729	20.27
56	Trihelix_tnt.AT5G05550_colamp_a_m1	AT5G05550	HWTYTCCGGCGAHRD	1.8e-10	1.28e-06	0.00111	7098	1372	1372	23333	1.03	499	36.37	6599	28.28
57	AP2EREBP_tnt.RAP212_col_a_m1	RAP212	NGRHDRHDRYGGCGGCGGHGR	2.5e-10	1.32e-06	0.00115	5290	1372	1372	23333	1.25	385	28.06	4839	20.74
58	AP2EREBP_tnt.ERF104_col_a_m1	ERF104	CDCCDCCDCCGCCGCCRYH	2.35e-10	1.39e-06	0.00121	5905	1372	1372	23333	2.23	378	27.55	4730	20.27
59	AP2EREBP_tnt.At1g22810_col_m1	At1g22810	GGHGGYGGCGGTGGH	2.24e-10	1.59e-06	0.00138	7093	1372	1372	23333	1.07	497	36.22	6577	28.19
60	AP2EREBP_tnt.At5g67000_col_a_m1	At5g67000	HDDHTRCGGCKGHGG	2.32e-10	1.76e-06	0.00154	7604	1372	1372	23333	1.03	528	38.48	7072	30.31
61	Trihelix_tnt.AT3G58630_colamp_a_m1	AT3G58630	NHWTCTCCGGCGAMD	2.81e-10	1.97e-06	0.00171	7005	1372	1372	23333	1.03	492	35.86	6508	27.89
62	AP2EREBP_tnt.ERF4_colamp_a_m1	ERF4	RRWWATGGCGGCGGHGRNRN	4.35e-10	2.05e-06	0.00179	4727	1372	1372	23333	1.09	352	25.66	4360	18.69
63	C2C2dof_tnt.COG1_col_a_m1	COG1	RWAAAAADDAAAAAGTRAAAA	1.55e-10	2.43e-06	0.00212	15614	1372	1372	23333	6.69	384	27.99	4805	20.59
64	C2C2dof_tnt.AT1G47655_colamp_a_m1	AT1G47655	YYTTTTDCTTTTTBT	1.14e-10	2.46e-06	0.00214	21600	1372	1372	23333	2.13	1075	78.35	16456	70.53
65	AP2EREBP_tnt.CRF10_col100_a_m1	CRF10	CCDCCKCCGCCGCCR	4.47e-10	2.74e-06	0.00239	6123	1372	1372	23333	4.05	324	23.62	3941	16.89
66	AP2EREBP_tnt.At1g36060_col_a_m1	At1g36060	DTKGKCGGTGGHGR	4.91e-10	2.92e-06	0.00255	5953	1372	1372	23333	1.04	426	31.05	5498	23.56
67	AP2EREBP_tnt.AT1G12630_col_a_m1	AT1G12630	HNHYDYHDHYKYYRCCGACAH	4.92e-10	3.01e-06	0.00263	6128	1372	1372	23333	2.45	354	25.8	4395	18.84
68	AP2EREBP_tnt.At5g65130_colamp_a_m1	At5g65130	HYNHHNHYDCCRCCGMCMW	6.9e-10	3.15e-06	0.00275	4568	1372	1372	23333	1.11	338	24.64	4167	17.86
69	AP2EREBP_tnt.ERF4_col_a_m1	ERF4	YCKCCGCCGCCAHHD	9.21e-10	4.07e-06	0.00355	4420	1372	1372	23333	1.06	331	24.13	4073	17.46
70	BBRBPC_tnt.BPC6_col_a_m1	BPC6	CTCTCTCTCTCTCTCTCTCTC	9.31e-10	4.44e-06	0.00387	4773	1372	1372	23333	1.57	353	25.73	4405	18.88
71	AP2EREBP_tnt.ERF115_colamp_a_m1	ERF115	GHDRTKGCGGCGGMG	7.76e-10	4.47e-06	0.0039	5765	1372	1372	23333	1.36	388	28.28	4931	21.13
72	Trihelix_tnt.AT3G58630_col_a_m1	AT3G58630	VHWTCTCCGGCGAND	8.49e-10	5.64e-06	0.00492	6645	1372	1372	23333	1.11	460	33.53	6053	25.94
73	AP2EREBP_tnt.AT4G18450_col_a_m1	AT4G18450	RYGGCGGCGGHGGHGGH	1.3e-09	6.21e-06	0.00542	4762	1372	1372	23333	1.17	350	25.51	4373	18.74
74	AP2EREBP_tnt.DEAR2_colamp_a_m1	DEAR2	DTGTCGGTGRHGRND	1.1e-09	6.43e-06	0.00561	5865	1372	1372	23333	1.29	400	29.15	5130	21.99
75	AP2EREBP_tnt.ESE1_col_a_m1	ESE1	HGRYGGCGGCGGHGG	1.18e-09	6.45e-06	0.00562	5460	1372	1372	23333	5.08	285	20.77	3399	14.57
76	AP2EREBP_tnt.AT3G57600_col_a_m1	AT3G57600	CCDCCACCGCC	1.39e-09	6.96e-06	0.00607	4993	1372	1372	23333	1.75	323	23.54	3969	17.01
77	AP2EREBP_tnt.RAP21_col_a_m1	RAP21	DTGTCGGTGGHGR	1.48e-09	8.24e-06	0.00718	5557	1372	1372	23333	1.05	398	29.01	5112	21.91
78	BBRBPC_tnt.BPC1_col_a_m1	BPC1	GAGAGAGAGAGAGAGAGAGAGAGA	1.63e-09	8.35e-06	0.00728	5131	1372	1372	23333	74.2	269	19.61	3176	13.61
79	AP2EREBP_tnt.CRF4_col_a_m1	CRF4	CCKCCGCCGCCRCCDCMDCCD	1.85e-09	9.44e-06	0.00823	5088	1372	1372	23333	1.65	364	26.53	4600	19.71
80	MYB_tnt.MYB88_colamp_a_m1	MYB88	DDWGGAGCGTNDN	1.82e-09	1.07e-05	0.00937	5892	1372	1372	23333	1.18	391	28.5	5013	21.48
81	C2C2dof_tnt.AT2G28810_colamp_a_m1	AT2G28810	TTYACTTTTTNHYTT	7.95e-10	1.25e-05	0.0109	15746	1372	1372	23333	4.83	318	23.18	3873	16.6
82	AP2EREBP_tnt.ERF9_col_a_m1	ERF9	YGGCGGHKRYGGCGGCGGMGR	2.27e-09	1.43e-05	0.0124	6285	1372	1372	23333	1.57	436	31.78	5721	24.52
83	AP2EREBP_tnt.RAP21_colamp_a_m1	RAP21	HYDYCACCGACAHHDHHNHH	2.84e-09	1.63e-05	0.0142	5737	1372	1372	23333	1.16	400	29.15	5171	22.16
84	C2C2dof_tnt.AT1G69570_colamp_a_m1	AT1G69570	WAAAAAAAAAAARAAAAAGTR	1.02e-09	1.74e-05	0.0152	17053	1372	1372	23333	2.02	845	61.59	12435	53.29
85	AP2EREBP_tnt.ERF2_colamp_a_m1	ERF2	CHDYYDCCDYCDCCGCCGCCR	3.32e-09	1.83e-05	0.0159	5495	1372	1372	23333	1.77	370	26.97	4716	20.21
86	AP2EREBP_tnt.ERF73_col_a_m1	ERF73	YCDYCKCCGCCGCCRYHDYHN	4.01e-09	1.92e-05	0.0167	4793	1372	1372	23333	1.4	341	24.85	4282	18.35
87	AP2EREBP_tnt.ERF11_colamp_a_m1	ERF11	DRHDATGGCGGCGGHGRHDD	4.51e-09	2.39e-05	0.0208	5298	1372	1372	23333	1.69	352	25.66	4454	19.09
88	AP2EREBP_tnt.AT1G44830_col_a_m1	AT1G44830	CCDCCDCCACCGMCA	4.83e-09	2.67e-05	0.0233	5542	1372	1372	23333	1.11	393	28.64	5086	21.8
89	AP2EREBP_tnt.CRF4_colamp_a_m1	CRF4	HGGCGGCGGCGGHGG	5.39e-09	2.9e-05	0.0253	5387	1372	1372	23333	1.32	374	27.26	4798	20.56
90	BBRBPC_tnt.BPC5_colamp_a_m1	BPC5	RARARARAGAGAGAGAGAGAGAGAGAGAG	5.79e-09	2.99e-05	0.0261	5168	1372	1372	23333	3.75	368	26.82	4709	20.18
91	AP2EREBP_tnt.ERF5_colamp_a_m1	ERF5	CCDCCGCCGCCRYHDCCDCCG	7.71e-09	3.82e-05	0.0333	4954	1372	1372	23333	2.17	328	23.91	4112	17.62
92	AP2EREBP_tnt.ERF8_colamp_a_m1	ERF8	DWWWTGGCGGCGGHRDND	8.24e-09	4.58e-05	0.04	5559	1372	1372	23333	2.55	330	24.05	4145	17.76
93	C2C2dof_tnt.OBP1_col_a_m1	OBP1	HHYYTTYTTTTTTWVCTTTTT	2.55e-09	4.65e-05	0.0406	18268	1372	1372	23333	5.09	588	42.86	8157	34.96
94	AP2EREBP_tnt.At1g19210_colamp_a_m1	At1g19210	HNHHDHCACCGWCCA	6.12e-09	4.73e-05	0.0413	7730	1372	1372	23333	1.07	515	37.54	7020	30.09
95	AP2EREBP_tnt.ERF15_colamp_a_m1	ERF15	HDYHDYHDYMGCCGCCRY	1.05e-08	5.07e-05	0.0442	4824	1372	1372	23333	1.34	336	24.49	4246	18.2
96	AP2EREBP_tnt.At1g77640_col_a_m1	At1g77640	KDNGDNGDHDDTGTCGGTGGH	1.11e-08	5.19e-05	0.0453	4691	1372	1372	23333	1.13	340	24.78	4309	18.47
97	AP2EREBP_tnt.ERF13_colamp_a_m1	ERF13	HDRYGGCGGCKRHKR	1.13e-08	5.71e-05	0.0498	5058	1372	1372	23333	1.56	336	24.49	4249	18.21
98	mTERF_tnt.AT5G23930_col_a_m1	AT5G23930	CDCCGCCRCCDCCGCCGCCR	8.94e-09	5.95e-05	0.0519	6659	1372	1372	23333	2.52	400	29.15	5222	22.38
99	AP2EREBP_tnt.At1g36060_colamp_a_m1	At1g36060	YCDCCACCGWCMAH	1.22e-08	7.57e-05	0.066	6208	1372	1372	23333	1.22	412	30.03	5423	23.24
100	AP2EREBP_tnt.At4g31060_col_a_m1	At4g31060	CCACCGACAMHDHYDHCNNH	1.81e-08	9.95e-05	0.0867	5488	1372	1372	23333	1.1	388	28.28	5068	21.72
101	AP2EREBP_tnt.TINY_col_a_m1	TINY	HDYCACCGACAHHDN	1.93e-08	0.0001	0.0873	5190	1372	1372	23333	1.16	358	26.09	4608	19.75
102	AP2EREBP_tnt.ESE1_colamp_a_m1	ESE1	RRYGGCGGCGGCGGYGGMGG	2.43e-08	0.0001	0.0876	4137	1372	1372	23333	1.55	301	21.94	3752	16.08
103	AP2EREBP_tnt.AT1G28160_colamp_a_m1	AT1G28160	CDYCKCCGCCGYCR	1.96e-08	0.000105	0.0916	5366	1372	1372	23333	1.34	367	26.75	4747	20.34
104	C2C2dof_tnt.CDF3_col_a_m1	CDF3	AAAARDNAAAAAGTRAAAA	8.84e-09	0.000119	0.104	13497	1372	1372	23333	3.07	481	35.06	6495	27.84
105	AP2EREBP_tnt.ERF73_colamp_a_m1	ERF73	RYGGCGGCGGHGRNGGHGGHG	4.54e-08	0.000177	0.154	3892	1372	1372	23333	1.75	278	20.26	3433	14.71
106	C2C2dof_tnt.AT1G69570_col_a_m1	AT1G69570	TTTTYACTTTTTYTTTTTTTTTTTTTW	1.13e-08	0.000191	0.166	16862	1372	1372	23333	8.76	535	38.99	7373	31.6
107	AP2EREBP_tnt.At4g31060_colamp_a_m1	At4g31060	DHWTTGTCGGTGRHD	4.02e-08	0.000208	0.182	5184	1372	1372	23333	1.03	368	26.82	4795	20.55
108	LOBAS2_tnt.LBD13_colamp_a_m1	LBD13	CGSCGGADDWKRCGG	4.18e-08	0.000222	0.193	5304	1372	1372	23333	1.84	316	23.03	4001	17.15
109	C2C2dof_tnt.At3g45610_col_a_m1	At3g45610	KTWACTTTTTNNYTTTTTT	1.55e-08	0.000225	0.196	14555	1372	1372	23333	1.18	858	62.54	12810	54.9
110	AP2EREBP_tnt.ERF104_colamp_a_m1	ERF104	HGGYGGCGGCGGMGG	5.36e-08	0.000239	0.208	4450	1372	1372	23333	1.32	312	22.74	3951	16.93
111	AP2EREBP_tnt.At5g18450_col_a_m1	At5g18450	GGHGGAGGCGGTGGH	4.34e-08	0.000284	0.248	6551	1372	1372	23333	1.13	444	32.36	5987	25.66
112	C3H_tnt.AT3G12130_colamp_a_m1	AT3G12130	AWDSAAAAAGKWRA	1.87e-08	0.000284	0.248	15187	1372	1372	23333	1.71	658	47.96	9417	40.36
113	AP2EREBP_tnt.ERF7_colamp_a_m1	ERF7	ATGGCGGCGGHRRNRRNDRND	6.49e-08	0.00031	0.271	4785	1372	1372	23333	1.16	343	25	4432	18.99
114	NAC_tnt.ANAC094_col_a_m1	ANAC094	YGCCGTVNHNNHCACGBH	1.41e-07	0.000344	0.3	2444	1372	1372	23333	1.56	171	12.46	1920	8.23
115	C2C2dof_tnt.AT5G02460_col_a_m1	AT5G02460	RAAAAAGWAAAAARAAAAARA	2.37e-08	0.000406	0.354	17165	1372	1372	23333	2.43	825	60.13	12262	52.55
116	C3H_tnt.At5g08750_col_a_m1	At5g08750	RHMDYMGCCGCAAAA	6.59e-08	0.000414	0.361	6281	1372	1372	23333	1.23	389	28.35	5144	22.05
117	AP2EREBP_tnt.ERF105_col_m1	ERF105	RHRRYGGCGGCGGHG	8.71e-08	0.000421	0.367	4831	1372	1372	23333	1.12	342	24.93	4430	18.99
118	Trihelix_tnt.AT2G33550_col_a_m1	AT2G33550	WDDNHHAWDTRCCCTWAA	5.56e-08	0.000462	0.403	8307	1372	1372	23333	1.42	447	32.58	6047	25.92
119	AP2EREBP_tnt.ERF13_col_b_m1	ERF13	MKCMGCCGCCATWDY	1.48e-07	0.000623	0.543	4219	1372	1372	23333	1.04	306	22.3	3904	16.73
120	C2C2dof_tnt.CDF3_colamp_a_m1	CDF3	TKYACTTTTTNHYTTTTT	4.13e-08	0.000648	0.565	15690	1372	1372	23333	6.76	329	23.98	4198	17.99
121	C2C2dof_tnt.Adof1_col_a_m1	Adof1	AAAAAVAAAAAGTARAAAAWR	4.67e-08	0.000827	0.722	17737	1372	1372	23333	7.58	421	30.69	5628	24.12
122	NAC_tnt.AT3G12910_col_a_m1	AT3G12910	YGSCGTVRWDDHBACGK	4.39e-07	0.000952	0.83	2169	1372	1372	23333	1.28	165	12.03	1872	8.02
123	AP2EREBP_tnt.At1g22810_colamp_a_m1	At1g22810	CDCCACCGACAHNNN	2.27e-07	0.00108	0.941	4749	1372	1372	23333	1.14	330	24.05	4290	18.39
124	C2C2dof_tnt.AT5G66940_colamp_a_m1	AT5G66940	TTTWTTTACTTTTTBYTTTTT	9.68e-08	0.00152	1.33	15738	1372	1372	23333	3.81	545	39.72	7650	32.79
125	C2C2dof_tnt.OBP3_colamp_a_m1	OBP3	TTTTTTYTTTWNCTTTTTN	9e-08	0.00173	1.51	19257	1372	1372	23333	4.65	537	39.14	7516	32.21
126	C2C2dof_tnt.OBP4_colamp_a_m1	OBP4	WWAADNNAAAAAGTWAAWW	1.14e-07	0.00182	1.59	15913	1372	1372	23333	4.82	366	26.68	4813	20.63
127	C2C2dof_tnt.Adof1_colamp_a_m1	Adof1	ARAAADNAAAAAGTAAAWDWH	1.27e-07	0.00184	1.6	14438	1372	1372	23333	3.05	484	35.28	6680	28.63
128	AP2EREBP_tnt.ERF9_colamp_a_m1	ERF9	NYCDCCGCCGCCATWWY	4.95e-07	0.00198	1.73	4005	1372	1372	23333	1.06	290	21.14	3715	15.92
129	HSF_tnt.HSF3_colamp_a_d1	HSF3	CTAGAA	2.02e-07	0.00225	1.96	11116	1372	1372	23333	1.07	640	46.65	9255	39.66
130	AP2EREBP_tnt.RRTF1_col_a_m1	RRTF1	RWWATKRCGGCGGMG	5.28e-07	0.00272	2.37	5163	1372	1372	23333	1.05	359	26.17	4779	20.48
131	NAC_tnt.ANAC042_col_a_m1	ANAC042	YGCCGTNNHNNHNMCGBHRY	9.35e-07	0.00315	2.75	3373	1372	1372	23333	1.08	247	18	3095	13.26
132	LOBAS2_tnt.LBD23_colamp_a_m1	LBD23	RGCGDAAAAHNCGCH	5.51e-07	0.00337	2.94	6130	1372	1372	23333	1.92	278	20.26	3538	15.16
133	C2C2dof_tnt.OBP3_col_a_m1	OBP3	TTTWCTTTTTHHYTTTTTTTT	1.81e-07	0.00353	3.08	19533	1372	1372	23333	9.37	566	41.25	8028	34.41
134	Orphan_tnt.BBX31_col_a_m1	BBX31	AAAAAGTAAAAARDW	2.33e-07	0.00367	3.2	15795	1372	1372	23333	2.17	729	53.13	10757	46.1
135	LOBAS2_tnt.LBD23_col_a_m1	LBD23	RGCGNAWTTYNCGCY	9.28e-07	0.00388	3.38	4186	1372	1372	23333	1.02	299	21.79	3881	16.63
136	Trihelix_tnt.At3g14180_col_m1	At3g14180	TCGCCGGARAW	5.95e-07	0.00389	3.39	6544	1372	1372	23333	1.23	422	30.76	5775	24.75
137	LOBAS2_tnt.ASL18_colamp_a_m1	ASL18	CCGGDTTTTCCGGMRN	6.74e-07	0.00404	3.53	6013	1372	1372	23333	1.07	404	29.45	5497	23.56
138	AP2EREBP_tnt.SHN3_col_a_m1	SHN3	WCCDCCGCCRCCDCCGCCGCC	1.04e-06	0.00435	3.79	4189	1372	1372	23333	1.87	294	21.43	3810	16.33
139	ABI3VP1_tnt.AT5G60130_col_a_m1	AT5G60130	AAGCAAAAHHWAAGSAAAA	5.57e-07	0.00639	5.57	11501	1372	1372	23333	1.33	624	45.48	9051	38.79
140	C2C2dof_tnt.AT5G66940_col_a_m1	AT5G66940	WHTTTTTTHYTTTTTACTTTTTNHTTTWW	4.46e-07	0.00796	6.94	17911	1372	1372	23333	8.87	543	39.58	7705	33.02
141	AP2EREBP_tnt.CBF1_col_a_m1	CBF1	DYYRCCGACATN	2.12e-06	0.008	6.98	3788	1372	1372	23333	1.87	223	16.25	2772	11.88
142	AP2EREBP_tnt.CBF3_col_a_m1	CBF3	HDYYRCCGACATND	1.98e-06	0.00802	7	4064	1372	1372	23333	2.02	233	16.98	2918	12.51
143	AP2EREBP_tnt.RAP211_colamp_a_m1	RAP211	YYHYGGCCGGCNDHD	2.12e-06	0.00839	7.32	3968	1372	1372	23333	1.11	275	20.04	3554	15.23
144	AP2EREBP_tnt.ERF1_col_a_m1	ERF1	YHNYMDYMGCCGCCRYHDHHDHHNHHNN	2.4e-06	0.00855	7.45	3580	1372	1372	23333	1.55	259	18.88	3317	14.22
145	AP2EREBP_tnt.ERF15_col_m1	ERF15	CDCCDCCGCCGCCRY	1.57e-06	0.00859	7.49	5512	1372	1372	23333	1.49	351	25.58	4710	20.19
146	NAC_tnt.NTM1_colamp_a_m1	NTM1	AAAAAAAADNAAAAAGTAAAW	6.19e-07	0.00934	8.14	15166	1372	1372	23333	1.17	882	64.29	13451	57.65
147	C2H2_tnt.WIP5_col_a_m1	WIP5	WACCTGGAGAAMAWR	1.65e-06	0.00963	8.4	5869	1372	1372	23333	1.06	384	27.99	5230	22.41
148	C2C2dof_tnt.AT2G28810_col_a_m1	AT2G28810	TTYTTTTTTTTTWACTTTTTB	6.74e-07	0.0112	9.76	16710	1372	1372	23333	8.42	404	29.45	5497	23.56
# AME (Analysis of Motif Enrichment): Version 5.0.4 compiled on Feb 4 2019 at 23:48:13
# The format of this file is described at http://alternate.meme-suite.org//doc/ame-output-format.html.
# ame --verbose 1 --oc . --scoring avg --method fisher --hit-lo-fraction 0.25 --evalue-report-threshold 10.0 --control allpromoters.fasta brown.fasta db/ARABD/ArabidopsisDAPv1.meme

## Sheet: green
Back to Supplemental DS3 info
AME results for the green module
rank	motif_ID	motif_alt_ID	consensus	p-value	adj_p-value	E-value	tests	FASTA_max	pos	neg	PWM_min	TP	%TP	FP	%FP
1	bZIP_tnt.GBF6_colamp_a_m1	GBF6	DWWGVTGACGTGGCA	1.29e-47	5.44e-44	4.75e-41	4233	649	649	23333	1.24	264	40.68	3808	16.32
2	bZIP_tnt.AREB3_col_v31_m1	AREB3	DDWGGWSACGTGGCA	2.65e-47	8.04e-44	7.01e-41	3030	649	649	23333	1.62	215	33.13	2643	11.33
3	bZIP_tnt.ABI5_colamp_v3b_m1	ABI5	DDTGRWSACGTGGCA	2.24e-46	6.89e-43	6.01e-40	3075	649	649	23333	1.31	219	33.74	2772	11.88
4	bZIP_tnt.ABI5_col_v3h_m1	ABI5	DDDWGRWSACGTGGCANH	4.47e-46	1.38e-42	1.2e-39	3084	649	649	23333	1.07	222	34.21	2854	12.23
5	bZIP_tnt.AREB3_colamp_a_m1	AREB3	DDWGGWSACGTGGCA	5.73e-46	1.64e-42	1.43e-39	2862	649	649	23333	1.76	206	31.74	2494	10.69
6	bZIP_tnt.bZIP16_col_v3a_m1	bZIP16	DDWKSHSACGTGGCA	1.64e-45	5.33e-42	4.65e-39	3252	649	649	23333	1.19	226	34.82	2972	12.74
7	bZIP_tnt.bZIP68_col_a_m1	bZIP68	TGCCACGTSABCWHH	1.81e-45	7.05e-42	6.15e-39	3898	649	649	23333	1.91	239	36.83	3286	14.08
8	bZIP_tnt.bZIP28_col_a_m1	bZIP28	DNWKRTSACGTGGCA	5.37e-45	2.26e-41	1.97e-38	4209	649	649	23333	2.74	237	36.52	3259	13.97
9	bZIP_tnt.GBF3_colamp_m1	GBF3	DNWKNHSACGTGGCA	4.94e-45	2.51e-41	2.19e-38	5080	649	649	23333	1.71	272	41.91	4145	17.76
10	bZIP_tnt.bZIP16_colamp_a_m1	bZIP16	DWWGVTSACGTGGCA	1.65e-44	5.55e-41	4.84e-38	3355	649	649	23333	1.23	227	34.98	3040	13.03
11	bZIP_tnt.ABF2_col_v3a_m1	ABF2	DWWWNTGCCACGTSWCCW	2.14e-44	6.98e-41	6.09e-38	3257	649	649	23333	1.29	223	34.36	2950	12.64
12	bZIP_tnt.GBF3_col_m1	GBF3	TGCCACGTCABCWWH	1.82e-41	5.72e-38	4.99e-35	3148	649	649	23333	1.07	216	33.28	2915	12.49
13	BZR_tnt.At4g18890_col_a_m1	At4g18890	YGCACGTGTGR	2.28e-41	6.27e-38	5.47e-35	2754	649	649	23333	1.21	198	30.51	2501	10.72
14	bHLH_tnt.bHLH34_col_m1	bHLH34	GTGNNNRVCACGTGBCDNHDBDH	3.97e-40	1.86e-36	1.63e-33	4701	649	649	23333	3.54	218	33.59	3025	12.96
15	BES1_tnt.BAM8_colamp_a_m1	BAM8	NNTTSRCACGTGTGR	2.42e-39	5.55e-36	4.84e-33	2290	649	649	23333	1.31	171	26.35	1988	8.52
16	bHLH_tnt.bHLH31_col_m1	bHLH31	VWBDWVNCACGTGBNHNWSWC	1.52e-38	6.33e-35	5.52e-32	4171	649	649	23333	4.81	202	31.12	2717	11.64
17	BES1_tnt.BAM8_col_a_m1	BAM8	YCACACGTGYSAANT	4.23e-37	9.93e-34	8.66e-31	2351	649	649	23333	1.19	170	26.19	2054	8.8
18	BZR_tnt.At1g78700_colamp_a_m1	At1g78700	BYRCACGTGTGNATT	5.39e-36	1.22e-32	1.07e-29	2271	649	649	23333	1.03	170	26.19	2099	9
19	bHLH_tnt.bHLH34_colamp_a_m1	bHLH34	WGRCACGTGBHNDNCWCRBKN	1.54e-35	6.49e-32	5.66e-29	4215	649	649	23333	5.5	188	28.97	2527	10.83
20	bHLH_tnt.BIM1_col_a_m1	BIM1	CACGTGACHHNYMY	9.1e-35	2.74e-31	2.39e-28	3008	649	649	23333	1.41	190	29.28	2610	11.19
21	NAC_tnt.ATAF1_colamp_a_d1	ATAF1	ACGTR	8.5e-34	4.47e-30	3.9e-27	5261	649	649	23333	1.56	152	23.42	1798	7.71
22	bHLH_tnt.bHLH104_col_b_m1	bHLH104	GVCACGTGBCDDCMNSKGSM	2.02e-33	6.68e-30	5.82e-27	3304	649	649	23333	1.45	197	30.35	2844	12.19
23	NAC_tnt.ANAC047_colamp_a_d1	ANAC047	CACGT	1.61e-33	1.38e-29	1.21e-26	8601	649	649	23333	1.03	372	57.32	7893	33.83
24	BZR_tnt.At4g18890_colamp_a_m1	At4g18890	YGCACGTGTGR	1.27e-32	2.76e-29	2.41e-26	2175	649	649	23333	1.47	152	23.42	1845	7.91
25	bHLH_tnt.BIM2_colamp_m1	BIM2	DNHNSGBGNDNGDCACGTG	8.59e-33	3.55e-29	3.1e-26	4135	649	649	23333	5.21	173	26.66	2306	9.88
26	bHLH_tnt.PIF7_col_a_m1	PIF7	SDKRDWGCCACGTGG	3.12e-32	9.94e-29	8.67e-26	3183	649	649	23333	1.38	192	29.58	2783	11.93
27	bHLH_tnt.bHLH74_col_a_m1	bHLH74	CGTGANDVBCACGTGMBNNCW	5.67e-32	1.82e-28	1.59e-25	3208	649	649	23333	1.18	197	30.35	2919	12.51
28	bHLH_tnt.BIM2_col_v3b_m1	BIM2	CACGTGMCHHNCACG	1.38e-30	4.08e-27	3.56e-24	2963	649	649	23333	1.36	179	27.58	2553	10.94
29	Trihelix_tnt.GT3a_col_a_m1	GT3a	RRCACGTGTHWAAWDTD	5.82e-30	2.33e-26	2.03e-23	4005	649	649	23333	1.35	213	32.82	3438	14.73
30	bHLH_tnt.BIM1_colamp_a_m1	BIM1	HVTCACGTGACHHHYAYVTNNN	1.24e-29	2.89e-26	2.52e-23	2341	649	649	23333	1.11	160	24.65	2154	9.23
31	bHLH_tnt.BIM3_col_a_m1	BIM3	ACGTGMDHSTCACGTGAC	1.14e-25	2.13e-22	1.86e-19	1867	649	649	23333	1.38	128	19.72	1618	6.93
32	bZIP_tnt.GBF5_colamp_a_m1	GBF5	DWTGCTGACGTGGCA	9.86e-26	2.38e-22	2.07e-19	2413	649	649	23333	1.09	155	23.88	2230	9.56
33	bHLH_tnt.bHLH69_col_a_m1	bHLH69	CGTGNKWBGCACGTG	2.14e-25	4.56e-22	3.97e-19	2128	649	649	23333	1.35	137	21.11	1830	7.84
34	bZIP_tnt.GBF5_col_v3a_m1	GBF5	DWTGCTGACGTGGCA	9.85e-25	2.37e-21	2.06e-18	2402	649	649	23333	1.08	153	23.57	2235	9.58
35	bZIP_tnt.bZIP3_col_a_m1	bZIP3	DDTGMTGACGTGGCA	2.59e-24	7.44e-21	6.48e-18	2873	649	649	23333	1.04	171	26.35	2700	11.57
36	bHLH_tnt.bHLH74_colamp_a_m1	bHLH74	CACGTGAY	2.64e-24	8.49e-21	7.4e-18	3216	649	649	23333	2.46	153	23.57	2258	9.68
37	BZR_tnt.BZR1_col_a_m1	BZR1	SCRCACGTGYRHNYNHNNHB	8.16e-21	1.22e-17	1.07e-14	1499	649	649	23333	1.08	107	16.49	1377	5.9
38	BZR_tnt.At1g78700_col_a_m1	At1g78700	YGCACGTGTGV	1.14e-19	1.59e-16	1.38e-13	1394	649	649	23333	1.09	100	15.41	1277	5.47
39	BZR_tnt.At4g36780_col_a_m1	At4g36780	YCACACGTGCR	3.66e-18	4.71e-15	4.11e-12	1287	649	649	23333	3.49	82	12.63	963	4.13
40	bHLH_tnt.bHLH18_col_a_m1	bHLH18	CRCGTKWWHCACGTGKH	1.05e-17	2.74e-14	2.39e-11	2612	649	649	23333	1.15	142	21.88	2382	10.21
41	BZR_tnt.At4g36780_colamp_a_m1	At4g36780	WCRCACGTGYGSVT	1.17e-16	1.41e-13	1.23e-10	1203	649	649	23333	1.04	86	13.25	1112	4.77
42	bHLH_tnt.bHLH77_col_a_m1	bHLH77	RWDWNGBCACGTGMK	6.19e-17	1.81e-13	1.57e-10	2917	649	649	23333	2.5	124	19.11	1980	8.49
43	bZIP_tnt.HY5_colamp_v3a_m1	HY5	DDTGATGACGTGGCH	3.88e-13	8.88e-10	7.74e-07	2290	649	649	23333	1.29	116	17.87	2036	8.73
44	bZIP_tnt.bZIP44_colamp_a_m1	bZIP44	WTGCTGACGTGGC	1.58e-11	2.63e-08	2.3e-05	1665	649	649	23333	1.05	93	14.33	1567	6.72
45	bHLH_tnt.bHLH157_col_a_m1	bHLH157	HMAAWTHNDWCACGTCWCYK	2.3e-11	1.05e-07	9.18e-05	4570	649	649	23333	1.07	189	29.12	4262	18.27
46	bZIP_tnt.bZIP44_col_m1	bZIP44	DWWGCTGACGTGGCA	6.94e-11	1.13e-07	9.82e-05	1624	649	649	23333	1.27	87	13.41	1462	6.27
47	bZIP_tnt.bZIP53_colamp_a_m1	bZIP53	DWWGMTGACGTGGCA	1.36e-10	2.07e-07	0.000181	1523	649	649	23333	1.8	80	12.33	1309	5.61
48	bZIP_tnt.bZIP48_col_a_m1	bZIP48	GCCACGTCAGCAWH	2.24e-10	3.45e-07	0.0003	1539	649	649	23333	1.67	79	12.17	1299	5.57
49	bZIP_tnt.GBF6_col_m1	GBF6	TGCCACGTCAGCAWH	2.6e-10	4.5e-07	0.000392	1730	649	649	23333	3.67	76	11.71	1230	5.27
50	bZIP_tnt.bZIP48_colamp_a_m1	bZIP48	TGCCACGTCAGCAWH	3.76e-10	5.72e-07	0.000499	1521	649	649	23333	1.15	83	12.79	1414	6.06
51	bZIP_tnt.bZIP53_col_m1	bZIP53	DWTGCTGACGTGGCA	6.33e-10	1.08e-06	0.000941	1704	649	649	23333	1.05	90	13.87	1609	6.9
52	CAMTA_tnt.CAMTA5_col_a_m1	CAMTA5	NCGYGTNDDAWVCGYGTD	2.94e-10	1.29e-06	0.00113	4398	649	649	23333	2.52	115	17.72	2245	9.62
53	NAC_tnt.NAP_col_v3a_m1	NAP	ACACGYAAYYT	3.63e-10	1.58e-06	0.00138	4366	649	649	23333	1.04	178	27.43	4072	17.45
54	bZIP_tnt.bZIP42_colamp_a_m1	bZIP42	TGCCACGTCAGCA	3.48e-09	3.69e-06	0.00322	1062	649	649	23333	1.42	62	9.55	966	4.14
55	NAC_tnt.NAM_colamp_a_m1	NAM	ACACGYAACYD	9.33e-10	4.26e-06	0.00372	4569	649	649	23333	1.02	185	28.51	4336	18.58
56	NAC_tnt.ANAC047_col_m1	ANAC047	AAGWKACGTGTDNDA	6.27e-09	2.66e-05	0.0232	4251	649	649	23333	1.25	149	22.96	3354	14.37
57	AP2EREBP_tnt.DDF1_col_a_m1	DDF1	HBATGTCGGCRRNDD	3.07e-08	0.000105	0.0916	3427	649	649	23333	2.35	105	16.18	2163	9.27
58	NAC_tnt.ATAF1_col_a_m1	ATAF1	KACGTRWNNNAHWYGNHWWCYD	5.02e-08	0.000198	0.173	3948	649	649	23333	1.05	157	24.19	3709	15.9
59	bZIP_tnt.bZIP43_col_a_m1	bZIP43	GCCACGTCAGCA	2.57e-07	0.000286	0.249	1113	649	649	23333	1.07	60	9.24	1045	4.48
60	C2H2_tnt.AZF1_colamp_a_m1	AZF1	DKWGWBAGTGW	3.65e-08	0.000304	0.265	8339	649	649	23333	2.12	161	24.81	3812	16.34
61	bZIP_tnt.bZIP42_col_a_m1	bZIP42	TGCTGACGTGGC	2.91e-07	0.000304	0.265	1044	649	649	23333	1.57	54	8.32	900	3.86
62	bZIP_tnt.TGA9_colamp_a_m1	TGA9	TGATGACGTCA	1.01e-07	0.0004	0.349	3960	649	649	23333	1.02	158	24.35	3781	16.2
63	NAC_tnt.ANAC055_col_m1	ANAC055	DDBCNWDTHNNWCACGTMAYY	2.07e-07	0.000621	0.542	3008	649	649	23333	1.14	119	18.34	2655	11.38
64	AP2EREBP_tnt.DDF1_colamp_a_m1	DDF1	YNDYNRYCGACAY	1.44e-07	0.000725	0.632	5029	649	649	23333	1.4	165	25.42	4018	17.22
65	bZIP_tnt.TGA4_col_a_m1	TGA4	TGACGTCAKCA	2.6e-07	0.000792	0.691	3042	649	649	23333	1.24	118	18.18	2638	11.31
66	AP2EREBP_tnt.DDF2_col_a_m1	DDF2	HGATGTCGRCRRNRD	5.17e-07	0.000816	0.712	1580	649	649	23333	1.13	75	11.56	1461	6.26
67	Trihelix_tnt.AT5G05550_col_a_m1	AT5G05550	HWTYTCCGGCGAYRD	3.21e-07	0.00249	2.17	7756	649	649	23333	1.08	267	41.14	7383	31.64
68	C2H2_tnt.AT2G15740_col_a_m1	AT2G15740	RWCGAYGACGW	2.71e-07	0.00293	2.55	10827	649	649	23333	1.35	320	49.31	9188	39.38
69	AP2EREBP_tnt.DREB19_colamp_a_m1	DREB19	HTWMACCGACATWD	1.18e-06	0.00333	2.91	2817	649	649	23333	1.18	112	17.26	2544	10.9
70	HMG_tnt.3XHMGBOX1_col_a_m1	3XHMGBOX1	RCGGCGGHGRWDRNGGNRRNG	4.13e-07	0.00485	4.23	11766	649	649	23333	2.07	335	51.62	9751	41.79
71	WRKY_tnt.WRKY65_colamp_a_m1	WRKY65	NCGTTGACTTTT	2.33e-06	0.00501	4.37	2157	649	649	23333	14.4	41	6.32	647	2.77
72	WRKY_tnt.WRKY30_colamp_a_m1	WRKY30	HAAAGTCAACGNH	3.27e-06	0.00746	6.51	2293	649	649	23333	4.66	60	9.24	1135	4.86
73	bZIP_tnt.bZIP50_colamp_v31_m1	bZIP50	BYSACGTCAYCAYC	1.01e-06	0.00754	6.58	7500	649	649	23333	1.58	216	33.28	5780	24.77
74	WRKY_tnt.WRKY30_col_a_m1	WRKY30	AAAGTCAACGN	4.25e-06	0.0103	8.97	2433	649	649	23333	10.4	48	7.4	836	3.58
75	WRKY_tnt.WRKY55_col_a_m1	WRKY55	DNCGTTGACTTT	3.08e-06	0.0105	9.18	3437	649	649	23333	5.65	66	10.17	1292	5.54
# AME (Analysis of Motif Enrichment): Version 5.0.5 compiled on Mar 19 2019 at 18:52:54
# The format of this file is described at http://meme-suite.org//doc/ame-output-format.html.
# ame --verbose 1 --oc . --scoring avg --method fisher --hit-lo-fraction 0.25 --evalue-report-threshold 10.0 --control allpromoters.fasta green.fasta db/ARABD/ArabidopsisDAPv1.meme

## Sheet: grey
Back to Supplemental DS3 info
AME results for the grey module
rank	motif_ID	motif_alt_ID	consensus	p-value	adj_p-value	E-value	tests	FASTA_max	pos	neg	PWM_min	TP	%TP	FP	%FP
1	HMG_tnt.3XHMGBOX1_col_a_m1	3XHMGBOX1	RCGGCGGHGRWDRNGGNRRNG	9.26e-24	1.16e-19	1.02e-16	12569	2202	2202	23333	1.23	1290	58.58	11072	47.45
2	AP2EREBP_tnt.LEP_col_a_m1	LEP	DCCKCCGCCGYCDMHDCCKCC	2.22e-21	1.58e-17	1.38e-14	7124	2202	2202	23333	1.39	802	36.42	6246	26.77
3	LOBAS2_tnt.AS2_col_a_m1	AS2	YCDCCGCCGYHDYYKCCGCCG	1.31e-20	9.12e-17	7.95e-14	6966	2202	2202	23333	1.27	790	35.88	6172	26.45
4	AP2EREBP_tnt.ERF7_col_a_m1	ERF7	YCNCCNCCDYCDCCGCCGYCA	1.14e-20	1.01e-16	8.84e-14	8912	2202	2202	23333	1.29	969	44.01	7935	34.01
5	AP2EREBP_tnt.At4g28140_col_a_m1	At4g28140	GDCGGYGGHGRHGRHGGNGR	2.06e-19	1.64e-15	1.43e-12	7961	2202	2202	23333	1.19	865	39.28	6974	29.89
6	AP2EREBP_tnt.PUCHI_colamp_a_m1	PUCHI	GMGRHDDWRRCGGCGGMGGHGRNRR	4.18e-19	2.58e-15	2.25e-12	6188	2202	2202	23333	1.6	709	32.2	5476	23.47
7	AP2EREBP_tnt.ABR1_col_a_m1	ABR1	GRHGRHDDTKGCGGCGGMG	9.34e-19	6.43e-15	5.61e-12	6881	2202	2202	23333	1.21	763	34.65	6015	25.78
8	LOBAS2_tnt.LOB_col_a_m1	LOB	WCCGCCGCCDYCKCCGCCGCH	1.51e-18	9.97e-15	8.7e-12	6598	2202	2202	23333	1.48	745	33.83	5853	25.08
9	AP2EREBP_tnt.RAP26_colamp_a_d1	RAP26	CGCCGY	3.71e-18	3.34e-14	2.91e-11	9002	2202	2202	23333	1.47	920	41.78	7598	32.56
10	AP2EREBP_tnt.ERF9_col_a_m1	ERF9	YGGCGGHKRYGGCGGCGGMGR	1.82e-17	1.25e-13	1.09e-10	6850	2202	2202	23333	1.61	752	34.15	5984	25.65
11	AP2EREBP_tnt.AT1G71450_col_a_m1	AT1G71450	CDCCRCCRCCDCCRCCGYCR	1.58e-17	1.56e-13	1.36e-10	9876	2202	2202	23333	1.42	1008	45.78	8528	36.55
12	AP2EREBP_tnt.ERF115_col_a_m1	ERF115	CCGCCGCCRYCGCCG	5.03e-17	3.84e-13	3.35e-10	7633	2202	2202	23333	1.19	821	37.28	6686	28.65
13	AP2EREBP_tnt.ESE3_colamp_a_m1	ESE3	KYGGCGGCGGMGGHG	9.58e-17	6.84e-13	5.96e-10	7140	2202	2202	23333	1.07	784	35.6	6340	27.17
14	AP2EREBP_tnt.RAP211_col_a_m1	RAP211	CYDYCDYCGCCGGCN	4.88e-16	3.82e-12	3.33e-09	7838	2202	2202	23333	2.34	709	32.2	5654	24.23
15	LOBAS2_tnt.LBD23_colamp_a_m1	LBD23	RGCGDAAAAHNCGCH	7.94e-16	5.63e-12	4.91e-09	7094	2202	2202	23333	1.03	770	34.97	6261	26.83
16	AP2EREBP_tnt.At4g31060_col_a_m1	At4g31060	CCACCGACAMHDHYDHCNNH	1.6e-15	9.57e-12	8.35e-09	5995	2202	2202	23333	1.21	657	29.84	5185	22.22
17	AP2EREBP_tnt.ESE3_col_a_m1	ESE3	HGGHGGHGGCGGCGGMGGW	1.56e-15	1.18e-11	1.03e-08	7575	2202	2202	23333	1.18	817	37.1	6743	28.9
18	AP2EREBP_tnt.ERF10_col_a_m1	ERF10	NCCDCCNYCDCCGCCGCCRYH	1.71e-15	1.18e-11	1.03e-08	6930	2202	2202	23333	1.32	753	34.2	6116	26.21
19	AP2EREBP_tnt.AT1G71450_colamp_a_m1	AT1G71450	YCDYCACCGWCRH	1.11e-15	1.19e-11	1.04e-08	10738	2202	2202	23333	1.9	935	42.46	7913	33.91
20	AP2EREBP_tnt.At1g22810_col_m1	At1g22810	GGHGGYGGCGGTGGH	1.58e-15	1.22e-11	1.06e-08	7723	2202	2202	23333	1.06	831	37.74	6882	29.49
21	LOBAS2_tnt.LBD13_col_a_m1	LBD13	CGSCGGADWWKRCGGCG	2.05e-15	1.32e-11	1.15e-08	6411	2202	2202	23333	1.3	671	30.47	5326	22.83
22	Trihelix_tnt.AT5G05550_col_a_m1	AT5G05550	HWTYTCCGGCGAYRD	2.18e-15	1.8e-11	1.57e-08	8268	2202	2202	23333	1.05	877	39.83	7350	31.5
23	C2H2_tnt.AT2G15740_col_a_m1	AT2G15740	RWCGAYGACGW	3.07e-15	3.54e-11	3.09e-08	11516	2202	2202	23333	1.01	1168	53.04	10346	44.34
24	AP2EREBP_tnt.At1g19210_colamp_a_m1	At1g19210	HNHHDHCACCGWCCA	4.16e-15	3.57e-11	3.11e-08	8564	2202	2202	23333	1.24	840	38.15	7000	30
25	AP2EREBP_tnt.At1g75490_colamp_a_m1	At1g75490	HDYYDCCACCGMCWH	5.28e-15	4.98e-11	4.34e-08	9431	2202	2202	23333	1.74	841	38.19	7017	30.07
26	AP2EREBP_tnt.At2g33710_colamp_a_m1	At2g33710	DYCGCCGCCGYHWHHDYH	7.57e-15	5.88e-11	5.13e-08	7767	2202	2202	23333	2.77	666	30.25	5313	22.77
27	mTERF_tnt.AT5G23930_col_a_m1	AT5G23930	CDCCGCCRCCDCCGCCGCCR	8.17e-15	5.93e-11	5.17e-08	7260	2202	2202	23333	1.37	785	35.65	6475	27.75
28	AP2EREBP_tnt.At4g16750_col_a_m1	At4g16750	CNHCDYCRCCGACAH	8.92e-15	7.11e-11	6.2e-08	7972	2202	2202	23333	1.47	782	35.51	6448	27.63
29	AP2EREBP_tnt.ERF105_colamp_a_m1	ERF105	YYNYCDCCDCCRCCDCCGCCGCCR	1.8e-14	1.17e-10	1.02e-07	6464	2202	2202	23333	1.73	703	31.93	5695	24.41
30	AP2EREBP_tnt.ERF4_colamp_a_m1	ERF4	RRWWATGGCGGCGGHGRNRN	2.37e-14	1.21e-10	1.06e-07	5113	2202	2202	23333	1.09	581	26.39	4532	19.42
31	AP2EREBP_tnt.At2g33710_col_m1	At2g33710	CCDCCGCCGCCGYCR	2.21e-14	1.33e-10	1.16e-07	6030	2202	2202	23333	1.53	622	28.25	4920	21.09
32	C2H2_tnt.AT5G22990_col_a_m1	AT5G22990	WCGWYWTCGWYNTCD	1.45e-14	1.42e-10	1.23e-07	9788	2202	2202	23333	1.09	986	44.78	8511	36.48
33	AP2EREBP_tnt.ERF11_colamp_a_m1	ERF11	DRHDATGGCGGCGGHGRHDD	3.01e-14	1.73e-10	1.51e-07	5742	2202	2202	23333	1.59	597	27.11	4690	20.1
34	AP2EREBP_tnt.ERF3_col_a_m1	ERF3	TGRCGGCGGMGGHGG	5.57e-14	3.7e-10	3.22e-07	6635	2202	2202	23333	1.63	661	30.02	5320	22.8
35	AP2EREBP_tnt.RAP212_col_a_m1	RAP212	NGRHDRHDRYGGCGGCGGHGR	7.43e-14	4.27e-10	3.72e-07	5741	2202	2202	23333	1.87	585	26.57	4600	19.71
36	AP2EREBP_tnt.AT1G28160_col_a_m1	AT1G28160	YGRCGGCGGMGRHGG	7.45e-14	4.49e-10	3.92e-07	6034	2202	2202	23333	1.26	642	29.16	5145	22.05
37	AP2EREBP_tnt.At5g18450_col_a_m1	At5g18450	GGHGGAGGCGGTGGH	1.01e-13	7.19e-10	6.27e-07	7144	2202	2202	23333	1.55	701	31.83	5725	24.54
38	AP2EREBP_tnt.ERF3_colamp_a_m1	ERF3	YGGCGGCGGHGRHGRHGRHR	1.21e-13	8.06e-10	7.03e-07	6684	2202	2202	23333	2.21	638	28.97	5120	21.94
39	AP2EREBP_tnt.RRTF1_col_a_m1	RRTF1	RWWATKRCGGCGGMG	1.57e-13	8.89e-10	7.75e-07	5650	2202	2202	23333	1.93	544	24.7	4232	18.14
40	AP2EREBP_tnt.ERF8_col_a_m1	ERF8	NCCDCCGCCGCCGYM	1.54e-13	1.08e-09	9.39e-07	6975	2202	2202	23333	1.87	664	30.15	5378	23.05
41	AP2EREBP_tnt.ERF48_col_a_m1	ERF48	GGMGGYGGHGGYGGYGGTGGW	1.73e-13	1.15e-09	1.01e-06	6670	2202	2202	23333	1.41	718	32.61	5907	25.32
42	C2H2_tnt.TF3A_col_a_m1	TF3A	CYTCCTCCTCCTCCTCCTC	9.06e-14	1.23e-09	1.08e-06	13629	2202	2202	23333	1.33	1313	59.63	12001	51.43
43	AP2EREBP_tnt.ERF5_colamp_a_m1	ERF5	CCDCCGCCGCCRYHDCCDCCG	2.44e-13	1.32e-09	1.15e-06	5419	2202	2202	23333	1.76	573	26.02	4518	19.36
44	Trihelix_tnt.AT5G05550_colamp_a_m1	AT5G05550	HWTYTCCGGCGAHRD	1.84e-13	1.4e-09	1.22e-06	7627	2202	2202	23333	1.03	810	36.78	6817	29.22
45	AP2EREBP_tnt.ERF11_col_b_m1	ERF11	CCDCCKCCGCCGYCA	2.45e-13	1.66e-09	1.44e-06	6774	2202	2202	23333	1.26	706	32.06	5800	24.86
46	AP2EREBP_tnt.PUCHI_col_a_m1	PUCHI	CCDCCKCCGCCGYYD	2.76e-13	1.75e-09	1.53e-06	6338	2202	2202	23333	1.09	688	31.24	5628	24.12
47	LOBAS2_tnt.LBD13_colamp_a_m1	LBD13	CGSCGGADDWKRCGG	3.15e-13	1.85e-09	1.62e-06	5886	2202	2202	23333	1.21	620	28.16	4974	21.32
48	AP2EREBP_tnt.ERF115_colamp_a_m1	ERF115	GHDRTKGCGGCGGMG	4.03e-13	2.54e-09	2.22e-06	6314	2202	2202	23333	1.08	685	31.11	5610	24.04
49	AP2EREBP_tnt.RAP26_col_a_m1	RAP26	TKGCGGCGGMGGHGG	4.2e-13	2.7e-09	2.35e-06	6430	2202	2202	23333	1.19	682	30.97	5582	23.92
50	AP2EREBP_tnt.ERF5_col_a_m1	ERF5	CCDCCGCCGCCGCCR	4.36e-13	3.12e-09	2.72e-06	7155	2202	2202	23333	1.17	754	34.24	6289	26.95
51	AP2EREBP_tnt.CRF4_col_a_m1	CRF4	CCKCCGCCGCCRCCDCMDCCD	5.97e-13	3.3e-09	2.88e-06	5531	2202	2202	23333	2.11	576	26.16	4571	19.59
52	AP2EREBP_tnt.At1g19210_col_a_m1	At1g19210	DTGGWCGGTGRHGR	5.69e-13	4.1e-09	3.58e-06	7214	2202	2202	23333	1.05	765	34.74	6406	27.45
53	AP2EREBP_tnt.ERF73_col_a_m1	ERF73	YCDYCKCCGCCGCCRYHDYHN	8.01e-13	4.13e-09	3.61e-06	5164	2202	2202	23333	2.44	510	23.16	3955	16.95
54	AP2EREBP_tnt.ERF104_col_a_m1	ERF104	CDCCDCCDCCGCCGCCRYH	6.68e-13	4.27e-09	3.72e-06	6390	2202	2202	23333	2.57	601	27.29	4813	20.63
55	AP2EREBP_tnt.At1g75490_col_a_m1	At1g75490	CCDCCDCCACCGCCD	8.44e-13	6.39e-09	5.57e-06	7567	2202	2202	23333	1.06	800	36.33	6766	29
56	AP2EREBP_tnt.CRF10_col100_a_m1	CRF10	CCDCCKCCGCCGCCR	1.2e-12	8.02e-09	7e-06	6689	2202	2202	23333	1.09	718	32.61	5966	25.57
57	AP2EREBP_tnt.ERF2_col_a_m1	ERF2	YCDCCDCCDCCGCCGCCRYYD	2.03e-12	1.37e-08	1.2e-05	6755	2202	2202	23333	1.41	715	32.47	5953	25.51
58	AP2EREBP_tnt.At1g36060_colamp_a_m1	At1g36060	YCDCCACCGWCMAH	2.25e-12	1.52e-08	1.32e-05	6761	2202	2202	23333	1.03	722	32.79	6025	25.82
59	AP2EREBP_tnt.DREB26_col_a_m1	DREB26	YCNCCDYCDYCDCCACCGMC	3.03e-12	1.78e-08	1.55e-05	5879	2202	2202	23333	1.19	631	28.66	5146	22.05
60	AP2EREBP_tnt.ABR1_colamp_a_m1	ABR1	HNYCDCCGCCGCMATWTYHNH	3.81e-12	1.95e-08	1.7e-05	5122	2202	2202	23333	1.23	559	25.39	4461	19.12
61	AP2EREBP_tnt.AT1G12630_col_a_m1	AT1G12630	HNHYDYHDHYKYYRCCGACAH	2.98e-12	1.99e-08	1.74e-05	6696	2202	2202	23333	4.85	484	21.98	3746	16.05
62	AP2EREBP_tnt.ERF73_colamp_a_m1	ERF73	RYGGCGGCGGHGRNGGHGGHG	4.73e-12	2.02e-08	1.76e-05	4269	2202	2202	23333	7.22	359	16.3	2610	11.19
63	AP2EREBP_tnt.ERF8_colamp_a_m1	ERF8	DWWWTGGCGGCGGHRDND	3.65e-12	2.2e-08	1.91e-05	6023	2202	2202	23333	1.06	653	29.65	5365	22.99
64	LOBAS2_tnt.LBD2_col_a_m1	LBD2	SCGAWRAWDTCGGAG	3.6e-12	2.95e-08	2.58e-05	8196	2202	2202	23333	1.07	838	38.06	7194	30.83
65	AP2EREBP_tnt.SHN3_col_a_m1	SHN3	WCCDCCGCCRCCDCCGCCGCC	7.58e-12	3.45e-08	3.01e-05	4545	2202	2202	23333	1.91	509	23.12	4006	17.17
66	AP2EREBP_tnt.ERF38_col_a_m1	ERF38	TGTCGGTGRHGDHDD	5.53e-12	3.48e-08	3.03e-05	6284	2202	2202	23333	1.18	656	29.79	5407	23.17
67	AP2EREBP_tnt.RAP21_col_a_m1	RAP21	DTGTCGGTGGHGR	7.04e-12	4.2e-08	3.66e-05	5968	2202	2202	23333	1.4	608	27.61	4949	21.21
68	AP2EREBP_tnt.At5g65130_col_a_m1	At5g65130	CCDCCDCCRCCGCCA	9.44e-12	6.59e-08	5.75e-05	6982	2202	2202	23333	1.44	691	31.38	5766	24.71
69	AP2EREBP_tnt.ESE1_colamp_a_m1	ESE1	RRYGGCGGCGGCGGYGGMGG	2.07e-11	9.37e-08	8.17e-05	4527	2202	2202	23333	2.01	476	21.62	3723	15.96
70	Trihelix_tnt.AT3G58630_col_a_m1	AT3G58630	VHWTCTCCGGCGAND	1.49e-11	1.06e-07	9.27e-05	7155	2202	2202	23333	1.21	730	33.15	6165	26.42
71	AP2EREBP_tnt.DEAR2_col_a_m1	DEAR2	YCDYCDCCACCGACA	2.03e-11	1.32e-07	0.000115	6498	2202	2202	23333	1.63	625	28.38	5146	22.05
72	AP2EREBP_tnt.At4g28140_colamp_a_m1	At4g28140	KGTCGGTGGHGRNGD	2.13e-11	1.39e-07	0.000121	6539	2202	2202	23333	1.29	662	30.06	5508	23.61
73	Trihelix_tnt.AT3G58630_colamp_a_m1	AT3G58630	NHWTCTCCGGCGAMD	2.08e-11	1.57e-07	0.000137	7579	2202	2202	23333	1.09	782	35.51	6693	28.68
74	AP2EREBP_tnt.AT1G28160_colamp_a_m1	AT1G28160	CDYCKCCGCCGYCR	3.01e-11	1.75e-07	0.000153	5825	2202	2202	23333	2.23	541	24.57	4349	18.64
75	AP2EREBP_tnt.ERF2_colamp_a_m1	ERF2	CHDYYDCCDYCDCCGCCGCCR	3.09e-11	1.86e-07	0.000162	6014	2202	2202	23333	1.48	629	28.56	5198	22.28
76	AP2EREBP_tnt.CRF4_colamp_a_m1	CRF4	HGGCGGCGGCGGHGG	4.56e-11	2.67e-07	0.000233	5851	2202	2202	23333	1.18	623	28.29	5152	22.08
77	AP2EREBP_tnt.ERF10_colamp_a_m1	ERF10	NNDNDRWWRTGGCGGCGGHD	8.2e-11	3.4e-07	0.000296	4146	2202	2202	23333	3.05	394	17.89	2997	12.84
78	AP2EREBP_tnt.At1g36060_col_a_m1	At1g36060	DTKGKCGGTGGHGR	5.74e-11	3.72e-07	0.000324	6478	2202	2202	23333	1.14	668	30.34	5599	24
79	AP2EREBP_tnt.AT1G44830_col_a_m1	AT1G44830	CCDCCDCCACCGMCA	7.87e-11	4.72e-07	0.000412	6005	2202	2202	23333	1.08	641	29.11	5345	22.91
80	AP2EREBP_tnt.At5g67000_col_a_m1	At5g67000	HDDHTRCGGCKGHGG	5.85e-11	4.86e-07	0.000424	8301	2202	2202	23333	1.41	777	35.29	6679	28.62
81	HMG_tnt.3XHMGBOX1_colamp_a_m1	3XHMGBOX1	WCCACCACCACCWCC	5.58e-11	5.62e-07	0.00049	10061	2202	2202	23333	1.1	996	45.23	8901	38.15
82	AP2EREBP_tnt.ERF7_colamp_a_m1	ERF7	ATGGCGGCGGHRRNRRNDRND	1.25e-10	6.52e-07	0.000569	5215	2202	2202	23333	4.92	437	19.85	3407	14.6
83	AP2EREBP_tnt.At1g77640_col_a_m1	At1g77640	KDNGDNGDHDDTGTCGGTGGH	1.44e-10	7.37e-07	0.000643	5120	2202	2202	23333	1.19	551	25.02	4492	19.25
84	AP2EREBP_tnt.ERF1_col_a_m1	ERF1	YHNYMDYMGCCGCCRYHDHHDHHNHHNN	1.96e-10	7.7e-07	0.000671	3924	2202	2202	23333	1.81	433	19.66	3382	14.49
85	AP2EREBP_tnt.RRTF1_colamp_a_m1	RRTF1	DVAAATKRCGGCGGMGNHD	1.85e-10	8.64e-07	0.000754	4680	2202	2202	23333	1.24	498	22.62	3993	17.11
86	AP2EREBP_tnt.ERF4_col_a_m1	ERF4	YCKCCGCCGCCAHHD	2.71e-10	1.3e-06	0.00113	4779	2202	2202	23333	1.07	523	23.75	4243	18.18
87	AP2EREBP_tnt.RAP21_colamp_a_m1	RAP21	HYDYCACCGACAHHDHHNHH	2.24e-10	1.4e-06	0.00122	6264	2202	2202	23333	1.08	660	29.97	5566	23.85
88	AP2EREBP_tnt.DEAR2_colamp_a_m1	DEAR2	DTGTCGGTGRHGRND	3.72e-10	2.36e-06	0.00206	6340	2202	2202	23333	5.14	425	19.3	3325	14.25
89	AP2EREBP_tnt.ERF104_colamp_a_m1	ERF104	HGGYGGCGGCGGMGG	6.26e-10	3.02e-06	0.00264	4832	2202	2202	23333	1.19	518	23.52	4221	18.09
90	AP2EREBP_tnt.ERF13_colamp_a_m1	ERF13	HDRYGGCGGCKRHKR	7.02e-10	3.83e-06	0.00334	5447	2202	2202	23333	1.05	583	26.48	4852	20.79
91	AP2EREBP_tnt.RAP211_colamp_a_m1	RAP211	YYHYGGCCGGCNDHD	9.03e-10	4e-06	0.00349	4433	2202	2202	23333	1.07	481	21.84	3879	16.62
92	LOBAS2_tnt.LBD18_col_a_m1	LBD18	HHDYCKCCGGATTTTCCGS	6.45e-10	5.4e-06	0.00471	8372	2202	2202	23333	1.13	824	37.42	7239	31.02
93	AP2EREBP_tnt.ERF15_col_m1	ERF15	CDCCDCCGCCGCCRY	1.02e-09	6.11e-06	0.00533	5984	2202	2202	23333	2.7	519	23.57	4246	18.2
94	AP2EREBP_tnt.CEJ1_col_a_m1	CEJ1	CCDYCDCCACCGMCA	9.44e-10	6.6e-06	0.00576	6998	2202	2202	23333	2.88	550	24.98	4542	19.47
95	AP2EREBP_tnt.ERF9_colamp_a_m1	ERF9	NYCDCCGCCGCCATWWY	1.76e-09	7.63e-06	0.00666	4333	2202	2202	23333	3.15	384	17.44	2986	12.8
96	AP2EREBP_tnt.At1g22810_colamp_a_m1	At1g22810	CDCCACCGACAHNNN	1.57e-09	8.11e-06	0.00707	5182	2202	2202	23333	1.19	537	24.39	4433	19
97	AP2EREBP_tnt.At4g31060_colamp_a_m1	At4g31060	DHWTTGTCGGTGRHD	2.11e-09	1.18e-05	0.0103	5579	2202	2202	23333	4.53	377	17.12	2926	12.54
98	AP2EREBP_tnt.AT4G18450_col_a_m1	AT4G18450	RYGGCGGCGGHGGHGGH	2.42e-09	1.24e-05	0.0108	5122	2202	2202	23333	5.19	411	18.66	3247	13.92
99	NAC_tnt.ANAC047_colamp_a_d1	ANAC047	CACGT	1.36e-09	1.24e-05	0.0108	9115	2202	2202	23333	1.01	841	38.19	7440	31.89
100	AP2EREBP_tnt.TINY_col_a_m1	TINY	HDYCACCGACAHHDN	2.57e-09	1.46e-05	0.0127	5666	2202	2202	23333	1.26	564	25.61	4711	20.19
101	AP2EREBP_tnt.ERF105_col_m1	ERF105	RHRRYGGCGGCGGHG	3.36e-09	1.75e-05	0.0153	5215	2202	2202	23333	1.21	544	24.7	4526	19.4
102	AP2EREBP_tnt.ERF6_col_m1	ERF6	CCDYCDCCGCCGCCRCHDCHD	4.81e-09	1.89e-05	0.0165	3924	2202	2202	23333	1.55	425	19.3	3399	14.57
103	LOBAS2_tnt.ASL18_colamp_a_m1	ASL18	CCGGDTTTTCCGGMRN	3.09e-09	2.1e-05	0.0183	6810	2202	2202	23333	1.04	703	31.93	6085	26.08
104	LOBAS2_tnt.LBD18_colamp_a_m1	LBD18	CGGATTTTCCGGMRR	4.03e-09	3e-05	0.0261	7436	2202	2202	23333	1.03	757	34.38	6635	28.44
105	C2C2gata_tnt.GATA19_colamp_a_m1	GATA19	YNGATCSGATY	5.76e-09	3.32e-05	0.0289	5757	2202	2202	23333	1.05	597	27.11	5061	21.69
106	C2C2COlike_tnt.AT5G59990_colamp_a_m1	AT5G59990	AATCTCRACCGTYCA	9.27e-09	3.88e-05	0.0338	4181	2202	2202	23333	1.03	457	20.75	3723	15.96
107	AP2EREBP_tnt.ESE1_col_a_m1	ESE1	HGRYGGCGGCGGHGG	6.77e-09	3.98e-05	0.0347	5883	2202	2202	23333	1.3	596	27.07	5057	21.67
108	AP2EREBP_tnt.ERF13_col_b_m1	ERF13	MKCMGCCGCCATWDY	9.34e-09	4.27e-05	0.0372	4570	2202	2202	23333	1.05	493	22.39	4068	17.43
109	AP2EREBP_tnt.ERF15_colamp_a_m1	ERF15	HDYHDYHDYMGCCGCCRY	8.77e-09	4.57e-05	0.0399	5211	2202	2202	23333	1.08	554	25.16	4656	19.95
110	C2C2gata_tnt.GATA19_col_a_m1	GATA19	YNGATCBGATY	8.85e-09	5.11e-05	0.0446	5779	2202	2202	23333	1.13	571	25.93	4822	20.67
111	bHLH_tnt.bHLH10_col_a_m1	bHLH10	DNHDDTGTCGGTGR	1.27e-08	6.4e-05	0.0558	5032	2202	2202	23333	1.02	536	24.34	4494	19.26
112	CAMTA_tnt.CAMTA1_col_a_m1	CAMTA1	AAARCGCGTGDD	2.08e-08	6.68e-05	0.0583	3211	2202	2202	23333	3.54	239	10.85	1729	7.41
113	AP2EREBP_tnt.AT1G01250_colamp_a_m1	AT1G01250	TGTCGGTGRHKDNGD	1.51e-08	7e-05	0.0611	4634	2202	2202	23333	2.11	393	17.85	3132	13.42
114	CAMTA_tnt.CAMTA5_col_a_m1	CAMTA5	NCGYGTNDDAWVCGYGTD	1.55e-08	7.1e-05	0.0619	4576	2202	2202	23333	1.06	485	22.03	4008	17.18
115	C3H_tnt.At5g08750_col_a_m1	At5g08750	RHMDYMGCCGCAAAA	1.51e-08	0.000105	0.092	6994	2202	2202	23333	1.03	715	32.47	6266	26.85
116	LOBAS2_tnt.LBD23_col_a_m1	LBD23	RGCGNAWTTYNCGCY	2.44e-08	0.000116	0.101	4734	2202	2202	23333	1.02	506	22.98	4226	18.11
117	AP2EREBP_tnt.At5g65130_colamp_a_m1	At5g65130	HYNHHNHYDCCRCCGMCMW	2.58e-08	0.000127	0.111	4940	2202	2202	23333	1.07	525	23.84	4412	18.91
118	AP2EREBP_tnt.At2g44940_col_a_m1	At2g44940	HDKTGTCGGTGRHDD	3.01e-08	0.000147	0.128	4877	2202	2202	23333	1.27	489	22.21	4069	17.44
119	AP2EREBP_tnt.DREB2_col_a_m1	DREB2	NRDYDAWGKCGGTGRHKRNDR	2.97e-08	0.00018	0.157	6065	2202	2202	23333	1.07	628	28.52	5427	23.26
120	MYB_tnt.MYB88_col_a_m1	MYB88	NNHHCACGCKCCWCY	4.64e-08	0.000209	0.183	4511	2202	2202	23333	2.23	357	16.21	2828	12.12
121	AP2EREBP_tnt.Rap210_col_a_m1	Rap210	HDDTGTCGGCRRHDD	4.65e-08	0.000246	0.215	5291	2202	2202	23333	1.27	508	23.07	4268	18.29
122	FAR1_tnt.FAR1_col_a_m1	FAR1	HNYYCACGCGCYKHH	2.02e-07	0.0003	0.262	1484	2202	2202	23333	1.11	182	8.27	1278	5.48
123	C2C2gata_tnt.GATA20_colamp_a_m1	GATA20	TNGATCNGATYND	4.2e-08	0.000327	0.285	7792	2202	2202	23333	1.38	644	29.25	5599	24
124	bHLH_tnt.bHLH34_col_m1	bHLH34	GTGNNNRVCACGTGBCDNHDBDH	7.39e-08	0.000361	0.315	4891	2202	2202	23333	2.27	419	19.03	3428	14.69
125	LOBAS2_tnt.ASL18_col_a_m1	ASL18	CCGGAAAATCCGGMR	8.29e-08	0.000624	0.544	7529	2202	2202	23333	1.34	647	29.38	5656	24.24
126	MYBrelated_tnt.At3g11280_colamp_a_m1	At3g11280	NNTWAYCTTATCYWHWWN	1.47e-07	0.000773	0.674	5272	2202	2202	23333	2.22	352	15.99	2816	12.07
127	BBRBPC_tnt.BPC1_colamp_a_m1	BPC1	CTCTYTCTCTCTCTC	9.43e-08	0.000872	0.76	9251	2202	2202	23333	3.75	755	34.29	6744	28.9
128	AP2EREBP_tnt.AT3G57600_col_a_m1	AT3G57600	CCDCCACCGCC	1.85e-07	0.000991	0.864	5349	2202	2202	23333	1.19	541	24.57	4641	19.89
129	FAR1_tnt.FAR1_colamp_a_m1	FAR1	MGGCGCGTGRRNWHNAMBSSS	8.58e-07	0.001	0.872	1166	2202	2202	23333	1.15	148	6.72	1014	4.35
130	Trihelix_tnt.At3g14180_col_m1	At3g14180	TCGCCGGARAW	1.53e-07	0.00106	0.927	6968	2202	2202	23333	1.04	701	31.83	6221	26.66
131	AP2EREBP_tnt.DDF1_colamp_a_m1	DDF1	YNDYNRYCGACAY	2.22e-07	0.00117	1.02	5280	2202	2202	23333	1.54	444	20.16	3705	15.88
132	NAC_tnt.NAM_colamp_a_m1	NAM	ACACGYAACYD	3.07e-07	0.00146	1.28	4766	2202	2202	23333	1.49	354	16.08	2858	12.25
133	AP2EREBP_tnt.AT1G01250_col_a_m1	AT1G01250	DNHDKTGTCGGTGRH	4.06e-07	0.00167	1.46	4121	2202	2202	23333	2.32	340	15.44	2735	11.72
134	NAC_tnt.ANAC047_col_m1	ANAC047	AAGWKACGTGTDNDA	5.79e-07	0.00256	2.23	4425	2202	2202	23333	1.3	385	17.48	3173	13.6
135	MYB_tnt.MYB88_colamp_a_m1	MYB88	DDWGGAGCGTNDN	4.14e-07	0.00269	2.35	6513	2202	2202	23333	1.01	660	29.97	5853	25.08
136	MYBrelated_tnt.At1g49010_colamp_a_m1	At1g49010	DWWDWRGATAAGRTT	5.89e-07	0.00271	2.36	4603	2202	2202	23333	2.12	285	12.94	2233	9.57
137	ND_tnt.FRS9_col_a_m1	FRS9	CTCTCTCTCTCTCTCTCTCTC	3.82e-07	0.00286	2.49	7484	2202	2202	23333	1.39	747	33.92	6725	28.82
138	AP2EREBP_tnt.ERF1_colamp_a_d1	ERF1	YGGCGGCK	1.11e-06	0.0031	2.7	2796	2202	2202	23333	93.5	171	7.77	1219	5.22
139	AP2EREBP_tnt.DEAR5_col_a_m1	DEAR5	HNNNNNHDYCACCGACAWH	1.62e-06	0.00514	4.49	3193	2202	2202	23333	1.08	342	15.53	2799	12
140	C2C2gata_tnt.GATA1_colamp_a_m1	GATA1	RAWYYAGATCTRRR	8.82e-07	0.00562	4.9	6392	2202	2202	23333	1.16	604	27.43	5327	22.83
141	C2C2gata_tnt.GATA4_col_a_m1	GATA4	WYYYAGATCYRRWTY	8.12e-07	0.00566	4.94	6993	2202	2202	23333	1.04	690	31.34	6184	26.5
142	MYBrelated_tnt.AT1G72740_col_a_m1	AT1G72740	CCTAAACCCTAAWYC	9.66e-07	0.00663	5.78	6887	2202	2202	23333	1.19	675	30.65	6041	25.89
143	MYBrelated_tnt.AT1G72740_colamp_a_m1	AT1G72740	DDDDWWRDRDTTAGGGTTTNK	9.11e-07	0.00762	6.64	8398	2202	2202	23333	1.39	795	36.1	7253	31.08
144	bZIP_tnt.GBF6_colamp_a_m1	GBF6	DWWGVTGACGTGGCA	1.83e-06	0.00799	6.96	4389	2202	2202	23333	4.98	315	14.31	2548	10.92
145	bZIP_tnt.bZIP28_col_a_m1	bZIP28	DNWKRTSACGTGGCA	2.55e-06	0.0111	9.67	4370	2202	2202	23333	12.8	278	12.62	2212	9.48
# AME (Analysis of Motif Enrichment): Version 5.0.5 compiled on Mar 19 2019 at 18:52:54
# The format of this file is described at http://meme-suite.org//doc/ame-output-format.html.
# ame --verbose 1 --oc . --scoring avg --method fisher --hit-lo-fraction 0.25 --evalue-report-threshold 10.0 --control allpromoters.fasta grey.fasta db/ARABD/ArabidopsisDAPv1.meme

## Sheet: magenta
Back to Supplemental DS3 info
AME results for the magenta module
rank	motif_ID	motif_alt_ID	consensus	p-value	adj_p-value	E-value	tests	FASTA_max	pos	neg	PWM_min	TP	%TP	FP	%FP
1	MYBrelated_tnt.TBP3_col_a_m1	TBP3	WWWWHTWWRCCCTAAWTHH	1.04e-15	8.23e-12	7.17e-09	7910	341	341	23333	1.08	184	53.96	7641	32.75
2	MYBrelated_tnt.AT1G72740_col_a_m1	AT1G72740	CCTAAACCCTAAWYC	1.14e-14	7.27e-11	6.34e-08	6353	341	341	23333	2.57	141	41.35	5254	22.52
3	MYBrelated_tnt.AT1G72740_colamp_a_m1	AT1G72740	DDDDWWRDRDTTAGGGTTTNK	1.16e-14	8.97e-11	7.82e-08	7752	341	341	23333	1.9	169	49.56	6891	29.53
4	Trihelix_tnt.AT2G33550_col_a_m1	AT2G33550	WDDNHHAWDTRCCCTWAA	5.08e-12	4.08e-08	3.56e-05	8029	341	341	23333	1.38	151	44.28	6262	26.84
5	MYBrelated_tnt.TBP3_colamp_a_m1	TBP3	DADTTAGGGTTTADDDTTK	9.72e-12	8.31e-08	7.25e-05	8557	341	341	23333	1.11	181	53.08	8168	35.01
6	AP2EREBP_tnt.ERF15_col_m1	ERF15	CDCCDCCGCCGCCRY	5.22e-10	2.81e-06	0.00245	5386	341	341	23333	1.83	116	34.02	4592	19.68
7	AP2EREBP_tnt.At1g75490_colamp_a_m1	At1g75490	HDYYDCCACCGMCWH	4.01e-10	3.39e-06	0.00295	8460	341	341	23333	1.04	177	51.91	8247	35.34
8	HMG_tnt.3XHMGBOX1_col_a_m1	3XHMGBOX1	RCGGCGGHGRWDRNGGNRRNG	2.56e-09	2.88e-05	0.0251	11273	341	341	23333	1.46	206	60.41	10353	44.37
9	AP2EREBP_tnt.ERF8_colamp_a_m1	ERF8	DWWWTGGCGGCGGHRDND	8.91e-09	4.81e-05	0.042	5404	341	341	23333	1.15	122	35.78	5164	22.13
10	AP2EREBP_tnt.AT4G18450_col_a_m1	AT4G18450	RYGGCGGCGGHGGHGGH	1.34e-08	6.2e-05	0.0541	4620	341	341	23333	1.53	105	30.79	4227	18.12
11	AP2EREBP_tnt.ERF8_col_a_m1	ERF8	NCCDCCGCCGCCGYM	1.05e-08	6.61e-05	0.0576	6276	341	341	23333	1.24	134	39.3	5887	25.23
12	AP2EREBP_tnt.At5g67000_col_a_m1	At5g67000	HDDHTRCGGCKGHGG	9.83e-09	7.32e-05	0.0638	7441	341	341	23333	1.29	148	43.4	6730	28.84
13	AP2EREBP_tnt.ERF7_colamp_a_m1	ERF7	ATGGCGGCGGHRRNRRNDRND	2.69e-08	0.000125	0.109	4663	341	341	23333	1.28	108	31.67	4453	19.08
14	AP2EREBP_tnt.RAP212_col_a_m1	RAP212	NGRHDRHDRYGGCGGCGGHGR	2.66e-08	0.000136	0.119	5128	341	341	23333	1.98	108	31.67	4452	19.08
15	C2H2_tnt.AT2G15740_col_a_m1	AT2G15740	RWCGAYGACGW	1.55e-08	0.000161	0.141	10372	341	341	23333	1.06	197	57.77	9936	42.58
16	C3H_tnt.At5g08750_col_a_m1	At5g08750	RHMDYMGCCGCAAAA	3.78e-08	0.000235	0.205	6225	341	341	23333	7.42	50	14.66	1468	6.29
17	AP2EREBP_tnt.ERF73_col_a_m1	ERF73	YCDYCKCCGCCGCCRYHDYHN	6.28e-08	0.000292	0.254	4647	341	341	23333	1.32	107	31.38	4468	19.15
18	AP2EREBP_tnt.ERF10_colamp_a_m1	ERF10	NNDNDRWWRTGGCGGCGGHD	8.24e-08	0.000305	0.266	3703	341	341	23333	1.13	91	26.69	3595	15.41
19	C2H2_tnt.TF3A_col_a_m1	TF3A	CYTCCTCCTCCTCCTCCTC	3.19e-08	0.000396	0.345	12401	341	341	23333	2.18	203	59.53	10423	44.67
20	AP2EREBP_tnt.At1g75490_col_a_m1	At1g75490	CCDCCDCCACCGCCD	6.55e-08	0.000444	0.387	6778	341	341	23333	3.24	111	32.55	4701	20.15
21	AP2EREBP_tnt.At2g33710_colamp_a_m1	At2g33710	DYCGCCGCCGYHWHHDYH	9.38e-08	0.000651	0.568	6941	341	341	23333	2.28	124	36.36	5495	23.55
22	AP2EREBP_tnt.ERF105_colamp_a_m1	ERF105	YYNYCDCCDCCRCCDCCGCCGCCR	1.28e-07	0.000741	0.646	5775	341	341	23333	3.95	108	31.67	4588	19.66
23	AP2EREBP_tnt.At5g65130_col_a_m1	At5g65130	CCDCCDCCRCCGCCA	1.22e-07	0.000765	0.667	6258	341	341	23333	1.53	125	36.66	5580	23.91
24	AP2EREBP_tnt.ERF105_col_m1	ERF105	RHRRYGGCGGCGGHG	1.7e-07	0.000797	0.695	4683	341	341	23333	1.54	101	29.62	4213	18.06
25	BBRBPC_tnt.BPC6_col_a_m1	BPC6	CTCTCTCTCTCTCTCTCTCTC	2.05e-07	0.00093	0.811	4532	341	341	23333	6.75	95	27.86	3891	16.68
26	AP2EREBP_tnt.ERF10_col_a_m1	ERF10	NCCDCCNYCDCCGCCGCCRYH	1.59e-07	0.000984	0.858	6195	341	341	23333	1.29	132	38.71	6027	25.83
27	AP2EREBP_tnt.ERF2_colamp_a_m1	ERF2	CHDYYDCCDYCDCCGCCGCCR	1.83e-07	0.000986	0.86	5394	341	341	23333	3.39	99	29.03	4106	17.6
28	AP2EREBP_tnt.ERF3_colamp_a_m1	ERF3	YGGCGGCGGHGRHGRHGRHR	1.68e-07	0.00101	0.879	6013	341	341	23333	1.22	129	37.83	5851	25.08
29	AP2EREBP_tnt.CRF10_col100_a_m1	CRF10	CCDCCKCCGCCGCCR	1.71e-07	0.00102	0.893	5989	341	341	23333	1.09	129	37.83	5853	25.08
30	AP2EREBP_tnt.ERF13_col_b_m1	ERF13	MKCMGCCGCCATWDY	2.53e-07	0.00104	0.908	4110	341	341	23333	1.08	96	28.15	3965	16.99
31	HMG_tnt.3XHMGBOX1_colamp_a_m1	3XHMGBOX1	WCCACCACCACCWCC	1.2e-07	0.00109	0.951	9072	341	341	23333	3.57	127	37.24	5698	24.42
32	AP2EREBP_tnt.ERF104_col_a_m1	ERF104	CDCCDCCDCCGCCGCCRYH	2.67e-07	0.00153	1.33	5732	341	341	23333	11.9	80	23.46	3089	13.24
33	AP2EREBP_tnt.ERF11_col_b_m1	ERF11	CCDCCKCCGCCGYCA	2.56e-07	0.00155	1.35	6055	341	341	23333	1.23	126	36.95	5713	24.48
34	AP2EREBP_tnt.ERF4_colamp_a_m1	ERF4	RRWWATGGCGGCGGHGRNRN	3.79e-07	0.00173	1.51	4569	341	341	23333	1.25	102	29.91	4341	18.6
35	AP2EREBP_tnt.ESE1_colamp_a_m1	ESE1	RRYGGCGGCGGCGGYGGMGG	4.44e-07	0.00179	1.56	4029	341	341	23333	1.5	94	27.57	3901	16.72
36	AP2EREBP_tnt.AT1G28160_col_a_m1	AT1G28160	YGRCGGCGGMGRHGG	3.74e-07	0.00201	1.75	5379	341	341	23333	1.97	106	31.09	4570	19.59
37	AP2EREBP_tnt.ERF5_col_a_m1	ERF5	CCDCCGCCGCCGCCR	3.24e-07	0.00207	1.81	6400	341	341	23333	1.22	132	38.71	6100	26.14
38	AP2EREBP_tnt.RAP26_colamp_a_d1	RAP26	CGCCGY	2.83e-07	0.00226	1.97	8000	341	341	23333	4.85	99	29.03	4144	17.76
39	ND_tnt.FRS9_col_a_m1	FRS9	CTCTCTCTCTCTCTCTCTCTC	3.42e-07	0.00234	2.04	6838	341	341	23333	1080	76	22.29	2894	12.4
40	AP2EREBP_tnt.ERF15_colamp_a_m1	ERF15	HDYHDYHDYMGCCGCCRY	5.46e-07	0.00255	2.23	4686	341	341	23333	2.05	94	27.57	3919	16.8
41	AP2EREBP_tnt.ERF4_col_a_m1	ERF4	YCKCCGCCGCCAHHD	6.29e-07	0.00268	2.34	4268	341	341	23333	1.98	87	25.51	3540	15.17
42	AP2EREBP_tnt.ERF9_colamp_a_m1	ERF9	NYCDCCGCCGCCATWWY	7.15e-07	0.00278	2.42	3892	341	341	23333	1.16	90	26.39	3718	15.93
43	AP2EREBP_tnt.ERF11_colamp_a_m1	ERF11	DRHDATGGCGGCGGHGRHDD	5.6e-07	0.00287	2.5	5131	341	341	23333	1.1	113	33.14	5017	21.5
44	LOBAS2_tnt.LBD13_colamp_a_m1	LBD13	CGSCGGADDWKRCGG	5.67e-07	0.00296	2.58	5234	341	341	23333	1.42	105	30.79	4551	19.5
45	C2C2dof_tnt.AT1G47655_colamp_a_m1	AT1G47655	YYTTTTDCTTTTTBT	1.47e-07	0.00303	2.64	20660	341	341	23333	1.21	318	93.26	19548	83.78
46	mTERF_tnt.AT5G23930_col_a_m1	AT5G23930	CDCCGCCRCCDCCGCCGCCR	4.97e-07	0.00321	2.8	6479	341	341	23333	1.49	133	39	6206	26.6
47	AP2EREBP_tnt.DREB2_col_a_m1	DREB2	NRDYDAWGKCGGTGRHKRNDR	5.95e-07	0.00323	2.82	5441	341	341	23333	14.4	58	17.01	2003	8.58
48	AP2EREBP_tnt.AT1G71450_colamp_a_m1	AT1G71450	YCDYCACCGWCRH	3.41e-07	0.00329	2.87	9661	341	341	23333	1.42	171	50.15	8564	36.7
49	AP2EREBP_tnt.ERF2_col_a_m1	ERF2	YCDCCDCCDCCGCCGCCRYYD	5.55e-07	0.00335	2.92	6041	341	341	23333	1.32	128	37.54	5913	25.34
50	LOBAS2_tnt.LBD18_col_a_m1	LBD18	HHDYCKCCGGATTTTCCGS	4.88e-07	0.00362	3.16	7426	341	341	23333	1.24	140	41.06	6635	28.44
51	AP2EREBP_tnt.ERF9_col_a_m1	ERF9	YGGCGGHKRYGGCGGCGGMGR	6.1e-07	0.00372	3.25	6113	341	341	23333	1.54	128	37.54	5923	25.38
52	AP2EREBP_tnt.At4g28140_col_a_m1	At4g28140	GDCGGYGGHGRHGRHGGNGR	6.37e-07	0.0045	3.92	7086	341	341	23333	5.09	106	31.09	4620	19.8
53	AP2EREBP_tnt.CRF4_colamp_a_m1	CRF4	HGGCGGCGGCGGHGG	1.17e-06	0.00613	5.35	5251	341	341	23333	1.47	108	31.67	4796	20.55
54	AP2EREBP_tnt.ERF115_colamp_a_m1	ERF115	GHDRTKGCGGCGGMG	1.17e-06	0.00654	5.71	5631	341	341	23333	1.1	119	34.9	5448	23.35
55	LOBAS2_tnt.LOB_col_a_m1	LOB	WCCGCCGCCDYCKCCGCCGCH	1.14e-06	0.00663	5.78	5853	341	341	23333	1.5	123	36.07	5686	24.37
56	AP2EREBP_tnt.ESE1_col_a_m1	ESE1	HGRYGGCGGCGGHGG	1.27e-06	0.00669	5.83	5290	341	341	23333	2.7	97	28.45	4166	17.85
57	AP2EREBP_tnt.AT3G57600_col_a_m1	AT3G57600	CCDCCACCGCC	1.43e-06	0.00687	5.99	4829	341	341	23333	1.12	105	30.79	4640	19.89
58	AP2EREBP_tnt.DREB19_col_a_m1	DREB19	NNHHTHMACCGACWTWR	1.92e-06	0.00823	7.18	4314	341	341	23333	1.04	97	28.45	4205	18.02
59	AP2EREBP_tnt.CEJ1_col_a_m1	CEJ1	CCDYCDCCACCGMCA	1.42e-06	0.00888	7.75	6274	341	341	23333	1.12	128	37.54	6014	25.77
60	AP2EREBP_tnt.ERF3_col_a_m1	ERF3	TGRCGGCGGMGGHGG	1.61e-06	0.00953	8.31	5952	341	341	23333	81.3	48	14.08	1573	6.74
61	AP2EREBP_tnt.ERF104_colamp_a_m1	ERF104	HGGYGGCGGCGGMGG	2.26e-06	0.00975	8.5	4332	341	341	23333	4.13	77	22.58	3097	13.27
62	AP2EREBP_tnt.RAP26_col_a_m1	RAP26	TKGCGGCGGMGGHGG	1.84e-06	0.0105	9.2	5749	341	341	23333	73.3	48	14.08	1581	6.78
# AME (Analysis of Motif Enrichment): Version 5.0.5 compiled on Mar 19 2019 at 18:52:54
# The format of this file is described at http://meme-suite.org//doc/ame-output-format.html.
# ame --verbose 1 --oc . --scoring avg --method fisher --hit-lo-fraction 0.25 --evalue-report-threshold 10.0 --control allpromoters.fasta magenta.fasta db/ARABD/ArabidopsisDAPv1.meme

## Sheet: pink
Back to Supplemental DS3 info
AME results for the pink module
rank	motif_ID	motif_alt_ID	consensus	p-value	adj_p-value	E-value	tests	FASTA_max	pos	neg	PWM_min	TP	%TP	FP	%FP
1	HMG_tnt.3XHMGBOX1_col_a_m1	3XHMGBOX1	RCGGCGGHGRWDRNGGNRRNG	8.85e-10	9.72e-06	0.00848	10983	365	365	23333	3.02	183	50.14	8055	34.52
2	AP2EREBP_tnt.ERF7_col_a_m1	ERF7	YCNCCNCCDYCDCCGCCGYCA	1.35e-09	1.04e-05	0.00908	7729	365	365	23333	1.28	173	47.4	7501	32.15
3	mTERF_tnt.AT5G23930_col_a_m1	AT5G23930	CDCCGCCRCCDCCGCCGCCR	1.93e-09	1.22e-05	0.0106	6323	365	365	23333	1.73	142	38.9	5760	24.69
4	AP2EREBP_tnt.AT1G71450_col_a_m1	AT1G71450	CDCCRCCRCCDCCRCCGYCR	2.52e-09	2.17e-05	0.019	8621	365	365	23333	1.25	187	51.23	8394	35.97
5	AP2EREBP_tnt.ERF115_col_a_m1	ERF115	CCGCCGCCRYCGCCG	4.44e-09	2.93e-05	0.0255	6592	365	365	23333	1.3	147	40.27	6111	26.19
6	AP2EREBP_tnt.At2g33710_colamp_a_m1	At2g33710	DYCGCCGCCGYHWHHDYH	5.96e-09	4.02e-05	0.0351	6756	365	365	23333	1.55	144	39.45	5968	25.58
7	AP2EREBP_tnt.At1g19210_col_a_m1	At1g19210	DTGGWCGGTGRHGR	1.28e-08	7.99e-05	0.0697	6229	365	365	23333	1.8	123	33.7	4876	20.9
8	AP2EREBP_tnt.ERF2_col_a_m1	ERF2	YCDCCDCCDCCGCCGCCRYYD	1.36e-08	8.03e-05	0.07	5916	365	365	23333	2.36	125	34.25	4989	21.38
9	C2H2_tnt.AT5G22990_col_a_m1	AT5G22990	WCGWYWTCGWYNTCD	3.17e-08	0.000272	0.237	8588	365	365	23333	1.41	163	44.66	7214	30.92
10	AP2EREBP_tnt.RAP212_col_a_m1	RAP212	NGRHDRHDRYGGCGGCGGHGR	9.37e-08	0.000469	0.409	5011	365	365	23333	1.81	111	30.41	4396	18.84
11	AP2EREBP_tnt.ERF115_colamp_a_m1	ERF115	GHDRTKGCGGCGGMG	9.55e-08	0.000521	0.455	5459	365	365	23333	1.49	118	32.33	4775	20.46
12	C2H2_tnt.AT2G15740_col_a_m1	AT2G15740	RWCGAYGACGW	5.29e-08	0.000535	0.467	10128	365	365	23333	1.02	206	56.44	9878	42.33
13	AP2EREBP_tnt.At4g28140_col_a_m1	At4g28140	GDCGGYGGHGRHGRHGGNGR	9.53e-08	0.000657	0.573	6896	365	365	23333	1.15	152	41.64	6683	28.64
14	AP2EREBP_tnt.ERF10_col_a_m1	ERF10	NCCDCCNYCDCCGCCGCCRYH	1.14e-07	0.000689	0.601	6045	365	365	23333	1.24	138	37.81	5900	25.29
15	AP2EREBP_tnt.At1g22810_col_m1	At1g22810	GGHGGYGGCGGTGGH	1.06e-07	0.000713	0.622	6715	365	365	23333	2.16	127	34.79	5278	22.62
16	AP2EREBP_tnt.ESE3_col_a_m1	ESE3	HGGHGGHGGCGGCGGMGGW	1.27e-07	0.000838	0.731	6617	365	365	23333	3.73	115	31.51	4637	19.87
17	MYBrelated_tnt.AT1G72740_col_a_m1	AT1G72740	CCTAAACCCTAAWYC	1.35e-07	0.000856	0.746	6327	365	365	23333	5.93	109	29.86	4320	18.51
18	AP2EREBP_tnt.ERF9_col_a_m1	ERF9	YGGCGGHKRYGGCGGCGGMGR	1.49e-07	0.000885	0.772	5950	365	365	23333	1.57	134	36.71	5700	24.43
19	AP2EREBP_tnt.ESE1_col_a_m1	ESE1	HGRYGGCGGCGGHGG	1.77e-07	0.000916	0.798	5170	365	365	23333	9.46	80	21.92	2844	12.19
20	AP2EREBP_tnt.RAP26_colamp_a_d1	RAP26	CGCCGY	1.41e-07	0.00113	0.989	8018	365	365	23333	1.3	155	42.47	6897	29.56
21	AP2EREBP_tnt.RAP211_col_a_m1	RAP211	CYDYCDYCGCCGGCN	1.71e-07	0.00118	1.03	6863	365	365	23333	2.92	120	32.88	4936	21.15
22	AP2EREBP_tnt.ERF104_col_a_m1	ERF104	CDCCDCCDCCGCCGCCRYH	2.25e-07	0.00126	1.09	5593	365	365	23333	1.22	129	35.34	5459	23.4
23	AP2EREBP_tnt.RRTF1_col_a_m1	RRTF1	RWWATKRCGGCGGMG	2.75e-07	0.00135	1.17	4890	365	365	23333	1.4	109	29.86	4381	18.78
24	AP2EREBP_tnt.ERF5_col_a_m1	ERF5	CCDCCGCCGCCGCCR	2.37e-07	0.00148	1.29	6231	365	365	23333	1.94	124	33.97	5186	22.23
25	AP2EREBP_tnt.At5g67000_col_a_m1	At5g67000	HDDHTRCGGCKGHGG	2.54e-07	0.00183	1.6	7214	365	365	23333	1.51	141	38.63	6149	26.35
26	AP2EREBP_tnt.LEP_col_a_m1	LEP	DCCKCCGCCGYCDMHDCCKCC	3.01e-07	0.00185	1.61	6142	365	365	23333	1.88	129	35.34	5487	23.52
27	AP2EREBP_tnt.ERF6_col_m1	ERF6	CCDYCDCCGCCGCCRCHDCHD	5.42e-07	0.00186	1.62	3440	365	365	23333	1.6	86	23.56	3229	13.84
28	AP2EREBP_tnt.At5g18450_col_a_m1	At5g18450	GGHGGAGGCGGTGGH	3.4e-07	0.00211	1.84	6224	365	365	23333	1.1	138	37.81	6007	25.74
29	AP2EREBP_tnt.ABR1_col_a_m1	ABR1	GRHGRHDDTKGCGGCGGMG	4.78e-07	0.00284	2.48	5954	365	365	23333	2.76	111	30.41	4538	19.45
30	AP2EREBP_tnt.ERF104_colamp_a_m1	ERF104	HGGYGGCGGCGGMGG	9.91e-07	0.00417	3.64	4217	365	365	23333	2.32	90	24.66	3484	14.93
31	AP2EREBP_tnt.ERF73_col_a_m1	ERF73	YCDYCKCCGCCGCCRYHDYHN	1.01e-06	0.00456	3.98	4545	365	365	23333	1.45	104	28.49	4227	18.12
32	AP2EREBP_tnt.ERF2_colamp_a_m1	ERF2	CHDYYDCCDYCDCCGCCGCCR	9.33e-07	0.00484	4.22	5207	365	365	23333	13.3	75	20.55	2714	11.63
33	AP2EREBP_tnt.ERF3_colamp_a_m1	ERF3	YGGCGGCGGHGRHGRHGRHR	9.58e-07	0.00556	4.85	5825	365	365	23333	1.21	130	35.62	5658	24.25
34	AP2EREBP_tnt.ERF105_colamp_a_m1	ERF105	YYNYCDCCDCCRCCDCCGCCGCCR	1.01e-06	0.00563	4.91	5608	365	365	23333	4.24	106	29.04	4335	18.58
35	AP2EREBP_tnt.At1g77640_col_a_m1	At1g77640	KDNGDNGDHDDTGTCGGTGGH	1.68e-06	0.00741	6.46	4435	365	365	23333	1.1	105	28.77	4328	18.55
36	HMG_tnt.3XHMGBOX1_colamp_a_m1	3XHMGBOX1	WCCACCACCACCWCC	9.02e-07	0.00797	6.95	8867	365	365	23333	1.85	155	42.47	7094	30.4
37	AP2EREBP_tnt.CRF10_col100_a_m1	CRF10	CCDCCKCCGCCGCCR	1.52e-06	0.00876	7.64	5787	365	365	23333	1.08	129	35.34	5649	24.21
38	AP2EREBP_tnt.SHN3_col_a_m1	SHN3	WCCDCCGCCRCCDCCGCCGCC	2.36e-06	0.00933	8.13	3975	365	365	23333	11	68	18.63	2434	10.43
39	AP2EREBP_tnt.At4g31060_col_a_m1	At4g31060	CCACCGACAMHDHYDHCNNH	1.94e-06	0.01	8.76	5196	365	365	23333	1.25	115	31.51	4890	20.96
40	AP2EREBP_tnt.ESE1_colamp_a_m1	ESE1	RRYGGCGGCGGCGGYGGMGG	2.59e-06	0.0101	8.78	3913	365	365	23333	1.48	94	25.75	3777	16.19
# AME (Analysis of Motif Enrichment): Version 5.0.5 compiled on Mar 19 2019 at 18:52:54
# The format of this file is described at http://meme-suite.org//doc/ame-output-format.html.
# ame --verbose 1 --oc . --scoring avg --method fisher --hit-lo-fraction 0.25 --evalue-report-threshold 10.0 --control allpromoters.fasta pink.fasta db/ARABD/ArabidopsisDAPv1.meme

## Sheet: purple
Back to Supplemental DS3 info
AME results for the purple module
rank	motif_ID	motif_alt_ID	consensus	p-value	adj_p-value	E-value	tests	FASTA_max	pos	neg	PWM_min	TP	%TP	FP	%FP
1	PLATZ_tnt.AT2G01818_col_a_m1	AT2G01818	RGAAGNTTCTAGAAR	2.79e-10	5.65e-07	0.000492	2020	259	259	23333	7.4	31	11.97	721	3.09
2	HSF_tnt.HSFA6A_colamp_a_m1	HSFA6A	TTCTAGAANCTTC	1.68e-09	1.91e-06	0.00167	1138	259	259	23333	3.09	30	11.58	733	3.14
3	AP2EREBP_tnt.ERF73_colamp_a_m1	ERF73	RYGGCGGCGGHGRNGGHGGHG	6.53e-10	2.48e-06	0.00216	3798	259	259	23333	1.49	81	31.27	3699	15.85
4	AP2EREBP_tnt.ERF7_col_a_m1	ERF7	YCNCCNCCDYCDCCGCCGYCA	5.98e-10	4.75e-06	0.00414	7933	259	259	23333	1.81	126	48.65	7066	30.28
5	AP2EREBP_tnt.ERF105_colamp_a_m1	ERF105	YYNYCDCCDCCRCCDCCGCCGCCR	9.48e-10	5.46e-06	0.00476	5758	259	259	23333	3.55	95	36.68	4724	20.25
6	HSF_tnt.HSF7_col_a_m1	HSF7	TTCTAGAANCTTCT	2.77e-09	5.72e-06	0.00499	2066	259	259	23333	4.1	35	13.51	991	4.25
7	HSF_tnt.HSFB4_col_a_m1	HSFB4	AGAAGCTTCTAGAAG	4.52e-09	7.47e-06	0.00652	1652	259	259	23333	5.76	29	11.2	720	3.09
8	HSF_tnt.HSFA6A_col_a_m1	HSFA6A	GAAGNTTCTAGAAVHW	1.6e-08	2.39e-05	0.0208	1492	259	259	23333	1.63	38	14.67	1224	5.25
9	MYBrelated_tnt.AT1G72740_colamp_a_m1	AT1G72740	DDDDWWRDRDTTAGGGTTTNK	3.41e-09	2.63e-05	0.0229	7703	259	259	23333	1.96	121	46.72	6846	29.34
10	MYBrelated_tnt.TBP3_col_a_m1	TBP3	WWWWHTWWRCCCTAAWTHH	3.5e-09	2.75e-05	0.024	7855	259	259	23333	1.25	128	49.42	7417	31.79
11	AP2EREBP_tnt.ERF5_col_a_m1	ERF5	CCDCCGCCGCCGCCR	6.17e-09	3.94e-05	0.0343	6385	259	259	23333	1.39	108	41.7	5882	25.21
12	Orphan_tnt.AT1G23810_col_a_m1	AT1G23810	TTCTAGAARCTTCTWNW	4.78e-08	5.81e-05	0.0506	1216	259	259	23333	1.06	36	13.9	1168	5.01
13	S1Falike_tnt.AT3G09735_col_a_m1	AT3G09735	RGAAGVTTCTAGAAV	3.6e-08	5.92e-05	0.0516	1642	259	259	23333	2.47	35	13.51	1101	4.72
14	HSF_tnt.HSF7_colamp_a_m1	HSF7	AGAAGCTTCTAGAA	3.3e-08	6.19e-05	0.054	1877	259	259	23333	5.51	29	11.2	791	3.39
15	HSF_tnt.HSFA6B_col_m1	HSFA6B	RGAASNTTCTAGAAV	2.34e-08	7.94e-05	0.0693	3394	259	259	23333	18.8	24	9.27	548	2.35
16	AP2EREBP_tnt.AT1G71450_col_a_m1	AT1G71450	CDCCRCCRCCDCCRCCGYCR	9.02e-09	7.96e-05	0.0694	8829	259	259	23333	5.88	101	39	5383	23.07
17	AP2EREBP_tnt.CRF10_col100_a_m1	CRF10	CCDCCKCCGCCGCCR	1.46e-08	8.69e-05	0.0758	5970	259	259	23333	1.5	100	38.61	5355	22.95
18	AP2EREBP_tnt.ERF5_colamp_a_m1	ERF5	CCDCCGCCGCCRYHDCCDCCG	2.51e-08	0.000121	0.105	4811	259	259	23333	3.57	78	30.12	3791	16.25
19	AP2EREBP_tnt.ERF3_colamp_a_m1	ERF3	YGGCGGCGGHGRHGRHGRHR	2.04e-08	0.000122	0.106	5980	259	259	23333	18	64	24.71	2816	12.07
20	C2H2_tnt.AT2G15740_col_a_m1	AT2G15740	RWCGAYGACGW	1.25e-08	0.000129	0.113	10337	259	259	23333	2.08	122	47.1	7069	30.3
21	AP2EREBP_tnt.At4g28140_col_a_m1	At4g28140	GDCGGYGGHGRHGRHGGNGR	2.4e-08	0.00017	0.148	7063	259	259	23333	17.4	68	26.25	3096	13.27
22	MYBrelated_tnt.AT1G72740_col_a_m1	AT1G72740	CCTAAACCCTAAWYC	2.83e-08	0.000178	0.155	6305	259	259	23333	2.92	96	37.07	5119	21.94
23	AP2EREBP_tnt.At2g33710_colamp_a_m1	At2g33710	DYCGCCGCCGYHWHHDYH	3.21e-08	0.000222	0.194	6923	259	259	23333	11	72	27.8	3393	14.54
24	AP2EREBP_tnt.At5g65130_col_a_m1	At5g65130	CCDCCDCCRCCGCCA	4.09e-08	0.000255	0.223	6248	259	259	23333	1.28	105	40.54	5848	25.06
25	AP2EREBP_tnt.RAP211_col_a_m1	RAP211	CYDYCDYCGCCGGCN	4.1e-08	0.000287	0.25	6998	259	259	23333	5.37	84	32.43	4266	18.28
26	ND_tnt.AGL95_col_a_m1	AGL95	AGAAGVTTCTAGAAV	8.12e-08	0.0003	0.261	3692	259	259	23333	5.41	36	13.9	1194	5.12
27	AP2EREBP_tnt.At5g67000_col_a_m1	At5g67000	HDDHTRCGGCKGHGG	4.65e-08	0.000345	0.301	7413	259	259	23333	1.17	119	45.95	6976	29.9
28	AP2EREBP_tnt.ERF104_colamp_a_m1	ERF104	HGGYGGCGGCGGMGG	8.94e-08	0.000387	0.337	4325	259	259	23333	1.57	78	30.12	3906	16.74
29	mTERF_tnt.AT5G23930_col_a_m1	AT5G23930	CDCCGCCRCCDCCGCCGCCR	6.31e-08	0.000408	0.356	6464	259	259	23333	3.28	94	36.29	5050	21.64
30	HSF_tnt.HSF21_col_a_m1	HSF21	WNNAGAAGCTTCTAGAAGM	2.06e-07	0.000484	0.422	2353	259	259	23333	6.99	27	10.42	764	3.27
31	AP2EREBP_tnt.RAP212_col_a_m1	RAP212	NGRHDRHDRYGGCGGCGGHGR	1.24e-07	0.000632	0.551	5109	259	259	23333	5.18	72	27.8	3510	15.04
32	AP2EREBP_tnt.ESE1_colamp_a_m1	ESE1	RRYGGCGGCGGCGGYGGMGG	1.59e-07	0.000638	0.556	4016	259	259	23333	13.7	54	20.85	2316	9.93
33	AP2EREBP_tnt.ERF2_colamp_a_m1	ERF2	CHDYYDCCDYCDCCGCCGCCR	1.4e-07	0.000751	0.655	5381	259	259	23333	3.73	79	30.5	4020	17.23
34	AP2EREBP_tnt.ERF8_col_a_m1	ERF8	NCCDCCGCCGCCGYM	1.21e-07	0.000754	0.657	6246	259	259	23333	3.61	85	32.82	4444	19.05
35	AP2EREBP_tnt.DREB26_col_a_m1	DREB26	YCNCCDYCDYCDCCACCGMC	1.99e-07	0.00104	0.908	5239	259	259	23333	1.55	88	33.98	4718	20.22
36	BSD_tnt.AT1G10720_col_a_m1	AT1G10720	AGAAGNTTCTAGAA	1.21e-06	0.00115	1	952	259	259	23333	6.53	20	7.72	495	2.12
37	AP2EREBP_tnt.DREB19_col_a_m1	DREB19	NNHHTHMACCGACWTWR	2.89e-07	0.00124	1.08	4298	259	259	23333	2.16	68	26.25	3306	14.17
38	AP2EREBP_tnt.ERF11_col_b_m1	ERF11	CCDCCKCCGCCGYCA	2.1e-07	0.00127	1.1	6040	259	259	23333	3.45	83	32.05	4352	18.65
39	AP2EREBP_tnt.At1g22810_col_m1	At1g22810	GGHGGYGGCGGTGGH	1.91e-07	0.00132	1.15	6889	259	259	23333	1.08	114	44.02	6739	28.88
40	HSF_tnt.HSFA6B_colamp_a_m1	HSFA6B	AGAAGHTTCTAGA	7.63e-07	0.00134	1.17	1758	259	259	23333	1.27	40	15.44	1550	6.64
41	AP2EREBP_tnt.ERF104_col_a_m1	ERF104	CDCCDCCDCCGCCGCCRYH	2.48e-07	0.00142	1.24	5714	259	259	23333	3.17	84	32.43	4443	19.04
42	AP2EREBP_tnt.ERF73_col_a_m1	ERF73	YCDYCKCCGCCGCCRYHDYHN	3.16e-07	0.00146	1.27	4627	259	259	23333	1.79	80	30.89	4173	17.88
43	AP2EREBP_tnt.ERF7_colamp_a_m1	ERF7	ATGGCGGCGGHRRNRRNDRND	3.24e-07	0.00151	1.31	4653	259	259	23333	1.18	85	32.82	4545	19.48
44	AP2EREBP_tnt.AT1G28160_col_a_m1	AT1G28160	YGRCGGCGGMGRHGG	3.41e-07	0.00183	1.59	5366	259	259	23333	1.86	86	33.2	4625	19.82
45	HSF_tnt.HSFC1_colamp_a_m1	HSFC1	WKCTTCTAGAAGCTTCT	2.35e-06	0.00188	1.64	803	259	259	23333	1.39	24	9.27	714	3.06
46	AP2EREBP_tnt.PUCHI_col_a_m1	PUCHI	CCDCCKCCGCCGYYD	3.41e-07	0.00193	1.68	5672	259	259	23333	1.96	88	33.98	4775	20.46
47	AP2EREBP_tnt.ERF13_col_b_m1	ERF13	MKCMGCCGCCATWDY	4.8e-07	0.00197	1.71	4097	259	259	23333	1.06	77	29.73	3996	17.13
48	AP2EREBP_tnt.ERF13_colamp_a_m1	ERF13	HDRYGGCGGCKRHKR	4.03e-07	0.00197	1.71	4884	259	259	23333	1.04	88	33.98	4793	20.54
49	AP2EREBP_tnt.At2g33710_col_m1	At2g33710	CCDCCGCCGCCGYCR	3.99e-07	0.00213	1.86	5345	259	259	23333	1.14	93	35.91	5172	22.17
50	AP2EREBP_tnt.ERF10_col_a_m1	ERF10	NCCDCCNYCDCCGCCGCCRYH	3.59e-07	0.00221	1.93	6172	259	259	23333	153	41	15.83	1563	6.7
51	AP2EREBP_tnt.LEP_col_a_m1	LEP	DCCKCCGCCGYCDMHDCCKCC	3.98e-07	0.00251	2.18	6299	259	259	23333	3.07	91	35.14	5019	21.51
52	AP2EREBP_tnt.ESE1_col_a_m1	ESE1	HGRYGGCGGCGGHGG	4.75e-07	0.00251	2.18	5280	259	259	23333	6.56	67	25.87	3281	14.06
53	AP2EREBP_tnt.ERF10_colamp_a_m1	ERF10	NNDNDRWWRTGGCGGCGGHD	7.35e-07	0.00271	2.36	3690	259	259	23333	1.85	66	25.48	3251	13.93
54	AP2EREBP_tnt.CRF4_col_a_m1	CRF4	CCKCCGCCGCCRCCDCMDCCD	5.57e-07	0.00274	2.39	4930	259	259	23333	2.23	83	32.05	4453	19.08
55	AP2EREBP_tnt.ERF4_colamp_a_m1	ERF4	RRWWATGGCGGCGGHGRNRN	6.35e-07	0.00289	2.52	4557	259	259	23333	1.09	83	32.05	4467	19.14
56	AP2EREBP_tnt.ABR1_col_a_m1	ABR1	GRHGRHDDTKGCGGCGGMG	4.84e-07	0.00294	2.56	6083	259	259	23333	3.64	82	31.66	4364	18.7
57	AP2EREBP_tnt.ERF115_colamp_a_m1	ERF115	GHDRTKGCGGCGGMG	5.47e-07	0.00306	2.67	5609	259	259	23333	7.62	63	24.32	3016	12.93
58	MYBrelated_tnt.TBP3_colamp_a_m1	TBP3	DADTTAGGGTTTADDDTTK	3.62e-07	0.00307	2.68	8503	259	259	23333	1.9	114	44.02	6817	29.22
59	AP2EREBP_tnt.RAP26_col_a_m1	RAP26	TKGCGGCGGMGGHGG	5.9e-07	0.00338	2.95	5735	259	259	23333	1.51	93	35.91	5216	22.35
60	AP2EREBP_tnt.ERF6_col_m1	ERF6	CCDYCDCCGCCGCCRCHDCHD	1.04e-06	0.00362	3.15	3499	259	259	23333	1.7	66	25.48	3283	14.07
61	AP2EREBP_tnt.CRF4_colamp_a_m1	CRF4	HGGCGGCGGCGGHGG	7.04e-07	0.00368	3.21	5236	259	259	23333	1.95	83	32.05	4478	19.19
62	AP2EREBP_tnt.AT1G71450_colamp_a_m1	AT1G71450	YCDYCACCGWCRH	4.37e-07	0.0042	3.66	9623	259	259	23333	1.69	129	49.81	8082	34.64
63	AP2EREBP_tnt.ERF11_colamp_a_m1	ERF11	DRHDATGGCGGCGGHGRHDD	8.98e-07	0.00459	4	5118	259	259	23333	3.56	74	28.57	3841	16.46
64	AP2EREBP_tnt.PUCHI_colamp_a_m1	PUCHI	GMGRHDDWRRCGGCGGMGGHGRNRR	8.64e-07	0.00473	4.13	5489	259	259	23333	1.95	91	35.14	5106	21.88
65	AP2EREBP_tnt.SHN3_col_a_m1	SHN3	WCCDCCGCCRCCDCCGCCGCC	1.23e-06	0.00498	4.35	4055	259	259	23333	4.17	65	25.1	3229	13.84
66	AP2EREBP_tnt.At5g18450_col_a_m1	At5g18450	GGHGGAGGCGGTGGH	1.07e-06	0.00679	5.92	6379	259	259	23333	2.37	88	33.98	4901	21
67	AP2EREBP_tnt.AT4G18450_col_a_m1	AT4G18450	RYGGCGGCGGHGGHGGH	1.58e-06	0.00722	6.3	4598	259	259	23333	34.9	44	16.99	1845	7.91
68	AP2EREBP_tnt.DREB2_col_a_m1	DREB2	NRDYDAWGKCGGTGRHKRNDR	1.44e-06	0.00776	6.77	5429	259	259	23333	1.11	92	35.52	5242	22.47
69	AP2EREBP_tnt.RAP21_colamp_a_m1	RAP21	HYDYCACCGACAHHDHHNHH	1.46e-06	0.00809	7.06	5574	259	259	23333	1.48	89	34.36	5013	21.48
70	HSF_tnt.HSFC1_col_a_m1	HSFC1	CTAGAADCTTC	3.58e-06	0.00819	7.14	2296	259	259	23333	4.01	33	12.74	1230	5.27
71	AP2EREBP_tnt.ERF3_col_a_m1	ERF3	TGRCGGCGGMGGHGG	1.51e-06	0.0089	7.76	5936	259	259	23333	2.09	87	33.59	4864	20.85
72	AP2EREBP_tnt.ERF15_colamp_a_m1	ERF15	HDYHDYHDYMGCCGCCRY	1.93e-06	0.00899	7.84	4670	259	259	23333	1.54	78	30.12	4215	18.06
73	AP2EREBP_tnt.RAP21_col_a_m1	RAP21	DTGTCGGTGGHGR	1.97e-06	0.0105	9.15	5346	259	259	23333	2.63	77	29.73	4143	17.76
74	AP2EREBP_tnt.ERF9_colamp_a_m1	ERF9	NYCDCCGCCGCCATWWY	2.89e-06	0.0111	9.72	3877	259	259	23333	1.49	68	26.25	3526	15.11
# AME (Analysis of Motif Enrichment): Version 5.0.5 compiled on Mar 19 2019 at 18:52:54
# The format of this file is described at http://meme-suite.org//doc/ame-output-format.html.
# ame --verbose 1 --oc . --scoring avg --method fisher --hit-lo-fraction 0.25 --evalue-report-threshold 10.0 --control allpromoters.fasta purple.fasta db/ARABD/ArabidopsisDAPv1.meme

## Sheet: red
Back to Supplemental DS3 info
AME results for the red module
No enriched motifs were identified
# AME (Analysis of Motif Enrichment): Version 5.0.5 compiled on Mar 19 2019 at 18:52:54
# The format of this file is described at http://meme-suite.org//doc/ame-output-format.html.
# ame --verbose 1 --oc . --scoring avg --method fisher --hit-lo-fraction 0.25 --evalue-report-threshold 10.0 --control allpromoters.fasta red.fasta db/ARABD/ArabidopsisDAPv1.meme

[truncated: 6 more sheets: turquoise, yellow, AME results column descriptions, Top target module assignment, Identified TFs, Chord diagram data]
