# Supplementary material for: The dimorphic diaspore model Aethionema arabicum (Brassicaceae): Distinct molecular and morphological control of responses to parental and germination temperatures
Source: Plant Cell. 2024 Mar 21;36(7):2465–90. doi: 10.1093/plcell/koae085 (PMC11218780; doi:10.1093/plcell/koae085)
Supplement: koae085_Supplementary_Data [file koae085_supplementary_data.zip › Supplemental Data Set S4.xlsx]

## Sheet: Supplemental DS4 info
Supplemental Data Set S4. Chandler et al. (2024). Dimorphic Germination Control. Plant Cell
Sheet	Contents
Supplemental DS4 info	Description of DS4 sheets and legend
Supplemental DS4A	Motif IDs used in FIMO analyses
Supplemental DS4B	Upstream sequences used in FIMO analyses
Supplemental DS4C	FIMO results (1 kb)
Supplemental DS4D	FIMO results (3.5 kb)

## Sheet: Supplemental DS4A
Back to Supplemental DS4 info
motif_id	Used in 1 kb FIMO analysis?	Used in 3.5 kb FIMO analysis?	Motif Source
AP2EREBP_tnt.ERF73_col_a_m1	Y	Y	ArabidopsisDAPv1 database (O'Malley, 2016) via MEME Suite
AP2EREBP_tnt.ERF73_colamp_a_m1	Y	Y	ArabidopsisDAPv1 database (O'Malley, 2016) via MEME Suite
HRPEGasch2016	Y	Y	(Gasch et al., 2016)
AP2EREBP_tnt.RAP212_col_a_m1	Y	N	ArabidopsisDAPv1 database (O'Malley, 2016) via MEME Suite
bZIP_tnt.ABF2_col_v3a_m1	Y	N	ArabidopsisDAPv1 database (O'Malley, 2016) via MEME Suite
bZIP_tnt.ABI5_col_v3h_m1	Y	N	ArabidopsisDAPv1 database (O'Malley, 2016) via MEME Suite
bZIP_tnt.ABI5_colamp_v3b_m1	Y	N	ArabidopsisDAPv1 database (O'Malley, 2016) via MEME Suite
bZIP_tnt.AREB3_col_v31_m1	Y	N	ArabidopsisDAPv1 database (O'Malley, 2016) via MEME Suite
bZIP_tnt.AREB3_colamp_a_m1	Y	N	ArabidopsisDAPv1 database (O'Malley, 2016) via MEME Suite
bZIP_tnt.GBF3_col_m1	Y	N	ArabidopsisDAPv1 database (O'Malley, 2016) via MEME Suite
bZIP_tnt.GBF3_colamp_m1	Y	N	ArabidopsisDAPv1 database (O'Malley, 2016) via MEME Suite
bZIP_tnt.GBF5_col_v3a_m1	Y	N	ArabidopsisDAPv1 database (O'Malley, 2016) via MEME Suite
bZIP_tnt.GBF5_colamp_a_m1	Y	N	ArabidopsisDAPv1 database (O'Malley, 2016) via MEME Suite
bZIP_tnt.GBF6_col_m1	Y	N	ArabidopsisDAPv1 database (O'Malley, 2016) via MEME Suite
bZIP_tnt.GBF6_colamp_a_m1	Y	N	ArabidopsisDAPv1 database (O'Malley, 2016) via MEME Suite
bZIP_tnt.TGA9_col_a_m1	Y	N	ArabidopsisDAPv1 database (O'Malley, 2016) via MEME Suite
bZIP_tnt.TGA9_colamp_a_m1	Y	N	ArabidopsisDAPv1 database (O'Malley, 2016) via MEME Suite
G2like_tnt.At1g68670_col_m1	Y	N	ArabidopsisDAPv1 database (O'Malley, 2016) via MEME Suite
G2like_tnt.At1g68670_colamp_a_d1	Y	N	ArabidopsisDAPv1 database (O'Malley, 2016) via MEME Suite
HB_tnt.ANL2_col_a_m1	Y	N	ArabidopsisDAPv1 database (O'Malley, 2016) via MEME Suite
HB_tnt.ANL2_colamp_a_m1	Y	N	ArabidopsisDAPv1 database (O'Malley, 2016) via MEME Suite
HB_tnt.ATHB15_col_a_m1	Y	N	ArabidopsisDAPv1 database (O'Malley, 2016) via MEME Suite
HB_tnt.ATHB5_col_a_m1	Y	N	ArabidopsisDAPv1 database (O'Malley, 2016) via MEME Suite
HB_tnt.ATHB5_colamp_a_m1	Y	N	ArabidopsisDAPv1 database (O'Malley, 2016) via MEME Suite
Homeobox_ecoli.HAT2_col_v31_m1	Y	N	ArabidopsisDAPv1 database (O'Malley, 2016) via MEME Suite
Homeobox_tnt.ATHB13_col_a_m1	Y	N	ArabidopsisDAPv1 database (O'Malley, 2016) via MEME Suite
Homeobox_tnt.ATHB13_colamp_a_m1	Y	N	ArabidopsisDAPv1 database (O'Malley, 2016) via MEME Suite
Homeobox_tnt.ATHB20_col_a_m1	Y	N	ArabidopsisDAPv1 database (O'Malley, 2016) via MEME Suite
Homeobox_tnt.ATHB20_colamp_a_m1	Y	N	ArabidopsisDAPv1 database (O'Malley, 2016) via MEME Suite
Homeobox_tnt.HAT2_colamp_a_m1	Y	N	ArabidopsisDAPv1 database (O'Malley, 2016) via MEME Suite
Homeobox_tnt.HAT5_col_a_m1	Y	N	ArabidopsisDAPv1 database (O'Malley, 2016) via MEME Suite
Homeobox_tnt.HAT5_colamp_a_m1	Y	N	ArabidopsisDAPv1 database (O'Malley, 2016) via MEME Suite
NAC_tnt.NTL8_col_m1	Y	N	ArabidopsisDAPv1 database (O'Malley, 2016) via MEME Suite
RAV_tnt.RAV1_col_m1	Y	N	ArabidopsisDAPv1 database (O'Malley, 2016) via MEME Suite
RAV_tnt.RAV1_colamp_a_m1	Y	N	ArabidopsisDAPv1 database (O'Malley, 2016) via MEME Suite
ZFHD_tnt.ATHB23_col_b_m1	Y	N	ArabidopsisDAPv1 database (O'Malley, 2016) via MEME Suite
ZFHD_tnt.ATHB23_colamp_a_m1	Y	N	ArabidopsisDAPv1 database (O'Malley, 2016) via MEME Suite
ZFHD_tnt.ATHB25_col_a_m1	Y	N	ArabidopsisDAPv1 database (O'Malley, 2016) via MEME Suite
ZFHD_tnt.ATHB25_colamp_a_m1	Y	N	ArabidopsisDAPv1 database (O'Malley, 2016) via MEME Suite
ZFHD_tnt.ATHB33_col_a_m1	Y	N	ArabidopsisDAPv1 database (O'Malley, 2016) via MEME Suite
ZFHD_tnt.ATHB33_colamp_a_m1	Y	N	ArabidopsisDAPv1 database (O'Malley, 2016) via MEME Suite
ZFHD_tnt.ATHB34_col_a_m1	Y	N	ArabidopsisDAPv1 database (O'Malley, 2016) via MEME Suite
ZFHD_tnt.ATHB34_colamp_a_m1	Y	N	ArabidopsisDAPv1 database (O'Malley, 2016) via MEME Suite

## Sheet: Supplemental DS4B
Back to Supplemental DS4 info
Name	ID	Symbol	Analysis	Sequence
AA19G00365_AearPDC1_1_kb	AA19G00365	AearPDC1	1 kb	AAACACACAATTTATTGATAATTTAATGATTCATATAGTGAGTCTTATGATAGTATTAAACATTTTACCCGAATTGTATCATCAGATTACAGATTTGGTAGAAACTAGTTTAACTCAATGAGCAATAACATCACTACTGGGTTCAACAAGAACTGAGTTTATAGGAGGATTGATATTCATCATCATCATCGACGAGACAGATCTAGCAGCGGCTAATTTCTTCCTCTGATAACTGTAAGGACCATAGATCTTTCTTAGAAGATGTGGTACCTGATCTATCGTCAGATTCCGCGAAGCCGCTGCTGCTTCATCAACCGAGTTCTCAGATGGTGAAATCGGATCTACTAGCTGCGAGAGGGAGGAGCGAGATACGAGAGATGTAGTAGATCTAGCGTTGAT…
AA19G00365_AearPDC1_3.5_kb	AA19G00365	AearPDC1	3.5 kb	TTGTTCACAAGGATGATACGAGCAAAGAGTTGCTTGAGTGGGGCTCTCGCGTCTCAGCTGCTAATGGTCGTCCTCCCAATCCTCAGTAGAAGCAAGAGAAAAGAAACGAATCTTGAGTGTCGCTCAAGCATCTATCGTTTATTGGCAATCTAATCACATCGCTACTTTTGTTCTTTCTCTTATGTCTAATTAAGTACTGGTTTCGATTTTTTGACCGCTGGTTTTAATTGATTTTGCTTTTAATATCCTTCATATTAGGGAACCCCTTGTTGACAAAGTTTTCATTATAAACTTCAATATTTCTGCTTTTTCTTAAACGTGAAATGAAAATTGTTGATGGAATCAGGATGGAATATTCTAATCTTATTAATGCCTTTACGTGCATGTAAATTATTGAGT…
AA215G00009_AearPDC2_1_kb	AA215G00009	AearPDC2	1 kb	AGGAGAGGGATCTTCTTTTTCTTCTTAGACATGACAAGATCTCAACCGGCGAGAAGCCGGCGACCAGCAACGCGGCGGCAGAAACGGAAAAACCCTAATCGCCTAAAAGTTGGTCACATTGTTTATGTACTCAAAATGAATGTTGGGAATATATTACCGGCGACTCTGTTGGTTTGAGATATTAACAATGATTCGAAGAGATAGTTTTCAAGGTAATCACTAAACACGTTAGAATGTCTGGCAAAAAAAAAATTTACACGTTGAAATATACATTGTTGTTTAACAACATGTTATTAACCCTTTTTTTTGGTTTTAATGTTATGAAAACATAACAACTTGTTCTCACGCGTTAACATGTGCTCCCACGTTAACACATTAATAATCCATTTAAATATTAAT…
AA215G00009_AearPDC2_3.5_kb	AA215G00009	AearPDC2	3.5 kb	TAAAAGTGATCATAGTCAAATAATTTTTGCATAAATACTTAATATTGCTACCCAAAAAAAAGAAAATTGCATAAATTTATGTATAATTACATTATGAAAAATTATTGATATGTTGATATACAGTTTTCTAGGAAATATCAATATGAAAAGAAAAAAAGAAAAAAAAACATTGTAAGCTATTTCCCTTGAATTACACTATATGTATGTGTGACAGTATATATGTGTGAGCTTAATCATATAATTACCGTAACATCACTATTGATCTTGAAAGTTACGACGACAAAAACAAGATTCCATCATAGATCTACGTGTATCTTTTGTGTGATTAGTATATAACCAAAGCGATTAAGTGAATTTAAAATTTGTAGATATTTCTTACTTAACTGATTATACTATAAG…
AA21G00481_AearERF73/71_1_kb	AA21G00481	AearERF73/71	1 kb	AACATTGAAACAGAGGAGACTCTGTTGAAAGATGTGGAAAAGATGGTATCGGACATAGTATCAGGATGCTTTTGCAACACGGCACAAGTTATTGGAATGAAGTGTTTGGTTACAGCAGTGGAAGTGAGGGAAGCGTCGGTGAGAGAAGCGGCAATGCATTTGGGGAGAACAGAGAAGATACTTGAGATCGTAGACAGGAGATGCATGCCTGCTTTGTCTCATCACAAAGTGGCAAAGATTGATGAATGGAGAGAGTTTTATAGGACCAATAAATCCATCACTTTCACTCATCCTTCGTCCCAGTGTACGACCCGTGAACTCATTATCAACCTAGAATAACACATTTTCTTGTCACATTTAAAGAATTAATTACGTTTTGTACATGATAAAACCTAATTA…
AA21G00481_AearERF73/71_3.5_kb	AA21G00481	AearERF73/71	3.5 kb	AGAAATTCTAAAGTTTTTGTACAATTTAAACATACAGTAGACCCTAGATAAATTATTAGAGTTCTGAGTTGAGATAATATAAAAAATAACAAAATTTAATAAAATAATAAGATAATAATTTTATTTTGAAATTTCTATGTAATTAGTCATGGTTTCAATACTATCATAATTTAATCAATATACATTTTAATTATGTTATAGATATCAGACAAGTAAAGAAGATTTAAATATTTGTTTATTCAATATCAAATAATAATTACTACAAAATATCATATAAAATAAAAATGTAAAAAAATACAAAAATTAGAAAGCAAAAATGAAAATTTAATATTTTAAATACTAACTTGAATATTTACATAATAATGTAATAGAATTCTATAAAAAAAACGATAAAATTTT…
AA31G00264_AearADH1b_1_kb	AA31G00264	AearADH1b	1 kb	TAATAATTAAAGTTGCAGCATTTGTAAATCGCAAAACCAAAGACACATACAATGGGCTGCTTGTGGAGACACGACTCATCACAGTCATCACTCATGTGCAACGCTGTTCATCATTTCTTTTTTTATATATTTTTTTTTAAACAAGAGTTGCGAGTTTTTCAATTTGTACATGTCTCATCTGAGATAATTTTTTTCTCGATTTATGCTGTTTAAACGGATTTTCCAGTATTTAAGGTATTTTCGGTATTACTAGTAGAACTCTGCATTTTGGGTTTTTTTTATAAGATGTTTAAGGATAATTAATACACACCATTCAATAAAACTAACAAAATGATGTTTTTCTCTTTAATCATTTCATATTTTTTAAGTTCTCTTTTATTTTTTTAAATAAATATAAGG…
AA31G00264_AearADH1b_3.5_kb	AA31G00264	AearADH1b	3.5 kb	TTAGTCCTAAACCTTTACATATAATTTTTTTTTGATAAAAATAGAATTTAACACGTGAGTATCTAAATTATACGCTATGCTTATAATACATTTTTCATCTATAATTCGAAATAGTACAAGCTTACCCTTCTTCAAGTATTGTTTACAAATAATAAGAATAATTATATGCTGTTTTTAGGTGTCAACATGTGCGTTAATCGTAAGTTGTAACCCATGGAAAATTAGTTTAAAGATGTTTTTAAAATGTTTATTACATACGGAAAATAAATATTTTCATATTATGCTCTATTTAAATATGTTAAATGTATCTTCTGATGTTTTTTTGTAAGGAAAAAAATATGAACACGAGACTAAATAAGTGTTAACAATTTATGTACGTACATAAAATAAAATACTCCG…
AA39G00353_AearADH1a_1_kb	AA39G00353	AearADH1a	1 kb	AAGAAATTGCATACTAGATATTTGATAAATGATTGAGAAGATAATTTTAAAAAACCTGGTCAGGAATAAAGAAGAGCCAAGCTTTGGAGACTAAACATGTGACCCATGAAGAAACAGTAGAGAGCAGAGCATAAATAGCAGATATGGCACTCACACCAACCATATACCTACAAATTATAACTAATTAATTAATAATTATAAAATACTTACTAAAAAGTTGAAAGAAAGTAAAGAGTATATGTTTACTTGAGACCCATGATGGAGTTGTACTCTAAATTGCCGTAGTCCGGGTTGGATTCGTGGTTAGTGACAGTTAACCAGATGGTTGCAACACTGAGAGGAACCACACTTAGTCTGAGACATGAATCTATGATCTTCAAAGACATAGGAGCTTGTGGT…
AA39G00353_AearADH1a_3.5_kb	AA39G00353	AearADH1a	3.5 kb	CAACTGATCAGTATATCTTTATAAACAATTAAAATATATTATTTTCGTTTCTTTGCACGTTGAATTAAATGTAAGTCCAGAGAGGAAAATCAGATGATTAATTCTGTATGTCTAATTGAACATTTTATAATATAATCGTATGCATTATTCGTATAAAAAACTATATAATTACTAAACAATTTTATTACGAAATAAACTGGTAGTGTTTTGAATCTACTACAACGCACAAACAACTATATAATCCAACAGCATTATACTGCTCACAAGAAAAACAAAGAGAGCTTCATCATCATATCCTAATTATTAAGCTCATTTTCCAATGGACGTCCGAAGTCTACCAAGCAACGGCGTCGCAACAATCCAAGACTCCGCTCCCACCGCCGCAACCATACTCGGCTC…
AA57G00289_AearLDH_1_kb	AA57G00289	AearLDH	1 kb	TAGGAAGGAGAAATACTTGAAGCATTTTTTTGAAGGCTCAGGCTGGTTATCAATCATAACAATACAAGATGCATGGTCGGAGACACCCGGAGGATCAAAAACCGCTAATGCAGAAGGGAAGGAAGAAAACCACTCATCATTAGCCAAAGCCCTGTCCAGCTTCCTTATGATCGGATTATCCTGTTGATGATTTGACCAAGTGAAGAACACACCCCTAGTAGGCAGATCAGAGAGCTGATTGTCCCTCAAACAACCCTGAAAATCTTCCATACCACGAATATTGAAGGCTGACTGTGTGATAGAGTAATGCTCAGAAGAAGCTGCTATCTGATTGAAGTCCCCCAACAGCAACCAAGCGGTATGAGAGAGAGGGGAGGACCTAGACAAAACAGAAATATC…
AA57G00289_AearLDH_3.5_kb	AA57G00289	AearLDH	3.5 kb	CGTATTTTACTTTTACATGAATTGCTGCCGAGAGTTAGCTAATCTACATAGCATGATGCACAAAGTGATTGCATATATATCTAAGCTGCTGAGTGCTGACCCACCACATAAAAACTTTTTTCAACATATATTCGTAAGAATTCAATGTTAAGCTAAAACAACGTGTCAAGAGCATAATTAGCCAAGCAAATAATGTAAAAAAAACGTAGCATTAAGCAAACGATGATGATGATTATCTATGTAAATTCTTGTTATGGGTCCTAACTCCGAACACATAATTATCTATTAAATTTTCGATTACAGTAAAATAAATAGTATACGAAATCGAACCATAACACTCAATACCATAGTTGAGTTTTTTTAGTTGTTATCATGCTGTAGCTAGCCTAGAATTAGTAC…
AA6G00020_AearDOG1_1_kb	AA6G00020	AearDOG1	1 kb	TCAAGCGATGAAGTTAGAGGAGAAGATGATTGAACAACTTTGATCTGGTCTCAAAGGTCAAAGCCATGCAATATCTCCTCGTATGTACTACATTGTTCTAGATAGCCTAATGATGCACATCGTGAGTTATGTTAAAAAACTATTTTTAGAAAAAGTTACTGAGAGTTCTGGACAAAAAGTTCAGGGTAATGATATTTAAGGTGACAAAAGGTAGGAGATGTTACTATTCACAAAAAAAAATTAAAGGGTTATCTTGTAATGCGACTTGTTCATGTTAGTTGTTGACAAAAAAATAGACTGTTGTAGATTATTTGTTATGAGGGTAGGAGTAGGATCGTGTAGTGGAGAGACGAACACGTAAGTAGAAAGAAAGAGCCTTGTTATTAGATTAGAGCTGTG…
AA6G00020_AearDOG1_3.5_kb	AA6G00020	AearDOG1	3.5 kb	ATCTCATCAAATTCTTTTCTAGCTTGTTGGCGGTCTTGTCTGATTGCTTTTATCCAATCTTCAATTCGTATGTCCTTCTTTAGAGCTTCTTCTGTCTGTGGGTTTCTTGAGATTGCAGCAACTAGGAGGGAGCCTAGAGAAGATGGGTTGTCTTCTATGCATTCCTGTTTGCGTTTCTGAGTGAACCCCGAGTCCTGATTTGTGAGCCGATTTGCTTCAGCTGGTATTGGGGAGGTATGATGCTGCTGTAATTCTTGGTATCTAATGATTATCCCTTTTTGTGTTCTTTCAGATGGTAGCGACTCTCTCTTCCTCCATGTTTTTGCAGGTTCCTGAAAAGTTCCTTTACCTTTTTGTTCCTCCATGAATCTGCTTATACTGTGGCTTGTCCTTGAGGAA…
AT1G72360_AtERF73_1_kb	AT1G72360	AtERF73	1 kb	CCGGTTTACTCTAACCGGATCAATCCCTCCGGTTTTCTCCAGTGTCTATCTCTCCGGTTAAACAACTCCAACATCATCTCCAAAGTAATCCACACACCAAACAACTCTTCTTTCTCCTCAATTCTAGATTCCTCAATACAAAACCGGAGATTCTCATCTCGCGGTACACCTAAACCGGTTGCAATCCTAACTCCGGTTAAGCCTTCCCACGTGCAATCAACCGTGAAATGCGCACGGTGGTTCAATATCCATCTCAGAACCAGAAGCGGAGGTCACGATTACGAAGGTCTCTCTTACATTTCACAAAACCCTTTCGTTATTCTCGATTTAAGAAATCTCCGGTCTATTAAAATCAATAACCGGACGGTTTGGGTCCAAACCGGAGCTACAATCGGTGAA…
AT1G72360_AtERF73_3.5_kb	AT1G72360	AtERF73	3.5 kb	CTTGGGTTGCTGATGCTGAGGAGTGCAAGAAAAGAGGTTCCATTGAAACTGCAAGAGCAATATACGCCCATGCTCTTACAGTGTTCTTGACTAAGAAAAGTATCTGGCTTAAAGCGGCACAGCTTGAGAAGAGTCACGGAAGTAGAGAGTCTCTTGATGCCTTGTTACGTAAAGCTGTTACATACGTCCCTCAGGCTGAGGTTCTCTGGCTCATGGGTGCAAAGGAAAAGTGGCTTGCCGGAGATGTTCCAGCTGCCCGTGCTATTCTACAAGAAGCTTATGCTGCAATTCCCAACTCGGAGGAAATCTGGCTTGCTGCTTTCAAGCTGGAGTTTGAGAACAAGGAGCCAGAAAGAGCAAGGATGCTTCTCGCAAAGGCAAGAGAAAGAGGAGGAACTG…
AT1G77120_AtADH1_1_kb	AT1G77120	AtADH1	1 kb	ATTTGTTTCCCCTTTTTTTCTTCCGTAAATGTAATTAAATTCAACTTATTATTCCCTTTTCAAATTTTAATATTAATATATGGAAATTAAATGCGAAAGAAATATTGTTACATTGGTAATTTCATTCTAGCAAATTCAAATTATATATATATGTATATATTTTATTTTTTCGTTTCTTTTTAAATATCTCTTTAAGATTTTCACACAGTTTAAAAGATTTTATGATTTGTTTAAAATAATTTCATTCACATTCACTATAAATATTTGCCAAATATGTTTAAAACGATACTCAATTTAAAATAAAAATATAGATATATCTAAAATAATATTTAAAAAAATGAAGGGACTAGTAAATTGATTATATCGGTTTTGACTTCAGTAATTATAGCTAATTCCAAT…
AT1G77120_AtADH1_3.5_kb	AT1G77120	AtADH1	3.5 kb	CGCACGTCGTCTCTAATGCAAAAACACTAAGGTGGTGATTGGTTGACCCGCTACGAGCCGCTGCGGCTGCGTTTGCGGTTTGTAGCGGTTTTTGGCGGTTGATACCAATCACACCAACCGTCGCATATCGCTGTGTATCGTTCTGAATCGCTGAAATCCAAAAGTTCATTTCCACTTGCATTTGCGGTTGCGGGCGTTTGCGGTTGAAAAAAAAATAAAAATTATTAAAATTAAATCAAATAAATAATGAAAAATAAAAATAAAATCATGTTTAATAAAATTAAAAATAATATTAAATTGTTTTTTAAATTATATTGTTTCATTATAATTTTTTTATTGAGAAATATTAGTTGTATTTTTTGAATATCAAATTTAAAAATCCATTAATCACTGATATTC…
AT2G47520_AtERF71_1_kb	AT2G47520	AtERF71	1 kb	CTCTCTATAGAACAACCGGTAGGAAAAAGAATGTGATTAAAAACAAAAATTAACATATCTTTTATTAGTAATAAATGTTTTTTCAATTTTTGTGTAAAATTTTAAAAAAAACATTCATTCTGTAACCTAGGAGTATTTTATTTATCACGATTATGCAGTAATTAATGTAAATTTTTGTATGTGTTAAAATGATTGACAGGGTTATATTTGGTATGATCGTATCTTTACCGGTAACAATTGTCTACTATGTGCTTTTGGGCCTATGATTTTGTACCCTAAGGAAGAAGAAAGCCACCAGAAGAGCAAGATGCCGCATATTATATATATATATATATTAGACGATGAATGATTTTATTTGTGATGTATAGTGATTAGTGAAGGATGATGATTCATAGGAGA…
AT2G47520_AtERF71_3.5_kb	AT2G47520	AtERF71	3.5 kb	CTTTTTCCCTCTCCTTTTACTCACTGTTCGTTTCCGCTAAAGCATTTTCTGAAACAAATTTTTGCTTCAGATCTTGTGAAAACGTCAAAGTGCATAAATTCTAGTGTTACCTAAACGATGTCGTTTATACAAACGAAGAGAATCGAAAAGCCCATTGGGCTTTAGATATTAATAGACAGGCCCATATTTGGGATCTGACATTCCAACCCAGATCTTGTGAAGACGTCAAAGTGCATAAACTCTAGTGTTACCTAAACGATGCCGTTTTATACAAACGAAGAGAATCGAAAAGCCCATTGGGCTTTAGATATTAATAGACAGGCCCATATTTGAAATCTGGCATTCCAACCCAGAGCAGTTTTTGATTTTTTTTTCCCATATGTAATAAAAGAATCGGTG…
At4g17260_AtLDH1_1_kb	At4g17260	AtLDH1	1 kb	TAATACTTCTAAAATATTTAATATCATTTAATTACTACAAAATTATCATTTTTGATATTGCTTTTCTCCATGACTATAACAATTCGATTATAATCATCAAAGCGCAGAGATATAATCTGATAGCATTTAATTACTACAAAATTACAAAATATTTAGACAATGATTCATAAACATATCATAAATAAGATCAACATTAATAAAATAAATGGGTTTATTTTTACAGGACGGGTTTGGAAGGACGTTACTTAATAACATTTGTAAACTATAAAATAAAATTATTTTATAGATAAATACAATTTATAAACTTTTATATATACTAACTTTAAAAAATAAATTATTCCCGCGATATACCGCGGGTTAAAATCTAGTGTATATATCAAGTTGTAGCAAAACCAGCTG…
At4g17260_AtLDH1_3.5_kb	At4g17260	AtLDH1	3.5 kb	TTTGATATCCAACATTGATCGACGTACGTACGTAGTGAGGTAGAGGCTTAGGTTAGGAATCAATCGTGAATACTATTTCAACGTTGATTCCCGCGAGCTGAATATTTTTTGTGATGTATAGTAAAACGCATATGATTATAGGAATCATCATAAAGATTCTTGTCATGAAGAACAATATTAAACCAAATTATGCATTACGAGCAAAATAATTATACAAAAATACTGATAATTATAACTTGGGTCATTGTATTTTCTGTGTAATGTCTACTATCCCTTAATTAGTCGGTTTAAATCAGGAAAAAGTATAATTAATGACACTCATAATTGTATCGTTAAGACTTGAAAGTGACGGCCAAGAATACAATTAAGAGCCAATTAGTGATCTTTCATAACTTTAAA…
At4g33070_AtPDC1_1_kb	At4g33070	AtPDC1	1 kb	GTTAGTAGTTGCTCGTCTGTTGTTGGTTGTTTAAGGTCTGATCACAAGACATGGCCTCCTTTATATATGTGGAACACAATGTCGACAGAAGTATCTTAAGATTATATAGGACAAGTGTCAACTAGATGTTGGCCGGAAGAGAAGAGACATAATTGGGTGCACGTTTAAATTTTTATATTTCCCCACCAAAACCTAATAATATTGATCGAGAAATGTTTTGATAATTATTACTCATCACACTACACCAAGCTAGGATCCGAATTGAGAAGGAAGGAATTACTGTTTTGTGGTTAATTCTTGAGTGAAGTATTTATAAATACGTATTTACATGCATGATTAGATAAATTAACTAAAACAAATAGAAGAATTTGGTAGGAATTAATATTACGCCATGTAATA…
At4g33070_AtPDC1_3.5_kb	At4g33070	AtPDC1	3.5 kb	TCCAATTTCTTTCCTCTTTAAAGAGGTAAAATTGCCACATGGAACATTTAACACCATTCTGAATTTCTGATTCCAGGAACGTTGTCGTATCATATCTACTCGTGTAAGTCTTAGATCGATTTAGAACTTAGAAGAACAACACTTCTTGTTTTATCCTAATTAATACTATAATATATGCATGTAAAATCTTGTTTTTTCTATATCGGGTCAATGTGAATTGATATATTAGTTTGTGAGTGTGTCGGCTTCCGTAACTTACAGGAAGGGTTTTTACTTTTCTTTTTCAGATAATTAATGAAGAAGAAGAAAATACAACCAAATTTACACAAAAATAATGGCAAATTAAACTATTTTGGAACAACAACTCGCACTCTCTATTAGTCCTCCACGTAATGCATG…
At5g01320_AtPDC4_1_kb	At5g01320	AtPDC4	1 kb	ATTTTGATGAATCTTGAATCAAGAAACGTTGTTTTTTTTGCAGGTTGGAGACATTCCTTTCAATTCACAAACAGGATTGAAAATGAAAAAACCAATCAGTGGTGATTTAGATCAATCTGTGATGTCATTAGCTCCTGAACCAGAGAATAATGTGTACAGTTTTGGTGTATTAATGCTTGAAATCATCTCTGGAAAACTCTCAGATTCAGATGAACAAGGATCTATTGTGAATTGGGTAAGTAAAACAGAGTTTAAACGAGGGTAATTTGGTCAAAAAGATGAAAACTTTTGTGTGTTTTTTGTAGGCAAGAAAGCATTTTGAGGAAGATAAATTGGGAGATATGATAGATTCATCGTTAAAGACATGTAAAGAAGAAGAGCTTGAAGTGATATGTGACG…
At5g01320_AtPDC4_3.5_kb	At5g01320	AtPDC4	3.5 kb	TCTTGAAAAGATTGTTTTTTTTCGTTTGTGTGAAGACTGACACGACGTCGTTTGGTTGTTTGTTTCTTTTTTTTTTGCAAAAAAAAAGAAAAAATAGAAAATGACTAAACGACGTCGTGTCAGTGATTAGGCAAACGAAAAACGGTCATTTTCTCTTTCATGTTTTTTGTCTATTTATTTTATTTATTTTATTTATTCTTTTTTTTTCGCAAATTTTTTTATAGTCTTGAAATAGTTTTCTTGATTTGTCGTTTTCAAATTATAAAAAATTATTAAGATTTCTTCAAATTACCGAAATTAATCTTAATTAATTTATTAAATAGTTAATTTATCAATGTGTATAGTTTTGATATTATCATTTGTATAGTCGTGATTAATCTCTTTTATGTATTTTTTTTT…
At5g01330_AtPDC3_1_kb	At5g01330	AtPDC3	1 kb	TGACTCGGACCAGACTCAAATTTGAGACATAAGTCGGCAGTTGAGACACTCCGACGACGATCACCGGTAAAGAAATCAGAAATGATAGCACCACCACACATTTTATGCAAAAAACGTGAAATTAAATGGATAAAGAATGTAAAGTGAAGAGTATCTAAGGATTTAGGGGAAGAAGACTAAGTTGCTTTGACTTTGAATTGAATTGAAGAAAATTTGAGTCAAAGAAGGCGTTTTTATACATTGTTTTTGCTTCTCTGCCAAGTTCTTCTAGAACTCTATTATTCTTCAATAACTTTTTTTTTTCATTTATCAATAATTACAAAAAAATTATAGCATATGCTACAATTTAACATTTACTATTTTTTTTTTTTTCTCTCAGAACATTTACTATAGAAAGAT…
At5g01330_AtPDC3_3.5_kb	At5g01330	AtPDC3	3.5 kb	TGATCATCGTATTACAAGCAACAACATTCGGATTCTTCGAACCCCAGAAAAGTTTAAAGGCATAATGAGACGAACATAGCTCCGCAGAGACCGAAAGGAGCTTCGGAAGTATAAAGGCACCACCTTGTAAGCCATAAACGAGAATCTGAGCATGAATTTGCTTCAATACTGTGATTCTCTGACAATTCTCCAATAATCCCAGAAATTTGTTATCCATGGAAGTACCTTAAAAGTTAAAACTTCCGCATCGCCTCGTTAGTGACTTGGTTATTTCCCTGAAGCTCAATCATAAACAATGGCAATTTAGTTAATATATCGAAATTTAGGGCTATATTAGTTTGCCGTCTGATTTGATATATATTCACCCAAAAGATTGTTGTAGTATGTACAAACGATTTA…
AT5G45830_AtDOG1_1_kb	AT5G45830	AtDOG1	1 kb	AACACTCCTCTTCACTGACCTTGGTGTTCTCTCTCCCTCTGTAGTTAGCGATGAGCTTATTCAACTCTATCTCTAATTTCAACTCCTAATTAATAACTAACTATTTATACTACTTTTGCTTCAGAAGTGAAAACTTCCAATTTTGAGCCTTTTAAGATCTTCAAAGTTCATGTTTTTATCTTAAATATTGAGGTAGTTTTTCTGCTTCGTCTTCCGATTTAGATCAGTTTCCGCCAGTTGGCCCAGTTCTCCGGTAACCAGTTTCCGATCCTGGTATCAACACCGTTAACTTTAAACAATCTTATCTATTGAAGTAGCCATTTATTACTCTTTTGCCTAGAGACTATAAACATGTACAACATACCTAATCCTCAGTCCTCGTGGTTCCAATTTTTGTGA…
AT5G45830_AtDOG1_3.5_kb	AT5G45830	AtDOG1	3.5 kb	GTTATGCTTCCTCCGATGCTTACTCGTTGCAGCCAACACCACGTGCCTCGAACTTTAACGAGCTTGACGTTAACGGAAACGGTACGCCGGTTTGGATGAAATCTCCTGCCGCCGGGAGAATATACCGGCAATCTTCGCCGAAGATGATGTGGGAGTCTGGGCAAAGACATGCAGCCAAAGATATCAATGGTACGTTTTCTTTGAAAGATGTGTCGTTTTCGTTTTTCGTTAGCACTGACACGACGGCGTTTAGTCAATTTTCTTCTCTTTTCGTGTTTTTCTTTATCATTGGTTCTTTTAAAAGATTTAATGAATAGAAAAACATTGATAGACTACATAAAATGCAGCTTTTCAGAAATAAAAAAACTTAGCATTGTCTCTTTTACTTTCCAAATCCCT…
At5g54960_AtPDC2_1_kb	At5g54960	AtPDC2	1 kb	AGTTGTGTTTATTAATTATTTGACTCTCAATTTTGTCTTGTGCCCTTCTGTAGTAATTAATAATCACTATTATACGAAGCACTTGTCCCATTAAAGTGTAATAATTTGATAGTTTGCTTATTGGAAACTACATTAACGTACGGAGGTAATTATGCACTGTATAAACACTATAATTATGCAGCATAAATATATATTCTTACTCACAATTTCAAATTTAGAAGATATTGGATTCCGTAATTATATTGCAATTTTGATCTTTGATTTATCTATAGTGTGTATAAAAGTTAAAAATCACGTGCATTAATAGATATTCAGTATATTTTCAGTAATTGTTGCATGTGTGAGTTATGCAATCAAAAAGCCACTAAATACATAAATATATTATGATATATGGGCCAA…
At5g54960_AtPDC2_3.5_kb	At5g54960	AtPDC2	3.5 kb	TAAACTTGTCTCATCAGCAATATACTTAACCGATGATTACGCAGCAAAGGTTCTTACTTTCTTGCTTAACAAGAAAACTGTTTTAGTAGTTATTTCTTTCTTGCTTAACAAGAAACTGGTGTTCTTGATTCTTAATACAAGACCTAGTGGTAAAATAATGCTTCGTTTTGCAGGTCGGAGAGGTTCCTTTCAGCGGACAAACCGGGAGTAAACCGAGAAAACCGATGAGTGGTGATTTAGACCAATCTTTATTGCCATTACCTCCTGAACCAGAGACTAATGTCTATAGCTTTGGAGTATTAATGCTTGAGATAATCTCTGGAAAGCTCTCAGATTCAGAAGAAGAAGGATCAATTCTAAAATGGGTAAAAAAAAACTCAAAAATCAAAACCAAATCAC…

## Sheet: Supplemental DS4C
Back to Supplemental DS4 info
motif_id	sequence_name	Analysis	start	stop	strand	p-value	matched_sequence
AP2EREBP_tnt.ERF73_col_a_m1	AA21G00481_AearERF73/71_1_kb	1	55	75	-	5.82e-05	CAAACGCAGCCGCAGCGGCTC
AP2EREBP_tnt.ERF73_colamp_a_m1	AA21G00481_AearERF73/71_1_kb	1	60	80	+	4.35e-06	GCTGCGGCTGCGTTTGCGGTT
HB_tnt.ANL2_colamp_a_m1	AA21G00481_AearERF73/71_1_kb	1	924	934	-	8.52e-05	CCATTAATTTC
HB_tnt.ATHB15_col_a_m1	AA21G00481_AearERF73/71_1_kb	1	456	470	-	4.09e-05	ATATATAATAATTAA
HB_tnt.ATHB5_col_a_m1	AA21G00481_AearERF73/71_1_kb	1	456	466	-	3.1e-05	ATAATAATTAA
HB_tnt.ATHB5_col_a_m1	AA21G00481_AearERF73/71_1_kb	1	218	228	-	7.01e-05	TTAATAATTTT
HB_tnt.ATHB5_colamp_a_m1	AA21G00481_AearERF73/71_1_kb	1	219	228	+	7.85e-05	AAATTATTAA
Homeobox_tnt.ATHB13_col_a_m1	AA21G00481_AearERF73/71_1_kb	1	456	466	-	1.62e-05	ATAATAATTAA
Homeobox_tnt.ATHB13_col_a_m1	AA21G00481_AearERF73/71_1_kb	1	218	228	-	2.42e-05	TTAATAATTTT
Homeobox_tnt.ATHB13_colamp_a_m1	AA21G00481_AearERF73/71_1_kb	1	456	466	-	1.77e-05	ATAATAATTAA
Homeobox_tnt.ATHB13_colamp_a_m1	AA21G00481_AearERF73/71_1_kb	1	218	228	-	7.28e-05	TTAATAATTTT
Homeobox_tnt.ATHB20_col_a_m1	AA21G00481_AearERF73/71_1_kb	1	456	466	-	1e-05	ATAATAATTAA
Homeobox_tnt.ATHB20_col_a_m1	AA21G00481_AearERF73/71_1_kb	1	218	228	-	4.95e-05	TTAATAATTTT
Homeobox_tnt.ATHB20_colamp_a_m1	AA21G00481_AearERF73/71_1_kb	1	456	466	+	2.41e-05	TTAATTATTAT
Homeobox_tnt.ATHB20_colamp_a_m1	AA21G00481_AearERF73/71_1_kb	1	218	228	+	7.64e-05	AAAATTATTAA
Homeobox_tnt.HAT5_col_a_m1	AA21G00481_AearERF73/71_1_kb	1	456	466	-	1.67e-05	ATAATAATTAA
Homeobox_tnt.HAT5_col_a_m1	AA21G00481_AearERF73/71_1_kb	1	218	228	-	5.08e-05	TTAATAATTTT
Homeobox_tnt.HAT5_colamp_a_m1	AA21G00481_AearERF73/71_1_kb	1	454	467	-	1.26e-05	TATAATAATTAAAA
Homeobox_tnt.HAT5_colamp_a_m1	AA21G00481_AearERF73/71_1_kb	1	216	229	-	7.32e-05	TTTAATAATTTTTA
Homeobox_tnt.HAT5_colamp_a_m1	AA21G00481_AearERF73/71_1_kb	1	240	253	+	9.08e-05	ATAAATAATGAAAA
RAV_tnt.RAV1_colamp_a_m1	AA21G00481_AearERF73/71_1_kb	1	478	498	+	5.39e-05	AATTTAGTAAATTTTTGTTGA
ZFHD_tnt.ATHB23_col_b_m1	AA21G00481_AearERF73/71_1_kb	1	374	395	-	4.71e-06	ATCAGTGATTAATGGATTTTTA
ZFHD_tnt.ATHB23_col_b_m1	AA21G00481_AearERF73/71_1_kb	1	273	294	+	3.8e-05	TAATAAAATTAAAAATAATATT
ZFHD_tnt.ATHB23_col_b_m1	AA21G00481_AearERF73/71_1_kb	1	446	467	-	5.98e-05	TATAATAATTAAAACACTCATA
ZFHD_tnt.ATHB23_col_b_m1	AA21G00481_AearERF73/71_1_kb	1	264	285	+	6.45e-05	AATCATGTTTAATAAAATTAAA
ZFHD_tnt.ATHB23_col_b_m1	AA21G00481_AearERF73/71_1_kb	1	766	787	-	7.4e-05	TAAATAAATTAATTTTCAAGAA
ZFHD_tnt.ATHB23_col_b_m1	AA21G00481_AearERF73/71_1_kb	1	466	487	-	7.78e-05	TTACTAAATTAAACATAATATA
ZFHD_tnt.ATHB25_colamp_a_m1	AA21G00481_AearERF73/71_1_kb	1	382	392	-	4.81e-05	AGTGATTAATG
ZFHD_tnt.ATHB33_col_a_m1	AA21G00481_AearERF73/71_1_kb	1	383	393	-	5.54e-05	CAGTGATTAAT
ZFHD_tnt.ATHB33_colamp_a_m1	AA21G00481_AearERF73/71_1_kb	1	383	397	-	8.43e-06	ATATCAGTGATTAAT
ZFHD_tnt.ATHB33_colamp_a_m1	AA21G00481_AearERF73/71_1_kb	1	455	469	-	6.4e-05	TATATAATAATTAAA
ZFHD_tnt.ATHB34_col_a_m1	AA21G00481_AearERF73/71_1_kb	1	376	390	+	1.03e-05	AAAATCCATTAATCA
ZFHD_tnt.ATHB34_colamp_a_m1	AA21G00481_AearERF73/71_1_kb	1	383	397	-	1.66e-05	ATATCAGTGATTAAT
ZFHD_tnt.ATHB34_colamp_a_m1	AA21G00481_AearERF73/71_1_kb	1	455	469	-	6.32e-05	TATATAATAATTAAA
ZFHD_tnt.ATHB34_colamp_a_m1	AA21G00481_AearERF73/71_1_kb	1	398	412	-	8.66e-05	TTTATTTTGATTAGA
bZIP_tnt.ABF2_col_v3a_m1	AA31G00264_AearADH1b_1_kb	1	788	805	-	9.98e-06	TATTCTTCCACGTGGCAT
bZIP_tnt.ABF2_col_v3a_m1	AA31G00264_AearADH1b_1_kb	1	784	801	+	2.42e-05	TGGAATGCCACGTGGAAG
bZIP_tnt.ABI5_col_v3h_m1	AA31G00264_AearADH1b_1_kb	1	785	802	+	1.14e-05	GGAATGCCACGTGGAAGA
bZIP_tnt.ABI5_col_v3h_m1	AA31G00264_AearADH1b_1_kb	1	787	804	-	2.42e-05	ATTCTTCCACGTGGCATT
bZIP_tnt.ABI5_colamp_v3b_m1	AA31G00264_AearADH1b_1_kb	1	786	800	+	1.48e-05	GAATGCCACGTGGAA
bZIP_tnt.ABI5_colamp_v3b_m1	AA31G00264_AearADH1b_1_kb	1	789	803	-	2.77e-05	TTCTTCCACGTGGCA
bZIP_tnt.AREB3_col_v31_m1	AA31G00264_AearADH1b_1_kb	1	786	800	+	1.45e-05	GAATGCCACGTGGAA
bZIP_tnt.AREB3_col_v31_m1	AA31G00264_AearADH1b_1_kb	1	789	803	-	2.08e-05	TTCTTCCACGTGGCA
bZIP_tnt.AREB3_colamp_a_m1	AA31G00264_AearADH1b_1_kb	1	789	803	-	1.62e-05	TTCTTCCACGTGGCA
bZIP_tnt.AREB3_colamp_a_m1	AA31G00264_AearADH1b_1_kb	1	786	800	+	2.5e-05	GAATGCCACGTGGAA
bZIP_tnt.GBF3_col_m1	AA31G00264_AearADH1b_1_kb	1	786	800	-	9.57e-06	TTCCACGTGGCATTC
bZIP_tnt.GBF3_col_m1	AA31G00264_AearADH1b_1_kb	1	789	803	+	1.9e-05	TGCCACGTGGAAGAA
bZIP_tnt.GBF3_colamp_m1	AA31G00264_AearADH1b_1_kb	1	786	800	+	7e-06	GAATGCCACGTGGAA
bZIP_tnt.GBF3_colamp_m1	AA31G00264_AearADH1b_1_kb	1	789	803	-	8.35e-06	TTCTTCCACGTGGCA
bZIP_tnt.GBF5_col_v3a_m1	AA31G00264_AearADH1b_1_kb	1	786	800	+	3.03e-05	GAATGCCACGTGGAA
bZIP_tnt.GBF5_col_v3a_m1	AA31G00264_AearADH1b_1_kb	1	789	803	-	8.54e-05	TTCTTCCACGTGGCA
bZIP_tnt.GBF5_colamp_a_m1	AA31G00264_AearADH1b_1_kb	1	786	800	+	3.09e-05	GAATGCCACGTGGAA
bZIP_tnt.GBF5_colamp_a_m1	AA31G00264_AearADH1b_1_kb	1	789	803	-	8.16e-05	TTCTTCCACGTGGCA
bZIP_tnt.GBF6_colamp_a_m1	AA31G00264_AearADH1b_1_kb	1	786	800	+	4.01e-05	GAATGCCACGTGGAA
bZIP_tnt.GBF6_colamp_a_m1	AA31G00264_AearADH1b_1_kb	1	789	803	-	7.23e-05	TTCTTCCACGTGGCA
HB_tnt.ANL2_col_a_m1	AA31G00264_AearADH1b_1_kb	1	625	635	+	2.62e-06	TCATTAATTAC
HB_tnt.ANL2_col_a_m1	AA31G00264_AearADH1b_1_kb	1	158	168	-	3.52e-06	ACATTAATTAC
HB_tnt.ANL2_col_a_m1	AA31G00264_AearADH1b_1_kb	1	68	78	-	1.65e-05	ACATTTATTAC
HB_tnt.ANL2_col_a_m1	AA31G00264_AearADH1b_1_kb	1	568	578	+	7.54e-05	ACATTAATTTT
HB_tnt.ANL2_colamp_a_m1	AA31G00264_AearADH1b_1_kb	1	158	168	-	4.03e-06	ACATTAATTAC
HB_tnt.ANL2_colamp_a_m1	AA31G00264_AearADH1b_1_kb	1	625	635	+	4.48e-06	TCATTAATTAC
HB_tnt.ANL2_colamp_a_m1	AA31G00264_AearADH1b_1_kb	1	68	78	-	1.83e-05	ACATTTATTAC
HB_tnt.ANL2_colamp_a_m1	AA31G00264_AearADH1b_1_kb	1	568	578	+	6.87e-05	ACATTAATTTT
HB_tnt.ATHB15_col_a_m1	AA31G00264_AearADH1b_1_kb	1	689	703	-	9.48e-05	TTATATAATTATTAG
HB_tnt.ATHB5_col_a_m1	AA31G00264_AearADH1b_1_kb	1	186	196	-	4.31e-05	TCAATCATTTT
HB_tnt.ATHB5_col_a_m1	AA31G00264_AearADH1b_1_kb	1	408	418	-	4.67e-05	ACAATAATTTT
HB_tnt.ATHB5_col_a_m1	AA31G00264_AearADH1b_1_kb	1	689	699	+	5.02e-05	CTAATAATTAT
HB_tnt.ATHB5_colamp_a_m1	AA31G00264_AearADH1b_1_kb	1	187	196	+	1.09e-05	AAATGATTGA
HB_tnt.ATHB5_colamp_a_m1	AA31G00264_AearADH1b_1_kb	1	409	418	+	5.77e-05	AAATTATTGT
HB_tnt.ATHB5_colamp_a_m1	AA31G00264_AearADH1b_1_kb	1	689	698	-	9.04e-05	TAATTATTAG
Homeobox_ecoli.HAT2_col_v31_m1	AA31G00264_AearADH1b_1_kb	1	187	197	-	5.97e-05	GTCAATCATTT
Homeobox_tnt.ATHB13_col_a_m1	AA31G00264_AearADH1b_1_kb	1	689	699	+	2.26e-05	CTAATAATTAT
Homeobox_tnt.ATHB13_col_a_m1	AA31G00264_AearADH1b_1_kb	1	408	418	-	2.83e-05	ACAATAATTTT
Homeobox_tnt.ATHB13_col_a_m1	AA31G00264_AearADH1b_1_kb	1	186	196	-	6.38e-05	TCAATCATTTT
Homeobox_tnt.ATHB13_colamp_a_m1	AA31G00264_AearADH1b_1_kb	1	689	699	+	3.89e-05	CTAATAATTAT
Homeobox_tnt.ATHB13_colamp_a_m1	AA31G00264_AearADH1b_1_kb	1	408	418	-	6.51e-05	ACAATAATTTT
Homeobox_tnt.ATHB13_colamp_a_m1	AA31G00264_AearADH1b_1_kb	1	186	196	+	9.72e-05	AAAATGATTGA
Homeobox_tnt.ATHB20_col_a_m1	AA31G00264_AearADH1b_1_kb	1	689	699	+	3.14e-05	CTAATAATTAT
Homeobox_tnt.ATHB20_col_a_m1	AA31G00264_AearADH1b_1_kb	1	408	418	-	4.55e-05	ACAATAATTTT
Homeobox_tnt.ATHB20_colamp_a_m1	AA31G00264_AearADH1b_1_kb	1	689	699	-	4.88e-05	ATAATTATTAG
Homeobox_tnt.ATHB20_colamp_a_m1	AA31G00264_AearADH1b_1_kb	1	186	196	+	7.37e-05	AAAATGATTGA
Homeobox_tnt.ATHB20_colamp_a_m1	AA31G00264_AearADH1b_1_kb	1	408	418	+	9.59e-05	AAAATTATTGT
Homeobox_tnt.HAT2_colamp_a_m1	AA31G00264_AearADH1b_1_kb	1	186	196	-	4.67e-06	TCAATCATTTT
Homeobox_tnt.HAT5_col_a_m1	AA31G00264_AearADH1b_1_kb	1	408	418	-	2.24e-05	ACAATAATTTT
Homeobox_tnt.HAT5_col_a_m1	AA31G00264_AearADH1b_1_kb	1	689	699	+	3.93e-05	CTAATAATTAT
Homeobox_tnt.HAT5_colamp_a_m1	AA31G00264_AearADH1b_1_kb	1	688	701	+	1.76e-05	ACTAATAATTATAT
Homeobox_tnt.HAT5_colamp_a_m1	AA31G00264_AearADH1b_1_kb	1	406	419	-	5.57e-05	GACAATAATTTTAA
NAC_tnt.NTL8_col_m1	AA31G00264_AearADH1b_1_kb	1	273	291	-	2.89e-06	CTTTCTTCTTCCTTAGGGT
RAV_tnt.RAV1_col_m1	AA31G00264_AearADH1b_1_kb	1	40	56	-	1.1e-05	ATGTTAATTTTTGTTTT
RAV_tnt.RAV1_colamp_a_m1	AA31G00264_AearADH1b_1_kb	1	40	60	-	2.32e-05	AGATATGTTAATTTTTGTTTT
ZFHD_tnt.ATHB23_col_b_m1	AA31G00264_AearADH1b_1_kb	1	663	684	-	1.27e-05	GCTCTTAATTAGTTTCAAAATT
ZFHD_tnt.ATHB23_col_b_m1	AA31G00264_AearADH1b_1_kb	1	154	175	+	1.89e-05	TGCAGTAATTAATGTAAATTTT
ZFHD_tnt.ATHB23_col_b_m1	AA31G00264_AearADH1b_1_kb	1	618	639	-	3.08e-05	TCGGGTAATTAATGAGATTAAA
ZFHD_tnt.ATHB23_col_b_m1	AA31G00264_AearADH1b_1_kb	1	29	50	+	3.5e-05	GAATGTGATTAAAAACAAAAAT
ZFHD_tnt.ATHB23_col_b_m1	AA31G00264_AearADH1b_1_kb	1	364	385	+	5.3e-05	TATAGTGATTAGTGAAGGATGA
ZFHD_tnt.ATHB23_col_b_m1	AA31G00264_AearADH1b_1_kb	1	669	690	+	8.24e-05	GAAACTAATTAAGAGCCTAACT
ZFHD_tnt.ATHB23_col_b_m1	AA31G00264_AearADH1b_1_kb	1	702	723	+	8.3e-05	AATAAAAATTACTAATATTTTA
ZFHD_tnt.ATHB23_colamp_a_m1	AA31G00264_AearADH1b_1_kb	1	671	681	-	2.12e-06	CTTAATTAGTT
ZFHD_tnt.ATHB23_colamp_a_m1	AA31G00264_AearADH1b_1_kb	1	157	167	+	3.38e-05	AGTAATTAATG
ZFHD_tnt.ATHB23_colamp_a_m1	AA31G00264_AearADH1b_1_kb	1	626	636	-	4.64e-05	GGTAATTAATG
ZFHD_tnt.ATHB25_col_a_m1	AA31G00264_AearADH1b_1_kb	1	364	378	-	9.49e-06	TCACTAATCACTATA
ZFHD_tnt.ATHB25_col_a_m1	AA31G00264_AearADH1b_1_kb	1	625	639	+	2.45e-05	TCATTAATTACCCGA
ZFHD_tnt.ATHB25_col_a_m1	AA31G00264_AearADH1b_1_kb	1	670	684	+	8.38e-05	AAACTAATTAAGAGC
ZFHD_tnt.ATHB25_colamp_a_m1	AA31G00264_AearADH1b_1_kb	1	157	167	+	7.6e-06	AGTAATTAATG
ZFHD_tnt.ATHB25_colamp_a_m1	AA31G00264_AearADH1b_1_kb	1	626	636	-	1.35e-05	GGTAATTAATG
ZFHD_tnt.ATHB25_colamp_a_m1	AA31G00264_AearADH1b_1_kb	1	671	681	-	4.29e-05	CTTAATTAGTT
ZFHD_tnt.ATHB25_colamp_a_m1	AA31G00264_AearADH1b_1_kb	1	367	377	+	6.07e-05	AGTGATTAGTG
ZFHD_tnt.ATHB33_col_a_m1	AA31G00264_AearADH1b_1_kb	1	627	637	-	1.89e-05	GGGTAATTAAT
ZFHD_tnt.ATHB33_col_a_m1	AA31G00264_AearADH1b_1_kb	1	156	166	+	3.25e-05	CAGTAATTAAT
ZFHD_tnt.ATHB33_col_a_m1	AA31G00264_AearADH1b_1_kb	1	366	376	+	8.02e-05	TAGTGATTAGT
ZFHD_tnt.ATHB33_colamp_a_m1	AA31G00264_AearADH1b_1_kb	1	152	166	+	9.06e-06	TATGCAGTAATTAAT
ZFHD_tnt.ATHB33_colamp_a_m1	AA31G00264_AearADH1b_1_kb	1	27	41	+	8.66e-05	AAGAATGTGATTAAA
ZFHD_tnt.ATHB33_colamp_a_m1	AA31G00264_AearADH1b_1_kb	1	362	376	+	9.78e-05	TGTATAGTGATTAGT
ZFHD_tnt.ATHB33_colamp_a_m1	AA31G00264_AearADH1b_1_kb	1	627	641	-	9.78e-05	GATCGGGTAATTAAT
ZFHD_tnt.ATHB34_col_a_m1	AA31G00264_AearADH1b_1_kb	1	665	679	+	1.55e-05	TTTTGAAACTAATTA
ZFHD_tnt.ATHB34_col_a_m1	AA31G00264_AearADH1b_1_kb	1	159	173	-	2.22e-05	AATTTACATTAATTA
ZFHD_tnt.ATHB34_col_a_m1	AA31G00264_AearADH1b_1_kb	1	620	634	+	2.51e-05	TAATCTCATTAATTA
ZFHD_tnt.ATHB34_col_a_m1	AA31G00264_AearADH1b_1_kb	1	674	688	-	2.69e-05	TTAGGCTCTTAATTA
ZFHD_tnt.ATHB34_col_a_m1	AA31G00264_AearADH1b_1_kb	1	369	383	-	3.72e-05	ATCCTTCACTAATCA
ZFHD_tnt.ATHB34_col_a_m1	AA31G00264_AearADH1b_1_kb	1	34	48	-	4.33e-05	TTTTGTTTTTAATCA
ZFHD_tnt.ATHB34_col_a_m1	AA31G00264_AearADH1b_1_kb	1	150	164	+	7.32e-05	ATTATGCAGTAATTA
ZFHD_tnt.ATHB34_col_a_m1	AA31G00264_AearADH1b_1_kb	1	693	707	-	9.8e-05	TTTATTATATAATTA
ZFHD_tnt.ATHB34_colamp_a_m1	AA31G00264_AearADH1b_1_kb	1	40	54	+	6.69e-05	AAAACAAAAATTAAC
ZFHD_tnt.ATHB34_colamp_a_m1	AA31G00264_AearADH1b_1_kb	1	27	41	+	7.87e-05	AAGAATGTGATTAAA
ZFHD_tnt.ATHB34_colamp_a_m1	AA31G00264_AearADH1b_1_kb	1	667	681	+	7.87e-05	TTGAAACTAATTAAG
ZFHD_tnt.ATHB34_colamp_a_m1	AA31G00264_AearADH1b_1_kb	1	152	166	+	9.91e-05	TATGCAGTAATTAAT
bZIP_tnt.TGA9_col_a_m1	AA39G00353_AearADH1a_1_kb	1	219	229	+	7.75e-05	GAAGACGTCAA
Homeobox_ecoli.HAT2_col_v31_m1	AA39G00353_AearADH1a_1_kb	1	483	493	+	9.01e-05	ACTAATCAAAA
HRPEGasch2016	AA39G00353_AearADH1a_1_kb	1	456	467	-	9.23e-06	GCCTCTTGTTTT
HRPEGasch2016	AA39G00353_AearADH1a_1_kb	1	490	501	-	9.23e-06	GCCTCTTGTTTT
HB_tnt.ANL2_col_a_m1	AA6G00020_AearDOG1_1_kb	1	574	584	+	8.38e-05	AAATTAAATAC
HB_tnt.ANL2_col_a_m1	AA6G00020_AearDOG1_1_kb	1	84	94	+	9.54e-05	AAATTAAATGC
HB_tnt.ATHB15_col_a_m1	AA6G00020_AearDOG1_1_kb	1	914	928	-	7.51e-06	GATGATGATGATGAT
HB_tnt.ATHB15_col_a_m1	AA6G00020_AearDOG1_1_kb	1	917	931	-	7.51e-06	GATGATGATGATGAT
HB_tnt.ATHB15_col_a_m1	AA6G00020_AearDOG1_1_kb	1	920	934	-	5.36e-05	CTTGATGATGATGAT
HB_tnt.ATHB15_col_a_m1	AA6G00020_AearDOG1_1_kb	1	698	712	+	7.1e-05	TTTTATAATCATGGT
HB_tnt.ATHB5_col_a_m1	AA6G00020_AearDOG1_1_kb	1	769	779	-	7.01e-05	TTAATAATTTT
HB_tnt.ATHB5_colamp_a_m1	AA6G00020_AearDOG1_1_kb	1	770	779	+	7.85e-05	AAATTATTAA
Homeobox_ecoli.HAT2_col_v31_m1	AA6G00020_AearDOG1_1_kb	1	353	363	-	8.49e-05	TATAATCAATT
Homeobox_tnt.ATHB13_col_a_m1	AA6G00020_AearDOG1_1_kb	1	769	779	-	2.42e-05	TTAATAATTTT
Homeobox_tnt.ATHB13_colamp_a_m1	AA6G00020_AearDOG1_1_kb	1	769	779	-	7.28e-05	TTAATAATTTT
Homeobox_tnt.ATHB20_col_a_m1	AA6G00020_AearDOG1_1_kb	1	769	779	-	4.95e-05	TTAATAATTTT
Homeobox_tnt.ATHB20_colamp_a_m1	AA6G00020_AearDOG1_1_kb	1	769	779	+	7.64e-05	AAAATTATTAA
Homeobox_tnt.HAT5_col_a_m1	AA6G00020_AearDOG1_1_kb	1	769	779	-	5.08e-05	TTAATAATTTT
RAV_tnt.RAV1_col_m1	AA6G00020_AearDOG1_1_kb	1	849	865	-	3.33e-05	GTTATTTTTTTTGTTTG
RAV_tnt.RAV1_col_m1	AA6G00020_AearDOG1_1_kb	1	886	902	-	4.62e-05	CATAATTTTTTTGTTTT
RAV_tnt.RAV1_col_m1	AA6G00020_AearDOG1_1_kb	1	632	648	-	4.71e-05	ATTTTTTTTTCTGTGGC
RAV_tnt.RAV1_colamp_a_m1	AA6G00020_AearDOG1_1_kb	1	886	906	-	1.57e-05	TCTCCATAATTTTTTTGTTTT
RAV_tnt.RAV1_colamp_a_m1	AA6G00020_AearDOG1_1_kb	1	632	652	-	9.41e-05	TGGTATTTTTTTTTCTGTGGC
ZFHD_tnt.ATHB23_col_b_m1	AA6G00020_AearDOG1_1_kb	1	567	588	-	2.53e-05	AATTGTATTTAATTTATATTTT
ZFHD_tnt.ATHB23_col_b_m1	AA6G00020_AearDOG1_1_kb	1	27	48	+	2.69e-05	AAATGTAATTAAATTCAACTTA
ZFHD_tnt.ATHB23_col_b_m1	AA6G00020_AearDOG1_1_kb	1	569	590	+	3.59e-05	AATATAAATTAAATACAATTAT
ZFHD_tnt.ATHB25_col_a_m1	AA6G00020_AearDOG1_1_kb	1	27	41	-	7.66e-05	AATTTAATTACATTT
HB_tnt.ANL2_col_a_m1	AT1G72360_AtERF73_1_kb	1	123	133	-	8.71e-05	TAATTAAATGC
Homeobox_ecoli.HAT2_col_v31_m1	AT1G72360_AtERF73_1_kb	1	663	673	-	3.87e-05	TTTAATCATAT
Homeobox_tnt.ATHB13_colamp_a_m1	AT1G72360_AtERF73_1_kb	1	157	167	+	9.85e-05	ACAATGATTCA
Homeobox_tnt.ATHB20_col_a_m1	AT1G72360_AtERF73_1_kb	1	272	282	-	9.32e-05	AAAATAATTTT
Homeobox_tnt.HAT2_colamp_a_m1	AT1G72360_AtERF73_1_kb	1	662	672	-	4.94e-05	TTAATCATATC
Homeobox_tnt.HAT5_col_a_m1	AT1G72360_AtERF73_1_kb	1	272	282	-	6.28e-05	AAAATAATTTT
Homeobox_tnt.HAT5_colamp_a_m1	AT1G72360_AtERF73_1_kb	1	270	283	-	9.99e-05	TAAAATAATTTTAT
HRPEGasch2016	AT1G72360_AtERF73_1_kb	1	389	400	-	2.16e-05	ACAGCTGGTTTT
ZFHD_tnt.ATHB23_col_b_m1	AT1G72360_AtERF73_1_kb	1	18	39	-	2.36e-05	TGTAGTAATTAAATGATATTAA
ZFHD_tnt.ATHB23_col_b_m1	AT1G72360_AtERF73_1_kb	1	661	682	+	3.65e-05	AGATATGATTAAAGATAAGAAT
ZFHD_tnt.ATHB23_col_b_m1	AT1G72360_AtERF73_1_kb	1	24	45	+	7.9e-05	TCATTTAATTACTACAAAATTA
ZFHD_tnt.ATHB25_col_a_m1	AT1G72360_AtERF73_1_kb	1	440	454	+	7.51e-05	TAACTAATCACCGTG
ZFHD_tnt.ATHB33_col_a_m1	AT1G72360_AtERF73_1_kb	1	442	452	-	6.16e-05	CGGTGATTAGT
ZFHD_tnt.ATHB33_colamp_a_m1	AT1G72360_AtERF73_1_kb	1	659	673	+	7.46e-05	TAAGATATGATTAAA
ZFHD_tnt.ATHB34_col_a_m1	AT1G72360_AtERF73_1_kb	1	20	34	+	3.36e-05	AATATCATTTAATTA
ZFHD_tnt.ATHB34_col_a_m1	AT1G72360_AtERF73_1_kb	1	666	680	-	9.24e-05	TCTTATCTTTAATCA
ZFHD_tnt.ATHB34_colamp_a_m1	AT1G72360_AtERF73_1_kb	1	659	673	+	3.48e-05	TAAGATATGATTAAA
ZFHD_tnt.ATHB34_colamp_a_m1	AT1G72360_AtERF73_1_kb	1	775	789	+	5.84e-05	TAAAAAGGGATTAAC
bZIP_tnt.ABF2_col_v3a_m1	AT1G77120_AtADH1_1_kb	1	623	640	+	4.76e-06	AGAAATGCCACGTGGACG
bZIP_tnt.ABF2_col_v3a_m1	AT1G77120_AtADH1_1_kb	1	627	644	-	2.77e-05	TATTCGTCCACGTGGCAT
bZIP_tnt.ABI5_col_v3h_m1	AT1G77120_AtADH1_1_kb	1	626	643	-	1.26e-05	ATTCGTCCACGTGGCATT
bZIP_tnt.ABI5_col_v3h_m1	AT1G77120_AtADH1_1_kb	1	624	641	+	2.8e-05	GAAATGCCACGTGGACGA
bZIP_tnt.ABI5_colamp_v3b_m1	AT1G77120_AtADH1_1_kb	1	628	642	-	1.4e-05	TTCGTCCACGTGGCA
bZIP_tnt.ABI5_colamp_v3b_m1	AT1G77120_AtADH1_1_kb	1	625	639	+	3.49e-05	AAATGCCACGTGGAC
bZIP_tnt.AREB3_col_v31_m1	AT1G77120_AtADH1_1_kb	1	628	642	-	1.16e-05	TTCGTCCACGTGGCA
bZIP_tnt.AREB3_col_v31_m1	AT1G77120_AtADH1_1_kb	1	625	639	+	3.46e-05	AAATGCCACGTGGAC
bZIP_tnt.AREB3_colamp_a_m1	AT1G77120_AtADH1_1_kb	1	628	642	-	9.38e-06	TTCGTCCACGTGGCA
bZIP_tnt.AREB3_colamp_a_m1	AT1G77120_AtADH1_1_kb	1	625	639	+	4.67e-05	AAATGCCACGTGGAC
bZIP_tnt.GBF3_col_m1	AT1G77120_AtADH1_1_kb	1	628	642	+	9.64e-06	TGCCACGTGGACGAA
bZIP_tnt.GBF3_col_m1	AT1G77120_AtADH1_1_kb	1	625	639	-	3.41e-05	GTCCACGTGGCATTT
bZIP_tnt.GBF3_colamp_m1	AT1G77120_AtADH1_1_kb	1	628	642	-	2.57e-06	TTCGTCCACGTGGCA
bZIP_tnt.GBF3_colamp_m1	AT1G77120_AtADH1_1_kb	1	625	639	+	3.42e-05	AAATGCCACGTGGAC
bZIP_tnt.GBF5_col_v3a_m1	AT1G77120_AtADH1_1_kb	1	628	642	-	3.74e-05	TTCGTCCACGTGGCA
bZIP_tnt.GBF5_col_v3a_m1	AT1G77120_AtADH1_1_kb	1	625	639	+	6.12e-05	AAATGCCACGTGGAC
bZIP_tnt.GBF5_colamp_a_m1	AT1G77120_AtADH1_1_kb	1	628	642	-	4.14e-05	TTCGTCCACGTGGCA
bZIP_tnt.GBF5_colamp_a_m1	AT1G77120_AtADH1_1_kb	1	625	639	+	6.35e-05	AAATGCCACGTGGAC
bZIP_tnt.GBF6_colamp_a_m1	AT1G77120_AtADH1_1_kb	1	628	642	-	3.81e-05	TTCGTCCACGTGGCA
bZIP_tnt.GBF6_colamp_a_m1	AT1G77120_AtADH1_1_kb	1	625	639	+	7.48e-05	AAATGCCACGTGGAC
G2like_tnt.At1g68670_colamp_a_d1	AT1G77120_AtADH1_1_kb	1	154	160	+	7.93e-05	AGATTCT
HB_tnt.ANL2_col_a_m1	AT1G77120_AtADH1_1_kb	1	305	315	-	6.67e-06	TCATTAATTAT
HB_tnt.ANL2_colamp_a_m1	AT1G77120_AtADH1_1_kb	1	305	315	-	1.24e-05	TCATTAATTAT
HB_tnt.ATHB15_col_a_m1	AT1G77120_AtADH1_1_kb	1	585	599	-	5.76e-05	TGTAGTAATTATTAA
HB_tnt.ATHB15_col_a_m1	AT1G77120_AtADH1_1_kb	1	219	233	+	9.32e-05	AATACTGATAATTAT
HB_tnt.ATHB5_col_a_m1	AT1G77120_AtADH1_1_kb	1	585	595	+	9.09e-05	TTAATAATTAC
HB_tnt.ATHB5_colamp_a_m1	AT1G77120_AtADH1_1_kb	1	585	594	-	8.2e-05	TAATTATTAA
Homeobox_ecoli.HAT2_col_v31_m1	AT1G77120_AtADH1_1_kb	1	130	140	-	7.13e-05	TATAATCATAT
Homeobox_tnt.ATHB13_col_a_m1	AT1G77120_AtADH1_1_kb	1	585	595	+	4.22e-05	TTAATAATTAC
Homeobox_tnt.ATHB13_col_a_m1	AT1G77120_AtADH1_1_kb	1	203	213	+	8.64e-05	AAAATAATTAT
Homeobox_tnt.ATHB13_colamp_a_m1	AT1G77120_AtADH1_1_kb	1	585	595	+	4.53e-05	TTAATAATTAC
Homeobox_tnt.ATHB20_col_a_m1	AT1G77120_AtADH1_1_kb	1	585	595	+	3.08e-05	TTAATAATTAC
Homeobox_tnt.ATHB20_col_a_m1	AT1G77120_AtADH1_1_kb	1	203	213	+	6.93e-05	AAAATAATTAT
Homeobox_tnt.ATHB20_colamp_a_m1	AT1G77120_AtADH1_1_kb	1	585	595	-	4.08e-05	GTAATTATTAA
Homeobox_tnt.HAT2_colamp_a_m1	AT1G77120_AtADH1_1_kb	1	129	139	-	6.51e-05	ATAATCATATG
Homeobox_tnt.HAT5_col_a_m1	AT1G77120_AtADH1_1_kb	1	203	213	+	4.38e-05	AAAATAATTAT
Homeobox_tnt.HAT5_col_a_m1	AT1G77120_AtADH1_1_kb	1	585	595	+	7.69e-05	TTAATAATTAC
Homeobox_tnt.HAT5_colamp_a_m1	AT1G77120_AtADH1_1_kb	1	584	597	+	3.89e-05	ATTAATAATTACTA
Homeobox_tnt.HAT5_colamp_a_m1	AT1G77120_AtADH1_1_kb	1	202	215	+	8.79e-05	CAAAATAATTATAC
NAC_tnt.NTL8_col_m1	AT1G77120_AtADH1_1_kb	1	430	448	-	8.49e-05	TATTCTTGGTCATCAAGTT
ZFHD_tnt.ATHB23_col_b_m1	AT1G77120_AtADH1_1_kb	1	301	322	+	3.36e-05	AAGTATAATTAATGACACTCAT
ZFHD_tnt.ATHB23_col_b_m1	AT1G77120_AtADH1_1_kb	1	746	767	-	7.51e-05	GAAATTAATTAGTACTGTTTAT
ZFHD_tnt.ATHB23_col_b_m1	AT1G77120_AtADH1_1_kb	1	271	292	+	7.57e-05	TCCCTTAATTAGTCGGTTTAAA
ZFHD_tnt.ATHB23_colamp_a_m1	AT1G77120_AtADH1_1_kb	1	304	314	+	1.34e-05	TATAATTAATG
ZFHD_tnt.ATHB23_colamp_a_m1	AT1G77120_AtADH1_1_kb	1	274	284	+	1.72e-05	CTTAATTAGTC
ZFHD_tnt.ATHB23_colamp_a_m1	AT1G77120_AtADH1_1_kb	1	754	764	-	2.47e-05	ATTAATTAGTA
ZFHD_tnt.ATHB23_colamp_a_m1	AT1G77120_AtADH1_1_kb	1	550	560	-	4.22e-05	GTTAATTAGTC
ZFHD_tnt.ATHB23_colamp_a_m1	AT1G77120_AtADH1_1_kb	1	755	765	+	8.54e-05	ACTAATTAATT
ZFHD_tnt.ATHB25_col_a_m1	AT1G77120_AtADH1_1_kb	1	301	315	-	1.06e-06	TCATTAATTATACTT
ZFHD_tnt.ATHB25_col_a_m1	AT1G77120_AtADH1_1_kb	1	548	562	-	3.82e-05	TAGTTAATTAGTCTT
ZFHD_tnt.ATHB25_col_a_m1	AT1G77120_AtADH1_1_kb	1	549	563	+	4.49e-05	AGACTAATTAACTAA
ZFHD_tnt.ATHB25_colamp_a_m1	AT1G77120_AtADH1_1_kb	1	304	314	+	1.1e-05	TATAATTAATG
ZFHD_tnt.ATHB25_colamp_a_m1	AT1G77120_AtADH1_1_kb	1	274	284	+	5.75e-05	CTTAATTAGTC
ZFHD_tnt.ATHB25_colamp_a_m1	AT1G77120_AtADH1_1_kb	1	754	764	-	9.32e-05	ATTAATTAGTA
ZFHD_tnt.ATHB33_col_a_m1	AT1G77120_AtADH1_1_kb	1	303	313	+	7.95e-05	GTATAATTAAT
ZFHD_tnt.ATHB33_col_a_m1	AT1G77120_AtADH1_1_kb	1	308	318	-	8.3e-05	GTGTCATTAAT
ZFHD_tnt.ATHB33_colamp_a_m1	AT1G77120_AtADH1_1_kb	1	299	313	+	8.18e-07	AAAAGTATAATTAAT
ZFHD_tnt.ATHB33_colamp_a_m1	AT1G77120_AtADH1_1_kb	1	269	283	+	5.49e-05	TATCCCTTAATTAGT
ZFHD_tnt.ATHB33_colamp_a_m1	AT1G77120_AtADH1_1_kb	1	755	769	-	7.93e-05	TAGAAATTAATTAGT
ZFHD_tnt.ATHB34_col_a_m1	AT1G77120_AtADH1_1_kb	1	267	281	+	1.88e-05	ACTATCCCTTAATTA
ZFHD_tnt.ATHB34_col_a_m1	AT1G77120_AtADH1_1_kb	1	276	290	-	3.26e-05	TAAACCGACTAATTA
ZFHD_tnt.ATHB34_col_a_m1	AT1G77120_AtADH1_1_kb	1	757	771	-	4.07e-05	ACTAGAAATTAATTA
ZFHD_tnt.ATHB34_col_a_m1	AT1G77120_AtADH1_1_kb	1	748	762	+	8.32e-05	AAACAGTACTAATTA
ZFHD_tnt.ATHB34_colamp_a_m1	AT1G77120_AtADH1_1_kb	1	299	313	+	2.01e-06	AAAAGTATAATTAAT
ZFHD_tnt.ATHB34_colamp_a_m1	AT1G77120_AtADH1_1_kb	1	755	769	-	2.1e-05	TAGAAATTAATTAGT
ZFHD_tnt.ATHB34_colamp_a_m1	AT1G77120_AtADH1_1_kb	1	269	283	+	4.48e-05	TATCCCTTAATTAGT
bZIP_tnt.AREB3_col_v31_m1	AT2G47520_AtERF71_1_kb	1	106	120	+	8.72e-05	ATAGGACAAGTGTCA
bZIP_tnt.AREB3_colamp_a_m1	AT2G47520_AtERF71_1_kb	1	106	120	+	7.64e-05	ATAGGACAAGTGTCA
HB_tnt.ATHB15_col_a_m1	AT2G47520_AtERF71_1_kb	1	221	235	-	3.63e-05	ATGAGTAATAATTAT
HB_tnt.ATHB15_col_a_m1	AT2G47520_AtERF71_1_kb	1	217	231	+	4.94e-05	TTTGATAATTATTAC
HB_tnt.ATHB5_col_a_m1	AT2G47520_AtERF71_1_kb	1	221	231	-	7.98e-05	GTAATAATTAT
Homeobox_ecoli.HAT2_col_v31_m1	AT2G47520_AtERF71_1_kb	1	465	475	-	3.44e-05	ATTAATCATAG
Homeobox_tnt.ATHB13_col_a_m1	AT2G47520_AtERF71_1_kb	1	221	231	-	5.86e-05	GTAATAATTAT
Homeobox_tnt.ATHB13_col_a_m1	AT2G47520_AtERF71_1_kb	1	420	430	+	8.33e-05	GAAATAATTAA
Homeobox_tnt.ATHB13_colamp_a_m1	AT2G47520_AtERF71_1_kb	1	420	430	+	5.22e-05	GAAATAATTAA
Homeobox_tnt.ATHB13_colamp_a_m1	AT2G47520_AtERF71_1_kb	1	221	231	-	6.01e-05	GTAATAATTAT
Homeobox_tnt.ATHB20_col_a_m1	AT2G47520_AtERF71_1_kb	1	420	430	+	5.39e-05	GAAATAATTAA
Homeobox_tnt.ATHB20_col_a_m1	AT2G47520_AtERF71_1_kb	1	221	231	-	6.02e-05	GTAATAATTAT
Homeobox_tnt.ATHB20_colamp_a_m1	AT2G47520_AtERF71_1_kb	1	221	231	+	9.43e-05	ATAATTATTAC
Homeobox_tnt.ATHB20_colamp_a_m1	AT2G47520_AtERF71_1_kb	1	464	474	+	9.54e-05	TCTATGATTAA
Homeobox_tnt.HAT2_colamp_a_m1	AT2G47520_AtERF71_1_kb	1	464	474	-	5.12e-05	TTAATCATAGA
Homeobox_tnt.HAT2_colamp_a_m1	AT2G47520_AtERF71_1_kb	1	420	430	-	7.08e-05	TTAATTATTTC
Homeobox_tnt.HAT5_col_a_m1	AT2G47520_AtERF71_1_kb	1	420	430	+	4.43e-05	GAAATAATTAA
Homeobox_tnt.HAT5_col_a_m1	AT2G47520_AtERF71_1_kb	1	221	231	-	6.28e-05	GTAATAATTAT
Homeobox_tnt.HAT5_colamp_a_m1	AT2G47520_AtERF71_1_kb	1	419	432	+	3.57e-05	AGAAATAATTAAGA
Homeobox_tnt.HAT5_colamp_a_m1	AT2G47520_AtERF71_1_kb	1	219	232	-	5.91e-05	AGTAATAATTATCA
NAC_tnt.NTL8_col_m1	AT2G47520_AtERF71_1_kb	1	573	591	-	1.83e-05	TTTGCTTGACGACCAAGTT
ZFHD_tnt.ATHB23_col_b_m1	AT2G47520_AtERF71_1_kb	1	467	488	+	2.52e-07	ATGATTAATTAACTTATTATTA
ZFHD_tnt.ATHB23_col_b_m1	AT2G47520_AtERF71_1_kb	1	461	482	-	6.36e-07	TAAGTTAATTAATCATAGAATT
ZFHD_tnt.ATHB23_col_b_m1	AT2G47520_AtERF71_1_kb	1	463	484	+	5.73e-06	TTCTATGATTAATTAACTTATT
ZFHD_tnt.ATHB23_col_b_m1	AT2G47520_AtERF71_1_kb	1	419	440	+	3.83e-05	AGAAATAATTAAGAAAGCGTTA
ZFHD_tnt.ATHB23_col_b_m1	AT2G47520_AtERF71_1_kb	1	329	350	+	7.84e-05	ATGCATGATTAGATAAATTAAC
ZFHD_tnt.ATHB23_colamp_a_m1	AT2G47520_AtERF71_1_kb	1	469	479	-	2.76e-05	GTTAATTAATC
ZFHD_tnt.ATHB23_colamp_a_m1	AT2G47520_AtERF71_1_kb	1	470	480	+	3.49e-05	ATTAATTAACT
ZFHD_tnt.ATHB23_colamp_a_m1	AT2G47520_AtERF71_1_kb	1	466	476	+	7.32e-05	TATGATTAATT
ZFHD_tnt.ATHB25_col_a_m1	AT2G47520_AtERF71_1_kb	1	468	482	+	5.2e-06	TGATTAATTAACTTA
ZFHD_tnt.ATHB25_col_a_m1	AT2G47520_AtERF71_1_kb	1	467	481	-	4.04e-05	AAGTTAATTAATCAT
ZFHD_tnt.ATHB25_col_a_m1	AT2G47520_AtERF71_1_kb	1	419	433	-	5.48e-05	TTCTTAATTATTTCT
ZFHD_tnt.ATHB25_col_a_m1	AT2G47520_AtERF71_1_kb	1	463	477	-	9.23e-05	TAATTAATCATAGAA
ZFHD_tnt.ATHB33_colamp_a_m1	AT2G47520_AtERF71_1_kb	1	461	475	+	8.15e-06	AATTCTATGATTAAT
ZFHD_tnt.ATHB33_colamp_a_m1	AT2G47520_AtERF71_1_kb	1	470	484	-	1.3e-05	AATAAGTTAATTAAT
ZFHD_tnt.ATHB34_col_a_m1	AT2G47520_AtERF71_1_kb	1	472	486	-	5.84e-06	ATAATAAGTTAATTA
ZFHD_tnt.ATHB34_col_a_m1	AT2G47520_AtERF71_1_kb	1	468	482	-	2.78e-05	TAAGTTAATTAATCA
ZFHD_tnt.ATHB34_col_a_m1	AT2G47520_AtERF71_1_kb	1	463	477	+	2.9e-05	TTCTATGATTAATTA
ZFHD_tnt.ATHB34_col_a_m1	AT2G47520_AtERF71_1_kb	1	334	348	-	8.51e-05	TAATTTATCTAATCA
ZFHD_tnt.ATHB34_colamp_a_m1	AT2G47520_AtERF71_1_kb	1	470	484	-	1.09e-05	AATAAGTTAATTAAT
ZFHD_tnt.ATHB34_colamp_a_m1	AT2G47520_AtERF71_1_kb	1	461	475	+	2.17e-05	AATTCTATGATTAAT
AP2EREBP_tnt.ERF73_colamp_a_m1	At4g17260_AtLDH1_1_kb	1	130	150	+	7.48e-05	GAAGCGTCGGTGAGAGAAGCG
G2like_tnt.At1g68670_col_m1	At4g17260_AtLDH1_1_kb	1	1029	1041	-	7.79e-05	GATTTGATGATTC
HB_tnt.ANL2_col_a_m1	At4g17260_AtLDH1_1_kb	1	363	373	+	2.06e-05	GAATTAATTAC
HB_tnt.ATHB15_col_a_m1	At4g17260_AtLDH1_1_kb	1	882	896	-	3.5e-08	AAATGTAATGATTAT
HB_tnt.ATHB15_col_a_m1	At4g17260_AtLDH1_1_kb	1	878	892	+	4.44e-06	ATAAATAATCATTAC
HB_tnt.ATHB5_col_a_m1	At4g17260_AtLDH1_1_kb	1	636	646	+	6.9e-05	GTAATAATTTA
HB_tnt.ATHB5_col_a_m1	At4g17260_AtLDH1_1_kb	1	704	714	-	8.37e-05	TCAATAATGGT
HB_tnt.ATHB5_colamp_a_m1	At4g17260_AtLDH1_1_kb	1	705	714	+	7.38e-05	CCATTATTGA
HB_tnt.ATHB5_colamp_a_m1	At4g17260_AtLDH1_1_kb	1	882	891	-	9.44e-05	TAATGATTAT
Homeobox_ecoli.HAT2_col_v31_m1	At4g17260_AtLDH1_1_kb	1	881	891	+	1.05e-05	AATAATCATTA
Homeobox_tnt.ATHB13_col_a_m1	At4g17260_AtLDH1_1_kb	1	636	646	+	4.8e-05	GTAATAATTTA
Homeobox_tnt.ATHB13_col_a_m1	At4g17260_AtLDH1_1_kb	1	704	714	-	8.89e-05	TCAATAATGGT
Homeobox_tnt.ATHB13_colamp_a_m1	At4g17260_AtLDH1_1_kb	1	704	714	-	4.93e-05	TCAATAATGGT
Homeobox_tnt.ATHB13_colamp_a_m1	At4g17260_AtLDH1_1_kb	1	636	646	+	5.41e-05	GTAATAATTTA
Homeobox_tnt.ATHB20_col_a_m1	At4g17260_AtLDH1_1_kb	1	636	646	+	4.95e-05	GTAATAATTTA
Homeobox_tnt.ATHB20_colamp_a_m1	At4g17260_AtLDH1_1_kb	1	636	646	-	7.11e-05	TAAATTATTAC
Homeobox_tnt.HAT2_colamp_a_m1	At4g17260_AtLDH1_1_kb	1	882	892	+	3.26e-05	ATAATCATTAC
Homeobox_tnt.HAT5_col_a_m1	At4g17260_AtLDH1_1_kb	1	636	646	+	5.17e-05	GTAATAATTTA
Homeobox_tnt.HAT5_col_a_m1	At4g17260_AtLDH1_1_kb	1	704	714	-	5.28e-05	TCAATAATGGT
Homeobox_tnt.HAT5_colamp_a_m1	At4g17260_AtLDH1_1_kb	1	702	715	-	2.98e-05	TTCAATAATGGTTA
Homeobox_tnt.HAT5_colamp_a_m1	At4g17260_AtLDH1_1_kb	1	635	648	+	4.51e-05	AGTAATAATTTAAC
RAV_tnt.RAV1_col_m1	At4g17260_AtLDH1_1_kb	1	544	560	+	8.76e-05	CAAGTTTGCTTTGTTGA
RAV_tnt.RAV1_colamp_a_m1	At4g17260_AtLDH1_1_kb	1	540	560	+	9.58e-05	TCGTCAAGTTTGCTTTGTTGA
ZFHD_tnt.ATHB23_col_b_m1	At4g17260_AtLDH1_1_kb	1	356	377	-	1.49e-07	AAACGTAATTAATTCTTTAAAT
ZFHD_tnt.ATHB23_col_b_m1	At4g17260_AtLDH1_1_kb	1	389	410	+	2.61e-07	AAACCTAATTAGCAAATAAAAT
ZFHD_tnt.ATHB23_col_b_m1	At4g17260_AtLDH1_1_kb	1	383	404	-	4.83e-05	TTTGCTAATTAGGTTTTATCAT
ZFHD_tnt.ATHB23_colamp_a_m1	At4g17260_AtLDH1_1_kb	1	364	374	-	1.13e-05	CGTAATTAATT
ZFHD_tnt.ATHB25_col_a_m1	At4g17260_AtLDH1_1_kb	1	363	377	+	5.06e-06	GAATTAATTACGTTT
ZFHD_tnt.ATHB25_col_a_m1	At4g17260_AtLDH1_1_kb	1	389	403	-	1.92e-05	TTGCTAATTAGGTTT
ZFHD_tnt.ATHB25_colamp_a_m1	At4g17260_AtLDH1_1_kb	1	364	374	-	8.05e-06	CGTAATTAATT
ZFHD_tnt.ATHB33_col_a_m1	At4g17260_AtLDH1_1_kb	1	365	375	-	4.51e-07	ACGTAATTAAT
ZFHD_tnt.ATHB33_colamp_a_m1	At4g17260_AtLDH1_1_kb	1	365	379	-	2.38e-06	CAAAACGTAATTAAT
ZFHD_tnt.ATHB33_colamp_a_m1	At4g17260_AtLDH1_1_kb	1	387	401	+	3.04e-05	TAAAACCTAATTAGC
ZFHD_tnt.ATHB34_col_a_m1	At4g17260_AtLDH1_1_kb	1	394	408	-	7.64e-07	TTTATTTGCTAATTA
ZFHD_tnt.ATHB34_col_a_m1	At4g17260_AtLDH1_1_kb	1	358	372	+	4.56e-06	TTAAAGAATTAATTA
ZFHD_tnt.ATHB34_colamp_a_m1	At4g17260_AtLDH1_1_kb	1	387	401	+	1.49e-06	TAAAACCTAATTAGC
ZFHD_tnt.ATHB34_colamp_a_m1	At4g17260_AtLDH1_1_kb	1	365	379	-	9.52e-06	CAAAACGTAATTAAT
ZFHD_tnt.ATHB34_colamp_a_m1	At4g17260_AtLDH1_1_kb	1	392	406	-	8.84e-05	TATTTGCTAATTAGG
G2like_tnt.At1g68670_col_m1	AT5G45830_AtDOG1_1_kb	1	61	73	+	5.87e-05	GAATTTCTGATTC
G2like_tnt.At1g68670_colamp_a_d1	AT5G45830_AtDOG1_1_kb	1	928	934	+	7.93e-05	AGATTCT
HB_tnt.ANL2_col_a_m1	AT5G45830_AtDOG1_1_kb	1	288	298	-	6.67e-06	TCATTAATTAT
HB_tnt.ANL2_col_a_m1	AT5G45830_AtDOG1_1_kb	1	156	166	-	7.99e-05	GTATTAATTAG
HB_tnt.ANL2_colamp_a_m1	AT5G45830_AtDOG1_1_kb	1	288	298	-	1.24e-05	TCATTAATTAT
HB_tnt.ATHB15_col_a_m1	AT5G45830_AtDOG1_1_kb	1	722	736	+	1.81e-05	AGAGATAATCATTAA
HB_tnt.ATHB5_col_a_m1	AT5G45830_AtDOG1_1_kb	1	726	736	+	4.67e-05	ATAATCATTAA
HB_tnt.ATHB5_col_a_m1	AT5G45830_AtDOG1_1_kb	1	594	604	+	9.59e-05	ATAATAATTTG
HB_tnt.ATHB5_colamp_a_m1	AT5G45830_AtDOG1_1_kb	1	726	735	-	9.44e-05	TAATGATTAT
Homeobox_ecoli.HAT2_col_v31_m1	AT5G45830_AtDOG1_1_kb	1	656	666	+	2.99e-05	TTTAATCATAA
Homeobox_ecoli.HAT2_col_v31_m1	AT5G45830_AtDOG1_1_kb	1	725	735	+	7.28e-05	GATAATCATTA
Homeobox_tnt.ATHB13_col_a_m1	AT5G45830_AtDOG1_1_kb	1	594	604	+	6.23e-05	ATAATAATTTG
Homeobox_tnt.ATHB13_col_a_m1	AT5G45830_AtDOG1_1_kb	1	726	736	+	7.75e-05	ATAATCATTAA
Homeobox_tnt.ATHB20_col_a_m1	AT5G45830_AtDOG1_1_kb	1	594	604	+	6.69e-05	ATAATAATTTG
Homeobox_tnt.ATHB20_colamp_a_m1	AT5G45830_AtDOG1_1_kb	1	726	736	-	4.33e-05	TTAATGATTAT
Homeobox_tnt.HAT2_colamp_a_m1	AT5G45830_AtDOG1_1_kb	1	726	736	+	1.89e-05	ATAATCATTAA
Homeobox_tnt.HAT2_colamp_a_m1	AT5G45830_AtDOG1_1_kb	1	657	667	+	7.69e-05	TTAATCATAAT
Homeobox_tnt.HAT5_col_a_m1	AT5G45830_AtDOG1_1_kb	1	594	604	+	7.97e-05	ATAATAATTTG
ZFHD_tnt.ATHB23_col_b_m1	AT5G45830_AtDOG1_1_kb	1	152	173	+	8.62e-07	TATCCTAATTAATACTATAATA
ZFHD_tnt.ATHB23_col_b_m1	AT5G45830_AtDOG1_1_kb	1	647	668	-	1.24e-06	AATTATGATTAAACAATTAAAT
ZFHD_tnt.ATHB23_col_b_m1	AT5G45830_AtDOG1_1_kb	1	284	305	+	1.79e-05	TCAGATAATTAATGAAGAAGAA
ZFHD_tnt.ATHB23_col_b_m1	AT5G45830_AtDOG1_1_kb	1	146	167	-	3.19e-05	AGTATTAATTAGGATAAAACAA
ZFHD_tnt.ATHB23_colamp_a_m1	AT5G45830_AtDOG1_1_kb	1	287	297	+	2.61e-05	GATAATTAATG
ZFHD_tnt.ATHB25_col_a_m1	AT5G45830_AtDOG1_1_kb	1	284	298	-	1.98e-05	TCATTAATTATCTGA
ZFHD_tnt.ATHB25_colamp_a_m1	AT5G45830_AtDOG1_1_kb	1	287	297	+	3.4e-05	GATAATTAATG
ZFHD_tnt.ATHB25_colamp_a_m1	AT5G45830_AtDOG1_1_kb	1	155	165	+	8.95e-05	CCTAATTAATA
ZFHD_tnt.ATHB33_col_a_m1	AT5G45830_AtDOG1_1_kb	1	286	296	+	8.13e-05	AGATAATTAAT
ZFHD_tnt.ATHB33_colamp_a_m1	AT5G45830_AtDOG1_1_kb	1	282	296	+	2.88e-05	TTTCAGATAATTAAT
ZFHD_tnt.ATHB33_colamp_a_m1	AT5G45830_AtDOG1_1_kb	1	150	164	+	9.43e-05	TTTATCCTAATTAAT
ZFHD_tnt.ATHB34_col_a_m1	AT5G45830_AtDOG1_1_kb	1	649	663	+	1.69e-05	TTAATTGTTTAATCA
ZFHD_tnt.ATHB34_col_a_m1	AT5G45830_AtDOG1_1_kb	1	157	171	-	2.46e-05	TTATAGTATTAATTA
ZFHD_tnt.ATHB34_col_a_m1	AT5G45830_AtDOG1_1_kb	1	289	303	-	6.73e-05	CTTCTTCATTAATTA
ZFHD_tnt.ATHB34_col_a_m1	AT5G45830_AtDOG1_1_kb	1	725	739	+	7.1e-05	GATAATCATTAATCA
ZFHD_tnt.ATHB34_colamp_a_m1	AT5G45830_AtDOG1_1_kb	1	150	164	+	2.48e-05	TTTATCCTAATTAAT
ZFHD_tnt.ATHB34_colamp_a_m1	AT5G45830_AtDOG1_1_kb	1	732	746	-	3.05e-05	TATTCTCTGATTAAT
ZFHD_tnt.ATHB34_colamp_a_m1	AT5G45830_AtDOG1_1_kb	1	282	296	+	4.83e-05	TTTCAGATAATTAAT
ZFHD_tnt.ATHB34_colamp_a_m1	AT5G45830_AtDOG1_1_kb	1	155	169	-	9.91e-05	ATAGTATTAATTAGG
bZIP_tnt.ABF2_col_v3a_m1	AA19G00365_AearPDC1_1_kb	2	1020	1037	+	1.81e-05	TCAATAGACACGTGTACA
bZIP_tnt.ABF2_col_v3a_m1	AA19G00365_AearPDC1_1_kb	2	44	61	+	7.07e-05	GAATTTAACACGTGAGTA
bZIP_tnt.ABF2_col_v3a_m1	AA19G00365_AearPDC1_1_kb	2	1024	1041	-	7.6e-05	TTGGTGTACACGTGTCTA
bZIP_tnt.ABI5_col_v3h_m1	AA19G00365_AearPDC1_1_kb	2	1023	1040	-	2.4e-05	TGGTGTACACGTGTCTAT
bZIP_tnt.ABI5_col_v3h_m1	AA19G00365_AearPDC1_1_kb	2	1021	1038	+	6.15e-05	CAATAGACACGTGTACAC
bZIP_tnt.ABI5_colamp_v3b_m1	AA19G00365_AearPDC1_1_kb	2	1025	1039	-	2.54e-05	GGTGTACACGTGTCT
bZIP_tnt.ABI5_colamp_v3b_m1	AA19G00365_AearPDC1_1_kb	2	1022	1036	+	5.53e-05	AATAGACACGTGTAC
bZIP_tnt.AREB3_col_v31_m1	AA19G00365_AearPDC1_1_kb	2	1025	1039	-	2.3e-05	GGTGTACACGTGTCT
bZIP_tnt.AREB3_col_v31_m1	AA19G00365_AearPDC1_1_kb	2	1022	1036	+	4.16e-05	AATAGACACGTGTAC
bZIP_tnt.AREB3_colamp_a_m1	AA19G00365_AearPDC1_1_kb	2	1025	1039	-	1.88e-05	GGTGTACACGTGTCT
bZIP_tnt.AREB3_colamp_a_m1	AA19G00365_AearPDC1_1_kb	2	1022	1036	+	5.33e-05	AATAGACACGTGTAC
bZIP_tnt.GBF3_col_m1	AA19G00365_AearPDC1_1_kb	2	1025	1039	+	6.35e-05	AGACACGTGTACACC
bZIP_tnt.GBF3_colamp_m1	AA19G00365_AearPDC1_1_kb	2	1025	1039	-	1.31e-05	GGTGTACACGTGTCT
bZIP_tnt.GBF5_colamp_a_m1	AA19G00365_AearPDC1_1_kb	2	1025	1039	-	7.33e-05	GGTGTACACGTGTCT
bZIP_tnt.GBF5_colamp_a_m1	AA19G00365_AearPDC1_1_kb	2	49	63	-	7.93e-05	GATACTCACGTGTTA
bZIP_tnt.GBF6_col_m1	AA19G00365_AearPDC1_1_kb	2	49	63	+	8.8e-05	TAACACGTGAGTATC
bZIP_tnt.GBF6_colamp_a_m1	AA19G00365_AearPDC1_1_kb	2	49	63	-	5.17e-05	GATACTCACGTGTTA
bZIP_tnt.GBF6_colamp_a_m1	AA19G00365_AearPDC1_1_kb	2	1025	1039	-	5.71e-05	GGTGTACACGTGTCT
bZIP_tnt.TGA9_colamp_a_m1	AA19G00365_AearPDC1_1_kb	2	1046	1056	+	7.77e-05	TGGTGACGTTG
G2like_tnt.At1g68670_col_m1	AA19G00365_AearPDC1_1_kb	2	573	585	-	4.85e-05	GATTCGTTGATTC
G2like_tnt.At1g68670_col_m1	AA19G00365_AearPDC1_1_kb	2	510	522	-	5.67e-05	ATATAAGAGATTC
HB_tnt.ATHB5_col_a_m1	AA19G00365_AearPDC1_1_kb	2	754	764	-	7.37e-05	TTAATAATTTG
HB_tnt.ATHB5_colamp_a_m1	AA19G00365_AearPDC1_1_kb	2	755	764	+	7.85e-05	AAATTATTAA
Homeobox_tnt.ATHB13_col_a_m1	AA19G00365_AearPDC1_1_kb	2	754	764	-	3.08e-05	TTAATAATTTG
Homeobox_tnt.ATHB13_colamp_a_m1	AA19G00365_AearPDC1_1_kb	2	754	764	-	8.95e-05	TTAATAATTTG
Homeobox_tnt.ATHB20_col_a_m1	AA19G00365_AearPDC1_1_kb	2	754	764	-	5.17e-05	TTAATAATTTG
Homeobox_tnt.ATHB20_col_a_m1	AA19G00365_AearPDC1_1_kb	2	642	652	+	9.75e-05	AAAATAATTTG
Homeobox_tnt.ATHB20_colamp_a_m1	AA19G00365_AearPDC1_1_kb	2	754	764	+	6.65e-05	CAAATTATTAA
Homeobox_tnt.HAT5_col_a_m1	AA19G00365_AearPDC1_1_kb	2	754	764	-	7.97e-05	TTAATAATTTG
Homeobox_tnt.HAT5_col_a_m1	AA19G00365_AearPDC1_1_kb	2	642	652	+	9.42e-05	AAAATAATTTG
RAV_tnt.RAV1_colamp_a_m1	AA19G00365_AearPDC1_1_kb	2	298	318	+	6.62e-05	GTTAAATGTATCTTCTGATGT
ZFHD_tnt.ATHB23_col_b_m1	AA19G00365_AearPDC1_1_kb	2	609	630	+	3.42e-06	ATATTTAATTAACAACTTACAA
ZFHD_tnt.ATHB23_col_b_m1	AA19G00365_AearPDC1_1_kb	2	603	624	-	4.66e-06	GTTGTTAATTAAATATTAATAT
ZFHD_tnt.ATHB23_col_b_m1	AA19G00365_AearPDC1_1_kb	2	605	626	+	4.9e-05	ATTAATATTTAATTAACAACTT
ZFHD_tnt.ATHB23_col_b_m1	AA19G00365_AearPDC1_1_kb	2	741	762	+	7.9e-05	TCTCTTAATTACCCAAATTATT
ZFHD_tnt.ATHB23_colamp_a_m1	AA19G00365_AearPDC1_1_kb	2	612	622	+	5.4e-05	TTTAATTAACA
ZFHD_tnt.ATHB25_col_a_m1	AA19G00365_AearPDC1_1_kb	2	609	623	-	2.09e-05	TTGTTAATTAAATAT
ZFHD_tnt.ATHB25_colamp_a_m1	AA19G00365_AearPDC1_1_kb	2	612	622	+	7.63e-05	TTTAATTAACA
ZFHD_tnt.ATHB25_colamp_a_m1	AA19G00365_AearPDC1_1_kb	2	743	753	-	8.95e-05	GGTAATTAAGA
ZFHD_tnt.ATHB33_col_a_m1	AA19G00365_AearPDC1_1_kb	2	744	754	-	4.24e-05	GGGTAATTAAG
ZFHD_tnt.ATHB33_colamp_a_m1	AA19G00365_AearPDC1_1_kb	2	607	621	+	1.55e-05	TAATATTTAATTAAC
ZFHD_tnt.ATHB33_colamp_a_m1	AA19G00365_AearPDC1_1_kb	2	744	758	-	3.16e-05	ATTTGGGTAATTAAG
ZFHD_tnt.ATHB34_col_a_m1	AA19G00365_AearPDC1_1_kb	2	605	619	+	4.99e-06	ATTAATATTTAATTA
ZFHD_tnt.ATHB34_colamp_a_m1	AA19G00365_AearPDC1_1_kb	2	607	621	+	3.28e-06	TAATATTTAATTAAC
G2like_tnt.At1g68670_col_m1	AA215G00009_AearPDC2_1_kb	2	624	636	+	9.28e-05	TAATTAAATATTC
HB_tnt.ANL2_col_a_m1	AA215G00009_AearPDC2_1_kb	2	489	499	-	8.77e-05	TTATTAATTAA
HB_tnt.ATHB15_col_a_m1	AA215G00009_AearPDC2_1_kb	2	250	264	-	3.78e-05	TGTAGTAATTATTAT
HB_tnt.ATHB15_col_a_m1	AA215G00009_AearPDC2_1_kb	2	451	465	-	5.25e-05	ATTAATAATTATTAA
HB_tnt.ATHB15_col_a_m1	AA215G00009_AearPDC2_1_kb	2	450	464	+	5.25e-05	ATTAATAATTATTAA
HB_tnt.ATHB15_col_a_m1	AA215G00009_AearPDC2_1_kb	2	246	260	+	5.96e-05	TCAAATAATAATTAC
HB_tnt.ATHB15_col_a_m1	AA215G00009_AearPDC2_1_kb	2	454	468	-	9.42e-05	TAAATTAATAATTAT
HB_tnt.ATHB15_col_a_m1	AA215G00009_AearPDC2_1_kb	2	447	461	+	9.42e-05	TAAATTAATAATTAT
HB_tnt.ATHB5_col_a_m1	AA215G00009_AearPDC2_1_kb	2	49	59	-	3.82e-05	CTAATAATTTA
HB_tnt.ATHB5_col_a_m1	AA215G00009_AearPDC2_1_kb	2	451	461	+	4.51e-05	TTAATAATTAT
HB_tnt.ATHB5_col_a_m1	AA215G00009_AearPDC2_1_kb	2	454	464	-	4.51e-05	TTAATAATTAT
HB_tnt.ATHB5_col_a_m1	AA215G00009_AearPDC2_1_kb	2	112	122	+	9.09e-05	ATAATAATTTT
HB_tnt.ATHB5_colamp_a_m1	AA215G00009_AearPDC2_1_kb	2	455	464	+	8.2e-05	TAATTATTAA
HB_tnt.ATHB5_colamp_a_m1	AA215G00009_AearPDC2_1_kb	2	451	460	-	8.2e-05	TAATTATTAA
HB_tnt.ATHB5_colamp_a_m1	AA215G00009_AearPDC2_1_kb	2	50	59	+	8.84e-05	AAATTATTAG
Homeobox_ecoli.HAT2_col_v31_m1	AA215G00009_AearPDC2_1_kb	2	657	667	+	2.82e-05	ATTAATCATAT
Homeobox_ecoli.HAT2_col_v31_m1	AA215G00009_AearPDC2_1_kb	2	170	180	+	3.67e-05	TTTAATCAATA
Homeobox_ecoli.HAT2_col_v31_m1	AA215G00009_AearPDC2_1_kb	2	645	655	-	5.45e-05	AATAATCATAT
Homeobox_tnt.ATHB13_col_a_m1	AA215G00009_AearPDC2_1_kb	2	454	464	-	1.41e-05	TTAATAATTAT
Homeobox_tnt.ATHB13_col_a_m1	AA215G00009_AearPDC2_1_kb	2	451	461	+	1.41e-05	TTAATAATTAT
Homeobox_tnt.ATHB13_col_a_m1	AA215G00009_AearPDC2_1_kb	2	49	59	-	1.84e-05	CTAATAATTTA
Homeobox_tnt.ATHB13_col_a_m1	AA215G00009_AearPDC2_1_kb	2	112	122	+	5.17e-05	ATAATAATTTT
Homeobox_tnt.ATHB13_col_a_m1	AA215G00009_AearPDC2_1_kb	2	250	260	+	7.52e-05	ATAATAATTAC
Homeobox_tnt.ATHB13_colamp_a_m1	AA215G00009_AearPDC2_1_kb	2	451	461	+	3.22e-05	TTAATAATTAT
Homeobox_tnt.ATHB13_colamp_a_m1	AA215G00009_AearPDC2_1_kb	2	454	464	-	3.22e-05	TTAATAATTAT
Homeobox_tnt.ATHB13_colamp_a_m1	AA215G00009_AearPDC2_1_kb	2	49	59	-	3.5e-05	CTAATAATTTA
Homeobox_tnt.ATHB13_colamp_a_m1	AA215G00009_AearPDC2_1_kb	2	250	260	+	6.86e-05	ATAATAATTAC
Homeobox_tnt.ATHB20_col_a_m1	AA215G00009_AearPDC2_1_kb	2	49	59	-	2.4e-05	CTAATAATTTA
Homeobox_tnt.ATHB20_col_a_m1	AA215G00009_AearPDC2_1_kb	2	454	464	-	2.65e-05	TTAATAATTAT
Homeobox_tnt.ATHB20_col_a_m1	AA215G00009_AearPDC2_1_kb	2	451	461	+	2.65e-05	TTAATAATTAT
Homeobox_tnt.ATHB20_col_a_m1	AA215G00009_AearPDC2_1_kb	2	250	260	+	4.32e-05	ATAATAATTAC
Homeobox_tnt.ATHB20_col_a_m1	AA215G00009_AearPDC2_1_kb	2	112	122	+	6.46e-05	ATAATAATTTT
Homeobox_tnt.ATHB20_colamp_a_m1	AA215G00009_AearPDC2_1_kb	2	49	59	+	3.29e-05	TAAATTATTAG
Homeobox_tnt.ATHB20_colamp_a_m1	AA215G00009_AearPDC2_1_kb	2	454	464	+	3.53e-05	ATAATTATTAA
Homeobox_tnt.ATHB20_colamp_a_m1	AA215G00009_AearPDC2_1_kb	2	451	461	-	3.53e-05	ATAATTATTAA
Homeobox_tnt.ATHB20_colamp_a_m1	AA215G00009_AearPDC2_1_kb	2	250	260	-	8.62e-05	GTAATTATTAT
Homeobox_tnt.HAT2_colamp_a_m1	AA215G00009_AearPDC2_1_kb	2	658	668	+	4.25e-05	TTAATCATATG
Homeobox_tnt.HAT2_colamp_a_m1	AA215G00009_AearPDC2_1_kb	2	644	654	-	7.92e-05	ATAATCATATC
Homeobox_tnt.HAT5_col_a_m1	AA215G00009_AearPDC2_1_kb	2	49	59	-	3.3e-05	CTAATAATTTA
Homeobox_tnt.HAT5_col_a_m1	AA215G00009_AearPDC2_1_kb	2	454	464	-	3.43e-05	TTAATAATTAT
Homeobox_tnt.HAT5_col_a_m1	AA215G00009_AearPDC2_1_kb	2	451	461	+	3.43e-05	TTAATAATTAT
Homeobox_tnt.HAT5_col_a_m1	AA215G00009_AearPDC2_1_kb	2	112	122	+	5.08e-05	ATAATAATTTT
Homeobox_tnt.HAT5_col_a_m1	AA215G00009_AearPDC2_1_kb	2	250	260	+	7.69e-05	ATAATAATTAC
Homeobox_tnt.HAT5_colamp_a_m1	AA215G00009_AearPDC2_1_kb	2	450	463	+	2.24e-05	ATTAATAATTATTA
Homeobox_tnt.HAT5_colamp_a_m1	AA215G00009_AearPDC2_1_kb	2	452	465	-	2.24e-05	ATTAATAATTATTA
Homeobox_tnt.HAT5_colamp_a_m1	AA215G00009_AearPDC2_1_kb	2	249	262	+	4.19e-05	AATAATAATTACTA
Homeobox_tnt.HAT5_colamp_a_m1	AA215G00009_AearPDC2_1_kb	2	47	60	-	4.88e-05	TCTAATAATTTATC
RAV_tnt.RAV1_col_m1	AA215G00009_AearPDC2_1_kb	2	806	822	-	1.57e-05	GTGGTGTTTTCTGTGGA
RAV_tnt.RAV1_col_m1	AA215G00009_AearPDC2_1_kb	2	575	591	+	5.58e-05	GAGATTAAATTTGTTTT
RAV_tnt.RAV1_colamp_a_m1	AA215G00009_AearPDC2_1_kb	2	571	591	+	2.52e-05	TTTAGAGATTAAATTTGTTTT
RAV_tnt.RAV1_colamp_a_m1	AA215G00009_AearPDC2_1_kb	2	806	826	-	6.15e-05	AACGGTGGTGTTTTCTGTGGA
ZFHD_tnt.ATHB23_col_b_m1	AA215G00009_AearPDC2_1_kb	2	481	502	+	1.53e-06	TATTTAGATTAATTAATAAATT
ZFHD_tnt.ATHB23_col_b_m1	AA215G00009_AearPDC2_1_kb	2	479	500	-	1.71e-06	TTTATTAATTAATCTAAATATT
ZFHD_tnt.ATHB23_col_b_m1	AA215G00009_AearPDC2_1_kb	2	177	198	-	2.87e-06	TAACATAATTAAAATGTATATT
ZFHD_tnt.ATHB23_col_b_m1	AA215G00009_AearPDC2_1_kb	2	485	506	+	3.81e-06	TAGATTAATTAATAAATTTTGT
ZFHD_tnt.ATHB23_col_b_m1	AA215G00009_AearPDC2_1_kb	2	619	640	+	1.06e-05	AACCATAATTAAATATTCGTTA
ZFHD_tnt.ATHB23_col_b_m1	AA215G00009_AearPDC2_1_kb	2	249	270	+	1.66e-05	AATAATAATTACTACAAAATAT
ZFHD_tnt.ATHB23_col_b_m1	AA215G00009_AearPDC2_1_kb	2	465	486	+	2.06e-05	TTTATAGATTAATAAATATTTA
ZFHD_tnt.ATHB23_col_b_m1	AA215G00009_AearPDC2_1_kb	2	443	464	+	2.25e-05	TTTATAAATTAATAATTATTAA
ZFHD_tnt.ATHB23_col_b_m1	AA215G00009_AearPDC2_1_kb	2	161	182	-	3.44e-05	TATATTGATTAAATTATGATAG
ZFHD_tnt.ATHB23_col_b_m1	AA215G00009_AearPDC2_1_kb	2	129	150	-	4.09e-05	ATGACTAATTACATAGAAATTT
ZFHD_tnt.ATHB23_col_b_m1	AA215G00009_AearPDC2_1_kb	2	444	465	-	4.32e-05	ATTAATAATTATTAATTTATAA
ZFHD_tnt.ATHB23_col_b_m1	AA215G00009_AearPDC2_1_kb	2	451	472	-	6.16e-05	TCTATAAATTAATAATTATTAA
ZFHD_tnt.ATHB23_col_b_m1	AA215G00009_AearPDC2_1_kb	2	648	669	-	8.47e-05	CCATATGATTAATAAATAATCA
ZFHD_tnt.ATHB23_colamp_a_m1	AA215G00009_AearPDC2_1_kb	2	488	498	+	1.34e-05	ATTAATTAATA
ZFHD_tnt.ATHB23_colamp_a_m1	AA215G00009_AearPDC2_1_kb	2	487	497	-	1.78e-05	ATTAATTAATC
ZFHD_tnt.ATHB23_colamp_a_m1	AA215G00009_AearPDC2_1_kb	2	138	148	+	7.46e-05	TGTAATTAGTC
ZFHD_tnt.ATHB23_colamp_a_m1	AA215G00009_AearPDC2_1_kb	2	622	632	+	9.8e-05	CATAATTAAAT
ZFHD_tnt.ATHB25_col_a_m1	AA215G00009_AearPDC2_1_kb	2	485	499	-	8.06e-06	TTATTAATTAATCTA
ZFHD_tnt.ATHB25_col_a_m1	AA215G00009_AearPDC2_1_kb	2	619	633	-	6.33e-05	TATTTAATTATGGTT
ZFHD_tnt.ATHB25_col_a_m1	AA215G00009_AearPDC2_1_kb	2	486	500	+	7.59e-05	AGATTAATTAATAAA
ZFHD_tnt.ATHB25_col_a_m1	AA215G00009_AearPDC2_1_kb	2	135	149	-	8.38e-05	TGACTAATTACATAG
ZFHD_tnt.ATHB25_colamp_a_m1	AA215G00009_AearPDC2_1_kb	2	138	148	+	5.94e-05	TGTAATTAGTC
ZFHD_tnt.ATHB25_colamp_a_m1	AA215G00009_AearPDC2_1_kb	2	488	498	+	7.77e-05	ATTAATTAATA
ZFHD_tnt.ATHB33_col_a_m1	AA215G00009_AearPDC2_1_kb	2	137	147	+	1.02e-05	ATGTAATTAGT
ZFHD_tnt.ATHB33_col_a_m1	AA215G00009_AearPDC2_1_kb	2	657	667	-	8.6e-05	ATATGATTAAT
ZFHD_tnt.ATHB33_colamp_a_m1	AA215G00009_AearPDC2_1_kb	2	617	631	+	1.79e-05	TAAACCATAATTAAA
ZFHD_tnt.ATHB33_colamp_a_m1	AA215G00009_AearPDC2_1_kb	2	186	200	-	2.24e-05	TATAACATAATTAAA
ZFHD_tnt.ATHB33_colamp_a_m1	AA215G00009_AearPDC2_1_kb	2	488	502	-	3.08e-05	AATTTATTAATTAAT
ZFHD_tnt.ATHB33_colamp_a_m1	AA215G00009_AearPDC2_1_kb	2	133	147	+	4.19e-05	TTCTATGTAATTAGT
ZFHD_tnt.ATHB33_colamp_a_m1	AA215G00009_AearPDC2_1_kb	2	483	497	+	7.85e-05	TTTAGATTAATTAAT
ZFHD_tnt.ATHB34_col_a_m1	AA215G00009_AearPDC2_1_kb	2	650	664	+	7.32e-07	ATTATTTATTAATCA
ZFHD_tnt.ATHB34_col_a_m1	AA215G00009_AearPDC2_1_kb	2	490	504	-	5.33e-06	AAAATTTATTAATTA
ZFHD_tnt.ATHB34_col_a_m1	AA215G00009_AearPDC2_1_kb	2	481	495	+	3.13e-05	TATTTAGATTAATTA
ZFHD_tnt.ATHB34_col_a_m1	AA215G00009_AearPDC2_1_kb	2	648	662	-	5e-05	ATTAATAAATAATCA
ZFHD_tnt.ATHB34_col_a_m1	AA215G00009_AearPDC2_1_kb	2	446	460	+	5.66e-05	ATAAATTAATAATTA
ZFHD_tnt.ATHB34_col_a_m1	AA215G00009_AearPDC2_1_kb	2	455	469	-	5.66e-05	ATAAATTAATAATTA
ZFHD_tnt.ATHB34_col_a_m1	AA215G00009_AearPDC2_1_kb	2	486	500	-	5.71e-05	TTTATTAATTAATCT
ZFHD_tnt.ATHB34_col_a_m1	AA215G00009_AearPDC2_1_kb	2	179	193	+	6.33e-05	TATACATTTTAATTA
ZFHD_tnt.ATHB34_col_a_m1	AA215G00009_AearPDC2_1_kb	2	787	801	+	6.89e-05	TTACCACTTTAATTA
ZFHD_tnt.ATHB34_col_a_m1	AA215G00009_AearPDC2_1_kb	2	163	177	+	8.65e-05	ATCATAATTTAATCA
ZFHD_tnt.ATHB34_col_a_m1	AA215G00009_AearPDC2_1_kb	2	140	154	-	9.38e-05	AACCATGACTAATTA
ZFHD_tnt.ATHB34_colamp_a_m1	AA215G00009_AearPDC2_1_kb	2	617	631	+	1.31e-05	TAAACCATAATTAAA
ZFHD_tnt.ATHB34_colamp_a_m1	AA215G00009_AearPDC2_1_kb	2	186	200	-	2.17e-05	TATAACATAATTAAA
ZFHD_tnt.ATHB34_colamp_a_m1	AA215G00009_AearPDC2_1_kb	2	483	497	+	2.67e-05	TTTAGATTAATTAAT
ZFHD_tnt.ATHB34_colamp_a_m1	AA215G00009_AearPDC2_1_kb	2	488	502	-	3.57e-05	AATTTATTAATTAAT
ZFHD_tnt.ATHB34_colamp_a_m1	AA215G00009_AearPDC2_1_kb	2	479	493	+	8.57e-05	AATATTTAGATTAAT
ZFHD_tnt.ATHB34_colamp_a_m1	AA215G00009_AearPDC2_1_kb	2	133	147	+	9.13e-05	TTCTATGTAATTAGT
HB_tnt.ANL2_col_a_m1	AA57G00289_AearLDH_1_kb	2	296	306	-	3.08e-05	GTATTAATTAT
HB_tnt.ANL2_colamp_a_m1	AA57G00289_AearLDH_1_kb	2	296	306	-	9.2e-05	GTATTAATTAT
HB_tnt.ATHB15_col_a_m1	AA57G00289_AearLDH_1_kb	2	107	121	-	1.73e-05	AAAAGAAATGATGAA
HB_tnt.ATHB15_col_a_m1	AA57G00289_AearLDH_1_kb	2	346	360	-	3.75e-05	ATATGAAATGATTAA
HB_tnt.ATHB5_colamp_a_m1	AA57G00289_AearLDH_1_kb	2	346	355	-	5.77e-05	AAATGATTAA
Homeobox_ecoli.HAT2_col_v31_m1	AA57G00289_AearLDH_1_kb	2	345	355	+	8.77e-06	TTTAATCATTT
Homeobox_tnt.ATHB13_col_a_m1	AA57G00289_AearLDH_1_kb	2	595	605	-	4.22e-05	TAAATAATTGT
Homeobox_tnt.ATHB13_colamp_a_m1	AA57G00289_AearLDH_1_kb	2	595	605	-	3.15e-05	TAAATAATTGT
Homeobox_tnt.ATHB20_col_a_m1	AA57G00289_AearLDH_1_kb	2	595	605	-	3.45e-05	TAAATAATTGT
Homeobox_tnt.ATHB20_col_a_m1	AA57G00289_AearLDH_1_kb	2	640	650	+	6.98e-05	CAAATAATTAC
Homeobox_tnt.ATHB20_colamp_a_m1	AA57G00289_AearLDH_1_kb	2	595	605	+	7.01e-05	ACAATTATTTA
Homeobox_tnt.HAT2_colamp_a_m1	AA57G00289_AearLDH_1_kb	2	346	356	+	8e-06	TTAATCATTTC
Homeobox_tnt.HAT2_colamp_a_m1	AA57G00289_AearLDH_1_kb	2	595	605	+	5.94e-05	ACAATTATTTA
Homeobox_tnt.HAT5_col_a_m1	AA57G00289_AearLDH_1_kb	2	595	605	-	1.9e-05	TAAATAATTGT
Homeobox_tnt.HAT5_col_a_m1	AA57G00289_AearLDH_1_kb	2	640	650	+	9.83e-05	CAAATAATTAC
Homeobox_tnt.HAT5_colamp_a_m1	AA57G00289_AearLDH_1_kb	2	593	606	-	4.01e-05	TTAAATAATTGTCT
ZFHD_tnt.ATHB23_col_b_m1	AA57G00289_AearLDH_1_kb	2	791	812	+	6.21e-05	TACAAAAATTAATATACTAAAA
ZFHD_tnt.ATHB23_col_b_m1	AA57G00289_AearLDH_1_kb	2	412	433	+	7.57e-05	AAAAAAAATTAAAAAGTACATA
ZFHD_tnt.ATHB23_col_b_m1	AA57G00289_AearLDH_1_kb	2	374	395	-	7.78e-05	ATATTTATTTAAAAAAATAAAA
ZFHD_tnt.ATHB23_col_b_m1	AA57G00289_AearLDH_1_kb	2	617	638	-	9.21e-05	TAAAGAAATTAACAAAACAAAA
ZFHD_tnt.ATHB23_colamp_a_m1	AA57G00289_AearLDH_1_kb	2	295	305	+	3.95e-05	GATAATTAATA
ZFHD_tnt.ATHB25_col_a_m1	AA57G00289_AearLDH_1_kb	2	292	306	-	3.56e-05	GTATTAATTATCCTT
ZFHD_tnt.ATHB25_colamp_a_m1	AA57G00289_AearLDH_1_kb	2	295	305	+	8.08e-05	GATAATTAATA
ZFHD_tnt.ATHB33_col_a_m1	AA57G00289_AearLDH_1_kb	2	294	304	+	9.91e-05	GGATAATTAAT
ZFHD_tnt.ATHB33_colamp_a_m1	AA57G00289_AearLDH_1_kb	2	290	304	+	1.22e-05	TTAAGGATAATTAAT
ZFHD_tnt.ATHB34_col_a_m1	AA57G00289_AearLDH_1_kb	2	338	352	+	4.03e-05	TTTTCTCTTTAATCA
ZFHD_tnt.ATHB34_col_a_m1	AA57G00289_AearLDH_1_kb	2	635	649	+	8.51e-05	TTTACCAAATAATTA
ZFHD_tnt.ATHB34_colamp_a_m1	AA57G00289_AearLDH_1_kb	2	290	304	+	5.51e-06	TTAAGGATAATTAAT
ZFHD_tnt.ATHB34_colamp_a_m1	AA57G00289_AearLDH_1_kb	2	410	424	+	7.87e-05	TAAAAAAAAATTAAA
G2like_tnt.At1g68670_col_m1	At4g33070_AtPDC1_1_kb	2	282	294	+	9.61e-05	AAAAACAAGATTC
HB_tnt.ATHB15_col_a_m1	At4g33070_AtPDC1_1_kb	2	820	834	+	9.05e-05	ATAAACAATAATTAA
HB_tnt.ATHB5_col_a_m1	At4g33070_AtPDC1_1_kb	2	824	834	+	5.87e-06	ACAATAATTAA
HB_tnt.ATHB5_col_a_m1	At4g33070_AtPDC1_1_kb	2	98	108	-	2.87e-05	TCAATAATTTT
HB_tnt.ATHB5_col_a_m1	At4g33070_AtPDC1_1_kb	2	587	597	-	4.94e-05	ACAATAATTTG
HB_tnt.ATHB5_colamp_a_m1	At4g33070_AtPDC1_1_kb	2	99	108	+	2.43e-05	AAATTATTGA
HB_tnt.ATHB5_colamp_a_m1	At4g33070_AtPDC1_1_kb	2	588	597	+	5.77e-05	AAATTATTGT
HB_tnt.ATHB5_colamp_a_m1	At4g33070_AtPDC1_1_kb	2	824	833	-	6.26e-05	TAATTATTGT
Homeobox_tnt.ATHB13_col_a_m1	At4g33070_AtPDC1_1_kb	2	824	834	+	5.95e-06	ACAATAATTAA
Homeobox_tnt.ATHB13_col_a_m1	At4g33070_AtPDC1_1_kb	2	98	108	-	1.03e-05	TCAATAATTTT
Homeobox_tnt.ATHB13_col_a_m1	At4g33070_AtPDC1_1_kb	2	587	597	-	3.54e-05	ACAATAATTTG
Homeobox_tnt.ATHB13_col_a_m1	At4g33070_AtPDC1_1_kb	2	17	27	+	9.19e-05	CAAATAATTTT
Homeobox_tnt.ATHB13_colamp_a_m1	At4g33070_AtPDC1_1_kb	2	824	834	+	6.38e-06	ACAATAATTAA
Homeobox_tnt.ATHB13_colamp_a_m1	At4g33070_AtPDC1_1_kb	2	98	108	-	4.2e-05	TCAATAATTTT
Homeobox_tnt.ATHB13_colamp_a_m1	At4g33070_AtPDC1_1_kb	2	587	597	-	8.17e-05	ACAATAATTTG
Homeobox_tnt.ATHB20_col_a_m1	At4g33070_AtPDC1_1_kb	2	824	834	+	4.37e-06	ACAATAATTAA
Homeobox_tnt.ATHB20_col_a_m1	At4g33070_AtPDC1_1_kb	2	98	108	-	3.35e-05	TCAATAATTTT
Homeobox_tnt.ATHB20_col_a_m1	At4g33070_AtPDC1_1_kb	2	587	597	-	4.8e-05	ACAATAATTTG
Homeobox_tnt.ATHB20_col_a_m1	At4g33070_AtPDC1_1_kb	2	17	27	+	8.56e-05	CAAATAATTTT
Homeobox_tnt.ATHB20_colamp_a_m1	At4g33070_AtPDC1_1_kb	2	824	834	-	1.01e-05	TTAATTATTGT
Homeobox_tnt.ATHB20_colamp_a_m1	At4g33070_AtPDC1_1_kb	2	98	108	+	4.62e-05	AAAATTATTGA
Homeobox_tnt.ATHB20_colamp_a_m1	At4g33070_AtPDC1_1_kb	2	587	597	+	8.18e-05	CAAATTATTGT
Homeobox_tnt.HAT2_colamp_a_m1	At4g33070_AtPDC1_1_kb	2	230	240	+	3.88e-05	TTAATCATATA
Homeobox_tnt.HAT5_col_a_m1	At4g33070_AtPDC1_1_kb	2	824	834	+	3.64e-06	ACAATAATTAA
Homeobox_tnt.HAT5_col_a_m1	At4g33070_AtPDC1_1_kb	2	98	108	-	2.24e-05	TCAATAATTTT
Homeobox_tnt.HAT5_col_a_m1	At4g33070_AtPDC1_1_kb	2	587	597	-	4.57e-05	ACAATAATTTG
Homeobox_tnt.HAT5_col_a_m1	At4g33070_AtPDC1_1_kb	2	17	27	+	6.98e-05	CAAATAATTTT
Homeobox_tnt.HAT5_colamp_a_m1	At4g33070_AtPDC1_1_kb	2	823	836	+	2.64e-06	AACAATAATTAAGA
Homeobox_tnt.HAT5_colamp_a_m1	At4g33070_AtPDC1_1_kb	2	96	109	-	2.78e-05	ATCAATAATTTTTC
Homeobox_tnt.HAT5_colamp_a_m1	At4g33070_AtPDC1_1_kb	2	585	598	-	4.04e-05	AACAATAATTTGTA
HRPEGasch2016	At4g33070_AtPDC1_1_kb	2	411	422	-	7.54e-06	GCAGATGGTTTT
NAC_tnt.NTL8_col_m1	At4g33070_AtPDC1_1_kb	2	879	897	+	1.09e-05	TTTGCTTTTTGCACAAGAA
NAC_tnt.NTL8_col_m1	At4g33070_AtPDC1_1_kb	2	881	899	-	3.17e-05	TTTTCTTGTGCAAAAAGCA
ZFHD_tnt.ATHB23_col_b_m1	At4g33070_AtPDC1_1_kb	2	823	844	+	7e-06	AACAATAATTAAGAAGAAGAAT
ZFHD_tnt.ATHB23_col_b_m1	At4g33070_AtPDC1_1_kb	2	663	684	+	2.69e-05	ATAACAAATTAGTTCATAATTA
ZFHD_tnt.ATHB23_col_b_m1	At4g33070_AtPDC1_1_kb	2	79	100	+	7.62e-05	ATGTATAATTACATTATGAAAA
ZFHD_tnt.ATHB23_col_b_m1	At4g33070_AtPDC1_1_kb	2	674	695	+	8.12e-05	GTTCATAATTAAGAGGAGAATC
ZFHD_tnt.ATHB23_colamp_a_m1	At4g33070_AtPDC1_1_kb	2	677	687	+	8.8e-05	CATAATTAAGA
ZFHD_tnt.ATHB25_col_a_m1	At4g33070_AtPDC1_1_kb	2	823	837	-	5.16e-05	TTCTTAATTATTGTT
ZFHD_tnt.ATHB25_colamp_a_m1	At4g33070_AtPDC1_1_kb	2	677	687	+	3.12e-05	CATAATTAAGA
ZFHD_tnt.ATHB25_colamp_a_m1	At4g33070_AtPDC1_1_kb	2	321	331	+	8.95e-05	TGTGATTAGTA
ZFHD_tnt.ATHB33_col_a_m1	At4g33070_AtPDC1_1_kb	2	320	330	+	3.16e-05	GTGTGATTAGT
ZFHD_tnt.ATHB33_col_a_m1	At4g33070_AtPDC1_1_kb	2	676	686	+	8.83e-05	TCATAATTAAG
ZFHD_tnt.ATHB33_colamp_a_m1	At4g33070_AtPDC1_1_kb	2	821	835	+	2.97e-06	TAAACAATAATTAAG
ZFHD_tnt.ATHB33_colamp_a_m1	At4g33070_AtPDC1_1_kb	2	229	243	-	9.06e-06	AATTATATGATTAAG
ZFHD_tnt.ATHB33_colamp_a_m1	At4g33070_AtPDC1_1_kb	2	672	686	+	3.43e-05	TAGTTCATAATTAAG
ZFHD_tnt.ATHB33_colamp_a_m1	At4g33070_AtPDC1_1_kb	2	316	330	+	5.25e-05	TTTTGTGTGATTAGT
ZFHD_tnt.ATHB34_col_a_m1	At4g33070_AtPDC1_1_kb	2	828	842	-	6.89e-05	TCTTCTTCTTAATTA
ZFHD_tnt.ATHB34_col_a_m1	At4g33070_AtPDC1_1_kb	2	670	684	+	7.38e-05	ATTAGTTCATAATTA
ZFHD_tnt.ATHB34_col_a_m1	At4g33070_AtPDC1_1_kb	2	679	693	-	7.72e-05	TTCTCCTCTTAATTA
ZFHD_tnt.ATHB34_col_a_m1	At4g33070_AtPDC1_1_kb	2	323	337	-	9.73e-05	GTTATATACTAATCA
ZFHD_tnt.ATHB34_colamp_a_m1	At4g33070_AtPDC1_1_kb	2	821	835	+	5.76e-06	TAAACAATAATTAAG
ZFHD_tnt.ATHB34_colamp_a_m1	At4g33070_AtPDC1_1_kb	2	229	243	-	1.66e-05	AATTATATGATTAAG
ZFHD_tnt.ATHB34_colamp_a_m1	At4g33070_AtPDC1_1_kb	2	316	330	+	4.02e-05	TTTTGTGTGATTAGT
ZFHD_tnt.ATHB34_colamp_a_m1	At4g33070_AtPDC1_1_kb	2	672	686	+	5.24e-05	TAGTTCATAATTAAG
AP2EREBP_tnt.ERF73_col_a_m1	At5g01320_AtPDC4_1_kb	2	1066	1086	+	4.15e-05	CAAGCAACGCCGTCGCAACAA
AP2EREBP_tnt.ERF73_col_a_m1	At5g01320_AtPDC4_1_kb	2	1069	1089	+	5.17e-05	GCAACGCCGTCGCAACAATCC
AP2EREBP_tnt.ERF73_colamp_a_m1	At5g01320_AtPDC4_1_kb	2	1061	1081	-	6.31e-05	GCGACGGCGTTGCTTGGTGGA
AP2EREBP_tnt.RAP212_col_a_m1	At5g01320_AtPDC4_1_kb	2	1069	1089	-	4.23e-05	GGATTGTTGCGACGGCGTTGC
bZIP_tnt.ABF2_col_v3a_m1	At5g01320_AtPDC4_1_kb	2	1024	1041	-	4.84e-05	TTGGCTTACACGTGTCGA
bZIP_tnt.ABF2_col_v3a_m1	At5g01320_AtPDC4_1_kb	2	1020	1037	+	6.06e-05	GCCATCGACACGTGTAAG
bZIP_tnt.ABI5_col_v3h_m1	At5g01320_AtPDC4_1_kb	2	1023	1040	-	4.19e-05	TGGCTTACACGTGTCGAT
bZIP_tnt.ABI5_col_v3h_m1	At5g01320_AtPDC4_1_kb	2	1021	1038	+	5.46e-05	CCATCGACACGTGTAAGC
bZIP_tnt.ABI5_colamp_v3b_m1	At5g01320_AtPDC4_1_kb	2	1025	1039	-	4.41e-05	GGCTTACACGTGTCG
bZIP_tnt.ABI5_colamp_v3b_m1	At5g01320_AtPDC4_1_kb	2	1022	1036	+	5.01e-05	CATCGACACGTGTAA
bZIP_tnt.AREB3_col_v31_m1	At5g01320_AtPDC4_1_kb	2	1022	1036	+	3.91e-05	CATCGACACGTGTAA
bZIP_tnt.AREB3_col_v31_m1	At5g01320_AtPDC4_1_kb	2	1025	1039	-	4.08e-05	GGCTTACACGTGTCG
bZIP_tnt.AREB3_colamp_a_m1	At5g01320_AtPDC4_1_kb	2	1025	1039	-	3.27e-05	GGCTTACACGTGTCG
bZIP_tnt.AREB3_colamp_a_m1	At5g01320_AtPDC4_1_kb	2	1022	1036	+	4.55e-05	CATCGACACGTGTAA
bZIP_tnt.GBF3_colamp_m1	At5g01320_AtPDC4_1_kb	2	1025	1039	-	3.87e-05	GGCTTACACGTGTCG
bZIP_tnt.GBF3_colamp_m1	At5g01320_AtPDC4_1_kb	2	1022	1036	+	8.12e-05	CATCGACACGTGTAA
bZIP_tnt.TGA9_colamp_a_m1	At5g01320_AtPDC4_1_kb	2	1046	1056	+	6.88e-05	TGGTGACATCG
G2like_tnt.At1g68670_col_m1	At5g01320_AtPDC4_1_kb	2	454	466	-	2.68e-05	AAATACTAGATTC
G2like_tnt.At1g68670_col_m1	At5g01320_AtPDC4_1_kb	2	351	363	-	6.44e-05	GATTAGAATATTC
G2like_tnt.At1g68670_col_m1	At5g01320_AtPDC4_1_kb	2	575	587	+	8.19e-05	AGTTCAAAGATAC
G2like_tnt.At1g68670_col_m1	At5g01320_AtPDC4_1_kb	2	346	358	+	8.48e-05	GGATGGAATATTC
HB_tnt.ANL2_col_a_m1	At5g01320_AtPDC4_1_kb	2	549	559	+	2.82e-05	GCATTAATGGT
HB_tnt.ANL2_colamp_a_m1	At5g01320_AtPDC4_1_kb	2	549	559	+	1.95e-05	GCATTAATGGT
HB_tnt.ANL2_colamp_a_m1	At5g01320_AtPDC4_1_kb	2	363	373	-	9.31e-05	GCATTAATAAG
HB_tnt.ATHB15_col_a_m1	At5g01320_AtPDC4_1_kb	2	941	955	-	1.97e-05	AGTGGTGATGATGAG
HB_tnt.ATHB5_col_a_m1	At5g01320_AtPDC4_1_kb	2	387	397	-	8.09e-06	TCAATAATTTA
HB_tnt.ATHB5_col_a_m1	At5g01320_AtPDC4_1_kb	2	401	411	+	1.45e-05	CCAATAATTAT
HB_tnt.ATHB5_colamp_a_m1	At5g01320_AtPDC4_1_kb	2	388	397	+	2.43e-05	AAATTATTGA
HB_tnt.ATHB5_colamp_a_m1	At5g01320_AtPDC4_1_kb	2	401	410	-	3.43e-05	TAATTATTGG
Homeobox_tnt.ATHB13_col_a_m1	At5g01320_AtPDC4_1_kb	2	387	397	-	2.37e-06	TCAATAATTTA
Homeobox_tnt.ATHB13_col_a_m1	At5g01320_AtPDC4_1_kb	2	401	411	+	8.67e-06	CCAATAATTAT
Homeobox_tnt.ATHB13_colamp_a_m1	At5g01320_AtPDC4_1_kb	2	387	397	-	1.28e-05	TCAATAATTTA
Homeobox_tnt.ATHB13_colamp_a_m1	At5g01320_AtPDC4_1_kb	2	401	411	+	2.05e-05	CCAATAATTAT
Homeobox_tnt.ATHB13_colamp_a_m1	At5g01320_AtPDC4_1_kb	2	921	931	+	9.18e-05	CTAATAATTCC
Homeobox_tnt.ATHB20_col_a_m1	At5g01320_AtPDC4_1_kb	2	387	397	-	8.37e-06	TCAATAATTTA
Homeobox_tnt.ATHB20_col_a_m1	At5g01320_AtPDC4_1_kb	2	401	411	+	1.96e-05	CCAATAATTAT
Homeobox_tnt.ATHB20_col_a_m1	At5g01320_AtPDC4_1_kb	2	921	931	+	7.34e-05	CTAATAATTCC
Homeobox_tnt.ATHB20_colamp_a_m1	At5g01320_AtPDC4_1_kb	2	387	397	+	9.58e-06	TAAATTATTGA
Homeobox_tnt.ATHB20_colamp_a_m1	At5g01320_AtPDC4_1_kb	2	401	411	-	2.6e-05	ATAATTATTGG
Homeobox_tnt.HAT5_col_a_m1	At5g01320_AtPDC4_1_kb	2	387	397	-	8.2e-06	TCAATAATTTA
Homeobox_tnt.HAT5_col_a_m1	At5g01320_AtPDC4_1_kb	2	401	411	+	1.67e-05	CCAATAATTAT
Homeobox_tnt.HAT5_colamp_a_m1	At5g01320_AtPDC4_1_kb	2	400	413	+	9.94e-06	TCCAATAATTATAC
Homeobox_tnt.HAT5_colamp_a_m1	At5g01320_AtPDC4_1_kb	2	385	398	-	5.11e-05	CTCAATAATTTACA
Homeobox_tnt.HAT5_colamp_a_m1	At5g01320_AtPDC4_1_kb	2	920	933	+	6.03e-05	TCTAATAATTCCAA
HRPEGasch2016	At5g01320_AtPDC4_1_kb	2	214	225	+	3.52e-06	ACCGCTGGTTTT
NAC_tnt.NTL8_col_m1	At5g01320_AtPDC4_1_kb	2	849	867	-	2.74e-05	CTTCCTTGTGCCAAAAGCA
NAC_tnt.NTL8_col_m1	At5g01320_AtPDC4_1_kb	2	244	262	+	9.14e-05	TATCCTTCATATTAGGGAA
ZFHD_tnt.ATHB23_col_b_m1	At5g01320_AtPDC4_1_kb	2	182	203	+	8.77e-06	ATGTCTAATTAAGTACTGGTTT
ZFHD_tnt.ATHB25_col_a_m1	At5g01320_AtPDC4_1_kb	2	182	196	-	9.06e-05	TACTTAATTAGACAT
ZFHD_tnt.ATHB34_col_a_m1	At5g01320_AtPDC4_1_kb	2	883	897	+	6.73e-05	AATTTGCACTAATCA
ZFHD_tnt.ATHB34_col_a_m1	At5g01320_AtPDC4_1_kb	2	187	201	-	9.24e-05	ACCAGTACTTAATTA
ZFHD_tnt.ATHB34_colamp_a_m1	At5g01320_AtPDC4_1_kb	2	180	194	+	3.48e-05	TTATGTCTAATTAAG
ZFHD_tnt.ATHB34_colamp_a_m1	At5g01320_AtPDC4_1_kb	2	890	904	-	4.27e-05	TACATGTTGATTAGT
AP2EREBP_tnt.ERF73_colamp_a_m1	At5g01330_AtPDC3_1_kb	2	69	89	+	2.25e-05	AACGCGGCGGCAGAAACGGAA
HB_tnt.ANL2_col_a_m1	At5g01330_AtPDC3_1_kb	2	798	808	+	6.61e-05	GAATTAAATGT
HB_tnt.ANL2_colamp_a_m1	At5g01330_AtPDC3_1_kb	2	373	383	+	9.95e-05	ACATTAATAAT
HB_tnt.ATHB15_col_a_m1	At5g01330_AtPDC3_1_kb	2	1019	1033	-	2.9e-05	GGATATGATGATGAA
HB_tnt.ATHB5_col_a_m1	At5g01330_AtPDC3_1_kb	2	677	687	-	8.09e-06	TCAATAATTTA
HB_tnt.ATHB5_col_a_m1	At5g01330_AtPDC3_1_kb	2	691	701	+	3.82e-05	CTAATAATTTA
HB_tnt.ATHB5_col_a_m1	At5g01330_AtPDC3_1_kb	2	1033	1043	-	4.85e-05	TTAATAATTAG
HB_tnt.ATHB5_colamp_a_m1	At5g01330_AtPDC3_1_kb	2	678	687	+	2.43e-05	AAATTATTGA
HB_tnt.ATHB5_colamp_a_m1	At5g01330_AtPDC3_1_kb	2	1034	1043	+	8.2e-05	TAATTATTAA
HB_tnt.ATHB5_colamp_a_m1	At5g01330_AtPDC3_1_kb	2	691	700	-	8.84e-05	AAATTATTAG
Homeobox_ecoli.HAT2_col_v31_m1	At5g01330_AtPDC3_1_kb	2	828	838	-	7.13e-05	ATTAATCATCT
Homeobox_tnt.ATHB13_col_a_m1	At5g01330_AtPDC3_1_kb	2	677	687	-	2.37e-06	TCAATAATTTA
Homeobox_tnt.ATHB13_col_a_m1	At5g01330_AtPDC3_1_kb	2	691	701	+	1.84e-05	CTAATAATTTA
Homeobox_tnt.ATHB13_col_a_m1	At5g01330_AtPDC3_1_kb	2	1033	1043	-	1.97e-05	TTAATAATTAG
Homeobox_tnt.ATHB13_colamp_a_m1	At5g01330_AtPDC3_1_kb	2	677	687	-	1.28e-05	TCAATAATTTA
Homeobox_tnt.ATHB13_colamp_a_m1	At5g01330_AtPDC3_1_kb	2	691	701	+	3.5e-05	CTAATAATTTA
Homeobox_tnt.ATHB13_colamp_a_m1	At5g01330_AtPDC3_1_kb	2	1033	1043	-	4.03e-05	TTAATAATTAG
Homeobox_tnt.ATHB20_col_a_m1	At5g01330_AtPDC3_1_kb	2	677	687	-	8.37e-06	TCAATAATTTA
Homeobox_tnt.ATHB20_col_a_m1	At5g01330_AtPDC3_1_kb	2	691	701	+	2.4e-05	CTAATAATTTA
Homeobox_tnt.ATHB20_col_a_m1	At5g01330_AtPDC3_1_kb	2	1033	1043	-	2.84e-05	TTAATAATTAG
Homeobox_tnt.ATHB20_colamp_a_m1	At5g01330_AtPDC3_1_kb	2	677	687	+	9.58e-06	TAAATTATTGA
Homeobox_tnt.ATHB20_colamp_a_m1	At5g01330_AtPDC3_1_kb	2	1033	1043	+	2.93e-05	CTAATTATTAA
Homeobox_tnt.ATHB20_colamp_a_m1	At5g01330_AtPDC3_1_kb	2	691	701	-	3.29e-05	TAAATTATTAG
Homeobox_tnt.HAT2_colamp_a_m1	At5g01330_AtPDC3_1_kb	2	1033	1043	+	7.56e-05	CTAATTATTAA
Homeobox_tnt.HAT5_col_a_m1	At5g01330_AtPDC3_1_kb	2	677	687	-	8.2e-06	TCAATAATTTA
Homeobox_tnt.HAT5_col_a_m1	At5g01330_AtPDC3_1_kb	2	691	701	+	3.3e-05	CTAATAATTTA
Homeobox_tnt.HAT5_col_a_m1	At5g01330_AtPDC3_1_kb	2	1033	1043	-	6.28e-05	TTAATAATTAG
Homeobox_tnt.HAT5_colamp_a_m1	At5g01330_AtPDC3_1_kb	2	675	688	-	3.04e-05	TTCAATAATTTACA
Homeobox_tnt.HAT5_colamp_a_m1	At5g01330_AtPDC3_1_kb	2	690	703	+	3.95e-05	TCTAATAATTTATT
Homeobox_tnt.HAT5_colamp_a_m1	At5g01330_AtPDC3_1_kb	2	1031	1044	-	7.98e-05	CTTAATAATTAGGA
Homeobox_tnt.HAT5_colamp_a_m1	At5g01330_AtPDC3_1_kb	2	727	740	+	9.23e-05	AACAATAATACAAC
RAV_tnt.RAV1_col_m1	At5g01330_AtPDC3_1_kb	2	263	279	+	7.47e-05	GAAATATACATTGTTGT
RAV_tnt.RAV1_col_m1	At5g01330_AtPDC3_1_kb	2	423	439	+	8.02e-05	TGGAGACTTTTTGTTGT
RAV_tnt.RAV1_col_m1	At5g01330_AtPDC3_1_kb	2	979	995	-	9.63e-05	CAGTATAATGCTGTTGG
ZFHD_tnt.ATHB23_col_b_m1	At5g01330_AtPDC3_1_kb	2	824	845	-	5.18e-05	ATACAGAATTAATCATCTGATT
ZFHD_tnt.ATHB23_col_b_m1	At5g01330_AtPDC3_1_kb	2	898	919	-	5.46e-05	AAAATTGTTTAGTAATTATATA
ZFHD_tnt.ATHB23_col_b_m1	At5g01330_AtPDC3_1_kb	2	897	918	+	5.72e-05	CTATATAATTACTAAACAATTT
ZFHD_tnt.ATHB23_col_b_m1	At5g01330_AtPDC3_1_kb	2	757	778	+	8.84e-05	ATAAACAATTAAAATATATTAT
ZFHD_tnt.ATHB33_colamp_a_m1	At5g01330_AtPDC3_1_kb	2	824	838	+	1.18e-05	AATCAGATGATTAAT
ZFHD_tnt.ATHB34_col_a_m1	At5g01330_AtPDC3_1_kb	2	1025	1039	+	3.01e-05	ATCATATCCTAATTA
ZFHD_tnt.ATHB34_col_a_m1	At5g01330_AtPDC3_1_kb	2	831	845	-	3.93e-05	ATACAGAATTAATCA
ZFHD_tnt.ATHB34_col_a_m1	At5g01330_AtPDC3_1_kb	2	902	916	-	9.8e-05	ATTGTTTAGTAATTA
ZFHD_tnt.ATHB34_colamp_a_m1	At5g01330_AtPDC3_1_kb	2	824	838	+	2.42e-05	AATCAGATGATTAAT
AP2EREBP_tnt.ERF73_colamp_a_m1	At5g54960_AtPDC2_1_kb	2	616	636	+	4.22e-05	AGAGCGGCGGGAAAATCGGCG
AP2EREBP_tnt.RAP212_col_a_m1	At5g54960_AtPDC2_1_kb	2	910	930	-	7.68e-05	GTATGAAATAGGCGGCTAATA
bZIP_tnt.ABF2_col_v3a_m1	At5g54960_AtPDC2_1_kb	2	858	875	-	2.12e-07	GAGATTGACACGTGTCCT
bZIP_tnt.ABF2_col_v3a_m1	At5g54960_AtPDC2_1_kb	2	854	871	+	2.47e-06	TATAAGGACACGTGTCAA
bZIP_tnt.ABF2_col_v3a_m1	At5g54960_AtPDC2_1_kb	2	701	718	-	8.7e-05	GTCAATACCACGTGACTC
bZIP_tnt.ABI5_col_v3h_m1	At5g54960_AtPDC2_1_kb	2	855	872	+	3.96e-07	ATAAGGACACGTGTCAAT
bZIP_tnt.ABI5_col_v3h_m1	At5g54960_AtPDC2_1_kb	2	857	874	-	4.51e-06	AGATTGACACGTGTCCTT
bZIP_tnt.ABI5_colamp_v3b_m1	At5g54960_AtPDC2_1_kb	2	856	870	+	1.17e-06	TAAGGACACGTGTCA
bZIP_tnt.ABI5_colamp_v3b_m1	At5g54960_AtPDC2_1_kb	2	859	873	-	7.99e-06	GATTGACACGTGTCC
bZIP_tnt.AREB3_col_v31_m1	At5g54960_AtPDC2_1_kb	2	856	870	+	1.64e-07	TAAGGACACGTGTCA
bZIP_tnt.AREB3_col_v31_m1	At5g54960_AtPDC2_1_kb	2	859	873	-	5.26e-06	GATTGACACGTGTCC
bZIP_tnt.AREB3_colamp_a_m1	At5g54960_AtPDC2_1_kb	2	856	870	+	1.5e-07	TAAGGACACGTGTCA
bZIP_tnt.AREB3_colamp_a_m1	At5g54960_AtPDC2_1_kb	2	859	873	-	4.08e-06	GATTGACACGTGTCC
bZIP_tnt.GBF3_col_m1	At5g54960_AtPDC2_1_kb	2	856	870	-	7.18e-06	TGACACGTGTCCTTA
bZIP_tnt.GBF3_col_m1	At5g54960_AtPDC2_1_kb	2	859	873	+	3.35e-05	GGACACGTGTCAATC
bZIP_tnt.GBF3_colamp_m1	At5g54960_AtPDC2_1_kb	2	856	870	+	2.03e-06	TAAGGACACGTGTCA
bZIP_tnt.GBF3_colamp_m1	At5g54960_AtPDC2_1_kb	2	859	873	-	2.39e-05	GATTGACACGTGTCC
bZIP_tnt.GBF5_col_v3a_m1	At5g54960_AtPDC2_1_kb	2	856	870	+	2.32e-05	TAAGGACACGTGTCA
bZIP_tnt.GBF5_col_v3a_m1	At5g54960_AtPDC2_1_kb	2	859	873	-	6.07e-05	GATTGACACGTGTCC
bZIP_tnt.GBF5_colamp_a_m1	At5g54960_AtPDC2_1_kb	2	856	870	+	1.62e-05	TAAGGACACGTGTCA
bZIP_tnt.GBF5_colamp_a_m1	At5g54960_AtPDC2_1_kb	2	859	873	-	4.62e-05	GATTGACACGTGTCC
bZIP_tnt.GBF6_colamp_a_m1	At5g54960_AtPDC2_1_kb	2	856	870	+	1.55e-05	TAAGGACACGTGTCA
bZIP_tnt.GBF6_colamp_a_m1	At5g54960_AtPDC2_1_kb	2	859	873	-	4.64e-05	GATTGACACGTGTCC
bZIP_tnt.GBF6_colamp_a_m1	At5g54960_AtPDC2_1_kb	2	699	713	+	7.86e-05	TTGAGTCACGTGGTA
G2like_tnt.At1g68670_colamp_a_d1	At5g54960_AtPDC2_1_kb	2	529	535	-	7.93e-05	AGATTCT
HB_tnt.ATHB15_col_a_m1	At5g54960_AtPDC2_1_kb	2	176	190	-	1.34e-05	GATGATGATGATGAA
HB_tnt.ATHB15_col_a_m1	At5g54960_AtPDC2_1_kb	2	179	193	-	6.79e-05	GTCGATGATGATGAT
HRPEGasch2016	At5g54960_AtPDC2_1_kb	2	425	436	+	1.07e-06	GCTCCTGGTTTT
ZFHD_tnt.ATHB23_colamp_a_m1	At5g54960_AtPDC2_1_kb	2	968	978	+	6.4e-05	TATAATTAAGT
ZFHD_tnt.ATHB34_colamp_a_m1	At5g54960_AtPDC2_1_kb	2	986	1000	-	3.87e-05	AAATATGAGATTAGT

## Sheet: Supplemental DS4D
Back to Supplemental DS4 info
motif_id	sequence_name	Analysis	start	stop	strand	p-value	matched_sequence
AP2EREBP_tnt.ERF73_col_a_m1	AA21G00481_AearERF73/71_3.5 kb	1	1299	1319	+	4.67e-06	TGACCGTCGCCGCCGATAACA
AP2EREBP_tnt.ERF73_col_a_m1	AA21G00481_AearERF73/71_3.5 kb	1	2656	2676	-	5.82e-05	CAAACGCAGCCGCAGCGGCTC
AP2EREBP_tnt.ERF73_col_a_m1	AA21G00481_AearERF73/71_3.5 kb	1	1296	1316	+	0.000112	TCGTGACCGTCGCCGCCGATA
AP2EREBP_tnt.ERF73_col_a_m1	AA21G00481_AearERF73/71_3.5 kb	1	1284	1304	+	0.000146	TCATGCTCGCCGTCGTGACCG
AP2EREBP_tnt.ERF73_col_a_m1	AA21G00481_AearERF73/71_3.5 kb	1	2777	2797	-	0.000233	CGCCCGCAACCGCAAATGCAA
AP2EREBP_tnt.ERF73_col_a_m1	AA21G00481_AearERF73/71_3.5 kb	1	3193	3213	+	0.000338	CGCTTTCAACCGCAACCGCCC
AP2EREBP_tnt.ERF73_col_a_m1	AA21G00481_AearERF73/71_3.5 kb	1	3237	3257	+	0.000362	CAACTGCAACCGCAGCGTTTA
AP2EREBP_tnt.ERF73_col_a_m1	AA21G00481_AearERF73/71_3.5 kb	1	2688	2708	-	0.000378	TGGTATCAACCGCCAAAAACC
AP2EREBP_tnt.ERF73_col_a_m1	AA21G00481_AearERF73/71_3.5 kb	1	1302	1322	+	0.000469	CCGTCGCCGCCGATAACAACG
AP2EREBP_tnt.ERF73_col_a_m1	AA21G00481_AearERF73/71_3.5 kb	1	2793	2813	-	0.000469	TTTTTTCAACCGCAAACGCCC
AP2EREBP_tnt.ERF73_col_a_m1	AA21G00481_AearERF73/71_3.5 kb	1	1287	1307	+	0.000525	TGCTCGCCGTCGTGACCGTCG
AP2EREBP_tnt.ERF73_col_a_m1	AA21G00481_AearERF73/71_3.5 kb	1	2650	2670	+	0.00056	CGCTACGAGCCGCTGCGGCTG
AP2EREBP_tnt.ERF73_col_a_m1	AA21G00481_AearERF73/71_3.5 kb	1	2710	2730	+	0.000607	TCACACCAACCGTCGCATATC
AP2EREBP_tnt.ERF73_col_a_m1	AA21G00481_AearERF73/71_3.5 kb	1	2659	2679	-	0.000693	CCGCAAACGCAGCCGCAGCGG
AP2EREBP_tnt.ERF73_col_a_m1	AA21G00481_AearERF73/71_3.5 kb	1	2713	2733	+	0.000757	CACCAACCGTCGCATATCGCT
AP2EREBP_tnt.ERF73_colamp_a_m1	AA21G00481_AearERF73/71_3.5 kb	1	1294	1314	-	3.29e-06	TCGGCGGCGACGGTCACGACG
AP2EREBP_tnt.ERF73_colamp_a_m1	AA21G00481_AearERF73/71_3.5 kb	1	2661	2681	+	4.35e-06	GCTGCGGCTGCGTTTGCGGTT
AP2EREBP_tnt.ERF73_colamp_a_m1	AA21G00481_AearERF73/71_3.5 kb	1	1291	1311	-	6.25e-05	GCGGCGACGGTCACGACGGCG
AP2EREBP_tnt.ERF73_colamp_a_m1	AA21G00481_AearERF73/71_3.5 kb	1	1297	1317	-	0.000215	TTATCGGCGGCGACGGTCACG
AP2EREBP_tnt.ERF73_colamp_a_m1	AA21G00481_AearERF73/71_3.5 kb	1	3232	3252	-	0.000236	GCTGCGGTTGCAGTTGCGATT
AP2EREBP_tnt.ERF73_colamp_a_m1	AA21G00481_AearERF73/71_3.5 kb	1	2658	2678	+	0.000346	GCCGCTGCGGCTGCGTTTGCG
AP2EREBP_tnt.ERF73_colamp_a_m1	AA21G00481_AearERF73/71_3.5 kb	1	1288	1308	-	0.000466	GCGACGGTCACGACGGCGAGC
AP2EREBP_tnt.ERF73_colamp_a_m1	AA21G00481_AearERF73/71_3.5 kb	1	3194	3214	-	0.000848	CGGGCGGTTGCGGTTGAAAGC
AP2EREBP_tnt.ERF73_colamp_a_m1	AA21G00481_AearERF73/71_3.5 kb	1	2648	2668	-	0.000866	GCCGCAGCGGCTCGTAGCGGG
AP2EREBP_tnt.ERF73_colamp_a_m1	AA21G00481_AearERF73/71_3.5 kb	1	3235	3255	-	0.000914	AACGCTGCGGTTGCAGTTGCG
AP2EREBP_tnt.ERF73_colamp_a_m1	AA21G00481_AearERF73/71_3.5 kb	1	2645	2665	-	0.000987	GCAGCGGCTCGTAGCGGGTCA
HRPEGasch2016	AA21G00481_AearERF73/71_3.5 kb	1	1125	1136	-	0.000119	GCAGCACGTTTT
HRPEGasch2016	AA21G00481_AearERF73/71_3.5 kb	1	2664	2675	+	0.00072	GCGGCTGCGTTT
AP2EREBP_tnt.ERF73_col_a_m1	AA31G00264_AearADH1b_3.5 kb	1	1146	1166	+	1.19e-06	AAAGCTGCGCCGCCGTCTACG
AP2EREBP_tnt.ERF73_col_a_m1	AA31G00264_AearADH1b_3.5 kb	1	1149	1169	+	2.67e-05	GCTGCGCCGCCGTCTACGGTG
AP2EREBP_tnt.ERF73_col_a_m1	AA31G00264_AearADH1b_3.5 kb	1	1156	1176	-	0.000532	CTCCGGCCACCGTAGACGGCG
AP2EREBP_tnt.ERF73_colamp_a_m1	AA31G00264_AearADH1b_3.5 kb	1	1141	1161	-	1.72e-06	ACGGCGGCGCAGCTTTAAGTG
AP2EREBP_tnt.ERF73_colamp_a_m1	AA31G00264_AearADH1b_3.5 kb	1	1144	1164	-	4.65e-05	TAGACGGCGGCGCAGCTTTAA
AP2EREBP_tnt.ERF73_colamp_a_m1	AA31G00264_AearADH1b_3.5 kb	1	827	847	-	0.000244	CATGCGTCGGTGTCGTTGATG
AP2EREBP_tnt.ERF73_colamp_a_m1	AA31G00264_AearADH1b_3.5 kb	1	1149	1169	+	0.000265	GCTGCGCCGCCGTCTACGGTG
AP2EREBP_tnt.ERF73_colamp_a_m1	AA31G00264_AearADH1b_3.5 kb	1	2116	2136	+	0.000566	ATGGCGTTGCAGCCAAAGATG
AP2EREBP_tnt.ERF73_colamp_a_m1	AA31G00264_AearADH1b_3.5 kb	1	1262	1282	+	0.000769	GGTGCGGCTGATATTAACAGT
AP2EREBP_tnt.ERF73_colamp_a_m1	AA31G00264_AearADH1b_3.5 kb	1	1161	1181	+	0.000792	TCTACGGTGGCCGGAGCTACA
HRPEGasch2016	AA31G00264_AearADH1b_3.5 kb	1	3327	3338	-	0.000141	GCCACTGTGTTT
HRPEGasch2016	AA31G00264_AearADH1b_3.5 kb	1	2860	2871	+	0.000246	GCCTATGATTTT
HRPEGasch2016	AA31G00264_AearADH1b_3.5 kb	1	1490	1501	-	0.000738	TCCCCAAGTTTT
HRPEGasch2016	AA31G00264_AearADH1b_3.5 kb	1	3159	3170	-	0.000901	GTACCTGTTTTT
HRPEGasch2016	AA31G00264_AearADH1b_3.5 kb	1	2613	2624	-	0.000927	CCTACCGGTTGT
AP2EREBP_tnt.ERF73_col_a_m1	AA39G00353_AearADH1a_3.5 kb	1	2647	2667	+	0.00019	CTCCGGCCACCGCAATACACC
AP2EREBP_tnt.ERF73_col_a_m1	AA39G00353_AearADH1a_3.5 kb	1	2657	2677	+	0.000207	CGCAATACACCGCCATTATAA
AP2EREBP_tnt.ERF73_col_a_m1	AA39G00353_AearADH1a_3.5 kb	1	1750	1770	+	0.000461	GCTCCAGCACCACTACAGTAG
AP2EREBP_tnt.ERF73_col_a_m1	AA39G00353_AearADH1a_3.5 kb	1	2660	2680	+	0.000844	AATACACCGCCATTATAATTC
AP2EREBP_tnt.ERF73_col_a_m1	AA39G00353_AearADH1a_3.5 kb	1	239	259	+	0.000851	ACTTCCGCATCGCCTCGTTAG
AP2EREBP_tnt.ERF73_colamp_a_m1	AA39G00353_AearADH1a_3.5 kb	1	2642	2662	-	6.01e-05	ATTGCGGTGGCCGGAGCGAGG
AP2EREBP_tnt.ERF73_colamp_a_m1	AA39G00353_AearADH1a_3.5 kb	1	3450	3470	+	0.00039	AGAGCGGCGATCAAAGTGTAA
AP2EREBP_tnt.ERF73_colamp_a_m1	AA39G00353_AearADH1a_3.5 kb	1	2707	2727	-	0.000866	GTCACGTCGGCGATTGGTCTC
HRPEGasch2016	AA39G00353_AearADH1a_3.5 kb	1	3339	3350	-	9.23e-06	GCCTCTTGTTTT
HRPEGasch2016	AA39G00353_AearADH1a_3.5 kb	1	3373	3384	-	9.23e-06	GCCTCTTGTTTT
HRPEGasch2016	AA39G00353_AearADH1a_3.5 kb	1	1937	1948	-	0.000387	TCTCCAGGTTTT
HRPEGasch2016	AA39G00353_AearADH1a_3.5 kb	1	341	352	+	0.000625	GCCGTCTGATTT
HRPEGasch2016	AA39G00353_AearADH1a_3.5 kb	1	2847	2858	+	0.00064	CCCCAAAGTTTC
AP2EREBP_tnt.ERF73_colamp_a_m1	AA6G00020_AearDOG1_3.5 kb	1	618	638	-	0.000894	ACAGAGGCTCCAAGAGAGAGG
HRPEGasch2016	AA6G00020_AearDOG1_3.5 kb	1	427	438	-	0.000254	GCCGTTGATTTT
HRPEGasch2016	AA6G00020_AearDOG1_3.5 kb	1	643	654	+	0.000335	GCTAGAGGTTTC
AP2EREBP_tnt.ERF73_col_a_m1	AT1G72360_AtERF73_3.5 kb	1	1291	1311	+	0.000307	ATCTGTGCGCCGCAGAGAACG
AP2EREBP_tnt.ERF73_col_a_m1	AT1G72360_AtERF73_3.5 kb	1	3253	3273	-	0.000944	ATGATTTCGCCACTGTCTGTA
AP2EREBP_tnt.ERF73_col_a_m1	AT1G72360_AtERF73_3.5 kb	1	1125	1145	+	0.000961	TCTCTCCCACCACATCAAACC
AP2EREBP_tnt.ERF73_colamp_a_m1	AT1G72360_AtERF73_3.5 kb	1	1286	1306	-	7.12e-05	TCTGCGGCGCACAGATTGGTA
AP2EREBP_tnt.ERF73_colamp_a_m1	AT1G72360_AtERF73_3.5 kb	1	1107	1127	-	9.08e-05	AGAGCGGTGGAGAGTGTGCCG
HRPEGasch2016	AT1G72360_AtERF73_3.5 kb	1	2200	2211	-	2e-05	ACCCGTGGTTTT
HRPEGasch2016	AT1G72360_AtERF73_3.5 kb	1	2889	2900	-	2.16e-05	ACAGCTGGTTTT
HRPEGasch2016	AT1G72360_AtERF73_3.5 kb	1	2234	2245	+	0.00011	GCTTATGGTTTC
HRPEGasch2016	AT1G72360_AtERF73_3.5 kb	1	2382	2393	+	0.000199	GTCACTGGATTT
HRPEGasch2016	AT1G72360_AtERF73_3.5 kb	1	1823	1834	-	0.000251	GCATCTTGTTTG
HRPEGasch2016	AT1G72360_AtERF73_3.5 kb	1	546	557	+	0.000258	GCCAATGGTTGG
HRPEGasch2016	AT1G72360_AtERF73_3.5 kb	1	1991	2002	-	0.000316	GCCAGTGTTTTC
HRPEGasch2016	AT1G72360_AtERF73_3.5 kb	1	1321	1332	+	0.000405	GCCGCTTTTTTG
AP2EREBP_tnt.ERF73_col_a_m1	AT1G77120_AtADH1_3.5 kb	1	1012	1032	-	0.000123	CAATCGCAGCCACCGGAGTTG
AP2EREBP_tnt.ERF73_col_a_m1	AT1G77120_AtADH1_3.5 kb	1	235	255	-	0.000242	GACTAAACGCCGTCGTGTCAG
AP2EREBP_tnt.ERF73_col_a_m1	AT1G77120_AtADH1_3.5 kb	1	988	1008	+	0.000301	AGGAAGGAGCCGCCGGAAAAG
AP2EREBP_tnt.ERF73_col_a_m1	AT1G77120_AtADH1_3.5 kb	1	962	982	-	0.0004	GAAGCACCACCACCGGCTGCC
AP2EREBP_tnt.ERF73_col_a_m1	AT1G77120_AtADH1_3.5 kb	1	965	985	-	0.000701	ATGGAAGCACCACCACCGGCT
AP2EREBP_tnt.ERF73_col_a_m1	AT1G77120_AtADH1_3.5 kb	1	2646	2666	-	0.000795	TAACCTAAGCCTCTACCTCAC
AP2EREBP_tnt.ERF73_colamp_a_m1	AT1G77120_AtADH1_3.5 kb	1	2957	2977	+	0.000425	GTGACGGCCAAGAATACAATT
AP2EREBP_tnt.ERF73_colamp_a_m1	AT1G77120_AtADH1_3.5 kb	1	240	260	+	0.000442	ACGACGGCGTTTAGTCAATTT
AP2EREBP_tnt.ERF73_colamp_a_m1	AT1G77120_AtADH1_3.5 kb	1	983	1003	-	0.000498	CCGGCGGCTCCTTCCTCCATG
AP2EREBP_tnt.ERF73_colamp_a_m1	AT1G77120_AtADH1_3.5 kb	1	739	759	-	0.000566	CATGCGTCGGTTTCGCTGATG
AP2EREBP_tnt.ERF73_colamp_a_m1	AT1G77120_AtADH1_3.5 kb	1	986	1006	-	0.000575	TTTCCGGCGGCTCCTTCCTCC
AP2EREBP_tnt.ERF73_colamp_a_m1	AT1G77120_AtADH1_3.5 kb	1	960	980	+	0.000789	ACGGCAGCCGGTGGTGGTGCT
AP2EREBP_tnt.ERF73_colamp_a_m1	AT1G77120_AtADH1_3.5 kb	1	1014	1034	+	0.00083	ACTCCGGTGGCTGCGATTGGC
AP2EREBP_tnt.ERF73_colamp_a_m1	AT1G77120_AtADH1_3.5 kb	1	1427	1447	-	0.000845	GCTGCAGCGCCATAAACAGGC
AP2EREBP_tnt.ERF73_colamp_a_m1	AT1G77120_AtADH1_3.5 kb	1	98	118	-	0.000967	CTCCCGGCGGCAGGAGATTTC
HRPEGasch2016	AT1G77120_AtADH1_3.5 kb	1	3309	3320	+	0.000119	GCCCCTAGTATT
HRPEGasch2016	AT1G77120_AtADH1_3.5 kb	1	35	46	-	0.000156	GCACGTGGTGTT
HRPEGasch2016	AT1G77120_AtADH1_3.5 kb	1	753	764	+	0.000197	ACGCATGGTTTT
HRPEGasch2016	AT1G77120_AtADH1_3.5 kb	1	1013	1024	-	0.000203	GCCACCGGAGTT
HRPEGasch2016	AT1G77120_AtADH1_3.5 kb	1	3095	3106	-	0.000327	GCTTTTGGTTTC
HRPEGasch2016	AT1G77120_AtADH1_3.5 kb	1	1090	1101	+	0.000473	GCCGCAAGCTTT
HRPEGasch2016	AT1G77120_AtADH1_3.5 kb	1	966	977	+	0.000767	GCCGGTGGTGGT
HRPEGasch2016	AT1G77120_AtADH1_3.5 kb	1	463	474	+	0.000918	CCCACTTATTTT
HRPEGasch2016	AT1G77120_AtADH1_3.5 kb	1	164	175	-	0.000966	GCTGCATGTCTT
AP2EREBP_tnt.ERF73_col_a_m1	AT2G47520_AtERF71_3.5 kb	1	2713	2733	-	1.99e-07	CCACAGGCGCCGCCACTAACC
AP2EREBP_tnt.ERF73_col_a_m1	AT2G47520_AtERF71_3.5 kb	1	2683	2703	+	7.88e-05	CCACAACCACCACCATCGCGA
AP2EREBP_tnt.ERF73_col_a_m1	AT2G47520_AtERF71_3.5 kb	1	2710	2730	-	0.000123	CAGGCGCCGCCACTAACCTCC
AP2EREBP_tnt.ERF73_col_a_m1	AT2G47520_AtERF71_3.5 kb	1	2680	2700	+	0.000301	TAGCCACAACCACCACCATCG
AP2EREBP_tnt.ERF73_col_a_m1	AT2G47520_AtERF71_3.5 kb	1	737	757	+	0.000344	GGCTAAGCACCGTCACATCCT
AP2EREBP_tnt.ERF73_col_a_m1	AT2G47520_AtERF71_3.5 kb	1	794	814	+	0.000459	TCACTCTCGCCACTGCACCTG
AP2EREBP_tnt.ERF73_col_a_m1	AT2G47520_AtERF71_3.5 kb	1	677	697	+	0.00054	AATCCTTCACCTCCGACGAAG
AP2EREBP_tnt.ERF73_col_a_m1	AT2G47520_AtERF71_3.5 kb	1	2674	2694	+	0.000585	CGGCAGTAGCCACAACCACCA
AP2EREBP_tnt.ERF73_col_a_m1	AT2G47520_AtERF71_3.5 kb	1	975	995	-	0.000664	CCGGAATAGCCACAATCACCG
AP2EREBP_tnt.ERF73_col_a_m1	AT2G47520_AtERF71_3.5 kb	1	740	760	+	0.000704	TAAGCACCGTCACATCCTCCG
AP2EREBP_tnt.ERF73_col_a_m1	AT2G47520_AtERF71_3.5 kb	1	2716	2736	-	0.000729	CATCCACAGGCGCCGCCACTA
AP2EREBP_tnt.ERF73_col_a_m1	AT2G47520_AtERF71_3.5 kb	1	1521	1541	+	0.000769	TCACCATCACCGCGTCACGAC
AP2EREBP_tnt.ERF73_col_a_m1	AT2G47520_AtERF71_3.5 kb	1	2566	2586	-	0.000792	ACCCTGACATCGCCATCGAAG
AP2EREBP_tnt.ERF73_col_a_m1	AT2G47520_AtERF71_3.5 kb	1	2563	2583	-	0.000864	CTGACATCGCCATCGAAGGTT
AP2EREBP_tnt.ERF73_col_a_m1	AT2G47520_AtERF71_3.5 kb	1	2686	2706	+	0.000896	CAACCACCACCATCGCGAGGA
AP2EREBP_tnt.ERF73_col_a_m1	AT2G47520_AtERF71_3.5 kb	1	984	1004	-	0.000954	TGTTTGCCGCCGGAATAGCCA
AP2EREBP_tnt.ERF73_colamp_a_m1	AT2G47520_AtERF71_3.5 kb	1	2718	2738	+	2.61e-07	GTGGCGGCGCCTGTGGATGCC
AP2EREBP_tnt.ERF73_colamp_a_m1	AT2G47520_AtERF71_3.5 kb	1	2715	2735	+	0.000303	TTAGTGGCGGCGCCTGTGGAT
AP2EREBP_tnt.ERF73_colamp_a_m1	AT2G47520_AtERF71_3.5 kb	1	744	764	-	0.000317	GAAGCGGAGGATGTGACGGTG
AP2EREBP_tnt.ERF73_colamp_a_m1	AT2G47520_AtERF71_3.5 kb	1	989	1009	+	0.000519	ATTCCGGCGGCAAACAGAGAC
AP2EREBP_tnt.ERF73_colamp_a_m1	AT2G47520_AtERF71_3.5 kb	1	732	752	-	0.000557	GTGACGGTGCTTAGCCAAGCG
AP2EREBP_tnt.ERF73_colamp_a_m1	AT2G47520_AtERF71_3.5 kb	1	2721	2741	+	0.000631	GCGGCGCCTGTGGATGCCATT
AP2EREBP_tnt.ERF73_colamp_a_m1	AT2G47520_AtERF71_3.5 kb	1	792	812	-	0.000723	GGTGCAGTGGCGAGAGTGACA
AP2EREBP_tnt.ERF73_colamp_a_m1	AT2G47520_AtERF71_3.5 kb	1	690	710	-	0.000872	TTGGCGACGCTTTCTTCGTCG
HRPEGasch2016	AT2G47520_AtERF71_3.5 kb	1	2127	2138	+	7.73e-05	GCCACTGGACTT
HRPEGasch2016	AT2G47520_AtERF71_3.5 kb	1	1365	1376	+	0.000161	GCCTCTTCTTTT
HRPEGasch2016	AT2G47520_AtERF71_3.5 kb	1	2388	2399	+	0.000237	GCCACTAGCTTT
HRPEGasch2016	AT2G47520_AtERF71_3.5 kb	1	288	299	-	0.000363	GCACGTGATTTT
AP2EREBP_tnt.ERF73_col_a_m1	AT5G45830_AtDOG1_3.5 kb	1	1262	1282	+	0.00076	AGATCACCACCACTACTATAC
AP2EREBP_tnt.ERF73_colamp_a_m1	AT5G45830_AtDOG1_3.5 kb	1	2304	2324	-	0.000621	GAGACAGCGGATTGTACAGTA
HRPEGasch2016	AT5G45830_AtDOG1_3.5 kb	1	1551	1562	+	0.000225	GCAGAATGTTTT
HRPEGasch2016	AT5G45830_AtDOG1_3.5 kb	1	198	209	-	0.000248	ACTCCCGGTTTG
HRPEGasch2016	AT5G45830_AtDOG1_3.5 kb	1	2639	2650	+	0.000686	ACTTCTTGTTTT
AP2EREBP_tnt.ERF73_col_a_m1	AA19G00365_AearPDC1_3.5 kb	2	842	862	+	7.2e-05	ACGTCCTCGCCGCAAAACCAA
AP2EREBP_tnt.ERF73_col_a_m1	AA19G00365_AearPDC1_3.5 kb	2	3202	3222	+	0.00047	ACGACCACGCCTCAGATTCAG
AP2EREBP_tnt.ERF73_col_a_m1	AA19G00365_AearPDC1_3.5 kb	2	3540	3560	-	0.000496	CCACCAACGTCACCATTTGTT
AP2EREBP_tnt.ERF73_col_a_m1	AA19G00365_AearPDC1_3.5 kb	2	1060	1080	-	0.00086	TACACTTAGCCACAACTTCCT
AP2EREBP_tnt.ERF73_col_a_m1	AA19G00365_AearPDC1_3.5 kb	2	3164	3184	-	0.000913	TACATACCGCCGTTTGTTATT
AP2EREBP_tnt.ERF73_col_a_m1	AA19G00365_AearPDC1_3.5 kb	2	907	927	-	0.000944	ATAGCTTAGCCACAGCTGCAA
AP2EREBP_tnt.ERF73_colamp_a_m1	AA19G00365_AearPDC1_3.5 kb	2	837	857	-	0.000129	TTTGCGGCGAGGACGTGGCGC
AP2EREBP_tnt.ERF73_colamp_a_m1	AA19G00365_AearPDC1_3.5 kb	2	906	926	+	0.000311	ATTGCAGCTGTGGCTAAGCTA
AP2EREBP_tnt.ERF73_colamp_a_m1	AA19G00365_AearPDC1_3.5 kb	2	1080	1100	+	0.00095	ATAGCGTCTGAGCCGAAACAT
HRPEGasch2016	AA19G00365_AearPDC1_3.5 kb	2	66	77	+	0.000222	GCCCATGCTCTT
HRPEGasch2016	AA19G00365_AearPDC1_3.5 kb	2	337	348	-	0.000247	GCTCCTTGTTCT
HRPEGasch2016	AA19G00365_AearPDC1_3.5 kb	2	855	866	-	0.000267	ACTCTTGGTTTT
HRPEGasch2016	AA19G00365_AearPDC1_3.5 kb	2	3196	3207	-	0.000491	GGTCGTGGTTTC
HRPEGasch2016	AA19G00365_AearPDC1_3.5 kb	2	1873	1884	-	0.000602	CCCCATTGTTCT
HRPEGasch2016	AA19G00365_AearPDC1_3.5 kb	2	1390	1401	+	0.000635	AGGCCTGGTTTT
HRPEGasch2016	AA19G00365_AearPDC1_3.5 kb	2	255	266	+	0.000646	GCCCGTGCTATT
HRPEGasch2016	AA19G00365_AearPDC1_3.5 kb	2	3215	3226	-	0.000993	GCCCCTGAATCT
AP2EREBP_tnt.ERF73_col_a_m1	AA215G00009_AearPDC2_3.5 kb	2	1470	1490	-	0.00041	TGGTGGCCGCCACAGGATTAG
AP2EREBP_tnt.ERF73_col_a_m1	AA215G00009_AearPDC2_3.5 kb	2	3313	3333	+	0.000429	AAAACACCACCGTTGCTTTTT
AP2EREBP_tnt.ERF73_col_a_m1	AA215G00009_AearPDC2_3.5 kb	2	3310	3330	+	0.000832	CAGAAAACACCACCGTTGCTT
AP2EREBP_tnt.ERF73_col_a_m1	AA215G00009_AearPDC2_3.5 kb	2	3221	3241	-	0.000841	CCAAGTAAACCGCCATTAGCC
AP2EREBP_tnt.ERF73_col_a_m1	AA215G00009_AearPDC2_3.5 kb	2	792	812	-	0.000923	TATTCCTCACCACCTAATCCA
AP2EREBP_tnt.ERF73_colamp_a_m1	AA215G00009_AearPDC2_3.5 kb	2	3308	3328	-	0.000369	GCAACGGTGGTGTTTTCTGTG
AP2EREBP_tnt.ERF73_colamp_a_m1	AA215G00009_AearPDC2_3.5 kb	2	1478	1498	+	0.000601	GTGGCGGCCACCATCCTCGTA
HRPEGasch2016	AA215G00009_AearPDC2_3.5 kb	2	904	915	-	0.000176	AGCCATGGTTTT
HRPEGasch2016	AA215G00009_AearPDC2_3.5 kb	2	312	323	+	0.000265	CCTCCATGTTTT
HRPEGasch2016	AA215G00009_AearPDC2_3.5 kb	2	1449	1460	+	0.000383	GCTGCTGGGGTT
HRPEGasch2016	AA215G00009_AearPDC2_3.5 kb	2	1471	1482	-	0.000461	GCCACAGGATTA
HRPEGasch2016	AA215G00009_AearPDC2_3.5 kb	2	2921	2932	+	0.000467	ACCCGATGTTTT
HRPEGasch2016	AA215G00009_AearPDC2_3.5 kb	2	737	748	+	0.000635	GCTCCATCTTTT
HRPEGasch2016	AA215G00009_AearPDC2_3.5 kb	2	3321	3332	+	0.000759	ACCGTTGCTTTT
AP2EREBP_tnt.ERF73_col_a_m1	AA57G00289_AearLDH_3.5 kb	2	612	632	-	7.96e-06	CCACCTCCGCCGCGAATCGCC
AP2EREBP_tnt.ERF73_col_a_m1	AA57G00289_AearLDH_3.5 kb	2	480	500	-	1.12e-05	CCGTAACCACCGCCGCTAAAA
AP2EREBP_tnt.ERF73_col_a_m1	AA57G00289_AearLDH_3.5 kb	2	477	497	-	1.38e-05	TAACCACCGCCGCTAAAATGA
AP2EREBP_tnt.ERF73_col_a_m1	AA57G00289_AearLDH_3.5 kb	2	618	638	-	0.000222	CTCGATCCACCTCCGCCGCGA
AP2EREBP_tnt.ERF73_col_a_m1	AA57G00289_AearLDH_3.5 kb	2	459	479	-	0.000507	TGACCTCCGACGCCGACTGTA
AP2EREBP_tnt.ERF73_col_a_m1	AA57G00289_AearLDH_3.5 kb	2	3517	3537	+	0.000536	TCACCTTCACCGTTAGGTCCC
AP2EREBP_tnt.ERF73_col_a_m1	AA57G00289_AearLDH_3.5 kb	2	3511	3531	+	0.00072	CAATCTTCACCTTCACCGTTA
AP2EREBP_tnt.ERF73_col_a_m1	AA57G00289_AearLDH_3.5 kb	2	615	635	-	0.000774	GATCCACCTCCGCCGCGAATC
AP2EREBP_tnt.ERF73_col_a_m1	AA57G00289_AearLDH_3.5 kb	2	483	503	-	0.00087	GTTCCGTAACCACCGCCGCTA
AP2EREBP_tnt.ERF73_col_a_m1	AA57G00289_AearLDH_3.5 kb	2	437	457	+	0.000994	CTTTCCCCGCCGGAATTTGTC
AP2EREBP_tnt.ERF73_colamp_a_m1	AA57G00289_AearLDH_3.5 kb	2	482	502	+	2.09e-06	TTAGCGGCGGTGGTTACGGAA
AP2EREBP_tnt.ERF73_colamp_a_m1	AA57G00289_AearLDH_3.5 kb	2	617	637	+	7.79e-06	TTCGCGGCGGAGGTGGATCGA
AP2EREBP_tnt.ERF73_colamp_a_m1	AA57G00289_AearLDH_3.5 kb	2	485	505	+	3.13e-05	GCGGCGGTGGTTACGGAACTT
AP2EREBP_tnt.ERF73_colamp_a_m1	AA57G00289_AearLDH_3.5 kb	2	464	484	+	0.000163	TCGGCGTCGGAGGTCATTTTA
AP2EREBP_tnt.ERF73_colamp_a_m1	AA57G00289_AearLDH_3.5 kb	2	432	452	-	0.000167	ATTCCGGCGGGGAAAGCTAAA
AP2EREBP_tnt.ERF73_colamp_a_m1	AA57G00289_AearLDH_3.5 kb	2	620	640	+	0.000208	GCGGCGGAGGTGGATCGAGTT
AP2EREBP_tnt.ERF73_colamp_a_m1	AA57G00289_AearLDH_3.5 kb	2	623	643	+	0.000494	GCGGAGGTGGATCGAGTTTCG
HRPEGasch2016	AA57G00289_AearLDH_3.5 kb	2	25	36	+	1.79e-05	CCCTCCGGTTTT
HRPEGasch2016	AA57G00289_AearLDH_3.5 kb	2	3535	3546	+	0.000169	CCCGATGGGTTC
HRPEGasch2016	AA57G00289_AearLDH_3.5 kb	2	1501	1512	+	0.000182	CCTCCTAGTTTT
HRPEGasch2016	AA57G00289_AearLDH_3.5 kb	2	256	267	-	0.000199	GCTTCTGGTTCT
HRPEGasch2016	AA57G00289_AearLDH_3.5 kb	2	171	182	-	0.00023	GCAACCGGTTTA
HRPEGasch2016	AA57G00289_AearLDH_3.5 kb	2	1104	1115	-	0.000427	GCTTCCGGTTCT
HRPEGasch2016	AA57G00289_AearLDH_3.5 kb	2	2533	2544	-	0.000622	GTCTTTGGTTTT
HRPEGasch2016	AA57G00289_AearLDH_3.5 kb	2	1091	1102	+	0.00064	GGAGACGGTTTC
HRPEGasch2016	AA57G00289_AearLDH_3.5 kb	2	3553	3564	+	0.000713	ACCTCTGTTTTC
HRPEGasch2016	AA57G00289_AearLDH_3.5 kb	2	2546	2557	-	0.000819	GCCCATTGTATG
HRPEGasch2016	AA57G00289_AearLDH_3.5 kb	2	442	453	+	0.000848	CCCGCCGGAATT
HRPEGasch2016	AA57G00289_AearLDH_3.5 kb	2	1607	1618	+	0.000876	GCCTGTGGGCTT
AP2EREBP_tnt.ERF73_col_a_m1	At4g17260_AtLDH1_3.5 kb	2	742	762	+	0.000159	CTTCCGGCACCGTAAGTTCTG
AP2EREBP_tnt.ERF73_col_a_m1	At4g17260_AtLDH1_3.5 kb	2	1299	1319	+	0.000401	TTACTTGCACCACCACTGGTT
AP2EREBP_tnt.ERF73_col_a_m1	At4g17260_AtLDH1_3.5 kb	2	1302	1322	+	0.000581	CTTGCACCACCACTGGTTTCC
AP2EREBP_tnt.ERF73_col_a_m1	At4g17260_AtLDH1_3.5 kb	2	897	917	+	0.000972	TCGTATGCACCGTGATGGCTA
AP2EREBP_tnt.ERF73_colamp_a_m1	At4g17260_AtLDH1_3.5 kb	2	2630	2650	+	7.48e-05	GAAGCGTCGGTGAGAGAAGCG
AP2EREBP_tnt.ERF73_colamp_a_m1	At4g17260_AtLDH1_3.5 kb	2	737	757	-	0.000335	CTTACGGTGCCGGAAGCCGTG
AP2EREBP_tnt.ERF73_colamp_a_m1	At4g17260_AtLDH1_3.5 kb	2	1622	1642	-	0.000437	GCTGCAGCGACCATGGAGCAT
AP2EREBP_tnt.ERF73_colamp_a_m1	At4g17260_AtLDH1_3.5 kb	2	2019	2039	+	0.00075	TTGACAGCGACGAGGTTTCTT
AP2EREBP_tnt.ERF73_colamp_a_m1	At4g17260_AtLDH1_3.5 kb	2	892	912	-	0.000812	ATCACGGTGCATACGAAGACG
AP2EREBP_tnt.ERF73_colamp_a_m1	At4g17260_AtLDH1_3.5 kb	2	885	905	+	0.000866	GCAGCAGCGTCTTCGTATGCA
AP2EREBP_tnt.ERF73_colamp_a_m1	At4g17260_AtLDH1_3.5 kb	2	1444	1464	-	0.000885	ACTGCAGCTGTCTGGGAGACT
AP2EREBP_tnt.ERF73_colamp_a_m1	At4g17260_AtLDH1_3.5 kb	2	2612	2632	+	0.000943	ACAGCAGTGGAAGTGAGGGAA
HRPEGasch2016	At4g17260_AtLDH1_3.5 kb	2	1310	1321	+	1.61e-05	ACCACTGGTTTC
HRPEGasch2016	At4g17260_AtLDH1_3.5 kb	2	3275	3286	-	0.000201	GCACACAGTTTT
HRPEGasch2016	At4g17260_AtLDH1_3.5 kb	2	1272	1283	+	0.000606	GCCCTCAGTTTG
HRPEGasch2016	At4g17260_AtLDH1_3.5 kb	2	878	889	-	0.00084	GCTGCTGAGTTT
HRPEGasch2016	At4g17260_AtLDH1_3.5 kb	2	3332	3343	-	0.000997	ACAACTTGTTTG
AP2EREBP_tnt.ERF73_col_a_m1	At4g33070_AtPDC1_3.5 kb	2	622	642	-	0.000182	CATACTTCACCGCTGGTGTCG
AP2EREBP_tnt.ERF73_col_a_m1	At4g33070_AtPDC1_3.5 kb	2	2256	2276	-	0.000351	TTGGGGCCACCGTCATTCTAA
AP2EREBP_tnt.ERF73_col_a_m1	At4g33070_AtPDC1_3.5 kb	2	1874	1894	+	0.000433	GAACATGCGCCGTATTTCAAT
AP2EREBP_tnt.ERF73_col_a_m1	At4g33070_AtPDC1_3.5 kb	2	2210	2230	-	0.000492	CCAACGGAGTCGCCGGTAATC
AP2EREBP_tnt.ERF73_col_a_m1	At4g33070_AtPDC1_3.5 kb	2	1737	1757	+	0.000528	TGGTCGTCGTCGTCGAATCGG
AP2EREBP_tnt.ERF73_col_a_m1	At4g33070_AtPDC1_3.5 kb	2	2766	2786	-	0.000916	TTTTTGTCGTCGTAACTTTCA
AP2EREBP_tnt.ERF73_col_a_m1	At4g33070_AtPDC1_3.5 kb	2	1734	1754	+	0.000937	TCTTGGTCGTCGTCGTCGAAT
AP2EREBP_tnt.ERF73_colamp_a_m1	At4g33070_AtPDC1_3.5 kb	2	1781	1801	-	0.000501	TCTACGGCCCTAATGGTGACT
AP2EREBP_tnt.ERF73_colamp_a_m1	At4g33070_AtPDC1_3.5 kb	2	2212	2232	+	0.000517	TTACCGGCGACTCCGTTGGTT
AP2EREBP_tnt.ERF73_colamp_a_m1	At4g33070_AtPDC1_3.5 kb	2	1869	1889	-	0.00061	AATACGGCGCATGTTCAATAC
AP2EREBP_tnt.ERF73_colamp_a_m1	At4g33070_AtPDC1_3.5 kb	2	624	644	+	0.00086	ACACCAGCGGTGAAGTATGAA
HRPEGasch2016	At4g33070_AtPDC1_3.5 kb	2	2911	2922	-	7.54e-06	GCAGATGGTTTT
HRPEGasch2016	At4g33070_AtPDC1_3.5 kb	2	1368	1379	-	0.000107	GCAGTAGGTTTT
HRPEGasch2016	At4g33070_AtPDC1_3.5 kb	2	623	634	-	0.000179	ACCGCTGGTGTC
HRPEGasch2016	At4g33070_AtPDC1_3.5 kb	2	2192	2203	-	0.000179	GCAACTTGATTT
HRPEGasch2016	At4g33070_AtPDC1_3.5 kb	2	1595	1606	-	0.00033	GCCCCACTTTTT
HRPEGasch2016	At4g33070_AtPDC1_3.5 kb	2	3409	3420	-	0.000412	ACTAGTGGTTTT
HRPEGasch2016	At4g33070_AtPDC1_3.5 kb	2	155	166	-	0.000585	ACACGTTGTTTT
HRPEGasch2016	At4g33070_AtPDC1_3.5 kb	2	2101	2112	-	0.000597	GATCGTGGTTTT
AP2EREBP_tnt.ERF73_col_a_m1	At5g01320_AtPDC4_3.5 kb	2	372	392	+	1.67e-06	CTCCCACCGCCGCAACCATAC
AP2EREBP_tnt.ERF73_col_a_m1	At5g01320_AtPDC4_3.5 kb	2	369	389	+	2.88e-06	CCGCTCCCACCGCCGCAACCA
AP2EREBP_tnt.ERF73_col_a_m1	At5g01320_AtPDC4_3.5 kb	2	558	578	+	2.36e-05	CCGGTTACGCCGCCGATGGAT
AP2EREBP_tnt.ERF73_col_a_m1	At5g01320_AtPDC4_3.5 kb	2	3566	3586	+	4.15e-05	CAAGCAACGCCGTCGCAACAA
AP2EREBP_tnt.ERF73_col_a_m1	At5g01320_AtPDC4_3.5 kb	2	3569	3589	+	5.17e-05	GCAACGCCGTCGCAACAATCC
AP2EREBP_tnt.ERF73_col_a_m1	At5g01320_AtPDC4_3.5 kb	2	424	444	+	7.62e-05	CTTATCCCGCCGTCTTGTCCA
AP2EREBP_tnt.ERF73_col_a_m1	At5g01320_AtPDC4_3.5 kb	2	342	362	+	0.000119	GCAACGGCGTCGCAACAATCC
AP2EREBP_tnt.ERF73_col_a_m1	At5g01320_AtPDC4_3.5 kb	2	2144	2164	-	0.000128	CGTCCTGAGCCGTCACTTGGA
AP2EREBP_tnt.ERF73_col_a_m1	At5g01320_AtPDC4_3.5 kb	2	2447	2467	-	0.000341	CCAATGTCGCCGTGTTAATCG
AP2EREBP_tnt.ERF73_col_a_m1	At5g01320_AtPDC4_3.5 kb	2	337	357	-	0.00037	GTTGCGACGCCGTTGCTTGGT
AP2EREBP_tnt.ERF73_col_a_m1	At5g01320_AtPDC4_3.5 kb	2	2208	2228	-	0.000511	GTGTAGCCACCGTTGTTGATC
AP2EREBP_tnt.ERF73_col_a_m1	At5g01320_AtPDC4_3.5 kb	2	375	395	+	0.000549	CCACCGCCGCAACCATACTCG
AP2EREBP_tnt.ERF73_col_a_m1	At5g01320_AtPDC4_3.5 kb	2	1557	1577	-	0.000607	TCTCATAAGCCGTCTTGTTAG
AP2EREBP_tnt.ERF73_col_a_m1	At5g01320_AtPDC4_3.5 kb	2	2211	2231	-	0.000712	ATGGTGTAGCCACCGTTGTTG
AP2EREBP_tnt.ERF73_col_a_m1	At5g01320_AtPDC4_3.5 kb	2	2124	2144	-	0.00074	AAACTTCCGTCTCCAATGAAA
AP2EREBP_tnt.ERF73_colamp_a_m1	At5g01320_AtPDC4_3.5 kb	2	367	387	-	1.1e-08	GTTGCGGCGGTGGGAGCGGAG
AP2EREBP_tnt.ERF73_colamp_a_m1	At5g01320_AtPDC4_3.5 kb	2	553	573	-	1.02e-05	TCGGCGGCGTAACCGGCGTTT
AP2EREBP_tnt.ERF73_colamp_a_m1	At5g01320_AtPDC4_3.5 kb	2	364	384	-	2.43e-05	GCGGCGGTGGGAGCGGAGTCT
AP2EREBP_tnt.ERF73_colamp_a_m1	At5g01320_AtPDC4_3.5 kb	2	3561	3581	-	6.31e-05	GCGACGGCGTTGCTTGGTGGA
AP2EREBP_tnt.ERF73_colamp_a_m1	At5g01320_AtPDC4_3.5 kb	2	419	439	-	6.37e-05	AAGACGGCGGGATAAGTGACG
AP2EREBP_tnt.ERF73_colamp_a_m1	At5g01320_AtPDC4_3.5 kb	2	591	611	+	6.85e-05	GTGGAGTCGGTGCTTGCGTCG
AP2EREBP_tnt.ERF73_colamp_a_m1	At5g01320_AtPDC4_3.5 kb	2	2149	2169	+	0.00014	GTGACGGCTCAGGACGTTTCC
AP2EREBP_tnt.ERF73_colamp_a_m1	At5g01320_AtPDC4_3.5 kb	2	2452	2472	+	0.000292	AACACGGCGACATTGGAGAAG
AP2EREBP_tnt.ERF73_colamp_a_m1	At5g01320_AtPDC4_3.5 kb	2	2544	2564	-	0.000323	TTAGCAGCTGAGACGCGAGAG
AP2EREBP_tnt.ERF73_colamp_a_m1	At5g01320_AtPDC4_3.5 kb	2	345	365	+	0.000349	ACGGCGTCGCAACAATCCAAG
AP2EREBP_tnt.ERF73_colamp_a_m1	At5g01320_AtPDC4_3.5 kb	2	3564	3584	-	0.00042	GTTGCGACGGCGTTGCTTGGT
AP2EREBP_tnt.ERF73_colamp_a_m1	At5g01320_AtPDC4_3.5 kb	2	556	576	-	0.000596	CCATCGGCGGCGTAACCGGCG
AP2EREBP_tnt.ERF73_colamp_a_m1	At5g01320_AtPDC4_3.5 kb	2	561	581	+	0.000619	GTTACGCCGCCGATGGATACG
AP2EREBP_tnt.ERF73_colamp_a_m1	At5g01320_AtPDC4_3.5 kb	2	963	983	-	0.00064	ATGGCAGCTAAGTTACAGCTG
AP2EREBP_tnt.ERF73_colamp_a_m1	At5g01320_AtPDC4_3.5 kb	2	2213	2233	+	0.000707	ACAACGGTGGCTACACCATTG
AP2EREBP_tnt.ERF73_colamp_a_m1	At5g01320_AtPDC4_3.5 kb	2	342	362	+	0.00072	GCAACGGCGTCGCAACAATCC
AP2EREBP_tnt.ERF73_colamp_a_m1	At5g01320_AtPDC4_3.5 kb	2	370	390	-	0.000832	ATGGTTGCGGCGGTGGGAGCG
AP2EREBP_tnt.ERF73_colamp_a_m1	At5g01320_AtPDC4_3.5 kb	2	337	357	-	0.00092	GTTGCGACGCCGTTGCTTGGT
AP2EREBP_tnt.ERF73_colamp_a_m1	At5g01320_AtPDC4_3.5 kb	2	2440	2460	+	0.00093	GTGGAAGCGATTAACACGGCG
HRPEGasch2016	At5g01320_AtPDC4_3.5 kb	2	2714	2725	+	3.52e-06	ACCGCTGGTTTT
HRPEGasch2016	At5g01320_AtPDC4_3.5 kb	2	1280	1291	+	0.000208	GCCAAAGGCTTT
HRPEGasch2016	At5g01320_AtPDC4_3.5 kb	2	2212	2223	-	0.000615	GCCACCGTTGTT
AP2EREBP_tnt.ERF73_col_a_m1	At5g01330_AtPDC3_3.5 kb	2	3578	3598	+	0.000119	GCAACGGCGTCGCAACAATCC
AP2EREBP_tnt.ERF73_col_a_m1	At5g01330_AtPDC3_3.5 kb	2	2398	2418	-	0.000123	TCTGCTTCGCCTCCTTCCTCT
AP2EREBP_tnt.ERF73_col_a_m1	At5g01330_AtPDC3_3.5 kb	2	2564	2584	-	0.000153	TTTCTGCCGCCGCGTTGCTGG
AP2EREBP_tnt.ERF73_col_a_m1	At5g01330_AtPDC3_3.5 kb	2	3573	3593	-	0.00037	GTTGCGACGCCGTTGCTTGGT
AP2EREBP_tnt.ERF73_col_a_m1	At5g01330_AtPDC3_3.5 kb	2	1115	1135	+	0.000457	TCTAGAGCGCCTCCTTTTTGA
AP2EREBP_tnt.ERF73_col_a_m1	At5g01330_AtPDC3_3.5 kb	2	2567	2587	-	0.000496	CCGTTTCTGCCGCCGCGTTGC
AP2EREBP_tnt.ERF73_col_a_m1	At5g01330_AtPDC3_3.5 kb	2	2425	2445	-	0.000513	CCCCTGTCGTCGTCTGCTCCT
AP2EREBP_tnt.ERF73_col_a_m1	At5g01330_AtPDC3_3.5 kb	2	2652	2672	-	0.000669	CCAACAGAGTCGCCGGTAATA
AP2EREBP_tnt.ERF73_col_a_m1	At5g01330_AtPDC3_3.5 kb	2	1333	1353	-	0.000745	CGACCTCCGCCGAAGTGTTTA
AP2EREBP_tnt.ERF73_col_a_m1	At5g01330_AtPDC3_3.5 kb	2	1716	1736	+	0.000777	AAATCAGAGCCACAGTCTCGG
AP2EREBP_tnt.ERF73_col_a_m1	At5g01330_AtPDC3_3.5 kb	2	2215	2235	-	0.000864	TCCATTCAGCCTCTGCCTACT
AP2EREBP_tnt.ERF73_col_a_m1	At5g01330_AtPDC3_3.5 kb	2	1336	1356	-	0.000958	CCTCGACCTCCGCCGAAGTGT
AP2EREBP_tnt.ERF73_col_a_m1	At5g01330_AtPDC3_3.5 kb	2	25	45	-	0.000972	CAGCCTGAGCCTTCAAAAAAA
AP2EREBP_tnt.ERF73_colamp_a_m1	At5g01330_AtPDC3_3.5 kb	2	2569	2589	+	2.25e-05	AACGCGGCGGCAGAAACGGAA
AP2EREBP_tnt.ERF73_colamp_a_m1	At5g01330_AtPDC3_3.5 kb	2	2572	2592	+	0.000118	GCGGCGGCAGAAACGGAAAAA
AP2EREBP_tnt.ERF73_colamp_a_m1	At5g01330_AtPDC3_3.5 kb	2	1338	1358	+	0.000158	ACTTCGGCGGAGGTCGAGGAT
AP2EREBP_tnt.ERF73_colamp_a_m1	At5g01330_AtPDC3_3.5 kb	2	2403	2423	+	0.000385	AAGGAGGCGAAGCAGATCCGG
AP2EREBP_tnt.ERF73_colamp_a_m1	At5g01330_AtPDC3_3.5 kb	2	1142	1162	-	0.000398	ATTGCAGCTGAGATACCTTTG
AP2EREBP_tnt.ERF73_colamp_a_m1	At5g01330_AtPDC3_3.5 kb	2	1341	1361	+	0.000553	TCGGCGGAGGTCGAGGATACT
AP2EREBP_tnt.ERF73_colamp_a_m1	At5g01330_AtPDC3_3.5 kb	2	2028	2048	+	0.000605	TAGGAGTCGAAGACTGAGGAA
AP2EREBP_tnt.ERF73_colamp_a_m1	At5g01330_AtPDC3_3.5 kb	2	2654	2674	+	0.000674	TTACCGGCGACTCTGTTGGTT
AP2EREBP_tnt.ERF73_colamp_a_m1	At5g01330_AtPDC3_3.5 kb	2	3578	3598	+	0.00072	GCAACGGCGTCGCAACAATCC
AP2EREBP_tnt.ERF73_colamp_a_m1	At5g01330_AtPDC3_3.5 kb	2	3573	3593	-	0.00092	GTTGCGACGCCGTTGCTTGGT
AP2EREBP_tnt.ERF73_colamp_a_m1	At5g01330_AtPDC3_3.5 kb	2	2220	2240	+	0.00098	GCAGAGGCTGAATGGATGACC
HRPEGasch2016	At5g01330_AtPDC3_3.5 kb	2	993	1004	+	7.99e-05	GTTCCTGGTTTT
HRPEGasch2016	At5g01330_AtPDC3_3.5 kb	2	2345	2356	-	9.17e-05	TCCTCTGGTTTT
HRPEGasch2016	At5g01330_AtPDC3_3.5 kb	2	864	875	-	0.000222	GCCTATGGGTTG
HRPEGasch2016	At5g01330_AtPDC3_3.5 kb	2	2363	2374	-	0.000376	GGCTCTGGTTCT
HRPEGasch2016	At5g01330_AtPDC3_3.5 kb	2	1626	1637	-	0.000452	ACCCTTGGTCTT
HRPEGasch2016	At5g01330_AtPDC3_3.5 kb	2	2568	2579	-	0.000532	GCCGCCGCGTTG
HRPEGasch2016	At5g01330_AtPDC3_3.5 kb	2	1715	1726	-	0.000777	GGCTCTGATTTT
HRPEGasch2016	At5g01330_AtPDC3_3.5 kb	2	1232	1243	+	0.000785	GCCACCTCTTTG
HRPEGasch2016	At5g01330_AtPDC3_3.5 kb	2	1121	1132	+	0.000812	GCGCCTCCTTTT
HRPEGasch2016	At5g01330_AtPDC3_3.5 kb	2	2158	2169	-	0.000855	TCCGCTGGTTCC
HRPEGasch2016	At5g01330_AtPDC3_3.5 kb	2	1334	1345	-	0.00093	GCCGAAGTGTTT
HRPEGasch2016	At5g01330_AtPDC3_3.5 kb	2	2392	2403	-	0.00093	TCCTCTGGTCTT
HRPEGasch2016	At5g01330_AtPDC3_3.5 kb	2	349	360	-	0.000962	ACCGCTTGGTTG
HRPEGasch2016	At5g01330_AtPDC3_3.5 kb	2	61	72	-	0.000976	GCATCTTGTATT
AP2EREBP_tnt.ERF73_col_a_m1	At5g54960_AtPDC2_3.5 kb	2	3407	3427	+	0.000122	TCTTATTAGCCGCCTATTTCA
AP2EREBP_tnt.ERF73_col_a_m1	At5g54960_AtPDC2_3.5 kb	2	2934	2954	-	0.000156	CGGATTCCACCGCTACTTAAA
AP2EREBP_tnt.ERF73_col_a_m1	At5g54960_AtPDC2_3.5 kb	2	2788	2808	+	0.000181	TCCGCGAAGCCGCTGCTGCTT
AP2EREBP_tnt.ERF73_col_a_m1	At5g54960_AtPDC2_3.5 kb	2	3444	3464	+	0.000241	CTTTAGCCACCGTTGTTTTAC
AP2EREBP_tnt.ERF73_col_a_m1	At5g54960_AtPDC2_3.5 kb	2	2946	2966	+	0.000463	TGGAATCCGTCGCTTCTTCTC
AP2EREBP_tnt.ERF73_col_a_m1	At5g54960_AtPDC2_3.5 kb	2	3441	3461	+	0.000502	TTACTTTAGCCACCGTTGTTT
AP2EREBP_tnt.ERF73_col_a_m1	At5g54960_AtPDC2_3.5 kb	2	3386	3406	-	0.000536	TATTTTTAGCCGCAGATATTT
AP2EREBP_tnt.ERF73_col_a_m1	At5g54960_AtPDC2_3.5 kb	2	2791	2811	+	0.00094	GCGAAGCCGCTGCTGCTTCAT
AP2EREBP_tnt.ERF73_col_a_m1	At5g54960_AtPDC2_3.5 kb	2	2701	2721	-	0.000979	AGAAATTAGCCGCTGCTAGAT
AP2EREBP_tnt.ERF73_colamp_a_m1	At5g54960_AtPDC2_3.5 kb	2	3116	3136	+	4.22e-05	AGAGCGGCGGGAAAATCGGCG
AP2EREBP_tnt.ERF73_colamp_a_m1	At5g54960_AtPDC2_3.5 kb	2	2786	2806	-	0.000282	GCAGCAGCGGCTTCGCGGAAT
AP2EREBP_tnt.ERF73_colamp_a_m1	At5g54960_AtPDC2_3.5 kb	2	2783	2803	-	0.000366	GCAGCGGCTTCGCGGAATCTG
AP2EREBP_tnt.ERF73_colamp_a_m1	At5g54960_AtPDC2_3.5 kb	2	2939	2959	+	0.000367	GTAGCGGTGGAATCCGTCGCT
AP2EREBP_tnt.ERF73_colamp_a_m1	At5g54960_AtPDC2_3.5 kb	2	1896	1916	+	0.000466	TGGGCAGCGACGTTTGCTAAA
AP2EREBP_tnt.ERF73_colamp_a_m1	At5g54960_AtPDC2_3.5 kb	2	928	948	+	0.000581	AGTGCGGTGGTTGCTGGTAGC
AP2EREBP_tnt.ERF73_colamp_a_m1	At5g54960_AtPDC2_3.5 kb	2	3402	3422	-	0.000705	TAGGCGGCTAATAAGATATTT
HRPEGasch2016	At5g54960_AtPDC2_3.5 kb	2	2925	2936	+	1.07e-06	GCTCCTGGTTTT
HRPEGasch2016	At5g54960_AtPDC2_3.5 kb	2	709	720	-	0.000264	CCACGCGGTTTC
HRPEGasch2016	At5g54960_AtPDC2_3.5 kb	2	3449	3460	+	0.000615	GCCACCGTTGTT
HRPEGasch2016	At5g54960_AtPDC2_3.5 kb	2	3415	3426	+	0.000637	GCCGCCTATTTC
HRPEGasch2016	At5g54960_AtPDC2_3.5 kb	2	2633	2644	+	0.00077	ACTACTGGGTTC
